# Supplementary material for: Multi-omics analyses reveal ClpP activators disrupt essential mitochondrial pathways in triple-negative breast cancer
Source: Front Pharmacol. 2023 Mar 31;14:1136317. doi: 10.3389/fphar.2023.1136317 (PMC10103842; doi:10.3389/fphar.2023.1136317)
Supplement: Supplementary file 3 [file DataSheet4.xlsx]

## Sheet: Transcriptomics (24 hr)
Gene Name	baseMean_DMSOvONC201wt	Log2FC WT ONC201 vs. DMSO	lfcSE_DMSOvONC201wt	stat_DMSOvONC201wt	pvalue_DMSOvONC201wt	Adj P val WT ONC201 vs. DMSO	baseMean_DMSOvONC201ko	-log(pvalue) WT ONC201 vs. DMSO	Log2FC KO ONC201 vs. DMSO	lfcSE_DMSOvONC201ko	stat_DMSOvONC201ko	pvalue_DMSOvONC201ko	Adj P val KO ONC201 vs. DMSO	baseMean_DMSOvTR57wt	-log(pvalue) KO ONC201 vs. DMSO	Log2FC WT TR057 vs. DMSO	lfcSE_DMSOvTR57wt	stat_DMSOvTR57wt	pvalue_DMSOvTR57wt	Adj P val WT TR57 vs. DMSO	baseMean_DMSOvTR57ko	-log(pvalue) WT TR57 vs. DMSO	Log2FC KO TR057 vs. DMSO	lfcSE_DMSOvTR57ko	stat_DMSOvTR57ko	pvalue_DMSOvTR57ko	Adj P val KO TR57 vs. DMSO	-log(pvalue) KO TR57 vs. DMSO
A1BG	154.941	-0.168388	0.247258	-0.681022	0.495858	0.766022	236.898	0.304643	0.1869	0.224694	0.831794	0.405525	0.999904	138.323	0.391982	-0.531904	0.420473	-1.26502	0.205866	0.462164	223.533	0.686416	0.0330667	0.206113	0.16043	0.872542	0.99988	0.0592136
A1BG-AS1	100.223	-0.21872	0.387371	-0.564627	0.572327	0.812222	112.937	0.242355	-0.140425	0.406329	-0.345593	0.729649	0.999904	92.49	0.136886	-0.475427	0.6339	-0.750004	0.453252	0.701978	120.97	0.34366	0.065282	0.408602	0.159769	0.873063	0.99988	0.0589545
A4GALT	115.306	-0.694492	0.373807	-1.85789	0.0631845	0.248784	112.034	1.19939	0.531285	0.471329	1.12721	0.259655	0.999904	112.405	0.585603	-0.782575	0.418129	-1.87161	0.0612605	0.226018	117.127	1.21282	0.641783	0.485929	1.32073	0.18659	0.99988	0.729111
AAAS	165.759	0.014487	0.285693	0.0507083	0.959558	0.986649	180.563	0.0179288	0.216708	0.241851	0.896041	0.370231	0.999904	150.84	0.431527	-0.262474	0.327114	-0.802394	0.422325	0.677672	164.04	0.374353	-0.0484215	0.245539	-0.197205	0.843667	0.99988	0.073829
AACS	218.553	0.401828	0.278405	1.44332	0.148929	0.42023	242.437	0.82702	0.209608	0.240876	0.87019	0.384197	0.999904	200.59	0.415446	0.184637	0.303726	0.607908	0.543248	0.765019	207.714	0.265002	-0.231347	0.285257	-0.811013	0.417358	0.99988	0.379491
AAGAB	735.226	-0.0216222	0.167241	-0.129288	0.89713	0.966768	789.928	0.0471446	-0.204238	0.174837	-1.16816	0.242742	0.999904	836.046	0.614856	0.338444	0.18598	1.81979	0.0687909	0.242884	842.512	1.16247	-0.00570713	0.183357	-0.0311258	0.975169	0.99988	0.01092
AAMP	633.981	-0.187795	0.217277	-0.864314	0.387416	0.687108	623.375	0.411823	0.0591074	0.202144	0.292403	0.769979	0.999904	579.692	0.113521	-0.470587	0.30206	-1.55792	0.119251	0.340766	609.281	0.923537	-0.00026627	0.221029	-0.00120468	0.999039	0.99988	0.000417644
AAR2	66.0834	-0.881428	0.602476	-1.46301	0.143464	0.410069	75.4861	0.843256	0.150457	0.377095	0.39899	0.6899	0.999904	57.7844	0.161214	-1.50489	0.627802	-2.39707	0.0165267	0.0995447	58.8747	1.78181	-0.62475	0.689429	-0.906186	0.364838	0.99988	0.437901
AARSD1	194.16	0.388471	0.226628	1.71413	0.0865048	0.299668	227.907	1.06296	0.137189	0.359802	0.38129	0.702988	0.999904	184.758	0.153052	0.267336	0.237221	1.12695	0.259762	0.524065	226.286	0.585424	0.12	0.387806	0.309432	0.756993	0.99988	0.120908
AASDH	193.667	0.067502	0.452942	0.14903	0.88153	0.960232	244.49	0.054763	-0.442603	0.280447	-1.5782	0.114519	0.999904	214.472	0.941124	0.352335	0.509786	0.691144	0.489475	0.727625	263.385	0.310269	-0.195895	0.25446	-0.769848	0.44139	0.99988	0.355178
AASDHPPT	77.4451	0.0554315	0.3326	0.166661	0.867637	0.954586	75.7888	0.0616621	0.735654	0.354601	2.0746	0.0380238	0.999904	74.5034	1.41994	-0.048476	0.35199	-0.13772	0.890462	0.953148	66.8192	0.0503846	0.444445	0.401854	1.10598	0.268733	0.99988	0.570679
ABCA10	132.048	0.260926	0.321068	0.812681	0.416401	0.709701	229.419	0.380488	-0.391045	0.229639	-1.70287	0.0885929	0.999904	144.57	1.0526	0.500611	0.281454	1.77866	0.0752959	0.2556	265.479	1.12323	0.0631048	0.251687	0.250727	0.802025	0.99988	0.0958122
ABCA11P	90.7773	0.548846	0.366843	1.49613	0.134619	0.393336	121.318	0.870894	-0.00904843	0.378445	-0.0239095	0.980925	0.999904	98.9647	0.0083643	0.761283	0.308747	2.46572	0.0136738	0.0874191	114.936	1.86411	-0.165597	0.330506	-0.50104	0.616343	0.99988	0.210177
ABCA2	1284.75	-0.214425	0.150728	-1.4226	0.154853	0.429456	2248.63	0.81008	0.0918043	0.114574	0.801269	0.422976	0.999904	1284.19	0.373684	-0.207102	0.293142	-0.70649	0.479884	0.721546	2117.16	0.318864	-0.0761186	0.194559	-0.391236	0.695622	0.99988	0.157626
ABCA6	138.651	-0.166791	0.293577	-0.568134	0.569944	0.811166	234.11	0.244168	0.435191	0.35706	1.21882	0.222914	0.999904	159.611	0.651864	0.241927	0.327692	0.738276	0.460347	0.70786	194.981	0.336915	-0.0537805	0.38109	-0.141123	0.887773	0.99988	0.0516982
ABCB6	254.95	0.180097	0.225623	0.798224	0.424741	0.716493	282.492	0.371876	-0.196195	0.218286	-0.898797	0.368761	0.999904	281.591	0.433255	0.448357	0.281451	1.59302	0.111155	0.326972	257.376	0.95407	-0.493425	0.240082	-2.05523	0.0398566	0.833971	1.3995
ABCB7	301.581	0.0601041	0.369288	0.162757	0.87071	0.956168	406.826	0.0601264	-0.31196	0.270569	-1.15298	0.248919	0.999904	326.181	0.603942	0.280477	0.375043	0.747851	0.45455	0.703114	428.037	0.342418	-0.146439	0.233528	-0.627072	0.530612	0.99988	0.275223
ABCB8	1133.58	-0.321821	0.130811	-2.4602	0.0138859	0.0895768	987.977	1.85743	-0.0503368	0.164461	-0.306071	0.75955	0.999904	961.559	0.119443	-0.911259	0.323538	-2.81654	0.00485434	0.0436518	908.52	2.31387	-0.301213	0.149962	-2.0086	0.0445793	0.856333	1.35087
ABCB9	137.713	-0.129025	0.306941	-0.420357	0.674225	0.86978	218.283	0.171195	0.516948	0.262493	1.96938	0.0489093	0.999904	103.47	1.31061	-1.16985	0.421521	-2.7753	0.005515	0.047688	157.402	2.25845	-0.403849	0.338325	-1.19367	0.232605	0.99988	0.63338
ABCC10	325.504	0.250015	0.287482	0.869672	0.38448	0.684765	329.989	0.415127	0.13427	0.185648	0.723247	0.469528	0.999904	309.668	0.328338	0.124305	0.299307	0.415309	0.677915	0.847011	288.863	0.168824	-0.251386	0.20831	-1.20679	0.227514	0.99988	0.642993
LIFR	461.768	-7.96233	0.529631	-15.0337	4.41423e-51	8.60922e-48	1014.77	50.3551	0.0345325	0.616036	0.056056	0.955297	0.999904	746.476	0.0198615	-0.668767	1.48814	-0.449397	0.653146	0.831651	1086.93	0.18499	0.230391	0.418209	0.550899	0.581703	0.99988	0.235299
ABCC4	145.084	0.474802	0.372986	1.27298	0.203026	0.498137	95.0119	0.692448	0.747084	0.34751	2.14982	0.0315695	0.999904	129.596	1.50073	0.190102	0.394028	0.482457	0.629481	0.819396	82.1314	0.201017	0.407753	0.394941	1.03244	0.301865	0.99988	0.520187
ABCC5	449.579	0.0716836	0.22107	0.324258	0.745743	0.905446	494.515	0.127411	-0.0874311	0.14998	-0.582951	0.559926	0.999904	454.851	0.251869	0.113657	0.277739	0.409221	0.682377	0.849986	456.462	0.165975	-0.332649	0.159057	-2.09138	0.0364937	0.819541	1.43778
ABCD3	120.504	-0.220573	0.29452	-0.748921	0.453905	0.741118	145.081	0.343035	-0.30352	0.267171	-1.13605	0.255935	0.999904	118.395	0.59187	-0.265008	0.349263	-0.758763	0.447994	0.69844	149.871	0.348728	-0.196884	0.275449	-0.714773	0.474749	0.99988	0.323536
ABCD4	508.966	0.0110117	0.14249	0.0772804	0.9384	0.980636	515.635	0.0276118	0.0782584	0.164376	0.476094	0.634007	0.999904	471.679	0.197906	-0.207551	0.226879	-0.914809	0.360292	0.623548	482.422	0.443345	-0.11051	0.175081	-0.631194	0.527913	0.99988	0.277437
ABCE1	361.231	0.0663869	0.157393	0.42179	0.673178	0.869008	325.463	0.17187	-0.194704	0.242298	-0.803574	0.421643	0.999904	371.554	0.375055	0.153652	0.237899	0.645869	0.518365	0.749076	375.51	0.285365	0.22392	0.307468	0.728271	0.466448	0.99988	0.331197
ABCF1	82.2825	-0.769395	0.519462	-1.48114	0.13857	0.401869	80.944	0.858332	-0.56667	0.682528	-0.830252	0.406396	0.999904	84.069	0.39105	-0.673942	0.449149	-1.50049	0.133488	0.36235	74.6579	0.874557	-0.868292	0.825648	-1.05165	0.292961	0.99988	0.533191
PTPRC	136.626	-4.21822	0.585929	-7.1992	6.05668e-13	7.78849e-11	238.447	12.2178	-0.495931	0.313007	-1.58441	0.113101	0.999904	139.495	0.946532	-3.64788	0.388715	-9.38445	6.32435e-21	3.89713e-18	255.73	20.199	-0.255748	0.289558	-0.883235	0.377109	0.99988	0.423533
ABCF2-H2BE1	805.609	-0.106776	0.157807	-0.676622	0.498646	0.76712	798.994	0.302208	-0.0851461	0.228744	-0.372233	0.709719	0.999904	815.537	0.148913	-0.0614665	0.193092	-0.318327	0.750237	0.886981	824.751	0.124802	0.0140202	0.262778	0.0533537	0.95745	0.99988	0.0188839
ABCF3	259.445	0.184125	0.214121	0.85991	0.389839	0.68942	308.642	0.409115	0.152367	0.263983	0.577187	0.563813	0.999904	271.556	0.248865	0.315284	0.280074	1.12571	0.260287	0.524606	323.279	0.584548	0.280845	0.322704	0.870287	0.384144	0.99988	0.415506
CCSAP	193.996	-3.31689	0.623493	-5.31985	1.03853e-07	5.10625e-06	465.618	6.98358	0.125371	0.248217	0.505086	0.613499	0.999904	409.966	0.212186	0.41524	0.196688	2.11116	0.0347589	0.162016	553.722	1.45893	0.576404	0.245267	2.3501	0.0187681	0.658385	1.72658
ABHD10	66.523	0.255044	0.462403	0.551562	0.581249	0.817324	72.0019	0.235638	-0.00531934	0.326842	-0.016275	0.987015	0.999904	63.7646	0.00567624	0.146679	0.493918	0.29697	0.76649	0.894482	71.6731	0.115494	-0.0052718	0.360009	-0.0146435	0.988317	0.99988	0.00510392
ABHD11	82.7007	-0.526409	0.303508	-1.73441	0.0828449	0.292797	93.1501	1.08173	0.271308	0.373185	0.727005	0.467223	0.999904	75.9628	0.330476	-0.833096	0.390626	-2.13272	0.0329475	0.157088	77.975	1.48218	-0.239735	0.390919	-0.613261	0.539704	0.99988	0.267844
ABHD14A-ACY1	65.548	0.112195	0.446564	0.25124	0.801629	0.928002	93.4094	0.0960268	0.139015	0.352342	0.394546	0.693178	0.999904	61.8825	0.159155	-0.0467661	0.416238	-0.112354	0.910542	0.96085	77.6111	0.0406998	-0.408548	0.368931	-1.10738	0.268128	0.99988	0.571657
ABHD14B	430.823	-0.00184056	0.160106	-0.0114959	0.990828	0.996105	530.474	0.00400181	-0.0186996	0.168732	-0.110824	0.911756	0.999904	396.597	0.0401214	-0.241524	0.340848	-0.708595	0.478576	0.72042	545.305	0.320049	0.0635732	0.215318	0.295253	0.767801	0.99988	0.114751
ABHD16A	175.512	0.072644	0.283183	0.256527	0.797544	0.926904	187.059	0.0982454	0.411481	0.248932	1.65299	0.0983337	0.999904	159.665	1.0073	-0.200069	0.366428	-0.545998	0.585067	0.791538	166.384	0.232794	0.108426	0.268312	0.404105	0.686136	0.99988	0.16359
ABHD17A	533.701	-0.143229	0.172559	-0.830027	0.406523	0.70152	823.421	0.390914	0.291337	0.193085	1.50885	0.131337	0.999904	418.437	0.881613	-1.00569	0.321964	-3.1236	0.00178654	0.0216307	673.479	2.74799	-0.282782	0.271926	-1.03992	0.298377	0.99988	0.525235
ABHD18	151.253	0.170855	0.385564	0.44313	0.657671	0.863966	222.518	0.181991	-0.0225868	0.402924	-0.0560574	0.955296	0.999904	186.187	0.019862	0.697784	0.396571	1.75954	0.0784852	0.262694	227.312	1.10521	0.044991	0.435189	0.103383	0.917659	0.99988	0.0373185
ABHD3	116.938	0.0871519	0.398045	0.21895	0.826689	0.937539	140.117	0.0826578	-0.187865	0.315436	-0.595571	0.551462	0.999904	115.109	0.258484	0.0549746	0.309081	0.177865	0.858829	0.939912	155.386	0.0660931	0.123415	0.397844	0.31021	0.756401	0.99988	0.121248
ABHD5	307.636	-0.290701	0.271096	-1.07232	0.283577	0.590466	325.685	0.547329	-0.104955	0.209857	-0.500129	0.616984	0.999904	338.994	0.209726	0.0131789	0.25444	0.0517956	0.958692	0.982692	345.011	0.0183211	0.0654469	0.183104	0.357431	0.720769	0.99988	0.142204
ABHD6	127.348	-0.623617	0.355587	-1.75377	0.07947	0.28729	155.983	1.0998	-0.19824	0.418876	-0.473266	0.636024	0.999904	118.1	0.196527	-0.909383	0.419821	-2.16612	0.0303019	0.149631	141.44	1.51853	-0.513079	0.427836	-1.19924	0.230434	0.99988	0.637454
ABI1	824.439	0.0543992	0.126308	0.430687	0.666696	0.866963	781.412	0.176072	-0.0208851	0.134626	-0.155134	0.876716	0.999904	819.898	0.0571413	0.0478056	0.173105	0.276165	0.782421	0.903462	849.221	0.106559	0.217955	0.162678	1.3398	0.18031	0.99988	0.743979
ABI2	1800.53	-0.0640698	0.0996423	-0.642998	0.520225	0.78368	1924.08	0.283809	-0.199259	0.115587	-1.72389	0.0847279	0.999904	1929.78	1.07197	0.142181	0.137718	1.0324	0.301883	0.56897	2154.93	0.520162	0.137137	0.150626	0.910448	0.362586	0.99988	0.440588
CPA4	156.206	-3.01285	0.557496	-5.40426	6.50756e-08	3.44577e-06	107.385	7.18658	-0.232582	0.395495	-0.588078	0.55648	0.999904	147.581	0.254551	-3.96984	0.417517	-9.50821	1.93963e-21	1.41932e-18	94.5789	20.7123	-0.651925	0.368045	-1.77132	0.0765075	0.974357	1.1163
ABL2	101.019	0.107031	0.38808	0.275797	0.782704	0.920357	63.0539	0.106403	-0.498622	0.612909	-0.813533	0.415913	0.999904	115.612	0.380998	0.466552	0.644543	0.72385	0.469158	0.713637	82.0171	0.328681	0.298083	0.568008	0.524788	0.599731	0.99988	0.222044
ABLIM1	337.104	0.365971	0.220764	1.65775	0.0973678	0.321932	701.649	1.01158	-0.000803001	0.178135	-0.00450782	0.996403	0.999904	348.346	0.00156484	0.456874	0.197641	2.31163	0.0207978	0.115953	772.827	1.68198	0.27149	0.217035	1.25091	0.210969	0.99988	0.675782
ABLIM2	124.327	0.399985	0.428103	0.934319	0.350139	0.654944	329.641	0.455759	0.534101	0.237508	2.24877	0.0245272	0.999904	119.145	1.61035	0.299226	0.480643	0.622555	0.533577	0.758964	306.395	0.272803	0.357943	0.324663	1.1025	0.270242	0.99988	0.568247
CRAMP1	121.473	-2.8962	0.67385	-4.29799	1.72358e-05	0.000421951	226.525	4.76357	-0.119599	0.443736	-0.269528	0.787523	0.999904	276.338	0.103737	0.670217	0.339992	1.97127	0.0486926	0.197332	276.721	1.31254	0.437411	1.22274	0.35773	0.720546	0.99988	0.142339
ABR	1011.14	-0.148664	0.185463	-0.801581	0.422795	0.714964	881.4	0.37387	0.224574	0.170373	1.31813	0.18746	0.999904	893.736	0.727092	-0.544707	0.278635	-1.95491	0.0505933	0.202304	756.209	1.29591	-0.211106	0.215394	-0.98009	0.327042	0.99988	0.485397
ABRAXAS1	226.293	0.193534	0.250359	0.773029	0.439505	0.730138	199.921	0.357036	-0.129321	0.213695	-0.605167	0.545068	0.999904	260.307	0.26355	0.559633	0.284929	1.96412	0.0495167	0.199728	238.779	1.30525	0.37147	0.317507	1.16996	0.242018	0.99988	0.616151
ABTB1	100.362	0.245137	0.36674	0.668421	0.503865	0.771934	125.738	0.297686	0.758494	0.575484	1.31801	0.1875	0.999904	92.1204	0.726999	0.0179361	0.51702	0.0346913	0.972326	0.987985	98.1962	0.0121882	0.147472	0.618052	0.238608	0.811409	0.99988	0.09076
ACAA1	257.641	-0.389763	0.194756	-2.00128	0.0453617	0.202604	329.484	1.34331	0.228826	0.199431	1.14739	0.251219	0.999904	214.366	0.599947	-1.08427	0.351853	-3.0816	0.00205892	0.0240098	279.254	2.68636	-0.246065	0.247576	-0.993896	0.320273	0.99988	0.494479
ACAA2	1112.63	-0.26601	0.145136	-1.83283	0.066828	0.256821	1510.3	1.17504	-0.257304	0.125709	-2.04682	0.0406756	0.999904	1141.12	1.39067	-0.177294	0.156171	-1.13526	0.256267	0.519906	1682.98	0.591307	0.070643	0.135461	0.521502	0.602017	0.99988	0.220391
GCNT1	402.725	-2.89232	0.755208	-3.82983	0.000128232	0.00227016	1021.89	3.892	-0.289299	0.270923	-1.06783	0.285599	0.999904	457.296	0.544243	-1.77068	0.625649	-2.83014	0.00465274	0.0423925	1177.13	2.33229	0.135254	0.211903	0.638282	0.52329	0.99988	0.281257
ACACB	119.41	-0.77341	0.287172	-2.6932	0.00707701	0.0544837	88.6586	2.15015	-0.0578038	0.33842	-0.170805	0.864377	0.999904	125.359	0.0632966	-0.579064	0.280011	-2.06801	0.0386393	0.173006	81.3903	1.41297	-0.312433	0.383858	-0.813929	0.415686	0.99988	0.381235
ACAD10	228.039	0.439275	0.273475	1.60627	0.108214	0.343937	247.177	0.965717	-0.337443	0.245792	-1.37288	0.169789	0.999904	215.923	0.770091	0.308607	0.348509	0.885505	0.375884	0.638453	262.723	0.424946	-0.139152	0.224893	-0.618748	0.536082	0.99988	0.270769
ZNF92	55.4926	-2.88987	0.955933	-3.02309	0.00250205	0.0250676	96.4356	2.6017	0.282026	0.398593	0.707554	0.479222	0.999904	74.0384	0.319463	-0.942096	0.508834	-1.85148	0.0641003	0.23175	126.102	1.19314	0.931922	0.386474	2.41135	0.0158937	0.612384	1.79877
ACAD8	299.446	0.36503	0.19281	1.89321	0.0583302	0.236923	247.415	1.23411	0.366083	0.325535	1.12456	0.260776	0.999904	304.216	0.583732	0.412548	0.218227	1.89045	0.0586979	0.219915	242.591	1.23138	0.318689	0.341905	0.932098	0.351286	0.99988	0.454339
ACAD9	85.7842	-0.849208	0.553188	-1.53511	0.124756	0.37568	70.2729	0.90394	-0.999681	0.550407	-1.81626	0.0693307	0.999904	119.27	1.15907	0.226557	0.457739	0.494948	0.620637	0.814621	89.9614	0.207162	-0.120024	0.475442	-0.252447	0.800696	0.99988	0.0965325
ACADM	287.415	-0.320457	0.203042	-1.57828	0.114502	0.356926	169.99	0.941187	-0.162413	0.423294	-0.383689	0.701209	0.999904	364.099	0.154153	0.366227	0.362292	1.01086	0.312083	0.581179	229.756	0.50573	0.644868	0.301592	2.13822	0.0324992	0.792457	1.48813
INSIG1	289.914	-2.8481	0.288242	-9.88093	5.03649e-23	1.90119e-20	201.6	22.2979	0.113067	0.258776	0.43693	0.662162	0.999904	273.921	0.179036	-3.6481	0.400298	-9.11345	7.97999e-20	4.67149e-17	187.75	19.098	-0.0812896	0.363039	-0.223914	0.822824	0.99988	0.084693
ACADVL	2599.49	0.0361263	0.158944	0.22729	0.820199	0.935383	3785.12	0.086081	0.161887	0.119853	1.35071	0.176787	0.999904	2350.41	0.752548	-0.258184	0.203625	-1.26794	0.204819	0.460804	3331.91	0.688629	-0.202913	0.180042	-1.12703	0.25973	0.99988	0.585477
ACAP3	1063.13	-0.295401	0.139107	-2.12355	0.0337076	0.166574	1349.52	1.47227	0.234543	0.143019	1.63995	0.101016	0.999904	851.919	0.99561	-1.12439	0.278613	-4.03566	5.44491e-05	0.00148254	1122.22	4.26401	-0.297816	0.153577	-1.9392	0.0524775	0.891131	1.28003
ACBD4	158.719	0.233806	0.309338	0.75583	0.449751	0.737671	150.527	0.347028	-0.0750842	0.379874	-0.197655	0.843315	0.999904	129.79	0.0740103	-0.34579	0.480209	-0.720082	0.471475	0.714543	135.115	0.326542	-0.412213	0.397161	-1.0379	0.299317	0.99988	0.523868
ACBD5	257.171	0.748248	0.512027	1.46135	0.143921	0.411156	319.669	0.841877	0.0104879	0.462054	0.0226985	0.981891	0.999904	233.366	0.0079368	0.526873	0.741519	0.710532	0.477374	0.719675	314.905	0.321141	-0.0266581	1.58207	-0.0168502	0.986556	0.99988	0.0058782
ACBD6	377.841	0.329229	0.170079	1.93574	0.0528991	0.223636	428.553	1.27655	0.0953173	0.146082	0.652494	0.514083	0.999904	302.843	0.288967	-0.297157	0.310745	-0.956274	0.338934	0.603412	371.398	0.469885	-0.331988	0.265918	-1.24846	0.211861	0.99988	0.673949
ACCS	184.825	0.321646	0.291164	1.10469	0.269295	0.576171	198.837	0.569772	0.287571	0.262785	1.09432	0.273814	0.999904	157.914	0.562545	-0.107173	0.334539	-0.320361	0.748695	0.886074	166.587	0.125695	-0.208201	0.29767	-0.699437	0.484279	0.99988	0.314904
ACD	186.822	-0.133724	0.255281	-0.523832	0.600396	0.82857	300.807	0.221563	0.37638	0.21534	1.74784	0.080492	0.999904	173.551	1.09425	-0.355475	0.277783	-1.27968	0.200657	0.455512	242.154	0.697546	-0.225983	0.237283	-0.952378	0.340905	0.99988	0.467366
ACIN1	3800.92	-0.0260412	0.131824	-0.197545	0.843401	0.944504	4106.96	0.0739657	-0.0587152	0.133473	-0.439905	0.660006	0.999904	3404.01	0.180452	-0.357495	0.175132	-2.04129	0.0412217	0.179949	3874.96	1.38487	-0.229401	0.182188	-1.25914	0.207978	0.99988	0.681982
ACKR1	183.053	-0.818373	0.328915	-2.4881	0.0128428	0.0847638	143.279	1.89134	-0.0460053	0.251719	-0.182765	0.854983	0.999904	163.64	0.0680427	-1.29785	0.433824	-2.99165	0.0027747	0.0296614	137.746	2.55678	-0.150211	0.283359	-0.530108	0.596037	0.99988	0.224727
EXOSC2	58.1096	-2.70531	0.582089	-4.64758	3.35852e-06	0.000104248	108.879	5.47385	-0.142245	0.544571	-0.261206	0.793933	0.999904	68.6608	0.100216	-1.44198	0.624031	-2.31074	0.0208471	0.116062	113.842	1.68096	-0.00507964	0.522634	-0.0097193	0.992245	0.99988	0.00338098
ACO1	1482.27	-0.131285	0.107631	-1.21977	0.222554	0.523343	2496.58	0.652565	-0.0668956	0.179104	-0.373501	0.708775	0.999904	1472.84	0.149491	-0.141163	0.147651	-0.956062	0.339041	0.603412	2680.13	0.469748	0.140655	0.215126	0.653825	0.513225	0.99988	0.289693
ACOT13	197.303	-0.0525179	0.209253	-0.250978	0.801831	0.928002	261.164	0.0959171	-0.146389	0.206667	-0.708334	0.478738	0.999904	204.287	0.319902	0.054838	0.249256	0.220006	0.825866	0.92416	268.659	0.0830904	-0.0585302	0.258449	-0.226467	0.820838	0.99988	0.0857426
ACOT2	144.273	-0.573111	0.534916	-1.0714	0.283988	0.591182	61.44	0.5467	-0.632135	0.685768	-0.921792	0.356637	0.999904	125.042	0.447774	-1.1429	0.585312	-1.95264	0.0508622	0.202756	51.7413	1.29361	-1.34881	0.741727	-1.81847	0.0689926	0.960716	1.1612
ACOT7	1919.78	-0.330155	0.136226	-2.42359	0.0153681	0.0955567	2544.17	1.81338	-0.155104	0.182585	-0.849486	0.395611	0.999904	2050.61	0.402732	-0.114241	0.164434	-0.694756	0.487208	0.726191	2872.65	0.312286	0.197785	0.154712	1.27841	0.201105	0.99988	0.696577
ACOT8	85.6833	-0.862231	0.318056	-2.71094	0.0067093	0.0523415	142.135	2.17332	0.404312	0.260458	1.55231	0.120588	0.999904	100.627	0.918697	-0.275285	0.389938	-0.705972	0.480206	0.721819	124.691	0.318573	0.0613515	0.281482	0.217959	0.827461	0.99988	0.0822524
ACOT9	687.387	-0.239975	0.145142	-1.65338	0.0982536	0.323769	753.018	1.00765	-0.112717	0.154408	-0.729997	0.465392	0.999904	713.871	0.332181	-0.113799	0.180968	-0.628835	0.529457	0.756187	816.695	0.276169	0.126887	0.1529	0.829874	0.40661	0.99988	0.390822
ACOX1	233.599	0.296232	0.232416	1.27458	0.202459	0.497564	210.638	0.693664	0.0992662	0.335638	0.295754	0.767418	0.999904	248.617	0.114968	0.462829	0.278095	1.66428	0.0960562	0.299171	235.646	1.01747	0.40649	0.347066	1.17122	0.241511	0.99988	0.617063
ACOX3	276.715	-0.00640076	0.201858	-0.0317093	0.974704	0.991615	301.059	0.0111273	0.339633	0.215434	1.57651	0.114909	0.999904	241.447	0.939646	-0.423822	0.294129	-1.44094	0.149602	0.386646	280.852	0.825062	0.160641	0.241034	0.666466	0.505113	0.99988	0.296611
ACP1	465.291	0.261623	0.204714	1.27799	0.201252	0.495786	390.083	0.696259	0.123705	0.20496	0.603558	0.546138	0.999904	495.444	0.262698	0.430465	0.249188	1.72747	0.0840831	0.274754	387.628	1.07529	0.114385	0.220241	0.519364	0.603507	0.99988	0.219318
DNMBP	55.1359	-2.5599	0.702612	-3.64341	0.000269048	0.00418195	226.311	3.57017	-0.627477	0.366302	-1.713	0.0867116	0.999904	94.3561	1.06192	0.0137974	0.607809	0.0227002	0.981889	0.991948	286.658	0.00793743	0.121766	0.386266	0.315239	0.75258	0.99988	0.123447
ACSF3	717.821	-0.0374613	0.153091	-0.2447	0.806689	0.930288	1090.06	0.093294	0.0513152	0.122408	0.419215	0.675059	0.999904	685.096	0.170658	-0.167133	0.205095	-0.814906	0.415126	0.673638	1026.94	0.38182	-0.117499	0.133938	-0.877261	0.380345	0.99988	0.419822
ACSL1	579.189	0.496089	0.232448	2.13419	0.032827	0.163623	1121.97	1.48377	0.263249	0.20215	1.30225	0.192832	0.999904	523.997	0.71482	0.247338	0.234086	1.05661	0.290688	0.556835	965.962	0.536573	-0.155074	0.302787	-0.512157	0.608541	0.99988	0.21571
PCDH18	74.23	-2.555	0.412216	-6.1982	5.71128e-10	4.64121e-08	101.737	9.24327	-0.35881	0.286291	-1.25331	0.210094	0.999904	79.2907	0.677585	-1.97638	0.406154	-4.86607	1.13837e-06	6.19907e-05	101.891	5.94372	-0.341	0.27909	-1.22183	0.221773	0.99988	0.654091
CMKLR1	149.77	-2.52049	0.509718	-4.94487	7.61964e-07	2.95248e-05	78.7962	6.11807	-0.734279	0.377578	-1.94471	0.0518103	0.999904	153.496	1.28558	-2.27787	0.428641	-5.31417	1.07143e-07	8.71129e-06	79.4569	6.97004	-0.694387	0.833605	-0.832993	0.404849	0.99988	0.392707
ACSS2	115.362	0.57809	0.521045	1.10948	0.267222	0.57445	184.812	0.573127	-0.0184829	0.394338	-0.0468707	0.962616	0.999904	103.895	0.0165468	0.32416	0.454615	0.713042	0.47582	0.718336	224.874	0.322557	0.51133	0.316568	1.61523	0.10626	0.99988	0.973629
ACTA2	166.08	-0.696213	0.380183	-1.83126	0.0670617	0.257381	211.196	1.17353	-0.196843	0.368968	-0.533497	0.59369	0.999904	156.14	0.22644	-0.931967	0.386203	-2.41315	0.0158152	0.0968434	223.126	1.80092	-0.0247061	0.348158	-0.0709622	0.943428	0.99988	0.0252913
S100A4	1061.81	-2.44837	0.199842	-12.2515	1.64831e-34	1.48374e-31	2060.01	33.783	-0.191913	0.12693	-1.51196	0.130545	0.999904	994.507	0.884241	-3.17081	0.23025	-13.7712	3.80101e-43	1.48341e-39	1888.93	42.4201	-0.467452	0.116339	-4.018	5.86935e-05	0.0193989	4.23141
RPTOR	313.227	-2.35979	0.466909	-5.05407	4.32486e-07	1.81396e-05	623.435	6.36403	0.368429	0.350371	1.05154	0.293011	0.999904	521.557	0.533116	-0.00455808	0.585932	-0.00777919	0.993793	0.997542	576.249	0.00270399	0.165812	0.494257	0.335477	0.737265	0.99988	0.132376
ACTL6A	237.64	0.646539	0.282926	2.28519	0.0223019	0.124691	401.381	1.65166	-0.554771	0.314136	-1.76602	0.0773921	0.999904	326.075	1.1113	1.33948	0.317163	4.22332	2.40734e-05	0.000774142	531.642	4.61846	0.298449	0.257508	1.15899	0.246461	0.99988	0.608252
ACTN1	10928	-0.241328	0.130395	-1.85075	0.0642062	0.251117	6861.31	1.19242	-0.0667361	0.140737	-0.47419	0.635364	0.999904	10066	0.196977	-0.502321	0.189164	-2.65548	0.00791955	0.0613841	7016.98	2.1013	0.00398268	0.152788	0.0260668	0.979204	0.99988	0.0091268
ACTN4	3819.26	-0.289337	0.153152	-1.88921	0.0588631	0.238362	2203.97	1.23016	-0.465727	0.341837	-1.36243	0.173064	0.999904	4804.47	0.761794	0.372263	0.308306	1.20745	0.22726	0.486636	2882.63	0.643478	0.331432	0.353609	0.937282	0.348613	0.99988	0.457656
ACTR10	695.865	-0.0312155	0.150271	-0.207728	0.835441	0.941162	686.034	0.078084	-0.0150751	0.190086	-0.0793065	0.936789	0.999904	689.649	0.0283583	-0.049391	0.199908	-0.247068	0.804855	0.913499	711.837	0.0942821	0.0956033	0.186202	0.513439	0.607644	0.99988	0.21635
ACTR1A	98.2794	-0.0304503	0.306056	-0.0994926	0.920747	0.974052	66.2229	0.0358596	0.358941	0.523633	0.685482	0.49304	0.999904	86.2116	0.307118	-0.42914	0.33994	-1.2624	0.206806	0.463403	70.9451	0.684438	0.539792	0.519268	1.03953	0.29856	0.99988	0.524968
ACTR1B	146.446	0.14775	0.253401	0.583068	0.559847	0.80602	149.026	0.25193	0.0567953	0.311244	0.182478	0.855207	0.999904	122.929	0.0679286	-0.369412	0.527118	-0.700815	0.483419	0.723585	126.797	0.315677	-0.432026	0.303734	-1.42238	0.154915	0.99988	0.809907
ACTR2	91.1908	0.0952476	0.301233	0.316192	0.751857	0.908271	62.0044	0.123865	0.162797	0.408778	0.398254	0.690443	0.999904	83.0467	0.160872	-0.168108	0.340912	-0.493111	0.621934	0.81518	56.1701	0.206256	-0.108064	0.357509	-0.302268	0.762448	0.99988	0.11779
ACTR3	2401.24	0.148304	0.124818	1.18816	0.234769	0.538469	1725.06	0.629359	-0.143094	0.155689	-0.9191	0.358043	0.999904	2523.45	0.446065	0.290257	0.187708	1.54632	0.122026	0.345157	1955.09	0.913547	0.218624	0.152018	1.43815	0.150392	0.99988	0.822774
ACTR3B	166.294	-0.556676	0.232437	-2.39496	0.0166223	0.100524	158.835	1.77931	0.0398378	0.27874	0.142921	0.886352	0.999904	195.206	0.0523936	-0.0310739	0.320979	-0.0968097	0.922877	0.967074	161.27	0.0348559	0.0914272	0.361329	0.25303	0.800245	0.99988	0.096777
ACTR8	218.013	0.226548	0.194585	1.16426	0.244317	0.548512	189.439	0.612046	-0.0388286	0.266373	-0.145768	0.884105	0.999904	207.834	0.0534963	0.105529	0.404665	0.260781	0.794261	0.909189	194.01	0.100037	0.0337303	0.255919	0.131801	0.895142	0.99988	0.048108
ACVR2A	69.0451	-0.0276973	0.408844	-0.0677454	0.945988	0.982948	80.4266	0.0241142	-0.173593	0.351233	-0.494237	0.621139	0.999904	69.4891	0.206812	-0.00121665	0.387164	-0.00314248	0.997493	0.999114	78.091	0.00109029	-0.267053	0.3347	-0.79789	0.424934	0.99988	0.371678
ACY1	428.93	0.344968	0.164757	2.0938	0.0362775	0.174341	421.048	1.44036	0.165394	0.271461	0.609274	0.542343	0.999904	419.025	0.265726	0.29241	0.206561	1.41561	0.156889	0.397675	393.064	0.804407	-0.0232425	0.264852	-0.0877566	0.93007	0.99988	0.0314843
ACYP2	72.9251	-0.0549316	0.414404	-0.132555	0.894545	0.965679	76.9326	0.0483978	0.211031	0.350099	0.602776	0.546658	0.999904	72.2325	0.262285	-0.0751309	0.416319	-0.180465	0.856788	0.938859	76.0299	0.0671267	0.193142	0.406399	0.475252	0.634607	0.99988	0.197495
ADA	77.6958	-0.653732	0.340878	-1.91779	0.0551376	0.229553	114.283	1.25855	0.128391	0.258958	0.495799	0.620036	0.999904	67.6255	0.207583	-1.22723	0.427291	-2.87212	0.00407723	0.0386216	95.3413	2.38963	-0.417693	0.291639	-1.43223	0.152078	0.99988	0.817933
ADAL	141.548	-1.03185	0.394795	-2.61362	0.00895884	0.06481	226.638	2.04775	-0.723377	0.33214	-2.17793	0.0294113	0.999904	205.419	1.53149	0.222273	0.397307	0.55945	0.575854	0.78671	270.295	0.239687	-0.119519	0.207009	-0.577362	0.563695	0.99988	0.248956
ADAM10	1508.9	-0.250848	0.117565	-2.1337	0.0328671	0.163734	1507.2	1.48324	-0.0597377	0.203249	-0.293914	0.768824	0.999904	1452.27	0.114173	-0.363645	0.194378	-1.87081	0.0613708	0.226166	1571.74	1.21204	0.0671574	0.191505	0.350682	0.725827	0.99988	0.139167
ADAM15	5173.09	-0.0820179	0.119587	-0.685842	0.492813	0.764161	6618.18	0.307318	0.0235984	0.141883	0.166323	0.867903	0.999904	4389.3	0.0615288	-0.610369	0.362867	-1.68207	0.092555	0.292479	5948.39	1.0336	-0.293834	0.136753	-2.14865	0.0316622	0.781611	1.49946
ADAM32	85.6408	0.219757	0.3557	0.617816	0.536697	0.792497	129.509	0.270271	-0.288871	0.334876	-0.862618	0.388347	0.999904	85.9755	0.41078	0.237621	0.342759	0.693261	0.488146	0.727126	135.905	0.311451	-0.136262	0.358606	-0.379977	0.703962	0.99988	0.15245
DIO2	436.884	-2.21875	0.43694	-5.07792	3.81585e-07	1.6256e-05	2275.47	6.41841	-0.158772	0.214009	-0.741894	0.458151	0.999904	369.159	0.338991	-5.07544	0.35395	-14.3394	1.24075e-46	7.26335e-43	2146.68	45.9063	-0.335661	0.156484	-2.14502	0.0319513	0.784269	1.49551
ADAMTS7	102.616	-0.0536471	0.373331	-0.143698	0.885739	0.962566	57.0159	0.0526944	0.0385573	0.362145	0.106469	0.91521	0.999904	95.1602	0.0384792	-0.276808	0.314958	-0.878873	0.37947	0.641499	53.8558	0.420822	-0.123651	0.372026	-0.332372	0.739608	0.99988	0.130998
ADAMTS9	1557.23	-0.221441	0.219882	-1.00709	0.313893	0.622026	2651.63	0.503219	-0.120915	0.175087	-0.690602	0.489816	0.999904	1537.15	0.309967	-0.251191	0.289223	-0.868505	0.385118	0.648035	2825.64	0.414406	0.0702106	0.168628	0.416364	0.677143	0.99988	0.169319
RASSF5	73.2588	-2.18583	0.441006	-4.95647	7.17865e-07	2.80952e-05	136.771	6.14396	0.000955527	0.286867	0.0033309	0.997342	0.999904	76.0391	0.00115575	-1.88843	0.514461	-3.6707	0.000241887	0.00497718	146	3.61639	0.187009	0.318189	0.58773	0.556714	0.99988	0.254368
ADAR	89.6677	0.337741	0.310427	1.08799	0.2766	0.583065	93.7073	0.558148	-0.0596854	0.464423	-0.128515	0.897741	0.999904	105.228	0.0468489	0.736586	0.32575	2.2612	0.0237469	0.127156	99.2166	1.62439	0.112424	0.409863	0.274297	0.783856	0.99988	0.105764
ADARB1	2872.51	0.364978	0.135994	2.68377	0.00727964	0.0557138	1722.84	2.13789	0.1456	0.141494	1.02902	0.303471	0.999904	2827.12	0.517883	0.331927	0.17619	1.88392	0.0595759	0.222209	1739.88	1.22493	0.17829	0.152246	1.17106	0.241573	0.99988	0.616952
ADAT1	103.953	0.978026	0.421756	2.31894	0.0203985	0.116954	86.7834	1.6904	-0.0694607	0.59769	-0.116215	0.907482	0.999904	104.866	0.042162	1.0024	0.454954	2.2033	0.0275738	0.140119	91.5803	1.5595	0.0876555	0.545639	0.160647	0.872371	0.99988	0.0592987
ANXA8L1	116.798	-2.08326	0.319798	-6.5143	7.30305e-11	6.94799e-09	105.266	10.1365	0.652181	0.431197	1.51249	0.13041	0.999904	108.474	0.88469	-2.71104	0.389094	-6.96757	3.2247e-12	7.26055e-10	77.9375	11.4915	-0.138354	0.465507	-0.297211	0.766305	0.99988	0.115598
ADCK1	137.283	-0.125754	0.307255	-0.40928	0.682334	0.874671	109.053	0.166003	-0.0678056	0.305922	-0.221643	0.824591	0.999904	142.732	0.0837612	-0.00146714	0.257367	-0.00570059	0.995452	0.998094	105.857	0.00197984	-0.149484	0.31852	-0.469309	0.638849	0.99988	0.194602
ADCK5	70.4894	0.661499	0.325106	2.03472	0.0418794	0.192714	67.5841	1.378	0.596135	0.518971	1.14869	0.250685	0.999904	50.4919	0.600872	-0.224575	0.658922	-0.340821	0.733238	0.878955	62.9579	0.134755	0.423041	0.441699	0.957759	0.338185	0.99988	0.470846
ADCY3	323.291	-0.542744	0.256321	-2.11744	0.0342223	0.16856	416.7	1.46569	-0.0439139	0.199513	-0.220105	0.825789	0.999904	323.733	0.0831309	-0.523889	0.330368	-1.58578	0.11279	0.329396	432.01	0.947728	0.0616662	0.264208	0.2334	0.815451	0.99988	0.0886024
ADCY6	267.45	-0.190335	0.275934	-0.689784	0.49033	0.76291	334.3	0.309511	0.343026	0.326852	1.04949	0.293955	0.999904	287.087	0.531719	0.0296506	0.395157	0.0750349	0.940187	0.975947	288.078	0.0267858	-0.061983	0.352005	-0.176086	0.860226	0.99988	0.0653872
ADCY7	165.873	-0.164732	0.381469	-0.431837	0.66586	0.866887	185.375	0.176617	-0.266851	0.297759	-0.896198	0.370147	0.999904	138.763	0.431626	-0.765514	0.520051	-1.472	0.141021	0.374904	303.632	0.850715	1.00556	0.445038	2.25949	0.0238531	0.713748	1.62246
SNX25	63.9474	-2.07792	0.595242	-3.49089	0.000481418	0.0067387	76.8831	3.31748	-0.274458	0.366773	-0.748303	0.454277	0.999904	74.0678	0.342679	-1.19595	0.630108	-1.89802	0.0576939	0.21772	92.4942	1.23887	0.262214	0.471502	0.556125	0.578125	0.99988	0.237978
ANK1	163.867	-2.05381	0.322239	-6.37358	1.8467e-10	1.66231e-08	117.224	9.7336	-0.397351	0.301483	-1.31799	0.187509	0.999904	160.012	0.726979	-2.21854	0.303005	-7.32178	2.44696e-13	6.98757e-11	128.478	12.6114	-0.0973108	0.278956	-0.348839	0.72721	0.99988	0.13834
ADGRA3	137.247	0.905183	0.455896	1.98551	0.0470882	0.206609	150.182	1.32709	-0.0778579	0.343873	-0.226415	0.820879	0.999904	117.519	0.085721	0.556876	0.47562	1.17084	0.241662	0.504949	186.591	0.616791	0.509391	0.329302	1.54688	0.121892	0.99988	0.914025
R3HCC1L	93.5061	-2.03373	0.64414	-3.15728	0.00159251	0.0176808	123.161	2.79792	-0.71894	0.578682	-1.24237	0.214098	0.999904	110.484	0.669387	-1.07164	0.60479	-1.77191	0.0764088	0.25792	137.237	1.11686	-0.335787	0.517325	-0.649083	0.516284	0.99988	0.287111
ADGRE2	57.6875	0.0194642	0.416338	0.0467509	0.962712	0.987047	99.3266	0.0165037	-0.105394	0.3058	-0.344651	0.730356	0.999904	72.593	0.136465	0.625821	0.427148	1.46512	0.142889	0.377662	99.2311	0.845	-0.101684	0.289867	-0.350794	0.725743	0.99988	0.139217
ADGRE5	5477.88	-0.0186218	0.144087	-0.12924	0.897168	0.966768	7065.84	0.0471263	0.0141357	0.177706	0.0795456	0.936599	0.999904	4819.35	0.0284465	-0.408214	0.225968	-1.80652	0.0708377	0.247056	6449.04	1.14974	-0.255399	0.150392	-1.69822	0.0894667	0.99988	1.04834
HMGCS1	1467.46	-2.03164	0.225255	-9.01929	1.89321e-19	5.03507e-17	1019.6	18.7228	-0.0202994	0.139119	-0.145914	0.883989	0.999904	1509.66	0.0535532	-1.8138	0.247698	-7.32265	2.43116e-13	6.98757e-11	1078.1	12.6142	0.144012	0.142326	1.01185	0.31161	0.99988	0.506389
ADGRG6	819.281	-0.102533	0.201642	-0.508492	0.611108	0.83581	1205.7	0.213882	-0.0110115	0.2494	-0.044152	0.964783	0.999904	822.301	0.0155702	-0.0835587	0.277223	-0.301413	0.7631	0.893348	1212.64	0.117419	0.0114393	0.229689	0.0498035	0.960279	0.99988	0.0176026
ADGRL1	465.687	-0.398071	0.311062	-1.27972	0.200644	0.495392	1200.2	0.697574	0.286399	0.252659	1.13354	0.256988	0.999904	422.507	0.590087	-0.73918	0.459286	-1.60941	0.107526	0.321404	917.523	0.968485	-0.514456	0.24691	-2.08357	0.0371988	0.819541	1.42947
ADGRL3	667.325	0.0115689	0.138934	0.0832688	0.933638	0.978455	550.117	0.0298216	-0.130242	0.294544	-0.442182	0.658357	0.999904	730.012	0.181538	0.268313	0.196999	1.362	0.173198	0.421143	612.438	0.761457	0.182613	0.257622	0.708839	0.478424	0.99988	0.320187
ADH5	1235.02	-0.0409903	0.166024	-0.246894	0.80499	0.929498	1682.38	0.0942094	0.0438962	0.118104	0.371673	0.710136	0.999904	1233.49	0.148658	-0.0363706	0.170654	-0.213125	0.83123	0.926161	1717.01	0.0802789	0.106046	0.147236	0.720244	0.471375	0.99988	0.326634
ADI1	136.03	0.302405	0.282281	1.07129	0.284039	0.591182	128.451	0.546622	0.0776792	0.301742	0.257436	0.796843	0.999904	160.173	0.0986275	0.71373	0.324873	2.19695	0.0280239	0.141852	113.885	1.55247	-0.276723	0.307872	-0.898823	0.368747	0.99988	0.433272
TINAGL1	50.8471	-1.96516	0.404611	-4.8569	1.19236e-06	4.374e-05	64.8128	5.92359	-0.260289	0.383064	-0.679492	0.496826	0.999904	50.8266	0.303796	-1.95035	0.399162	-4.88611	1.02845e-06	5.7067e-05	57.0352	5.98782	-0.697894	0.398562	-1.75103	0.079941	0.985361	1.09723
MVK	451.191	-1.96267	0.266272	-7.37093	1.69436e-13	2.41798e-11	519.572	12.771	-0.180311	0.168132	-1.07243	0.283525	0.999904	456.122	0.547409	-1.86936	0.311015	-6.01053	1.8492e-09	2.37917e-07	568.891	8.73302	0.0915673	0.165433	0.553501	0.57992	0.99988	0.236632
ADNP	2218.26	-0.208017	0.12386	-1.67946	0.0930629	0.312938	2595.01	1.03122	-0.196279	0.115404	-1.7008	0.0889815	0.999904	2386.3	1.0507	0.0200175	0.189021	0.105901	0.915661	0.963559	2832.19	0.0382653	0.0676698	0.133908	0.505345	0.613316	0.99988	0.212316
ADPGK	1353.63	-0.00658496	0.143059	-0.0460296	0.963287	0.987047	1513.11	0.0162445	0.052871	0.154912	0.341296	0.732881	0.999904	1255.95	0.134967	-0.222891	0.176083	-1.26583	0.205575	0.461882	1510.81	0.687031	0.0532279	0.196123	0.2714	0.786083	0.99988	0.104532
ADPRM	56.865	1.02604	0.986231	1.04037	0.29817	0.605083	58.6413	0.525536	0.111157	0.386341	0.287718	0.773563	0.999904	60.5184	0.111504	1.16867	1.09199	1.07021	0.284523	0.550611	71.9982	0.545883	0.648559	0.38543	1.68269	0.0924356	0.99988	1.03416
ADRM1	792.794	-0.16156	0.159374	-1.01372	0.310716	0.617946	815.512	0.507637	0.100844	0.251591	0.400824	0.68855	0.999904	668.446	0.162065	-0.733096	0.363527	-2.01662	0.0437352	0.186065	730.824	1.35917	-0.217644	0.221234	-0.983774	0.325227	0.99988	0.487814
ADSL	2418.46	0.104263	0.128407	0.811976	0.416806	0.710275	2051.98	0.380067	-0.0873096	0.164403	-0.531071	0.59537	0.999904	2488.58	0.225213	0.190565	0.211902	0.899306	0.36849	0.630742	2103.69	0.433575	-0.00814226	0.147729	-0.0551162	0.956046	0.99988	0.0195213
AEBP2	265.934	-0.159704	0.211702	-0.754382	0.45062	0.738437	371.094	0.346189	-0.051379	0.218411	-0.23524	0.814023	0.999904	309.972	0.0893634	0.281451	0.332835	0.845617	0.397766	0.658612	402.799	0.400372	0.183057	0.202289	0.904925	0.365505	0.99988	0.437107
AEN	120.845	0.0538277	0.290765	0.185125	0.853131	0.949228	123.979	0.0689842	-0.0565687	0.315563	-0.179263	0.857732	0.999904	107.379	0.0666486	-0.290839	0.337739	-0.861135	0.389164	0.652067	105.817	0.409868	-0.568388	0.419193	-1.35591	0.175128	0.99988	0.756645
AFAP1	928.937	0.215631	0.196678	1.09636	0.27292	0.580083	1026.27	0.563965	0.533673	0.277281	1.92467	0.0542711	0.999904	897.576	1.26543	0.13145	0.281723	0.466593	0.640791	0.823532	969.103	0.193284	0.395413	0.318592	1.24112	0.21456	0.99988	0.668452
AFAP1L1	689.705	0.139327	0.12257	1.13671	0.25566	0.561531	346.754	0.592338	-0.240963	0.179811	-1.34009	0.180215	0.999904	667.496	0.744209	0.0566707	0.187311	0.302548	0.762234	0.89287	390.637	0.117912	0.113599	0.168922	0.672495	0.501269	0.99988	0.299929
AFDN	278.053	0.459942	0.231832	1.98395	0.0472617	0.206982	298.364	1.32549	0.104222	0.330437	0.315407	0.752453	0.999904	312.256	0.123521	0.744921	0.257116	2.89722	0.00376489	0.0367022	291.191	2.42425	0.0432285	0.330638	0.130743	0.895979	0.99988	0.0477023
AFF1	92.2257	-0.909657	2.18924	-0.415513	0.677766	0.871737	144.178	0.16892	-0.604974	1.37119	-0.441205	0.659065	0.999904	71.0631	0.181072	-2.44437	1.93896	-1.26066	0.207431	0.46374	165.174	0.683126	-0.145938	0.434259	-0.336062	0.736824	0.99988	0.132636
AFF2	301.948	0.0758724	0.26083	0.290888	0.771137	0.916392	84.3786	0.112869	-0.0520231	0.432068	-0.120405	0.904162	0.999904	324.66	0.0437535	0.282268	0.298953	0.94419	0.345072	0.609204	98.7015	0.46209	0.374969	0.309724	1.21066	0.226027	0.99988	0.645839
AFG1L	62.4754	-0.202049	0.390763	-0.517064	0.605111	0.83169	58.8037	0.218165	-0.235028	0.467064	-0.503203	0.614822	0.999904	65.936	0.211251	-0.0330407	0.454635	-0.0726751	0.942065	0.97703	74.9896	0.0259193	0.446688	0.449593	0.993538	0.320448	0.99988	0.494243
AFG3L1P	357.935	0.00408056	0.237382	0.0171898	0.986285	0.995138	485.581	0.00599749	-0.246899	0.265379	-0.930366	0.352181	0.999904	411.573	0.453233	0.390049	0.273377	1.42678	0.153643	0.39297	505.495	0.813487	-0.118203	0.312346	-0.378435	0.705108	0.99988	0.151745
AFMID	213.258	-0.105008	0.204909	-0.512461	0.608329	0.833957	345.131	0.215862	0.0838288	0.215354	0.389261	0.697083	0.999904	210.303	0.156715	-0.13865	0.240258	-0.577089	0.563879	0.778219	345.89	0.248814	0.0928516	0.184698	0.502722	0.61516	0.99988	0.211012
AFTPH	618.733	0.24514	0.137306	1.78536	0.0742029	0.275134	583.481	1.12958	-0.0375198	0.163303	-0.229756	0.818282	0.999904	668.638	0.0870971	0.452921	0.193252	2.34368	0.0190946	0.110182	635.379	1.71909	0.206295	0.16379	1.25951	0.207847	0.99988	0.682257
AGAP1	646.579	0.0838633	0.196608	0.426551	0.669706	0.868312	606.952	0.174116	-0.0132277	0.185601	-0.0712696	0.943183	0.999904	821.428	0.025404	0.701665	0.265836	2.63947	0.00830363	0.063376	681.718	2.08073	0.311495	0.231212	1.34722	0.177908	0.99988	0.749805
RADX	80.115	-1.94152	0.45469	-4.26998	1.95492e-05	0.000470709	110.487	4.70887	-0.126943	0.293507	-0.432503	0.665376	0.999904	103.152	0.176933	-0.674319	0.311708	-2.1633	0.0305178	0.150201	115.617	1.51545	0.0203388	0.399508	0.0509096	0.959398	0.99988	0.0180014
AGAP3	1420.92	-0.0994256	0.211423	-0.470269	0.638163	0.852292	1558.48	0.195069	0.112061	0.167047	0.670838	0.502324	0.999904	1464.49	0.299016	-0.00362285	0.321792	-0.0112584	0.991017	0.996636	1683.38	0.00391875	0.324946	0.168937	1.92348	0.0544198	0.903143	1.26424
AGAP7P	82.6255	0.119583	0.341523	0.350145	0.72623	0.896166	98.2608	0.138926	-0.150877	0.338883	-0.445219	0.656162	0.999904	94.2297	0.182989	0.471165	0.36264	1.29926	0.193854	0.447837	104.703	0.712526	0.0375985	0.348925	0.107755	0.91419	0.99988	0.0389636
AGAP9	207.656	0.142701	0.216291	0.659764	0.509405	0.775271	269.296	0.292937	0.103412	0.298782	0.346112	0.729258	0.999904	231.896	0.137119	0.441111	0.257749	1.7114	0.0870078	0.28063	264.751	1.06044	0.0609744	0.284713	0.214161	0.830421	0.99988	0.0807015
AGBL5	701.818	0.240954	0.149156	1.61544	0.106215	0.339655	700.329	0.973816	-0.0222296	0.141647	-0.156936	0.875295	0.999904	665.063	0.0578455	0.10274	0.245737	0.418088	0.675883	0.845667	755.04	0.170129	0.195308	0.208897	0.934947	0.349815	0.99988	0.456161
AGER	131.237	0.19237	0.267154	0.72007	0.471482	0.750968	158.931	0.326535	0.154309	0.278442	0.554187	0.579451	0.999904	114.662	0.236984	-0.188283	0.40325	-0.466913	0.640562	0.823414	133.199	0.193439	-0.373001	0.355404	-1.04951	0.293942	0.99988	0.531738
STARD4	101.262	-1.9366	0.434286	-4.45926	8.22417e-06	0.000225914	88.9127	5.08491	-0.0180817	0.319324	-0.056625	0.954844	0.999904	106.812	0.0200676	-1.58389	0.478995	-3.3067	0.00094402	0.0134952	90.2372	3.02502	0.0389497	0.35548	0.109569	0.912751	0.99988	0.0396477
AGFG2	493.117	-0.324763	0.18891	-1.71914	0.0855886	0.298083	573.589	1.06758	-0.326408	0.150999	-2.16165	0.0306448	0.999904	456.722	1.51364	-0.577412	0.434205	-1.32981	0.183579	0.434036	622.096	0.736176	-0.0692235	0.158486	-0.436779	0.662271	0.99988	0.178964
AGO2	270.208	0.551097	0.252914	2.17899	0.0293324	0.151011	218.056	1.53265	0.272304	0.394884	0.689581	0.490458	0.999904	254.398	0.309399	0.408259	0.313521	1.30217	0.192857	0.446644	203.491	0.714764	0.0892099	1.51113	0.0590352	0.952924	0.99988	0.0209417
DDIAS	72.4405	-1.9014	0.598077	-3.17919	0.00147686	0.0165874	176.527	2.83066	-1.09736	0.367913	-2.98265	0.00285761	0.489441	235.135	2.544	1.64786	0.546451	3.01557	0.00256495	0.0281711	324.022	2.59092	0.765331	0.345644	2.21422	0.026814	0.741401	1.57164
AGPAT1	258.823	0.206183	0.312956	0.658825	0.510008	0.775886	357.692	0.292423	0.689927	0.30543	2.25887	0.0238912	0.999904	303.62	1.62176	0.618072	0.362769	1.70376	0.0884256	0.283718	337.264	1.05342	0.552914	0.319888	1.72846	0.0839058	0.998718	1.07621
AGPAT2	94.3997	-0.737357	0.428362	-1.72134	0.0851888	0.297398	142.728	1.06962	-0.0667031	0.280108	-0.238133	0.811778	0.999904	128.604	0.0905627	0.247709	0.745257	0.33238	0.739602	0.880996	145.654	0.131002	-0.00945436	0.342525	-0.027602	0.97798	0.99988	0.0096702
AGPAT3	2930.47	-0.293287	0.142033	-2.06493	0.0389301	0.182956	3260.89	1.40971	-0.125386	0.120847	-1.03756	0.299475	0.999904	2845.51	0.523639	-0.37899	0.15516	-2.44258	0.0145828	0.0913513	3411.37	1.83616	0.0133005	0.165984	0.0801312	0.936133	0.99988	0.0286625
AGPAT4	90.7285	0.577359	0.374613	1.54122	0.123264	0.372722	176.333	0.909164	-0.0918514	0.375815	-0.244406	0.806916	0.999904	80.0003	0.0931715	0.266327	0.726007	0.366838	0.71374	0.868565	152.196	0.14646	-0.558702	0.419982	-1.3303	0.183419	0.99988	0.736555
AGPAT5	1029.09	-0.0617845	0.148573	-0.415853	0.677518	0.871737	962.523	0.169079	-0.122721	0.180515	-0.679837	0.496608	0.999904	1059.96	0.303986	0.033545	0.17514	0.191533	0.848108	0.933731	1126.26	0.0715488	0.32136	0.190986	1.68264	0.0924456	0.99988	1.03411
AGRN	667.588	0.315831	0.161374	1.95713	0.050332	0.215037	909.387	1.29816	0.172385	0.165832	1.03952	0.298564	0.999904	598.539	0.524963	0.0278986	0.220669	0.126427	0.899394	0.956912	855.858	0.0460501	0.00730116	0.241585	0.0302219	0.97589	0.99988	0.0105991
AGTRAP	352.606	0.0565569	0.249873	0.226342	0.820935	0.935635	555.114	0.0856911	0.262937	0.193854	1.35637	0.174982	0.999904	302.795	0.757005	-0.402352	0.403094	-0.998159	0.318202	0.585957	538.655	0.497297	0.186496	0.181916	1.02518	0.30528	0.99988	0.515302
AHCTF1	341.473	-0.476352	0.384886	-1.23765	0.215847	0.515374	922.032	0.665853	-0.46212	0.718	-0.643622	0.519821	0.999904	848.469	0.284146	1.71765	0.498073	3.4486	0.000563505	0.0091505	1610.46	3.2491	1.01649	0.422805	2.40415	0.0162103	0.618206	1.79021
AHCY	114.196	-0.189988	0.341458	-0.556402	0.577936	0.815523	138.636	0.23812	0.464784	0.325394	1.42837	0.153185	0.999904	230.571	0.814785	1.48726	0.736553	2.01922	0.0434641	0.185451	115.944	1.36187	-0.00993962	0.326208	-0.0304702	0.975692	0.99988	0.0106872
PLOD2	364.411	-1.89868	0.250224	-7.5879	3.25119e-14	4.94097e-12	807.123	13.488	-0.283976	0.124592	-2.27925	0.0226523	0.999904	343.668	1.64489	-2.32104	0.289935	-8.00537	1.19103e-15	4.80848e-13	826.695	14.9241	-0.203196	0.145935	-1.39238	0.163809	0.99988	0.785663
AHCYL2	154.87	0.66328	0.434412	1.52685	0.126799	0.37949	130.956	0.896883	1.16731	0.467937	2.49459	0.0126104	0.999904	152.66	1.89927	0.638006	0.498429	1.28003	0.200533	0.455494	147.193	0.697814	1.40801	0.524708	2.68342	0.00728734	0.450382	2.13743
AHDC1	601.446	-0.124738	0.167691	-0.743856	0.456964	0.742796	1001.54	0.340118	-0.099928	0.219657	-0.454927	0.649162	0.999904	475.626	0.187647	-0.938773	0.460158	-2.04011	0.0413393	0.180328	910.977	1.38364	-0.390447	0.185447	-2.10544	0.0352533	0.811961	1.4528
AHI1	207.43	-0.563175	0.463587	-1.21482	0.224434	0.525638	203.109	0.648911	-0.0407468	0.289097	-0.140945	0.887914	0.999904	227.406	0.0516293	-0.242947	0.352584	-0.689046	0.490795	0.728425	239.329	0.3091	0.415094	0.405752	1.02302	0.306297	0.99988	0.513857
AHNAK	103.991	0.346728	0.296054	1.17116	0.241533	0.545283	121.012	0.617023	0.418624	0.339555	1.23286	0.217627	0.999904	89.082	0.662288	-0.0712353	0.322012	-0.221219	0.824922	0.923698	101.179	0.0835873	-0.0584361	0.371914	-0.157123	0.875148	0.99988	0.0579183
AHNAK2	2188.29	0.355952	0.178314	1.9962	0.0459118	0.203971	1538.5	1.33808	0.387599	0.265052	1.46235	0.143645	0.999904	1863.74	0.84271	-0.0763427	0.22738	-0.335749	0.73706	0.880515	1423.64	0.132497	0.188697	0.235034	0.802853	0.42206	0.99988	0.374626
RASSF4	98.69	-1.89119	0.641597	-2.94763	0.00320224	0.0301454	203.649	2.49455	-0.153207	0.414065	-0.370007	0.711378	0.999904	100.688	0.1479	-1.74009	0.620353	-2.80499	0.00503178	0.0446981	188.356	2.29828	-0.395062	0.401935	-0.982901	0.325656	0.99988	0.487241
AHSA2P	1152.79	0.182321	0.188151	0.969015	0.332538	0.63929	1077.42	0.478159	0.0886379	0.190249	0.465904	0.641284	0.999904	1181.6	0.19295	0.256931	0.228177	1.12602	0.260157	0.524526	993.125	0.584764	-0.142855	0.199733	-0.715232	0.474466	0.99988	0.323795
AIDA	69.633	-0.280568	0.506793	-0.553614	0.579843	0.816712	58.4718	0.23669	-0.280176	0.521436	-0.537316	0.591049	0.999904	57.0088	0.228376	-1.01387	0.539655	-1.87874	0.06028	0.223766	62.4371	1.21983	-0.0725536	0.420692	-0.172463	0.863074	0.99988	0.0639521
AIFM2	317.452	0.484	0.371567	1.30259	0.192714	0.485611	249.016	0.715086	0.0914895	0.28763	0.31808	0.750424	0.999904	228.337	0.124693	-0.455829	0.505279	-0.902133	0.366986	0.629365	231.798	0.43535	-0.114955	0.431769	-0.266243	0.790052	0.99988	0.102344
LSP1	554.641	-1.87306	0.37345	-5.01555	5.28818e-07	2.15618e-05	1434.21	6.27669	-0.0284046	0.252896	-0.112317	0.910572	0.999904	510.696	0.0406858	-2.50772	0.47919	-5.23325	1.66555e-07	1.29141e-05	1343.76	6.77844	-0.218454	0.228	-0.958132	0.337996	0.99988	0.471088
AIMP2	130.391	0.00626215	0.343436	0.0182338	0.985452	0.995138	104.528	0.00636439	-0.667938	0.387949	-1.72172	0.0851211	0.999904	117.711	1.06996	-0.293326	0.301372	-0.973305	0.330402	0.597514	107.667	0.480957	-0.564986	0.35996	-1.56958	0.116513	0.99988	0.933625
AJUBA	198.323	0.294222	0.334449	0.879722	0.37901	0.681193	151.406	0.421349	-0.0509542	0.353682	-0.144068	0.885447	0.999904	257.38	0.0528375	0.924785	0.349332	2.6473	0.00811384	0.0623748	138.279	2.09077	-0.328901	0.385835	-0.852442	0.393969	0.99988	0.404538
ANXA8	151.616	-1.86428	0.240037	-7.76662	8.06077e-15	1.27469e-12	145.224	14.0936	-0.328019	0.267186	-1.22768	0.219566	0.999904	140.394	0.658436	-2.44233	0.293388	-8.32457	8.46358e-17	3.67006e-14	138.824	16.0724	-0.472889	0.336985	-1.4033	0.160529	0.99988	0.794447
AK2	1424.16	0.364202	0.137433	2.65003	0.00804839	0.0601419	1747.94	2.09429	-0.0474821	0.136554	-0.347718	0.728052	0.999904	1647.4	0.137837	0.725431	0.259719	2.79314	0.00521987	0.0458471	1786.19	2.28234	0.021757	0.159166	0.136694	0.891273	0.99988	0.0499894
AK3	110.543	-0.350964	0.354669	-0.989555	0.322392	0.630597	185.946	0.491616	0.322974	0.351816	0.918021	0.358608	0.999904	125.974	0.44538	0.0576924	0.410471	0.140552	0.888224	0.952266	180.911	0.0514774	0.260125	0.285852	0.91	0.362823	0.99988	0.440306
AK6	412.73	0.184259	0.164864	1.11764	0.26372	0.571021	604.599	0.578856	-0.135616	0.227158	-0.597012	0.550499	0.999904	507.282	0.259243	0.707675	0.240181	2.94642	0.00321473	0.032987	697.771	2.49285	0.273515	0.184533	1.4822	0.138287	0.99988	0.859219
AK9	98.9488	-0.2382	0.278906	-0.85405	0.393077	0.691594	128.183	0.405522	-0.10807	0.237544	-0.45495	0.649145	0.999904	112.596	0.187658	0.149799	0.293362	0.510627	0.609612	0.808031	131.864	0.214946	-0.01383	0.285609	-0.0484228	0.961379	0.99988	0.0171052
AKAP1	74.9073	-0.638092	0.433022	-1.47358	0.140595	0.405733	101.466	0.852029	0.666699	0.4317	1.54436	0.122502	0.999904	97.1047	0.911858	0.185173	0.582117	0.318102	0.750407	0.887004	83.6023	0.124703	0.186697	0.532085	0.350879	0.725679	0.99988	0.139255
SYT12	72.28	-1.85419	0.382799	-4.84377	1.274e-06	4.63336e-05	99.7766	5.89483	0.396961	0.311327	1.27506	0.202287	0.999904	72.5961	0.694032	-1.80131	0.383661	-4.69506	2.66528e-06	0.000125827	91.3591	5.57426	0.173718	0.412921	0.420706	0.67397	0.99988	0.171359
AKAP13	626.981	-0.131164	0.188305	-0.696554	0.486082	0.760773	670.113	0.31329	0.0168514	0.172091	0.0979215	0.921995	0.999904	606.363	0.0352716	-0.22383	0.272718	-0.820737	0.411796	0.670318	646.861	0.385318	-0.0818908	0.237191	-0.345253	0.729904	0.99988	0.136734
SLC2A6	235.051	-1.82234	0.24978	-7.29577	2.9695e-13	4.00317e-11	177.945	12.5273	0.246983	0.21861	1.12978	0.258567	0.999904	217.857	0.587427	-2.37988	0.500949	-4.75074	2.02671e-06	0.000100121	139.419	5.69321	-0.47925	0.242221	-1.97857	0.0478649	0.873043	1.31998
AKAP8L	64.6907	-1.54812	0.869419	-1.78064	0.0749711	0.277192	101.006	1.12511	0.516032	0.738667	0.6986	0.484802	0.999904	52.8002	0.314435	-3.36141	1.3069	-2.57205	0.0101098	0.0713904	68.5933	1.99526	-0.612235	1.84876	-0.33116	0.740524	0.99988	0.130461
AKAP9	77.2896	-0.380983	0.369126	-1.03212	0.302014	0.609274	159.826	0.519973	0.396248	0.397764	0.99619	0.319158	0.999904	65.6355	0.495994	-0.986154	0.722804	-1.36435	0.172459	0.420562	120.228	0.763315	-0.430839	0.495431	-0.869625	0.384505	0.99988	0.415097
AKIP1	344.214	0.246832	0.247743	0.996323	0.319093	0.62662	330.729	0.496083	0.0564208	0.189411	0.297875	0.765799	0.999904	294.484	0.115885	-0.188857	0.229508	-0.822878	0.410577	0.669504	272.093	0.386605	-0.549382	0.283819	-1.93568	0.052907	0.891131	1.27649
DHCR7	157.791	-1.79054	0.490469	-3.65067	0.000261556	0.00410285	204.139	3.58244	-0.276855	0.45665	-0.606275	0.544332	0.999904	173.519	0.264136	-1.24771	0.92804	-1.34446	0.1788	0.427927	219.712	0.747632	-0.0447048	0.652457	-0.0685176	0.945374	0.99988	0.0243965
AKR1A1	941.008	0.170014	0.13249	1.28322	0.199416	0.493977	1120.8	0.70024	-0.0195075	0.135523	-0.143942	0.885547	0.999904	814.754	0.0527886	-0.241194	0.302495	-0.797351	0.425247	0.680071	1136.3	0.371359	0.0258016	0.159098	0.162174	0.871169	0.99988	0.0598977
AKR1B1	1072.25	0.302718	0.163877	1.84723	0.0647139	0.252007	1321.66	1.189	0.211449	0.167119	1.26526	0.205777	0.999904	898.593	0.686602	-0.189598	0.210476	-0.900805	0.367692	0.62993	1151.85	0.434516	-0.175818	0.141036	-1.24662	0.212537	0.99988	0.672565
HSPG2	227.209	-1.77702	0.352773	-5.0373	4.72137e-07	1.9732e-05	487.701	6.32593	0.17924	0.332969	0.53831	0.590363	0.999904	242.102	0.228881	-1.38854	0.708772	-1.95908	0.0501031	0.201445	410.11	1.30014	-0.327566	0.46276	-0.707852	0.479037	0.99988	0.319631
EVI2A	118.986	-1.77462	0.459324	-3.86355	0.000111752	0.00202748	124.922	3.95174	-0.375752	0.306082	-1.22762	0.219589	0.999904	120.376	0.658389	-1.68377	0.31382	-5.36538	8.07785e-08	6.75668e-06	133.141	7.0927	-0.165901	0.346044	-0.479421	0.631639	0.99988	0.199531
AKT1	786.082	0.127721	0.187169	0.682386	0.494995	0.765701	1005.35	0.305399	0.048688	0.192039	0.253532	0.799857	0.999904	907.233	0.0969877	0.509022	0.342048	1.48816	0.136708	0.367527	951.58	0.864205	-0.106306	0.155373	-0.684197	0.493851	0.99988	0.306404
MSMO1	101.062	-1.76365	0.521152	-3.38413	0.000714035	0.00931509	177.451	3.14628	-0.120212	0.284618	-0.422363	0.67276	0.999904	125.583	0.17214	-0.701109	0.481814	-1.45515	0.145629	0.381341	187.73	0.836752	0.0482072	0.273575	0.176212	0.860127	0.99988	0.0654372
AKT2	2466.33	-0.148699	0.103686	-1.43413	0.151534	0.424021	2846.41	0.819489	0.0912488	0.120928	0.75457	0.450507	0.999904	2181.67	0.346298	-0.540862	0.176256	-3.06862	0.00215048	0.0248793	2547.61	2.66746	-0.230498	0.124225	-1.8555	0.0635253	0.93291	1.19705
AKTIP	253.187	0.776364	0.290653	2.6711	0.00756027	0.0574323	228.386	2.12146	-0.109544	0.231963	-0.472246	0.636751	0.999904	256.82	0.19603	0.816709	0.314088	2.60026	0.00931532	0.0675206	263.927	2.0308	0.30062	0.270916	1.10964	0.267152	0.99988	0.573241
ALAD	79.4511	-0.170186	0.402286	-0.423047	0.672261	0.868831	106.806	0.172462	0.06407	0.355164	0.180396	0.856842	0.999904	92.978	0.0670993	0.281118	0.377139	0.745396	0.456032	0.704222	91.7087	0.341004	-0.390822	0.303057	-1.2896	0.197191	0.99988	0.705113
ALAS1	1396.33	0.198611	0.115135	1.72503	0.0845214	0.296294	1402.1	1.07303	-0.0139917	0.154843	-0.0903603	0.928001	0.999904	1339.75	0.0324516	0.0939985	0.200868	0.467962	0.639812	0.823347	1437.94	0.193948	0.0628595	0.163929	0.383456	0.701382	0.99988	0.154046
ALCAM	3492.07	-0.439952	0.169805	-2.59092	0.00957193	0.0680503	431.52	2.019	-0.379762	0.160528	-2.3657	0.0179959	0.999904	3459.32	1.74483	-0.460333	0.175538	-2.62241	0.00873096	0.0651511	457.057	2.05894	-0.190743	0.160976	-1.18492	0.236051	0.99988	0.626994
ALDH16A1	409.405	0.0424458	0.316316	0.134188	0.893254	0.965087	612.656	0.049025	0.0394083	0.210771	0.186973	0.851682	0.999904	320.183	0.0697224	-0.752047	0.494528	-1.52074	0.128326	0.35527	576.625	0.891686	-0.133694	0.253417	-0.527564	0.597802	0.99988	0.223443
EBP	213.139	-1.76355	0.273338	-6.45191	1.1045e-10	1.03399e-08	300.555	9.95684	0.0307073	0.274953	0.111682	0.911075	0.999904	217.919	0.0404456	-1.60846	0.546581	-2.94277	0.00325289	0.0331874	265.286	2.48773	-0.347879	0.230394	-1.50993	0.13106	0.99988	0.882529
ALDH3A2	283.292	0.671321	0.489046	1.37271	0.169841	0.452112	442.403	0.769957	0.470115	0.31332	1.50043	0.133503	0.999904	340.017	0.874508	1.08356	0.524719	2.06502	0.038921	0.173727	441.209	1.40982	0.46663	0.274075	1.70256	0.0886498	0.99988	1.05232
ALDH3B1	245.873	0.176636	0.325341	0.542925	0.587182	0.820577	191.962	0.231228	0.269516	0.34992	0.770223	0.441168	0.999904	224.165	0.355396	-0.0789845	0.3628	-0.217708	0.827656	0.925258	170.922	0.0821499	-0.0449884	0.389741	-0.115431	0.908103	0.99988	0.0418648
ALDH7A1	571.581	-0.187708	0.142952	-1.31308	0.189155	0.479215	594.093	0.723182	0.118822	0.221014	0.537624	0.590837	0.999904	565.81	0.228532	-0.210075	0.154519	-1.35955	0.173974	0.422068	604.044	0.759516	0.169709	0.218614	0.776296	0.437574	0.99988	0.358948
ALDOA	1350.9	-0.300161	0.115581	-2.59698	0.00940483	0.0670668	2073.82	2.02665	0.0286805	0.174777	0.164097	0.869654	0.999904	2520.16	0.0606533	1.25758	0.663569	1.89517	0.0580694	0.218432	1912.92	1.23605	-0.205879	0.33968	-0.606097	0.54445	0.99988	0.264042
EPHB6	61.7918	-1.75841	0.636258	-2.76368	0.00571537	0.0466397	130.704	2.24296	-0.543379	0.583341	-0.931494	0.351598	0.999904	51.1081	0.453954	-3.70823	1.29564	-2.86209	0.00420853	0.0396089	111.912	2.37587	-1.17457	0.673118	-1.74497	0.080991	0.990097	1.09156
ALG12	61.1684	-0.41286	0.409341	-1.0086	0.313169	0.621241	58.658	0.504222	0.18915	0.375734	0.503414	0.614673	0.999904	55.4004	0.211356	-0.756677	0.473722	-1.5973	0.110198	0.324988	70.3386	0.957825	0.653081	0.348298	1.87506	0.0607841	0.920699	1.21621
ALG13	261.146	0.197468	0.222528	0.887382	0.374873	0.677911	247.151	0.426116	0.0965597	0.272326	0.354574	0.722909	0.999904	273.38	0.140916	0.327146	0.409581	0.798735	0.424444	0.679226	261.832	0.372179	0.256527	0.228949	1.12046	0.262519	0.99988	0.580839
ALG2	529.676	0.2093	0.19264	1.08648	0.277267	0.583066	614.036	0.557102	-0.129209	0.188889	-0.684049	0.493944	0.999904	585.271	0.306322	0.475675	0.223546	2.12787	0.0333482	0.157848	676.682	1.47693	0.152826	0.18251	0.837354	0.402393	0.99988	0.395349
ALG3	508.495	0.289092	0.183987	1.57126	0.116122	0.359337	688.904	0.935086	0.00913299	0.133481	0.0684218	0.94545	0.999904	467.25	0.0243615	0.0676723	0.250035	0.270652	0.786659	0.906694	634.932	0.104214	-0.231096	0.154479	-1.49597	0.134661	0.99988	0.870759
ALG9	488.817	-0.0838104	0.169045	-0.495787	0.620045	0.840789	578.001	0.207577	0.0604729	0.196534	0.307698	0.758312	0.999904	507.683	0.120152	0.0355905	0.161862	0.219881	0.825964	0.92416	616.56	0.0830391	0.243251	0.178907	1.35965	0.173941	0.99988	0.759598
ALKBH2	285.55	0.258882	0.178623	1.44932	0.147247	0.417062	353.938	0.831953	-0.00131729	0.181229	-0.00726866	0.9942	0.999904	260.058	0.00252602	0.00831068	0.223188	0.0372362	0.970297	0.987596	344.148	0.0130955	-0.079957	0.233056	-0.34308	0.731538	0.99988	0.135763
NREP	420.356	-1.70422	0.230156	-7.40463	1.31512e-13	1.92369e-11	352.54	12.881	0.039421	0.289667	0.136091	0.89175	0.999904	432.237	0.049757	-1.52509	0.311844	-4.89055	1.00553e-06	5.7067e-05	349.871	5.9976	0.0226909	0.292057	0.0776934	0.938072	0.99988	0.0277638
KREMEN2	95.6126	-1.69087	0.316609	-5.34056	9.26588e-08	4.59446e-06	168.597	7.03311	-0.198472	0.254785	-0.778977	0.435994	0.999904	94.0159	0.36052	-1.77718	0.580718	-3.06031	0.00221109	0.0253799	141.959	2.65539	-0.792642	0.31517	-2.51497	0.0119042	0.551048	1.9243
ALKBH6	170.172	0.0635299	0.307364	0.206693	0.83625	0.941576	229.665	0.0776639	-0.0215317	0.295084	-0.072968	0.941832	0.999904	158.402	0.0260268	-0.135705	0.391123	-0.346962	0.72862	0.87638	224.299	0.137499	-0.0880133	0.28524	-0.308558	0.757657	0.99988	0.120527
ALKBH8	50.582	0.405113	0.378733	1.06965	0.284776	0.591804	53.8866	0.545497	0.0535063	0.551545	0.0970116	0.922717	0.999904	59.8681	0.0349314	0.815831	0.480082	1.69936	0.0892519	0.285119	59.1757	1.04938	0.31806	0.707632	0.44947	0.653092	0.99988	0.185025
ALMS1	357.013	-0.191435	0.310222	-0.617089	0.537176	0.792719	218.849	0.269884	-0.728158	0.381644	-1.90795	0.0563978	0.999904	456.56	1.24874	0.493295	0.34174	1.44348	0.148886	0.385483	293.493	0.827146	0.208011	0.630748	0.329784	0.741563	0.99988	0.129852
FASN	754.902	-1.66943	0.172851	-9.65816	4.53956e-22	1.47561e-19	1827.71	21.343	0.0287818	0.202117	0.142402	0.886763	0.999904	841.713	0.0521925	-1.08691	0.28084	-3.87021	0.000108739	0.00266902	1914.15	3.96361	0.163597	0.254831	0.641981	0.520885	0.99988	0.283258
ALS2	124.028	0.182946	0.26841	0.68159	0.495498	0.76596	106.629	0.304958	-0.122198	0.330872	-0.36932	0.711889	0.999904	133.447	0.147588	0.384195	0.406181	0.945873	0.344213	0.608499	124.896	0.463172	0.319849	0.318891	1.003	0.315859	0.99988	0.500507
ALS2CL	134.557	0.600339	0.369331	1.62548	0.104061	0.33551	180.705	0.982711	0.648957	0.306132	2.11986	0.0340181	0.999904	127.945	1.46829	0.484649	0.360626	1.34391	0.178978	0.427927	148.527	0.7472	0.155962	0.345103	0.451927	0.651321	0.99988	0.186205
AMACR	380.761	-0.161742	0.192645	-0.839587	0.40114	0.697288	357.442	0.396704	-0.0506891	0.164172	-0.308757	0.757507	0.999904	389.619	0.120613	-0.0822387	0.209256	-0.393005	0.694315	0.857042	382.505	0.158443	0.14792	0.186287	0.794048	0.427168	0.99988	0.369402
AMBRA1	404.708	-0.541472	0.301591	-1.79538	0.0725927	0.271226	472.311	1.13911	0.143551	0.163359	0.878741	0.379542	0.999904	400.002	0.420741	-0.571723	0.306054	-1.86805	0.0617551	0.227153	446.09	1.20933	-0.0140255	0.188023	-0.0745948	0.940537	0.99988	0.0266241
ATP1B1	448.089	-1.66786	0.165865	-10.0555	8.68476e-24	3.76404e-21	349.189	23.0612	-0.0631258	0.196165	-0.321799	0.747605	0.999904	412.088	0.126328	-2.23426	0.629148	-3.55125	0.000383404	0.0069445	309.986	3.41634	-0.434945	0.246041	-1.76778	0.0770982	0.974857	1.11296
AMDHD2	265.204	0.252015	0.246502	1.02237	0.306607	0.613319	269.56	0.513418	0.646417	0.263194	2.45605	0.0140472	0.999904	203.66	1.85241	-0.543264	0.370275	-1.46719	0.142325	0.376914	251.483	0.84672	0.482758	0.27798	1.73667	0.0824459	0.994215	1.08383
AMFR	299.873	-0.190041	0.345587	-0.549908	0.582382	0.817899	387.157	0.234792	-0.0259217	0.258924	-0.100113	0.920255	0.999904	259.712	0.036092	-0.666147	0.472392	-1.41016	0.158493	0.40018	418.951	0.79999	0.201881	0.245601	0.821985	0.411085	0.99988	0.386068
AMH	498.786	-0.113841	0.306265	-0.371708	0.71011	0.886468	769.977	0.148674	0.245429	0.221674	1.10716	0.268223	0.999904	367.911	0.571503	-1.2411	0.650287	-1.90854	0.056322	0.21545	622.4	1.24932	-0.377249	0.358883	-1.05118	0.293178	0.99988	0.532869
AMIGO2	1398.59	-0.0909483	0.230336	-0.39485	0.692954	0.879239	642.061	0.159296	-0.0162494	0.176458	-0.0920864	0.926629	0.999904	1441.59	0.0330939	0.00864392	0.2867	0.0301498	0.975948	0.989704	653.389	0.0105735	0.040314	0.163339	0.246812	0.805054	0.99988	0.0941752
AMOTL1	229.07	-0.856374	0.431838	-1.98309	0.0473572	0.207078	164.041	1.32461	-0.108206	0.601314	-0.179949	0.857193	0.999904	232.237	0.0669215	-0.789808	1.38623	-0.569751	0.568846	0.782269	210.493	0.245005	0.565764	0.577767	0.979226	0.327468	0.99988	0.484831
AMOTL2	2272.71	-0.278159	0.109018	-2.5515	0.010726	0.0741049	1532.88	1.96956	-0.082998	0.127252	-0.652233	0.514251	0.999904	2266.53	0.288825	-0.277103	0.14762	-1.87713	0.0604997	0.224297	1536.71	1.21825	-0.0699618	0.13201	-0.529971	0.596132	0.99988	0.224658
AMPD2	1335.44	0.0519946	0.162291	0.320378	0.748682	0.906568	1853.61	0.125703	0.00954555	0.173952	0.0548747	0.956238	0.999904	1205.62	0.0194339	-0.245058	0.267653	-0.915584	0.359885	0.623304	1767.36	0.443836	-0.124969	0.233024	-0.536294	0.591755	0.99988	0.227858
PCDH7	1034.05	-1.66503	0.123537	-13.4779	2.10921e-41	3.08525e-38	1363.84	40.6759	-0.18665	0.210216	-0.887894	0.374598	0.999904	1007.71	0.426435	-1.80684	0.184399	-9.79853	1.14236e-22	9.55342e-20	1358.17	21.9422	-0.193231	0.205357	-0.94095	0.34673	0.99988	0.460008
ANAPC1	337.904	0.515221	0.209224	2.46253	0.0137959	0.0891442	257.959	1.86025	-0.806985	0.362796	-2.22435	0.0261251	0.999904	354.794	1.58294	0.640232	0.213903	2.9931	0.00276161	0.0295818	327.563	2.55884	0.000111953	0.322628	0.000347002	0.999723	0.99988	0.000120259
ANAPC10	175.726	-0.186805	0.248176	-0.752712	0.451623	0.738835	237.623	0.345224	0.193075	0.227274	0.849526	0.395589	0.999904	216.973	0.402756	0.409731	0.301292	1.35991	0.173858	0.422068	261.782	0.759805	0.449292	0.214113	2.09839	0.0358708	0.818847	1.44526
ANAPC11	1280.11	-0.0989165	0.142013	-0.696531	0.486096	0.760773	1822.41	0.313278	0.0352289	0.12241	0.287795	0.773504	0.999904	1102.57	0.111538	-0.577906	0.355055	-1.62765	0.103599	0.313988	1709.19	0.984645	-0.148193	0.134835	-1.09907	0.271737	0.99988	0.565851
ANAPC13	352.389	0.0751647	0.260567	0.288466	0.77299	0.916641	345.739	0.111826	-0.194256	0.182699	-1.06326	0.287666	0.999904	337.645	0.541112	-0.039424	0.323181	-0.121987	0.902909	0.95841	351.698	0.044356	-0.134485	0.233781	-0.575261	0.565115	0.99988	0.247864
ANAPC15	319.698	-0.672043	0.270131	-2.48784	0.012852	0.0847733	310.076	1.89103	-0.208371	0.235467	-0.884929	0.376195	0.999904	316.512	0.424587	-0.698781	0.30237	-2.31101	0.0208322	0.116034	295.21	1.68126	-0.361042	0.234195	-1.54163	0.123163	0.99988	0.909518
TFIP11	287.906	-1.62831	0.487183	-3.3423	0.000830862	0.0104771	238.713	3.08047	-0.357977	0.339837	-1.05338	0.292168	0.999904	376.691	0.534368	-0.437713	0.355262	-1.23209	0.217917	0.475934	262.561	0.66171	-0.0567934	0.427785	-0.132762	0.894382	0.99988	0.048477
ANAPC2	260.906	0.293939	0.221201	1.32883	0.183904	0.471245	321.114	0.73541	0.170111	0.259748	0.654907	0.512528	0.999904	239.687	0.290283	0.0711806	0.348044	0.204516	0.83795	0.928379	289.799	0.0767818	-0.116989	0.265555	-0.440543	0.659544	0.99988	0.180757
ANAPC4	176.384	0.208506	0.230128	0.906047	0.364911	0.66753	226.153	0.437813	0.328855	0.300347	1.09491	0.273554	0.999904	207.903	0.562957	0.629658	0.26194	2.40383	0.0162244	0.0984238	198.759	1.78983	-0.0247447	0.358191	-0.0690824	0.944924	0.99988	0.0246031
ANAPC5	2033.2	0.173439	0.11452	1.51448	0.129903	0.385818	2053.62	0.886381	-0.0539621	0.129481	-0.416757	0.676856	0.999904	2213.11	0.169504	0.404078	0.156824	2.57663	0.00997685	0.0709205	2093.37	2.00101	0.0082165	0.133076	0.0617427	0.950768	0.99988	0.0219256
ANAPC7	350.888	0.0224046	0.323188	0.0693237	0.944732	0.982623	401.721	0.0246914	-0.0170703	0.293907	-0.0580806	0.953684	0.999904	363.482	0.0205953	0.131932	0.327357	0.403021	0.686933	0.853124	403.996	0.163086	0.0032909	0.424116	0.00775943	0.993809	0.99988	0.0026971
ANGEL2	367.58	0.555824	0.294954	1.88444	0.0595057	0.239537	331.501	1.22544	0.105778	0.242955	0.435379	0.663287	0.999904	368.708	0.178298	0.570326	0.357569	1.59501	0.11071	0.326087	329.704	0.955812	0.0966424	0.232355	0.415925	0.677465	0.99988	0.169113
SREBF1	3346.49	-1.62343	0.134582	-12.0628	1.66093e-33	1.3883e-30	5136.87	32.7796	0.0909247	0.231906	0.392075	0.695003	0.999904	2979.66	0.158014	-2.45094	0.400107	-6.12572	9.02768e-10	1.27345e-07	4430.15	9.04442	-0.350978	0.197834	-1.7741	0.0760459	0.974357	1.11892
ANK2	189.475	0.960265	0.482033	1.99212	0.0463583	0.205042	125.049	1.33387	0.410162	0.290769	1.41061	0.158358	0.999904	176.745	0.800359	0.81395	0.42151	1.93103	0.0534792	0.20961	100.234	1.27181	-0.19619	1.69987	-0.115415	0.908116	0.99988	0.0418585
TENM2	105.648	-1.5998	0.460882	-3.47116	0.000518208	0.00715103	97.755	3.2855	-0.518798	0.300913	-1.72408	0.0846932	0.999904	99.8641	1.07215	-1.93442	0.55666	-3.47505	0.00051076	0.00857959	106.629	3.29178	-0.21563	0.3132	-0.688473	0.491155	0.99988	0.308781
ANKEF1	105.957	-0.785873	0.299486	-2.62407	0.00868848	0.0633474	215.103	2.06106	-0.168561	0.27431	-0.614493	0.53889	0.999904	118.374	0.2685	-0.373581	0.33987	-1.09919	0.271685	0.537222	222.007	0.565934	-0.0635612	0.327662	-0.193984	0.846188	0.99988	0.072533
ANKFY1	117.853	0.835528	0.529087	1.57919	0.114293	0.356561	73.209	0.94198	0.265427	0.483666	0.548781	0.583156	0.999904	109.244	0.234215	0.669697	0.579664	1.15532	0.24796	0.512013	69.1113	0.605619	0.121006	0.480279	0.251949	0.801081	0.99988	0.0963237
ANKH	264.095	-0.0736768	0.218288	-0.337521	0.735724	0.901012	349.676	0.133285	0.221712	0.289896	0.764798	0.444392	0.999904	221.531	0.352234	-0.643794	0.400489	-1.60752	0.10794	0.321869	280.313	0.966817	-0.435064	0.257476	-1.68972	0.0910806	0.99988	1.04057
ANKHD1	1781.41	0.0509945	0.122702	0.415597	0.677705	0.871737	2020.86	0.16896	0.116773	0.204357	0.571418	0.567717	0.999904	1945.05	0.245868	0.299144	0.151055	1.98037	0.0476617	0.195386	2154.98	1.32183	0.295127	0.223645	1.31962	0.186962	0.99988	0.728246
ANKHD1-EIF4EBP3	723.548	0.292495	0.222207	1.31632	0.188067	0.47777	643.033	0.725688	-0.262146	0.197041	-1.33041	0.183383	0.999904	882.579	0.736641	0.785133	0.191212	4.1061	4.02404e-05	0.00115758	767.913	4.39534	0.255478	0.157955	1.61741	0.10579	0.99988	0.975557
ANKLE2	778.697	-0.200349	0.174867	-1.14572	0.25191	0.556514	922.469	0.598754	-0.0934152	0.229303	-0.407388	0.683723	0.999904	774.703	0.16512	-0.205668	0.208464	-0.986589	0.323844	0.591519	895.075	0.489664	-0.178933	0.263952	-0.677901	0.497834	0.99988	0.302915
PITX1	119.716	-1.59056	0.447764	-3.55223	0.000381979	0.00555269	176.504	3.41796	-1.8618	0.47309	-3.93539	8.30601e-05	0.03906	271.277	4.08061	1.02305	0.410643	2.49135	0.012726	0.0831451	293.342	1.89531	0.166446	0.472548	0.352231	0.724665	0.99988	0.139863
ANKRA2	91.1858	0.814259	0.451507	1.80342	0.0713217	0.268104	87.24	1.14678	0.350687	0.572843	0.612187	0.540414	0.999904	102.23	0.267274	1.06985	0.52158	2.05118	0.0402499	0.177027	116.456	1.39524	1.03232	0.55434	1.86224	0.0625689	0.929238	1.20364
ANKRD10	708.678	-0.156993	0.116086	-1.35238	0.176255	0.462136	956.225	0.75386	-0.0244733	0.127997	-0.191202	0.848367	0.999904	675.02	0.071416	-0.299589	0.152286	-1.96727	0.0491517	0.198747	945.551	1.30846	-0.0532983	0.142023	-0.375278	0.707454	0.99988	0.150302
ANKRD10-IT1	59.6715	0.285319	0.350983	0.812914	0.416267	0.709668	66.9433	0.380628	0.0518403	0.395324	0.131134	0.89567	0.999904	63.833	0.0478521	0.468209	0.430972	1.0864	0.277302	0.54401	68.4303	0.557047	0.113369	0.356266	0.318213	0.750323	0.99988	0.124752
TK1	173.269	-1.58042	0.281537	-5.61355	1.98221e-08	1.18953e-06	262.206	7.70285	-0.166349	0.277988	-0.598405	0.54957	0.999904	173.165	0.259977	-1.56277	0.359007	-4.35303	1.34269e-05	0.000480741	242.645	4.87202	-0.40939	0.26062	-1.57083	0.116222	0.99988	0.934713
ANKRD12	378.947	0.501997	0.208573	2.40682	0.0160922	0.0985731	370.491	1.79338	0.0332553	0.238764	0.139281	0.889228	0.999904	485.253	0.0509868	1.07445	0.261973	4.10138	4.10695e-05	0.00117027	458.832	4.38648	0.596732	0.291019	2.05049	0.0403162	0.835239	1.39452
ANKRD13A	201.536	0.341242	0.265186	1.2868	0.198164	0.492706	216.415	0.702975	-0.167815	0.268175	-0.62577	0.531466	0.999904	183.25	0.274525	0.0942087	0.351771	0.267813	0.788843	0.90782	275.193	0.103009	0.49439	0.281903	1.75376	0.079472	0.983847	1.09979
ANKRD13B	468.718	-0.152428	0.252573	-0.603502	0.546175	0.797323	567.841	0.262668	0.0875346	0.27082	0.32322	0.746529	0.999904	521.662	0.126954	0.1657	0.274477	0.603691	0.546049	0.766656	601.711	0.262768	0.250449	0.260123	0.962809	0.335644	0.99988	0.474122
ANKRD13C	361.657	-0.10831	0.183187	-0.591252	0.554351	0.80275	417.761	0.256215	0.0802191	0.153313	0.523239	0.600808	0.999904	337.995	0.221264	-0.308724	0.235639	-1.31016	0.190143	0.443113	417.622	0.720919	0.083859	0.19238	0.435903	0.662907	0.99988	0.178547
UBE2E3	129.207	-1.57363	0.361841	-4.34895	1.36791e-05	0.000348742	186.547	4.86394	-0.39092	0.208042	-1.87904	0.0602391	0.999904	186.982	1.22012	-0.0877891	0.333436	-0.263286	0.79233	0.908376	249.859	0.101094	0.452734	0.267869	1.69013	0.0910029	0.99988	1.04094
ANKRD16	172.758	0.472067	0.225392	2.09443	0.0362217	0.174148	195.288	1.44103	0.131244	0.224578	0.584403	0.558949	0.999904	141.808	0.252628	-0.0526532	0.315933	-0.16666	0.867638	0.943362	173.975	0.0616615	-0.19838	0.300824	-0.659454	0.509604	0.99988	0.292767
ANKRD17	2655.81	0.031615	0.102877	0.30731	0.758608	0.911591	2869.89	0.119983	-0.124287	0.217423	-0.571635	0.567569	0.999904	2988.91	0.245981	0.359597	0.192606	1.86701	0.0618999	0.227534	3259.36	1.20831	0.240977	0.231709	1.04	0.29834	0.99988	0.525288
ANKRD28	1930.76	-0.0441219	0.115649	-0.381516	0.70282	0.882636	1815.32	0.153156	-0.0758596	0.114562	-0.662169	0.507863	0.999904	1979.71	0.294253	0.0375628	0.163973	0.22908	0.818807	0.920372	1913.71	0.0868185	0.0825431	0.125796	0.656164	0.511719	0.99988	0.290969
ANKRD29	201.669	0.25631	0.264981	0.967278	0.333405	0.640011	247.653	0.477028	-0.144847	0.187326	-0.773231	0.439386	0.999904	214.921	0.357154	0.428628	0.253566	1.6904	0.0909514	0.289364	266.683	1.04119	0.0751806	0.193726	0.388078	0.697959	0.99988	0.15617
ANKRD36	197.85	0.465804	0.271457	1.71594	0.0861733	0.299158	166.892	1.06463	0.0634687	0.268421	0.236452	0.813082	0.999904	253.165	0.0898658	1.03964	0.290762	3.57558	0.000349446	0.00649415	159.785	3.45662	-0.053739	0.312116	-0.172176	0.863299	0.99988	0.0638388
ANKRD36C	95.5925	0.366556	0.391485	0.936324	0.349107	0.653397	79.9777	0.457042	0.0205856	0.407461	0.0505218	0.959707	0.999904	101	0.0178615	0.51281	0.486905	1.0532	0.292248	0.558311	79.1579	0.534249	0.00501272	0.370174	0.0135415	0.989196	0.99988	0.00471776
ANKRD42	280.485	0.526649	0.195091	2.6995	0.00694431	0.0537805	263.483	2.15837	-0.0568952	0.187075	-0.30413	0.761029	0.999904	288.233	0.118599	0.600772	0.279974	2.14581	0.0318878	0.154146	283.954	1.49638	0.160627	0.234184	0.6859	0.492776	0.99988	0.30735
ANKRD44	56.3338	-0.0678448	0.481356	-0.140945	0.887913	0.962873	51.5648	0.0516294	0.169834	0.439616	0.386323	0.699257	0.999904	59.6148	0.155363	0.10516	0.458997	0.229109	0.818784	0.920372	64.3197	0.0868305	0.718645	0.362468	1.98264	0.0474072	0.872269	1.32416
ANKRD46	287.706	-0.357485	0.192963	-1.85261	0.0639382	0.250544	381.084	1.19424	0.025578	0.184671	0.138506	0.88984	0.999904	287.199	0.0506879	-0.351947	0.185855	-1.89366	0.0582701	0.218865	410.714	1.23455	0.23722	0.192128	1.23469	0.216945	0.99988	0.66365
ANKRD49	123.546	0.0982311	0.386723	0.254009	0.799489	0.927577	143.634	0.0971876	0.032993	0.244535	0.134921	0.892674	0.999904	124.05	0.0493071	0.119892	0.367032	0.326652	0.743931	0.883451	158.097	0.128467	0.301092	0.246276	1.22258	0.221488	0.99988	0.654649
ANKRD54	99.5362	-0.331506	0.332499	-0.997014	0.318758	0.626276	113.239	0.496539	0.777271	0.358076	2.17069	0.0299548	0.999904	101.699	1.52353	-0.252732	0.319909	-0.790011	0.429522	0.68215	77.7912	0.367015	-0.201317	0.402885	-0.49969	0.617294	0.99988	0.209508
ANKRD9	481.049	-0.373918	0.215988	-1.7312	0.0834162	0.294017	542.647	1.07875	0.149805	0.240417	0.623103	0.533217	0.999904	409.836	0.273096	-0.96196	0.64973	-1.48055	0.138726	0.371076	457.621	0.857843	-0.354955	0.227296	-1.56164	0.118372	0.99988	0.92675
ANKS1B	123.813	0.381152	0.320277	1.19007	0.234018	0.537469	90.3514	0.630751	0.450519	0.336516	1.33877	0.180645	0.999904	121.273	0.743175	0.337187	0.493688	0.682997	0.494608	0.731079	108.928	0.305738	0.896535	0.499193	1.79597	0.0724994	0.960716	1.13967
ANKS3	423.105	0.318082	0.160182	1.98576	0.0470605	0.206565	501.758	1.32734	0.139141	0.152155	0.914467	0.360471	0.999904	380.768	0.443129	0.0383797	0.229353	0.167339	0.867103	0.943362	450.02	0.0619293	-0.171409	0.158537	-1.08119	0.279611	0.99988	0.553446
ANKS6	219.073	-0.00428728	0.214318	-0.0200043	0.98404	0.994729	276.349	0.00698728	0.00100561	0.187518	0.00536274	0.995721	0.999904	197.932	0.00186226	-0.305466	0.223419	-1.36724	0.171551	0.419054	269.56	0.765606	-0.0634257	0.259551	-0.244367	0.806947	0.99988	0.0931551
ANKZF1	459.953	0.617569	0.270131	2.28618	0.0222437	0.124484	555.197	1.65279	0.08838	0.265646	0.332698	0.739362	0.999904	486.102	0.131143	0.754073	0.265075	2.84475	0.00444466	0.041202	512.596	2.35216	-0.138773	0.258503	-0.536831	0.591384	0.99988	0.22813
CYP51A1	194.846	-1.57239	0.266758	-5.89444	3.75945e-09	2.60314e-07	123.779	8.42488	-0.0248233	0.443521	-0.0559687	0.955367	0.999904	209.533	0.0198299	-1.17797	0.413913	-2.84595	0.00442798	0.0411125	120.627	2.35379	-0.0941575	0.55645	-0.169211	0.865631	0.99988	0.0626674
CD82	312.611	-1.57175	0.254819	-6.16811	6.91112e-10	5.46446e-08	754.341	9.16045	-0.0847661	0.223774	-0.378803	0.704835	0.999904	310.764	0.151913	-1.58299	0.402216	-3.93568	8.29598e-05	0.00215364	835.174	4.08113	0.208805	0.248732	0.839479	0.401201	0.99988	0.396638
ANO6	280.003	0.86369	0.323239	2.67199	0.00754036	0.0573342	163.593	2.12261	-0.500953	0.485074	-1.03273	0.301728	0.999904	336.864	0.520384	1.26387	0.453415	2.78744	0.00531268	0.0464532	203.118	2.27469	0.168802	0.463404	0.364265	0.71566	0.99988	0.145293
ANO7	71.2075	-0.858033	0.375228	-2.2867	0.0222135	0.124374	80.8969	1.65338	-0.200145	0.338953	-0.590479	0.554869	0.999904	69.3353	0.255809	-0.952512	0.596186	-1.59768	0.110115	0.324913	82.7138	0.958154	-0.122782	0.341105	-0.359954	0.718881	0.99988	0.143343
ANO8	202.94	0.478633	0.339773	1.40868	0.158929	0.435302	212.215	0.798798	0.283532	0.405886	0.698552	0.484832	0.999904	148.568	0.314409	-0.399762	0.796666	-0.501793	0.615813	0.811646	189.396	0.210551	-0.0240454	0.402129	-0.0597952	0.952319	0.99988	0.0212177
ANP32A	4231.78	-0.123846	0.0947143	-1.30758	0.191016	0.482467	5376.96	0.71893	-0.0670023	0.132907	-0.504128	0.614171	0.999904	4188.62	0.211711	-0.145473	0.16754	-0.868292	0.385234	0.648086	5527.2	0.414275	0.0187008	0.135489	0.138025	0.890221	0.99988	0.0505022
ANP32E	172.303	0.260105	0.303965	0.855707	0.39216	0.691207	231.688	0.406537	-0.256569	0.290172	-0.884194	0.376592	0.999904	208.429	0.424129	0.734975	0.517287	1.42082	0.155368	0.395531	366.125	0.808639	0.932156	0.403372	2.31091	0.0208379	0.690321	1.68115
ANPEP	412.131	0.309183	0.174622	1.77059	0.0766293	0.281014	447.266	1.11561	0.190079	0.266079	0.714373	0.474997	0.999904	405.149	0.323309	0.272735	0.294937	0.924723	0.35511	0.619709	433.42	0.449637	0.108002	0.264243	0.408722	0.682744	0.99988	0.165742
ANTKMT	312.597	-0.0672375	0.227535	-0.295503	0.76761	0.914498	367.911	0.11486	0.202587	0.153746	1.31768	0.187612	0.999904	250.553	0.726739	-0.811558	0.532265	-1.52472	0.127328	0.353705	310.33	0.895076	-0.294129	0.218542	-1.34587	0.178345	0.99988	0.748738
ANTXR1	154.776	-0.0493474	0.323027	-0.152765	0.878583	0.959602	64.2294	0.0562171	0.195689	0.345916	0.565713	0.571589	0.999904	166.2	0.242916	0.161097	0.312266	0.515897	0.605926	0.806066	67.9201	0.21758	0.342235	0.395459	0.865411	0.386813	0.99988	0.412499
ANXA1	104.151	0.324664	0.319756	1.01535	0.30994	0.617032	129.52	0.508723	0.130198	0.306281	0.425093	0.670769	0.999904	132.924	0.173427	0.915682	0.374547	2.44477	0.0144944	0.091041	142.375	1.8388	0.386816	0.275204	1.40556	0.159854	0.99988	0.796276
ANXA11	3258.4	-0.240411	0.10036	-2.39548	0.0165985	0.100432	3062.27	1.77993	-0.0286217	0.124695	-0.229533	0.818455	0.999904	3072.73	0.0870052	-0.421766	0.134852	-3.12761	0.00176231	0.0213637	2963.38	2.75392	-0.120045	0.142259	-0.843844	0.398756	0.99988	0.399292
ITM2C	138.037	-1.56721	0.382827	-4.09379	4.24381e-05	0.000928245	184.254	4.37224	-0.415081	0.452292	-0.917728	0.358761	0.999904	161.154	0.445195	-0.822098	0.307654	-2.67215	0.00753669	0.0595409	204.716	2.12282	-0.0777958	0.43142	-0.180325	0.856897	0.99988	0.0670711
ANXA4	491.36	0.407264	0.200919	2.02701	0.0426616	0.194327	449.989	1.36996	0.126519	0.170094	0.743815	0.456988	0.999904	519.268	0.340095	0.550332	0.225571	2.43973	0.0146981	0.091681	463.042	1.83274	0.209922	0.164998	1.27227	0.203278	0.99988	0.691911
ANXA5	145.78	0.0838107	0.343127	0.244255	0.807033	0.930525	125.252	0.0931087	-0.128852	0.263636	-0.488747	0.625021	0.999904	218.196	0.204106	1.06273	0.70084	1.51637	0.129427	0.357052	120.278	0.887976	-0.250375	0.265365	-0.943513	0.345418	0.99988	0.461654
MGP	63.3639	-1.56605	0.492598	-3.17916	0.00147702	0.0165874	487.313	2.83061	-0.0603317	0.233351	-0.258544	0.795987	0.999904	62.6902	0.0990941	-1.61682	0.652417	-2.47819	0.0132049	0.0853941	424.544	1.87926	-0.493592	0.244264	-2.02073	0.0433078	0.850735	1.36343
ANXA7	426.309	0.271375	0.266476	1.01839	0.308495	0.615028	309.903	0.510752	0.377713	0.367918	1.02662	0.304598	0.999904	468.602	0.516272	0.51862	0.328392	1.57927	0.114274	0.331781	272.976	0.942051	0.0418974	0.368462	0.113709	0.909469	0.99988	0.0412123
SCARA3	167.565	-1.55695	0.420124	-3.70592	0.000210624	0.00343275	161.783	3.67649	-0.319205	0.38589	-0.827192	0.408128	0.999904	164.277	0.389203	-1.65966	0.543958	-3.05108	0.00228017	0.0259691	136.488	2.64203	-0.930827	0.499791	-1.86243	0.0625421	0.929238	1.20383
ARHGAP21	280.26	-1.55267	0.468733	-3.31248	0.000924743	0.0114026	400.218	3.03398	-0.0244519	0.34987	-0.0698886	0.944282	0.999904	346.764	0.0248981	-0.589243	0.462134	-1.27505	0.202292	0.458111	407.566	0.694021	0.0320883	0.332268	0.0965736	0.923065	0.99988	0.0347677
MYBPC1	278.185	-1.54716	0.33917	-4.5616	5.07658e-06	0.000149262	1391.84	5.29443	-0.124651	0.218093	-0.571549	0.567628	0.999904	284.609	0.245936	-1.40631	0.448382	-3.1364	0.00171034	0.0208807	1453.42	2.76692	0.00891959	0.219755	0.0405888	0.967624	0.99988	0.0142935
AOX1	2113.91	-0.00724313	0.16932	-0.0427778	0.965879	0.988026	1198.54	0.0150774	-0.0225645	0.182131	-0.123892	0.901401	0.999904	2019.85	0.0450819	-0.132698	0.186138	-0.712902	0.475906	0.718336	1296.8	0.322479	0.203295	0.177668	1.14424	0.252525	0.99988	0.597695
CASP7	173.129	-1.50366	0.444672	-3.38151	0.000720897	0.00939051	305.859	3.14213	-0.364844	0.297953	-1.2245	0.220763	0.999904	210.717	0.656073	-0.622432	0.517784	-1.20211	0.229322	0.488964	307.658	0.639554	-0.338257	0.314283	-1.07628	0.281801	0.99988	0.550058
LINC02015	64.805	-1.49712	0.455686	-3.28542	0.00101829	0.012361	341.792	2.99213	0.294049	0.194349	1.51299	0.130282	0.999904	60.5784	0.885117	-1.8939	0.484168	-3.91166	9.16656e-05	0.00233309	324.327	4.03779	0.161511	0.298516	0.541048	0.588475	0.99988	0.230272
AP1G1	457.223	-0.157196	0.151574	-1.03709	0.299694	0.607065	394.436	0.523323	-0.238477	0.324218	-0.735546	0.462007	0.999904	495.826	0.335351	0.0889713	0.317683	0.280063	0.779429	0.901824	455.545	0.108223	0.188096	0.340104	0.553054	0.580227	0.99988	0.236402
AP1G2	327.922	0.522794	0.196202	2.66457	0.00770871	0.0582094	172.305	2.11302	0.141137	0.283946	0.497056	0.619149	0.999904	291.337	0.208204	0.22881	0.273285	0.837256	0.402449	0.66299	165.03	0.39529	0.026694	0.312456	0.085433	0.931917	0.99988	0.0306227
AP1G2-AS1	161.564	0.545128	0.299483	1.82023	0.068724	0.261106	109.406	1.16289	0.518145	0.306088	1.6928	0.0904936	0.999904	142.21	1.04338	0.226596	0.265195	0.854452	0.392855	0.655579	90.2673	0.405768	0.0120321	0.339356	0.0354557	0.971716	0.99988	0.0124605
PLCB3	283.14	-1.49605	0.253482	-5.90198	3.5917e-09	2.50179e-07	222.474	8.4447	-0.621996	0.359361	-1.73084	0.0834808	0.999904	260.787	1.07841	-1.99168	0.321194	-6.20086	5.61569e-10	8.3226e-08	207.56	9.2506	-0.880555	0.424174	-2.07593	0.0379006	0.823614	1.42135
AP1S1	63.507	0.460492	0.493989	0.93219	0.351238	0.655428	91.8701	0.454398	0.0964433	0.318011	0.303271	0.761684	0.999904	167.203	0.118225	2.40052	0.744005	3.22649	0.00125319	0.0164771	86.21	2.90198	-0.0831911	0.416285	-0.199842	0.841604	0.99988	0.074892
AP1S2	737.276	-0.25409	0.148948	-1.7059	0.0880264	0.302699	690.57	1.05539	-0.00649195	0.133155	-0.048755	0.961115	0.999904	806.381	0.0172248	0.0253942	0.181322	0.14005	0.88862	0.952266	757.665	0.0512838	0.256017	0.15428	1.65943	0.097029	0.99988	1.0131
AP2A1	147.032	0.221366	0.28846	0.767404	0.442841	0.733078	253.819	0.353752	-0.186849	0.241301	-0.77434	0.43873	0.999904	137.361	0.357803	0.0433167	0.306476	0.141338	0.887603	0.951828	293.316	0.0517813	0.22773	0.236072	0.964664	0.334713	0.99988	0.475327
AP2A2	848.137	0.0578656	0.160763	0.359944	0.718889	0.891526	1137.05	0.143338	-0.000428441	0.175539	-0.00244072	0.998053	0.999904	908.652	0.000846574	0.254044	0.205052	1.23893	0.215372	0.472029	1179.11	0.666811	0.108279	0.183397	0.590406	0.554918	0.99988	0.255771
AP2B1	5298	0.0716848	0.106305	0.674334	0.500099	0.768404	4926.51	0.300944	-0.130323	0.176012	-0.74042	0.459045	0.999904	5819.07	0.338145	0.333422	0.217978	1.52961	0.126112	0.351636	5381.45	0.899243	0.129699	0.213366	0.607871	0.543273	0.99988	0.264982
AP2M1	9293.6	-0.25366	0.110353	-2.29861	0.021527	0.121931	9584.45	1.66702	-0.0359148	0.10389	-0.345701	0.729568	0.999904	8436.23	0.136934	-0.569163	0.263434	-2.16055	0.0307301	0.150434	9368.74	1.51244	-0.0975697	0.131008	-0.74476	0.456417	0.99988	0.340638
AP2S1	582.463	-0.0488791	0.201322	-0.24279	0.808168	0.930675	866.511	0.0924984	0.0490991	0.124448	0.394535	0.693186	0.999904	485.755	0.15915	-0.633954	0.353536	-1.79318	0.0729439	0.251555	725.566	1.13701	-0.500112	0.145927	-3.42714	0.000609986	0.0988235	3.21468
AP3D1	1654.16	-0.264552	0.104512	-2.53131	0.0113639	0.0774943	2028.82	1.94447	0.196173	0.138998	1.41134	0.158143	0.999904	2069.75	0.800949	0.378436	0.319056	1.18611	0.235579	0.497413	2024.81	0.627864	0.195832	0.134394	1.45715	0.145074	0.99988	0.83841
AP3M1	766.345	-0.24159	0.128779	-1.876	0.0606558	0.242665	796.752	1.21713	-0.273588	0.175204	-1.56154	0.118395	0.999904	920.532	0.926666	0.291801	0.240785	1.21187	0.225561	0.485098	920.551	0.646735	0.157946	0.233687	0.675885	0.499113	0.99988	0.301801
AP3M2	140.261	0.409335	0.230762	1.77384	0.0760892	0.280087	136.246	1.11868	0.245281	0.301266	0.814169	0.415548	0.999904	140.747	0.381379	0.424351	0.426857	0.994128	0.320161	0.588083	131.701	0.494632	0.162559	0.345066	0.471095	0.637573	0.99988	0.19547
AP3S2	142.427	-0.029292	0.293115	-0.0999334	0.920397	0.974052	142.734	0.0360247	-0.016135	0.253524	-0.0636429	0.949255	0.999904	149.336	0.0226173	0.115067	0.370421	0.31064	0.756074	0.890013	144.163	0.121436	0.0228978	0.262582	0.0872021	0.930511	0.99988	0.0312786
AP4B1	611.574	-0.0530475	0.162887	-0.32567	0.744674	0.904692	766.227	0.128034	0.0107272	0.127214	0.0843245	0.932798	0.999904	611.192	0.0302122	-0.0456404	0.201829	-0.226134	0.821097	0.921795	768.716	0.0856056	0.0239297	0.155833	0.15356	0.877957	0.99988	0.056527
AP4M1	291.283	-0.202514	0.224158	-0.90344	0.366293	0.668907	310	0.436172	0.0523376	0.212311	0.246515	0.805284	0.999904	237.419	0.094051	-0.922877	0.426229	-2.16522	0.0303711	0.149826	285.616	1.51754	-0.183626	0.220994	-0.830909	0.406025	0.99988	0.391447
AP5M1	295.149	-0.159837	0.195137	-0.8191	0.412729	0.706931	282.192	0.384335	-0.357248	0.21006	-1.7007	0.0889994	0.999904	335	1.05061	0.212104	0.249167	0.85125	0.39463	0.656683	319.573	0.403809	0.0319588	0.250899	0.127377	0.898642	0.99988	0.0464133
AP5S1	292.555	-0.138037	0.18602	-0.742056	0.458053	0.742916	305.148	0.339084	0.0172765	0.190809	0.0905433	0.927855	0.999904	230.46	0.0325197	-0.978801	0.49582	-1.97411	0.0483697	0.196661	273.538	1.31543	-0.31279	0.242728	-1.28864	0.197522	0.99988	0.704384
APAF1	211.801	-0.389602	0.358752	-1.086	0.277481	0.583066	316.791	0.556767	0.256974	0.328898	0.781317	0.434616	0.999904	254.038	0.361894	0.166607	0.394198	0.422648	0.672552	0.843699	334.417	0.172274	0.404113	0.358873	1.12606	0.26014	0.99988	0.584793
APBA2	898.98	-0.0997839	0.127202	-0.784455	0.432773	0.723267	880.403	0.36374	0.144138	0.146599	0.983215	0.325502	0.999904	795.515	0.487447	-0.482209	0.158411	-3.04404	0.00233424	0.0263796	861.645	2.63186	0.0909317	0.150076	0.605904	0.544579	0.99988	0.263939
APBA3	131.294	0.195095	0.255242	0.764354	0.444657	0.734085	186.243	0.351975	-0.0180049	0.242173	-0.0743474	0.940734	0.999904	111.453	0.0265332	-0.277801	0.437014	-0.63568	0.524985	0.754125	182.884	0.279853	-0.064679	0.245414	-0.26355	0.792127	0.99988	0.101205
APBB2	1055.42	0.28911	0.163787	1.76516	0.0775372	0.28319	667.02	1.11049	-0.0652535	0.236386	-0.276047	0.782512	0.999904	1130.69	0.106509	0.473161	0.246926	1.91621	0.0553387	0.213267	757.352	1.25697	0.293268	0.256379	1.14388	0.252672	0.99988	0.597443
APBB3	365.677	0.532967	0.263188	2.02505	0.0428627	0.194932	569.409	1.36792	0.104001	0.263953	0.394013	0.693572	0.999904	329.747	0.158909	0.279105	0.355039	0.786124	0.431795	0.683446	501.979	0.364723	-0.264591	0.255399	-1.03599	0.300207	0.99988	0.522579
APC	214.049	-0.414555	1.61445	-0.256779	0.79735	0.926849	254.35	0.0983511	-5.42995	1.30043	-4.1755	2.97327e-05	0.0199457	463.012	4.52677	1.48045	0.776464	1.90665	0.0565657	0.215864	538.74	1.24745	0.22529	1.65397	0.136212	0.891654	0.99988	0.0498038
APCDD1L-DT	367.348	-0.0344984	0.157361	-0.219231	0.82647	0.937539	377.991	0.0827728	-0.029404	0.222996	-0.131859	0.895096	0.999904	331.81	0.0481305	-0.33979	0.206111	-1.64857	0.0992348	0.305721	354.59	1.00334	-0.213513	0.200894	-1.06282	0.287865	0.99988	0.540812
APEH	475.231	-0.405336	0.271166	-1.49479	0.134969	0.394177	416.409	0.869765	-0.067973	0.247584	-0.274545	0.783666	0.999904	506.741	0.105869	-0.189552	0.406989	-0.465742	0.6414	0.823772	480.306	0.192871	0.334125	0.244194	1.36828	0.171225	0.99988	0.766433
IDI1	191.227	-1.47393	0.271654	-5.42577	5.77058e-08	3.09759e-06	182.008	7.23878	0.0934787	0.263504	0.354753	0.722774	0.999904	203.081	0.140997	-1.15495	0.300907	-3.83824	0.000123918	0.00293691	182.116	3.90687	0.106255	0.349034	0.304427	0.760803	0.99988	0.118728
RCC1L	73.0275	-1.47197	0.455861	-3.22899	0.0012423	0.014422	83.3567	2.90577	0.137362	0.435535	0.315388	0.752467	0.999904	69.5689	0.123512	-1.74133	0.541083	-3.21823	0.00128986	0.0168222	72.5417	2.88946	-0.264727	0.410602	-0.644729	0.519103	0.99988	0.284746
API5	1753.39	-0.200227	0.164141	-1.21985	0.222522	0.523343	2274.94	0.652628	-0.0322684	0.143212	-0.225319	0.821731	0.999904	1979.78	0.0852703	0.161634	0.199515	0.810134	0.417863	0.675468	2517.18	0.378966	0.254276	0.13415	1.89547	0.0580303	0.910623	1.23634
MKI67	4201.57	-1.46119	0.184736	-7.90958	2.58259e-15	4.57901e-13	6527.17	14.5879	-0.303464	0.151165	-2.0075	0.0446964	0.999904	4326.77	1.34973	-1.29089	0.234962	-5.49403	3.92866e-08	3.73957e-06	7151.27	7.40576	-0.0184944	0.14906	-0.124073	0.901257	0.99988	0.0451511
APOL1	136.91	-0.199031	0.446562	-0.445697	0.655816	0.863148	274.809	0.183218	0.094306	0.233225	0.404356	0.685951	0.999904	115.913	0.163707	-0.76362	0.35695	-2.13929	0.0324122	0.155781	239.349	1.48929	-0.315488	0.284367	-1.10944	0.267241	0.99988	0.573097
APOL2	245.566	-0.662546	0.300565	-2.20433	0.027501	0.144054	221.513	1.56065	-0.300332	0.5072	-0.592136	0.553759	0.999904	234.144	0.256679	-0.835724	0.345269	-2.4205	0.0154993	0.0954892	247.52	1.80969	0.0398223	0.523835	0.0760208	0.939403	0.99988	0.0271483
APOLD1	93.2054	0.831358	0.613894	1.35424	0.175661	0.461306	134.282	0.755325	-0.137746	0.436394	-0.315646	0.752271	0.999904	69.5365	0.123626	0.115162	0.913466	0.126072	0.899675	0.956987	143.298	0.0459142	0.0596281	0.394664	0.151085	0.879908	0.99988	0.0555626
APOO	73.4033	-0.0131985	0.347063	-0.0380291	0.969664	0.989567	107.487	0.0133785	-0.14878	0.274232	-0.542534	0.587451	0.999904	89.8599	0.231029	0.530921	0.432673	1.22707	0.219795	0.47767	111.455	0.657982	-0.036669	0.275798	-0.132956	0.894228	0.99988	0.0485515
APP	10615.1	0.112509	0.161264	0.697671	0.485383	0.760327	15188.3	0.313916	-0.255947	0.113026	-2.26449	0.0235439	0.999904	12348.1	1.62812	0.515086	0.21824	2.36018	0.0182659	0.106768	17433.6	1.73836	0.154469	0.13551	1.13991	0.254324	0.99988	0.594613
APPBP2	68.9251	0.800224	0.463934	1.72487	0.0845517	0.296294	71.3731	1.07288	0.0836719	0.570119	0.146762	0.88332	0.999904	89.6358	0.053882	1.36567	0.508343	2.68652	0.00722004	0.0578196	85.0612	2.14146	0.548612	0.781248	0.702225	0.482539	0.99988	0.316468
APPL2	81.2277	0.23392	0.570069	0.410336	0.681559	0.874494	63.6513	0.166496	0.155799	0.418656	0.37214	0.709789	0.999904	100.603	0.148871	0.769488	0.420063	1.83184	0.0669752	0.238415	72.7469	1.17409	0.516711	0.484032	1.06752	0.285739	0.99988	0.54403
APRT	933.558	-0.366042	0.183488	-1.99491	0.0460526	0.204364	1313.85	1.33675	-0.0504358	0.149847	-0.336582	0.736432	0.999904	783.934	0.132868	-1.01382	0.416563	-2.43378	0.0149421	0.0929063	1176.41	1.82559	-0.390686	0.184269	-2.12019	0.0339899	0.802432	1.46865
AQR	869.507	0.13722	0.169693	0.808635	0.418725	0.712151	814.445	0.378071	-0.0829222	0.136551	-0.607263	0.543677	0.999904	952.001	0.264659	0.386374	0.204182	1.8923	0.0584511	0.219341	913.555	1.23321	0.245419	0.141772	1.73108	0.0834367	0.995635	1.07864
ARAP1	703.851	-0.0926692	0.186283	-0.497464	0.618862	0.840715	552.916	0.208406	-0.194162	0.183847	-1.05611	0.290919	0.999904	656.628	0.536228	-0.296843	0.281613	-1.05408	0.291847	0.557868	509.188	0.534845	-0.456815	0.203431	-2.24555	0.024733	0.714441	1.60672
ARAP3	309.9	-0.469747	0.216533	-2.1694	0.0300527	0.153581	506.211	1.52212	-0.0999278	0.23066	-0.433225	0.664851	0.999904	324.663	0.177276	-0.305098	0.230139	-1.32571	0.184935	0.436536	499.504	0.732981	-0.134451	0.224752	-0.598221	0.549692	0.99988	0.25988
ARCN1	93.9913	-0.157266	0.659339	-0.23852	0.811477	0.931789	53.0656	0.0907235	-1.32936	0.850296	-1.56341	0.117957	0.999904	142.958	0.928277	0.917532	0.861942	1.06449	0.287105	0.553665	76.8214	0.541959	0.0432076	0.80781	0.0534873	0.957344	0.99988	0.0189321
ARF1	153.007	0.436645	0.245281	1.78018	0.0750459	0.277381	103.049	1.12467	0.146464	0.318152	0.460359	0.645258	0.999904	136.249	0.190266	0.139933	0.319998	0.437292	0.6619	0.837696	91.4311	0.179208	-0.18664	0.460667	-0.405152	0.685366	0.99988	0.164077
ARF3	188.604	0.490352	0.371487	1.31997	0.186845	0.476249	108.712	0.728519	0.256265	0.711036	0.36041	0.71854	0.999904	190.921	0.143549	0.526167	0.359869	1.46211	0.143711	0.378872	112.367	0.842509	0.350837	0.669109	0.524335	0.600046	0.99988	0.221816
ARF4	507.791	0.0630814	0.157557	0.400372	0.688882	0.877508	478.512	0.161855	0.130376	0.141769	0.919636	0.357763	0.999904	494.37	0.446404	-0.00589033	0.220604	-0.0267009	0.978698	0.990457	437.635	0.00935118	-0.122676	0.158328	-0.774824	0.438444	0.99988	0.358086
ARF5	254.958	0.163422	0.219285	0.745247	0.456122	0.742341	296.577	0.340919	0.0825844	0.269058	0.306939	0.75889	0.999904	227.941	0.119821	-0.150541	0.275118	-0.547186	0.584251	0.791318	271.834	0.2334	-0.16556	0.209324	-0.790925	0.428988	0.99988	0.367555
ARFGAP1	1501.54	0.453898	0.196709	2.30746	0.0210293	0.119808	2009.6	1.67717	0.260932	0.234218	1.11406	0.265254	0.999904	1213.13	0.576338	-0.118915	0.399564	-0.297611	0.766	0.894418	1747.82	0.115771	-0.127597	0.215648	-0.591691	0.554057	0.99988	0.256445
ARFGAP2	255.165	-0.0681991	0.213365	-0.319636	0.749245	0.906626	250.122	0.125376	-0.485363	0.283628	-1.71126	0.0870322	0.999904	267.491	1.06032	0.0760602	0.237138	0.320742	0.748406	0.886074	277.52	0.125863	-0.139141	0.301272	-0.461846	0.644192	0.99988	0.190985
ARFGEF1	79.8522	-0.707443	0.470776	-1.50272	0.132912	0.390298	165.668	0.876435	-0.0371571	0.256061	-0.14511	0.884624	0.999904	98.4086	0.0532413	-0.00613917	0.529754	-0.0115887	0.990754	0.996542	155.59	0.00403428	-0.222202	0.256226	-0.867211	0.385826	0.99988	0.413608
ARFIP1	270.088	-0.323976	0.309847	-1.0456	0.295746	0.603235	282.155	0.529082	0.0861636	0.264241	0.32608	0.744364	0.999904	286.665	0.128215	-0.128568	0.295772	-0.434688	0.663789	0.838183	315.575	0.17797	0.392899	0.410615	0.956854	0.338641	0.99988	0.470261
ARFIP2	568.923	-0.148951	0.144559	-1.03038	0.30283	0.610175	851.192	0.518801	0.109398	0.128952	0.848363	0.396236	0.999904	551.084	0.402046	-0.238853	0.182095	-1.31169	0.189623	0.442253	770.987	0.722108	-0.172738	0.13625	-1.2678	0.204869	0.99988	0.688523
ARFRP1	928.484	0.185795	0.144767	1.28341	0.199349	0.493977	1058.28	0.700387	0.166921	0.11402	1.46396	0.143206	0.999904	847.178	0.844039	-0.0661796	0.275349	-0.240348	0.81006	0.915109	981.867	0.0914826	-0.0396632	0.135737	-0.292207	0.770128	0.99988	0.113437
ARHGAP10	122.792	0.0242813	0.286735	0.0846821	0.932514	0.977715	121.719	0.0303446	0.000495587	0.29125	0.00170159	0.998642	0.999904	107.923	0.000590029	-0.361131	0.394016	-0.916539	0.359384	0.623304	115.229	0.444441	-0.158825	0.283559	-0.560112	0.575403	0.99988	0.240028
ARHGAP11A	760.441	-0.0902203	0.153994	-0.585869	0.557964	0.804981	774.445	0.253394	-0.358624	0.211475	-1.69582	0.0899191	0.999904	929.796	1.04615	0.464488	0.230369	2.01628	0.043771	0.186142	1047.42	1.35881	0.497903	0.32023	1.55483	0.119987	0.99988	0.920867
ARHGAP12	613.586	0.10927	0.167727	0.651476	0.51474	0.779436	553.084	0.288412	-0.200884	0.245919	-0.816872	0.414002	0.999904	677.586	0.382998	0.38143	0.197584	1.93047	0.0535487	0.209653	558.035	1.27125	-0.166143	0.193283	-0.859587	0.390017	0.99988	0.408917
ARHGAP17	152.694	-0.662952	0.267351	-2.47971	0.0131489	0.0860084	170.124	1.88111	-0.281096	0.255079	-1.10199	0.270465	0.999904	200.545	0.567889	0.201042	0.360198	0.558143	0.576747	0.787084	202.279	0.239015	0.227926	0.241195	0.94499	0.344664	0.99988	0.462604
ARHGAP19	177.153	-0.425758	0.336037	-1.267	0.205156	0.500737	155.137	0.687916	0.347868	0.312991	1.11143	0.266382	0.999904	144.723	0.574495	-1.22139	0.433563	-2.8171	0.00484589	0.0436093	152.029	2.31463	0.29812	0.689541	0.432345	0.66549	0.99988	0.176858
NEXN	237.375	-1.45053	0.338598	-4.28394	1.83612e-05	0.000444851	64.5375	4.7361	-0.296127	0.370922	-0.798353	0.424666	0.999904	231.276	0.371953	-1.57525	0.355149	-4.43546	9.1877e-06	0.000350389	77.3327	5.03679	0.229635	0.310538	0.739475	0.459619	0.99988	0.337602
ARHGAP22	113.764	-0.673729	0.301467	-2.23483	0.0254283	0.136127	138.402	1.59468	0.175686	0.38087	0.461276	0.644601	0.999904	118.21	0.190709	-0.524232	0.308048	-1.70179	0.0887951	0.284125	138.407	1.05161	0.177953	0.290715	0.612122	0.540457	0.99988	0.267239
ARHGAP24	160.619	-0.368521	0.382496	-0.963465	0.335314	0.642384	279.496	0.474548	0.102355	0.195789	0.522781	0.601126	0.999904	184.271	0.221034	0.0591136	0.318396	0.185661	0.852711	0.936697	283.45	0.0691982	0.146228	0.189604	0.771225	0.440573	0.99988	0.355982
CTDSPL	472.659	-1.45044	0.231855	-6.25579	3.955e-10	3.37821e-08	406.569	9.40285	0.0540164	0.243146	0.222156	0.824192	0.999904	513.494	0.0839714	-1.03217	0.264084	-3.90848	9.28795e-05	0.00235375	391.485	4.03208	-0.0486275	0.244126	-0.199191	0.842114	0.99988	0.0746293
ARHGAP27	170.831	0.434696	0.222162	1.95667	0.0503866	0.215191	278.657	1.29768	0.38215	0.195175	1.95799	0.0502312	0.999904	131.177	1.29903	-0.303063	0.415307	-0.729732	0.465554	0.711322	218.421	0.33203	-0.307827	0.273886	-1.12392	0.261045	0.99988	0.583285
ARHGAP27P1-BPTFP1-KPNA2P3	133.388	0.173416	0.240975	0.719642	0.471746	0.750968	186.617	0.326292	0.309835	0.207209	1.49528	0.134841	0.999904	135.045	0.870178	0.215999	0.295112	0.73192	0.464217	0.710392	171.853	0.333279	0.0888597	0.275405	0.322651	0.746959	0.99988	0.126703
ARHGAP29	64.6999	-0.70862	0.50026	-1.4165	0.156628	0.432177	197.752	0.805131	0.160989	0.247499	0.650463	0.515393	0.999904	70.0589	0.287861	-0.412816	0.552651	-0.746974	0.455079	0.703594	203.466	0.341913	0.247197	0.355404	0.69554	0.486717	0.99988	0.312724
ARHGAP32	642.251	0.429043	0.299287	1.43355	0.1517	0.424282	407.283	0.819014	0.0225351	0.270165	0.0834123	0.933524	0.999904	699.119	0.0298746	0.64476	0.34397	1.87446	0.0608664	0.225262	442.74	1.21562	0.256379	0.249224	1.02871	0.303617	0.99988	0.517674
ARHGAP33	97.1357	-0.499911	0.577845	-0.865131	0.386967	0.68652	89.6735	0.412326	-0.700863	0.288681	-2.42781	0.0151902	0.999904	92.2916	1.81844	-0.679317	0.723563	-0.938849	0.347808	0.612229	96.4785	0.45866	-0.437809	0.843583	-0.518987	0.60377	0.99988	0.219129
NKIRAS1	62.803	-1.44386	0.499427	-2.89104	0.00383966	0.0344304	66.4698	2.41571	-0.0245176	0.482326	-0.050832	0.959459	0.999904	78.7743	0.0179734	-0.468865	0.467462	-1.003	0.31586	0.584493	64.5787	0.500505	-0.106413	0.634115	-0.167813	0.86673	0.99988	0.0621159
ARHGAP5	1332.2	0.192211	0.136758	1.40548	0.159878	0.436738	1294.79	0.796211	-0.131638	0.229829	-0.572763	0.566806	0.999904	1518.21	0.246566	0.535565	0.216433	2.47451	0.013342	0.0858373	1526.82	1.87478	0.332864	0.277779	1.19831	0.230798	0.99988	0.636768
ARHGAP5-AS1	55.5451	-0.562515	0.423039	-1.3297	0.183617	0.471101	100.439	0.736086	-0.309192	0.330299	-0.936097	0.349223	0.999904	55.2544	0.456897	-0.574298	0.407513	-1.40928	0.158753	0.400578	97.0287	0.799277	-0.420842	0.347657	-1.21051	0.226083	0.99988	0.645732
SLIT2	111.354	-1.429	0.357318	-3.99923	6.35482e-05	0.0012914	280.29	4.1969	-0.905407	0.535931	-1.68941	0.091141	0.999904	146.134	1.04029	-0.310119	0.501004	-0.618995	0.53592	0.760082	347.294	0.2709	-0.144104	0.554316	-0.259968	0.794889	0.99988	0.0996937
ARHGEF1	875.04	-0.128887	0.155297	-0.829941	0.406572	0.70152	1298.58	0.390862	-0.0560987	0.109286	-0.513321	0.607727	0.999904	967.906	0.216292	0.169073	0.345707	0.489063	0.624797	0.81642	1314.7	0.204261	-0.0155727	0.188974	-0.0824069	0.934323	0.99988	0.0295029
ATP13A3	633.184	-1.42521	0.321819	-4.4286	9.48447e-06	0.000253396	1049.06	5.02299	-0.250643	0.377375	-0.664173	0.50658	0.999904	785.471	0.295352	-0.499935	0.336742	-1.48462	0.137644	0.369194	1167.01	0.861244	0.0722482	0.287326	0.25145	0.801466	0.99988	0.096115
ARHGEF10L	426.634	-0.0207452	0.179422	-0.115622	0.907952	0.969608	424.45	0.0419371	0.132163	0.207513	0.636893	0.524195	0.999904	373.812	0.280508	-0.424363	0.413665	-1.02586	0.304956	0.57301	403.563	0.515763	-0.00160432	0.227347	-0.0070567	0.99437	0.99988	0.00245216
ARHGEF11	375.946	0.0227541	0.196385	0.115865	0.90776	0.969608	387.948	0.042029	0.122947	0.239981	0.51232	0.608427	0.999904	402.08	0.215791	0.217423	0.204973	1.06074	0.288809	0.554784	400.432	0.539389	0.216011	0.197313	1.09476	0.27362	0.99988	0.562853
ARHGEF12	2084.43	0.0445858	0.1637	0.272363	0.785343	0.921698	845.588	0.104941	-0.0999371	0.225987	-0.442225	0.658326	0.999904	2417.71	0.181559	0.448642	0.275505	1.62843	0.103433	0.313729	1030.25	0.985341	0.442715	0.241676	1.83185	0.0669731	0.95087	1.1741
SLC39A10	98.4064	-1.41157	0.495174	-2.85067	0.00436279	0.0380427	105.203	2.36024	-0.123369	0.871376	-0.141579	0.887412	0.999904	87.9519	0.0518746	-2.10724	0.409354	-5.14772	2.63671e-07	1.87095e-05	149.219	6.57894	0.788423	1.18015	0.668071	0.504088	0.99988	0.297493
ARHGEF19	81.2296	-0.478332	0.376349	-1.27098	0.203736	0.499211	85.6794	0.690933	-0.0313965	0.3313	-0.0947677	0.924499	0.999904	69.6106	0.0340934	-1.07137	0.466032	-2.29892	0.0215096	0.118622	84.7689	1.66737	-0.0519552	0.386283	-0.1345	0.893007	0.99988	0.0491452
SLBP	105.41	-1.40014	0.402658	-3.47726	0.000506575	0.00702363	166.257	3.29536	-0.280121	0.333285	-0.840487	0.400635	0.999904	135.604	0.397251	-0.359079	0.634515	-0.565911	0.571454	0.783808	205.212	0.243019	0.326448	0.374652	0.871336	0.383571	0.99988	0.416154
ARHGEF28	661.429	0.316291	0.24496	1.29119	0.196636	0.49148	394.015	0.706336	0.0783275	0.352572	0.22216	0.824189	0.999904	678.475	0.0839731	0.389372	0.312737	1.24505	0.213114	0.470235	442.991	0.671389	0.39494	0.326056	1.21127	0.225794	0.99988	0.646289
ARHGAP45	311.366	-1.3998	0.253389	-5.52432	3.30757e-08	1.86083e-06	421.852	7.48049	-0.226361	0.24342	-0.929918	0.352413	0.999904	288.538	0.452948	-1.83054	0.354825	-5.159	2.48269e-07	1.79428e-05	449.443	6.60508	-0.029988	0.26177	-0.114559	0.908795	0.99988	0.0415341
ARHGEF4	122.737	0.319911	0.393505	0.812978	0.416231	0.709668	175.935	0.380666	0.0778147	0.217323	0.35806	0.720298	0.999904	111.552	0.142488	0.0661251	0.474149	0.139461	0.889086	0.952372	169.289	0.0510561	-0.0253499	0.246168	-0.102978	0.91798	0.99988	0.0371666
ARHGEF40	184.004	-0.18231	0.472641	-0.385726	0.699699	0.881441	187.049	0.155088	0.467989	0.434804	1.07632	0.281783	0.999904	163.64	0.550085	-0.563667	0.671329	-0.839628	0.401117	0.662026	144.558	0.396729	-0.235343	0.508434	-0.462878	0.643452	0.99988	0.191484
ARHGEF7	1173.96	0.0193614	0.120677	0.16044	0.872535	0.956685	1028.94	0.0592173	-0.129821	0.128702	-1.0087	0.31312	0.999904	1169.29	0.50429	0.0174629	0.140855	0.123978	0.901333	0.957692	1069.17	0.0451148	-0.00979379	0.145931	-0.0671125	0.946492	0.99988	0.023883
ARID1A	1092.67	-0.164551	0.189224	-0.869608	0.384515	0.684765	1431.26	0.415087	-0.243496	0.191557	-1.27115	0.203677	0.999904	1302.9	0.691058	0.338119	0.23662	1.42895	0.153018	0.392193	1697.06	0.815257	0.25204	0.133817	1.88347	0.0596369	0.918267	1.22448
ARID1B	1428.79	0.282428	0.120821	2.33757	0.0194094	0.112887	1284.37	1.71199	0.00764014	0.181216	0.0421603	0.966371	0.999904	1399.37	0.0148562	0.236453	0.150204	1.57421	0.115438	0.333854	1389.76	0.93765	0.232449	0.194687	1.19397	0.232491	0.99988	0.633594
ARID4B	127.971	0.746088	0.339037	2.20061	0.0277635	0.14496	180.708	1.55653	-0.379413	0.3005	-1.2626	0.206731	0.999904	136.251	0.684594	0.89455	0.342285	2.61347	0.00896284	0.0662982	178.985	2.04755	-0.404179	0.437644	-0.923534	0.355729	0.99988	0.448881
ARID5A	110.679	-0.920719	0.408281	-2.25511	0.0241265	0.131391	122.041	1.61751	0.0668479	0.319863	0.208989	0.834457	0.999904	96.1668	0.0785962	-1.59341	0.514479	-3.09713	0.00195406	0.023203	102.1	2.70906	-0.482968	0.412088	-1.172	0.241197	0.99988	0.617629
ARIH1	623.584	0.0397675	0.142566	0.27894	0.780291	0.919626	744.193	0.107743	-0.006905	0.142338	-0.0485112	0.961309	0.999904	716.834	0.0171371	0.421956	0.23211	1.81792	0.0690769	0.243527	804.133	1.16067	0.214835	0.158783	1.35301	0.176052	0.99988	0.754358
H2AC6	87.7348	-1.38423	0.311066	-4.44996	8.58849e-06	0.000234819	153.034	5.06608	-0.344663	0.250867	-1.37389	0.169476	0.999904	82.9585	0.770893	-1.68343	0.350643	-4.80097	1.57896e-06	8.17985e-05	170.361	5.80163	-0.00398155	0.282006	-0.0141187	0.988735	0.99988	0.00491996
ARL1	294.71	0.255046	0.216177	1.1798	0.238079	0.541919	370.204	0.623278	-0.114047	0.177565	-0.642282	0.52069	0.999904	246.576	0.283421	-0.249279	0.259166	-0.961848	0.336126	0.601931	383.391	0.473498	-0.00583373	0.187148	-0.0311717	0.975133	0.99988	0.0109363
ARL13B	156.677	0.631006	1.14099	0.553034	0.58024	0.816887	60.1141	0.236392	-0.441692	1.63668	-0.269871	0.787259	0.999904	129.858	0.103882	0.161052	0.921353	0.1748	0.861237	0.941051	72.5832	0.0648774	0.135862	1.7232	0.0788431	0.937157	0.99988	0.0281874
ARL16	203.177	-0.157403	0.26811	-0.587084	0.557147	0.80463	363.276	0.25403	-0.0342802	0.251747	-0.136169	0.891687	0.999904	196.665	0.0497874	-0.24869	0.272636	-0.912168	0.36168	0.62491	361.549	0.441675	-0.0425432	0.260343	-0.163412	0.870194	0.99988	0.060384
ARL17B	102.874	-0.46392	0.362248	-1.28067	0.20031	0.495044	159.947	0.698297	0.00473757	0.275841	0.017175	0.986297	0.999904	106.094	0.00599229	-0.348468	0.403132	-0.864402	0.387367	0.650315	152.294	0.411877	-0.14229	0.296297	-0.480228	0.631065	0.99988	0.199926
ARL2	111.751	0.0674499	0.354358	0.190344	0.84904	0.947588	115.67	0.0710721	0.115145	0.272602	0.422394	0.672738	0.999904	88.298	0.172154	-0.685116	0.398461	-1.7194	0.085541	0.278275	103.44	1.06783	-0.211124	0.304665	-0.69297	0.488328	0.99988	0.311288
ARL4A	165.721	0.212005	0.254001	0.834661	0.403909	0.699771	167.28	0.393717	0.0743532	0.226554	0.328192	0.742767	0.999904	157.511	0.129148	0.0824132	0.275532	0.299105	0.76486	0.893925	160.544	0.116418	-0.0418159	0.261436	-0.159947	0.872923	0.99988	0.0590242
ARL5A	165.289	-0.047731	0.254381	-0.187636	0.851162	0.948608	153.234	0.0699876	0.0658767	0.379594	0.173545	0.862223	0.999904	138.263	0.0643804	-0.623834	0.383081	-1.62846	0.103427	0.313729	161.233	0.985367	0.211418	0.266884	0.792172	0.428261	0.99988	0.368292
ARL6IP4	1148.35	0.00839327	0.131031	0.0640557	0.948926	0.983903	1486.98	0.0227677	-0.0635774	0.127099	-0.500221	0.61692	0.999904	1012.9	0.209771	-0.369595	0.269439	-1.37172	0.170151	0.417025	1390.48	0.769165	-0.264072	0.165051	-1.59995	0.10961	0.99988	0.960149
ARMC1	115.562	-0.385255	0.387286	-0.994755	0.319855	0.627293	97.2063	0.495047	-0.946834	0.555299	-1.70509	0.0881778	0.999904	108.699	1.05464	-0.585718	0.427153	-1.37121	0.170308	0.417236	141.092	0.768764	0.274889	0.296979	0.925616	0.354645	0.99988	0.450206
ARMC10	1357.27	-0.079678	0.110299	-0.722383	0.470059	0.750297	1984.46	0.327848	-0.063985	0.133335	-0.479881	0.631312	0.999904	1331.44	0.199756	-0.128432	0.206621	-0.62158	0.534218	0.758964	2087.24	0.272281	0.0867909	0.143089	0.606551	0.544149	0.99988	0.264282
ARMC5	221.472	0.195879	0.314007	0.623805	0.532756	0.790955	244.804	0.273472	0.0790946	0.223481	0.353922	0.723398	0.999904	171.628	0.140623	-0.58384	0.54315	-1.07492	0.282413	0.549433	215.178	0.549116	-0.297862	0.233883	-1.27355	0.202822	0.99988	0.692885
ARMC6	1151.1	-0.409996	0.201602	-2.03369	0.0419831	0.192905	1243.07	1.37693	-0.0718539	0.215642	-0.333209	0.738977	0.999904	1033.17	0.131369	-0.792028	0.337768	-2.34489	0.0190329	0.110097	1189.35	1.7205	-0.199957	0.238963	-0.836773	0.40272	0.99988	0.394997
ARMC8	779.511	-0.136471	0.145297	-0.939256	0.347599	0.652383	720.709	0.458921	0.166675	0.19624	0.849343	0.39569	0.999904	838.781	0.402644	0.0861037	0.181642	0.474031	0.635478	0.821756	749.014	0.196899	0.274315	0.179429	1.52882	0.126308	0.99988	0.898569
ARMCX3	221.671	0.562731	0.362601	1.55193	0.120679	0.367488	190.764	0.91837	0.0948553	0.364978	0.259894	0.794946	0.999904	177.987	0.0996624	-0.00984747	0.455585	-0.021615	0.982755	0.992333	175.939	0.00755471	-0.137447	0.357348	-0.384631	0.700511	0.99988	0.154585
ARMCX5	115.681	-0.382491	0.331607	-1.15344	0.248728	0.553349	97.8236	0.604275	-0.311323	0.45246	-0.688067	0.49141	0.999904	96.6124	0.308556	-1.05616	0.510147	-2.07031	0.0384234	0.172559	92.5833	1.4154	-0.488673	0.466003	-1.04865	0.29434	0.99988	0.53115
ARMCX6	155.042	0.241092	0.263661	0.914399	0.360507	0.66331	205.597	0.443086	0.232884	0.241331	0.964996	0.334547	0.999904	177.506	0.475543	0.590885	0.292974	2.01685	0.0437111	0.186048	203.117	1.35941	0.206502	0.256919	0.803763	0.421534	0.99988	0.375168
ARNT	214.117	0.85662	0.473058	1.81081	0.0701697	0.264659	179.541	1.15385	-0.162387	0.595948	-0.272486	0.785249	0.999904	254.776	0.104993	1.23447	0.692797	1.78186	0.0747724	0.254694	203.657	1.12626	0.203575	0.500566	0.406689	0.684237	0.99988	0.164794
ARNTL	205.036	-0.338246	0.336028	-1.0066	0.314127	0.622193	152.405	0.502894	-0.789361	0.513629	-1.53683	0.124334	0.999904	251.668	0.905409	0.272427	0.55812	0.488116	0.625468	0.817013	169.724	0.203795	-0.388764	0.582471	-0.66744	0.504491	0.99988	0.297147
ARNTL2	358.106	-0.366913	0.16282	-2.25348	0.0242287	0.131696	251.006	1.61567	-0.375439	0.522152	-0.719023	0.472127	0.999904	342.675	0.325941	-0.507128	0.315998	-1.60485	0.108528	0.322784	309.662	0.964459	0.252112	0.565329	0.445956	0.655629	0.99988	0.183342
ADD3	156.131	-1.37844	0.326191	-4.22586	2.38032e-05	0.000563749	276.162	4.62336	0.00126829	0.290261	0.00436948	0.996514	0.999904	157.22	0.00151674	-1.32599	0.319326	-4.15248	3.28897e-05	0.00100541	295.539	4.48294	0.198151	0.325314	0.609107	0.542454	0.99988	0.265637
ARPC2	397.939	0.0463965	0.158878	0.292027	0.770266	0.915929	347.24	0.113359	0.043397	0.190628	0.227653	0.819916	0.999904	392.698	0.0862308	0.0169959	0.188855	0.0899944	0.928292	0.97031	323.868	0.0323156	-0.156286	0.216901	-0.720541	0.471192	0.99988	0.326802
ARPC3	88.8921	-0.12348	0.333429	-0.370333	0.711134	0.886924	121.237	0.148048	0.0278027	0.290343	0.0957583	0.923713	0.999904	90.9568	0.0344631	-0.0482507	0.324647	-0.148625	0.881849	0.949964	121.017	0.0546056	0.025369	0.270342	0.0938403	0.925236	0.99988	0.0337475
ARPC4	110.628	0.019662	0.267231	0.0735768	0.941347	0.981785	90.6825	0.0262502	0.0989029	0.385906	0.256287	0.797729	0.999904	142.048	0.0981446	0.673467	0.34928	1.92816	0.0538358	0.210173	92.5361	1.26893	0.157903	0.430184	0.36706	0.713575	0.99988	0.146561
H2AX	583.311	-1.37541	0.209712	-6.55857	5.43255e-11	5.38743e-09	398.719	10.265	0.0549127	0.176874	0.310463	0.756209	0.999904	540.209	0.121358	-1.80264	0.417348	-4.31928	1.56542e-05	0.000542321	372.887	4.80537	-0.132596	0.236242	-0.561273	0.574612	0.99988	0.240626
ARPC5L	1235.58	-0.237218	0.184672	-1.28454	0.198955	0.493569	1794.31	0.701246	-0.0408954	0.146336	-0.279463	0.77989	0.999904	1195.13	0.107967	-0.335232	0.240476	-1.39403	0.163308	0.407826	1734.69	0.786993	-0.136162	0.142958	-0.952459	0.340864	0.99988	0.467419
ARPIN-AP3S2	558.803	-0.0817428	0.166256	-0.491667	0.622955	0.842634	652.115	0.205544	0.00439079	0.144661	0.0303524	0.975786	0.999904	595.114	0.0106454	0.106296	0.24851	0.427733	0.668846	0.841565	672.186	0.174674	0.096626	0.171604	0.563074	0.573384	0.99988	0.241554
CASZ1	71.0843	-1.36764	0.33587	-4.07193	4.66259e-05	0.000989026	57.9114	4.33137	0.267985	0.373323	0.717838	0.472857	0.999904	76.5367	0.32527	-1.00461	0.477784	-2.10264	0.0354976	0.163706	51.1889	1.4498	-0.064962	0.464919	-0.139728	0.888875	0.99988	0.0511593
ARRB2	388.893	-0.0186213	0.192784	-0.0965914	0.923051	0.974392	464.753	0.0347744	0.195723	0.200515	0.976097	0.329016	0.999904	368.685	0.482783	-0.167561	0.247969	-0.675733	0.49921	0.73387	399.167	0.301717	-0.239591	0.30832	-0.777085	0.437109	0.99988	0.35941
ARRDC1	507.724	0.241673	0.174819	1.38242	0.166843	0.44752	526.8	0.777693	0.326986	0.147025	2.22401	0.0261476	0.999904	438.581	1.58257	-0.167184	0.218461	-0.765282	0.444104	0.694763	458.466	0.352516	-0.0499784	0.157979	-0.316361	0.751728	0.99988	0.123939
ARRDC2	545.171	-0.126395	0.153344	-0.824256	0.409794	0.704726	660.979	0.387434	0.126775	0.126179	1.00473	0.315029	0.999904	445.939	0.501649	-0.805169	0.44392	-1.81377	0.0697131	0.244445	588.645	1.15669	-0.209045	0.18111	-1.15424	0.2484	0.99988	0.604848
ARSA	373.487	0.0445249	0.238123	0.186983	0.851674	0.948613	197.866	0.0697265	0.193759	0.371144	0.522059	0.601629	0.999904	304.574	0.220671	-0.59495	0.450992	-1.3192	0.187101	0.438907	195.134	0.727923	0.161358	0.328165	0.491697	0.622934	0.99988	0.205558
ARSB	103.124	0.272902	0.360299	0.757434	0.44879	0.73719	93.5071	0.347957	0.21755	0.384726	0.565469	0.571755	0.999904	73.0649	0.24279	-0.812382	0.4472	-1.8166	0.0692791	0.243687	74.8002	1.1594	-0.441601	0.375207	-1.17695	0.239214	0.99988	0.621213
ARSG	80.7307	0.525423	0.389187	1.35005	0.176999	0.462892	96.7351	0.75203	0.241027	0.439857	0.547965	0.583716	0.999904	83.4341	0.233799	0.611051	0.380704	1.60506	0.108481	0.322769	86.5411	0.964646	-0.060465	0.43109	-0.140261	0.888454	0.99988	0.0513651
ARSJ	315.422	-0.226837	0.168132	-1.34916	0.177286	0.462981	255.662	0.751325	-0.201793	0.348759	-0.578603	0.562857	0.999904	274.373	0.249602	-0.693006	0.193572	-3.5801	0.000343466	0.00640335	235.134	3.46412	-0.4663	0.383169	-1.21696	0.223621	0.99988	0.650487
ARSK	61.2653	-0.526025	0.342935	-1.53389	0.125057	0.376299	96.9057	0.902893	-0.0904812	0.284858	-0.317636	0.750761	0.999904	71.6754	0.124498	-0.0141265	0.45147	-0.0312901	0.975038	0.989541	91.9142	0.0109784	-0.249843	0.319707	-0.781476	0.434523	0.99988	0.361987
PEG10	3836.88	-1.34407	0.15019	-8.94911	3.58376e-19	9.11677e-17	2428.46	18.4457	-0.381135	0.27571	-1.38238	0.166856	0.999904	3875.76	0.777657	-1.27853	0.228496	-5.59542	2.20089e-08	2.16538e-06	2356.58	7.6574	-0.476993	0.263029	-1.81346	0.0697603	0.960716	1.15639
ASAH1	768.881	0.125269	0.140274	0.893031	0.371841	0.674827	1019.2	0.429643	-0.034048	0.142517	-0.238905	0.81118	0.999904	803.907	0.090883	0.253337	0.201328	1.25833	0.208274	0.464559	1014.12	0.681365	-0.0432858	0.146298	-0.295875	0.767326	0.99988	0.11502
ASAH2B	129.077	0.280995	0.39989	0.702682	0.482254	0.757835	160.881	0.316724	0.271312	0.343173	0.790599	0.429178	0.999904	146.789	0.367363	0.611148	0.420857	1.45215	0.14646	0.38255	188.787	0.834281	0.673327	0.24043	2.80051	0.00510223	0.387541	2.29224
ASAP1	686.924	-0.269271	0.216071	-1.24622	0.212685	0.51234	584.173	0.672264	-0.187209	0.225918	-0.828657	0.407298	0.999904	758.007	0.390087	0.0378199	0.244115	0.154927	0.876879	0.947537	690.463	0.0570603	0.290965	0.354272	0.821303	0.411474	0.99988	0.385658
ASAP2	2048.4	0.304604	0.138781	2.19485	0.0281747	0.146403	1254.14	1.55014	0.102244	0.196966	0.519094	0.603695	0.999904	2003.79	0.219182	0.254723	0.192715	1.32176	0.186248	0.437985	1256.69	0.729908	0.114016	0.226561	0.503245	0.614792	0.99988	0.211272
ASAP3	109.972	-0.00850428	0.67437	-0.0126107	0.989938	0.995639	260.756	0.00439184	-0.4468	0.453769	-0.984643	0.324799	0.999904	107.87	0.488385	-0.0550053	0.72509	-0.0758599	0.939531	0.975785	267.002	0.0270891	-0.358689	0.398346	-0.900446	0.367883	0.99988	0.43429
DDR1	389.772	-1.34376	0.233986	-5.7429	9.30665e-09	5.85518e-07	395.171	8.03121	0.0595925	0.279488	0.21322	0.831155	0.999904	392.191	0.0803178	-1.29958	0.356532	-3.64507	0.00026732	0.00535921	374.612	3.57297	-0.0867283	0.346752	-0.250116	0.802498	0.99988	0.0955563
ASB13	80.3345	-0.094214	0.357231	-0.263734	0.791985	0.924294	159.518	0.101283	0.288118	0.433936	0.663965	0.506712	0.999904	80.2854	0.295238	-0.0866138	0.6917	-0.125219	0.90035	0.957214	147.718	0.0455884	0.0809575	0.378734	0.213758	0.830736	0.99988	0.0805372
ASB3	158.714	0.43982	0.353197	1.24525	0.213038	0.512582	216.504	0.671543	-0.163414	0.240603	-0.679185	0.49702	0.999904	173.954	0.303626	0.671925	0.356768	1.88336	0.0596511	0.222348	243.366	1.22438	0.178036	0.215741	0.825232	0.40924	0.99988	0.388022
ASB6	302.156	-0.472634	0.213966	-2.20892	0.0271801	0.142437	328.747	1.56575	-0.146144	0.172465	-0.847383	0.396782	0.999904	264.897	0.401448	-0.965236	0.367757	-2.62466	0.00867365	0.0649834	327.106	2.0618	-0.154284	0.290124	-0.531786	0.594874	0.99988	0.225575
ASB8	110.749	0.687354	0.43959	1.56363	0.117906	0.362705	111.723	0.928466	0.242519	0.538851	0.450067	0.652662	0.999904	61.2084	0.185312	-1.15717	0.494973	-2.33785	0.0193953	0.111606	91.2441	1.7123	-0.339034	0.516038	-0.656993	0.511185	0.99988	0.291422
ASCC1	191.964	0.350661	0.332632	1.0542	0.291792	0.600412	162.432	0.534927	-0.0653646	0.283017	-0.230956	0.817349	0.999904	234.543	0.0875926	0.840256	0.360351	2.33177	0.0197129	0.112695	177.185	1.70525	0.188827	0.285243	0.661987	0.50798	0.99988	0.294154
ASCC2	541.144	-0.0363169	0.263905	-0.137614	0.890546	0.964269	476.716	0.0503437	-0.0327444	0.191879	-0.170651	0.864498	0.999904	659.002	0.063236	0.497963	0.353977	1.40677	0.159497	0.401848	537.792	0.797248	0.304057	0.197867	1.53667	0.124374	0.99988	0.905269
ASCC3	182.907	0.370778	0.233538	1.58766	0.112364	0.352799	195.37	0.949373	-0.139381	0.271458	-0.513453	0.607635	0.999904	207.229	0.216358	0.683747	0.342169	1.99828	0.0456868	0.191277	226.723	1.34021	0.28256	0.257325	1.09807	0.272175	0.99988	0.565151
VCL	1935.44	-1.33371	0.185578	-7.18682	6.63189e-13	8.43548e-11	2420.7	12.1784	-0.115861	0.153431	-0.755131	0.45017	0.999904	1893.83	0.346623	-1.43233	0.308891	-4.637	3.53499e-06	0.000157968	2353.14	5.45161	-0.196654	0.163885	-1.19995	0.230159	0.99988	0.637973
ASMTL	86.7193	-0.0655749	0.596287	-0.109972	0.912432	0.971368	116.948	0.0397997	-0.251799	0.318044	-0.791712	0.428528	0.999904	57.912	0.36802	-1.70144	0.871238	-1.9529	0.050832	0.202756	104.221	1.29386	-0.630255	0.420973	-1.49714	0.134357	0.99988	0.871741
ARHGEF17	144.489	-1.32218	0.430668	-3.07007	0.00214011	0.0224404	239.44	2.66956	0.346692	0.320061	1.0832	0.278718	0.999904	193.847	0.554836	-0.174158	0.466262	-0.373521	0.708761	0.865656	223.07	0.1495	0.162907	0.481159	0.338573	0.734931	0.99988	0.133753
ASPH	8473.78	0.304036	0.130727	2.32573	0.0200327	0.11565	9245.52	1.69826	-0.0390154	0.124834	-0.312539	0.754631	0.999904	8605.55	0.122265	0.352631	0.142474	2.47505	0.0133217	0.0857925	9737.64	1.87544	0.11412	0.12593	0.906217	0.364821	0.99988	0.43792
ASPHD1	654.196	0.0545191	0.186817	0.291831	0.770416	0.915977	969.638	0.113275	0.413478	0.160253	2.58015	0.00987566	0.946418	485.944	2.00543	-0.947402	0.630106	-1.50356	0.132695	0.361132	727.757	0.877146	-0.409451	0.2166	-1.89035	0.058711	0.912912	1.23128
ASPM	327.661	-0.50128	0.864804	-0.579646	0.562154	0.807095	602.077	0.250145	0.11526	1.09308	0.105445	0.916022	0.999904	326.403	0.0380939	-0.504886	0.687104	-0.734803	0.462459	0.709258	628.179	0.334926	0.23317	1.24506	0.187276	0.851444	0.99988	0.0698437
ASPSCR1	485.327	0.14629	0.20727	0.705794	0.480316	0.75682	563.217	0.318473	0.104674	0.1567	0.667991	0.504139	0.999904	411.471	0.297449	-0.338891	0.310043	-1.09305	0.274373	0.540802	519.667	0.561658	-0.125081	0.226145	-0.553099	0.580196	0.99988	0.236426
TNFRSF1B	116.924	-1.31958	0.339462	-3.88728	0.000101374	0.00186815	252.217	3.99407	0.500716	0.519297	0.964219	0.334936	0.999904	106.266	0.475038	-1.86033	0.482455	-3.85597	0.000115273	0.00277128	260.617	3.93827	0.586473	0.652969	0.898164	0.369098	0.99988	0.432858
ASTN2	79.8115	0.278509	0.2967	0.938686	0.347892	0.652393	100.331	0.458556	0.0459285	0.294012	0.156213	0.875865	0.999904	77.7185	0.0575628	0.215025	0.318472	0.675179	0.499562	0.733935	99.1578	0.30141	0.0217689	0.295164	0.0737517	0.941208	0.99988	0.0263144
ASXL1	1188.77	0.012817	0.168925	0.075874	0.939519	0.980795	1194.17	0.0270943	-0.149546	0.181779	-0.822681	0.41069	0.999904	1255.94	0.386486	0.175716	0.299743	0.586223	0.557726	0.774774	1266.81	0.253579	0.0310654	0.243223	0.127724	0.898367	0.99988	0.046546
ATAD1	1422.51	-0.178322	0.150333	-1.18618	0.23555	0.539202	1694.43	0.627918	-0.184629	0.116892	-1.57948	0.114227	0.999904	1590.08	0.942232	0.154174	0.203189	0.758771	0.44799	0.69844	1886.27	0.348732	0.133755	0.155685	0.859136	0.390266	0.99988	0.40864
ATAD3B	1075.77	0.047445	0.217611	0.218026	0.827409	0.937847	1205.6	0.0822799	0.110732	0.248182	0.446172	0.655473	0.999904	925.111	0.183445	-0.407506	0.260161	-1.56636	0.117264	0.337875	1083.75	0.930836	-0.195235	0.260029	-0.750819	0.452761	0.99988	0.344131
ATAT1	224.22	0.0237491	0.200891	0.118219	0.905894	0.969302	204.994	0.0429225	0.153095	0.248781	0.615382	0.538303	0.999904	240.592	0.268973	0.22813	0.209254	1.0902	0.275624	0.542262	204.373	0.559683	0.147677	0.231489	0.637945	0.523509	0.99988	0.281076
ATF2	327.044	-0.293839	0.214722	-1.36846	0.171169	0.453993	246.4	0.766576	-0.0723624	0.268898	-0.269107	0.787847	0.999904	315.912	0.103558	-0.397478	0.251932	-1.57772	0.11463	0.332446	294.185	0.940702	0.414266	0.274941	1.50675	0.131875	0.99988	0.879837
ATF4	371.678	-0.071422	0.17691	-0.40372	0.686419	0.876898	418.992	0.163411	0.064822	0.25412	0.255084	0.798658	0.999904	353.517	0.0976389	-0.214474	0.260568	-0.823104	0.410449	0.669402	372.553	0.386741	-0.283167	0.262144	-1.0802	0.280055	0.99988	0.552757
ATF6B	614.192	0.218145	0.221938	0.982912	0.325651	0.63386	653.919	0.487248	-0.130207	0.282575	-0.460789	0.64495	0.999904	615.595	0.190474	0.232257	0.238592	0.97345	0.330329	0.597507	657.007	0.481053	-0.108544	0.263704	-0.411614	0.680622	0.99988	0.167094
ATF7	107.031	0.180074	0.373662	0.481916	0.629866	0.846914	70.5269	0.200752	-0.594266	0.329038	-1.80607	0.0709072	0.999904	119.389	1.14931	0.46835	0.371997	1.25901	0.208025	0.46429	90.3365	0.681885	0.185517	0.371459	0.49943	0.617477	0.99988	0.209379
ATF7IP	581.683	-0.0142393	0.258935	-0.0549919	0.956145	0.986245	381.515	0.0194763	-0.596878	0.460351	-1.29657	0.194778	0.999904	649.399	0.710459	0.296416	0.22018	1.34625	0.178223	0.427501	594.537	0.749037	0.67133	0.511126	1.31343	0.189037	0.99988	0.723454
ATG10	150.221	-0.175742	0.246648	-0.712523	0.476141	0.753965	179.053	0.322264	-0.0315825	0.308329	-0.102431	0.918414	0.999904	151.408	0.0369613	-0.141762	0.334324	-0.424026	0.671547	0.842889	180.299	0.172924	-0.00518485	0.329701	-0.0157259	0.987453	0.99988	0.00548354
ATG101	74.4867	-0.311726	0.321213	-0.970466	0.331814	0.638423	78.4441	0.479105	-0.192064	0.346474	-0.554337	0.579348	0.999904	78.7267	0.237061	-0.128114	0.539862	-0.237309	0.812417	0.916268	66.9236	0.090221	-0.744499	0.520265	-1.431	0.15243	0.99988	0.816929
ATG12	341.969	0.343438	0.173964	1.97419	0.0483597	0.209362	426.596	1.31552	0.298062	0.192165	1.55107	0.120885	0.999904	379.42	0.917627	0.607959	0.213682	2.84516	0.00443893	0.0411815	455.534	2.35272	0.469319	0.189445	2.47734	0.0132366	0.57492	1.87822
ATG13	1187.9	0.0602987	0.12844	0.46947	0.638734	0.852815	1023.94	0.19468	-0.024008	0.178709	-0.134341	0.893133	0.999904	1164.59	0.0490839	0.0123688	0.160461	0.0770827	0.938558	0.975504	1040.64	0.027539	0.0284633	0.214406	0.132754	0.894388	0.99988	0.0484741
ATG14	120.942	0.511159	0.415227	1.23104	0.21831	0.51837	99.845	0.660927	-0.00958089	0.384223	-0.0249357	0.980106	0.999904	103.297	0.00872686	0.111108	0.529927	0.209667	0.833927	0.927484	93.3552	0.0788717	-0.204063	0.459789	-0.443818	0.657174	0.99988	0.18232
ATG16L1	341.207	-0.250484	0.199085	-1.25817	0.20833	0.505052	391.264	0.681249	0.261987	0.193924	1.35098	0.176702	0.999904	305.232	0.752759	-0.616427	0.330999	-1.86233	0.0625573	0.228596	358.381	1.20372	0.0223847	0.292355	0.076567	0.938968	0.99988	0.0273492
ATG16L2	538.268	0.315042	0.197337	1.59646	0.110385	0.348269	554.909	0.957089	0.234278	0.3012	0.777815	0.436678	0.999904	481.85	0.359839	0.0224199	0.362049	0.0619252	0.950622	0.980586	503.591	0.0219919	-0.0307867	0.307878	-0.0999963	0.920347	0.99988	0.0360483
ATG2A	327.739	-0.150028	0.287038	-0.522676	0.6012	0.829138	417.334	0.220981	0.0808635	0.286374	0.28237	0.77766	0.999904	310.62	0.109211	-0.307279	0.40668	-0.755579	0.449902	0.699715	488.32	0.346882	0.500107	0.302044	1.65574	0.0977738	0.99988	1.00978
ATG2B	69.5631	0.612899	0.354683	1.72802	0.0839848	0.295175	52.2095	1.0758	-0.653742	0.536223	-1.21916	0.222783	0.999904	55.5217	0.652118	0.0325218	0.573817	0.0566763	0.954803	0.981665	57.5346	0.0200862	-0.314456	0.497156	-0.63251	0.527054	0.99988	0.278145
ATG3	131.353	-0.137002	0.312486	-0.438425	0.661078	0.864831	132.636	0.179747	0.0767199	0.361436	0.212264	0.831901	0.999904	164.252	0.0799284	0.479102	0.491635	0.974508	0.329805	0.597142	141.84	0.481743	0.260159	0.346075	0.751742	0.452206	0.99988	0.344663
ATG4B	907.182	0.294114	0.149609	1.96588	0.0493119	0.21215	819.158	1.30705	0.0464684	0.146429	0.317343	0.750983	0.999904	851.718	0.12437	0.131592	0.204637	0.64305	0.520192	0.750604	815.782	0.283837	0.0405722	0.151401	0.267978	0.788716	0.99988	0.103079
ATG4C	162.715	0.0727363	0.340166	0.213826	0.830683	0.939079	227.548	0.0805648	-0.0863153	0.274947	-0.313935	0.753571	0.999904	189.667	0.122876	0.487542	0.434849	1.12118	0.262213	0.526946	248.653	0.581346	0.168626	0.238628	0.70665	0.479784	0.99988	0.318954
ATG4D	186.783	-0.518079	0.233155	-2.22203	0.0262811	0.13897	240.458	1.58036	-0.151705	0.224713	-0.675105	0.499609	0.999904	161.449	0.301369	-1.0842	0.335652	-3.23012	0.00123737	0.0164068	237.559	2.9075	-0.18446	0.228319	-0.807904	0.419146	0.99988	0.377635
ATG5	656.292	-0.247314	0.176566	-1.40069	0.161308	0.439085	618.14	0.792344	-0.176456	0.191821	-0.919899	0.357626	0.999904	642.589	0.446571	-0.307014	0.307043	-0.999905	0.317357	0.585182	693.795	0.498452	0.162947	0.15827	1.02955	0.30322	0.99988	0.518241
ATG7	496.559	0.0395737	0.212201	0.186491	0.85206	0.948787	539.225	0.0695301	0.281879	0.207055	1.36137	0.173395	0.999904	417.736	0.760962	-0.492556	0.395674	-1.24485	0.213186	0.470235	538.023	0.671242	0.281834	0.187799	1.50072	0.133429	0.99988	0.87475
ATG9A	1703.01	-0.16191	0.194436	-0.832713	0.405006	0.700678	1685.81	0.392538	0.0945425	0.154346	0.612537	0.540182	0.999904	1412.87	0.26746	-0.793972	0.400066	-1.9846	0.0471887	0.194743	1750	1.32616	0.203469	0.148022	1.37459	0.16926	0.99988	0.771446
ATIC	450.794	0.0774394	0.249281	0.310651	0.756066	0.910152	398.086	0.12144	-0.464268	0.26298	-1.76541	0.0774954	0.999904	470.465	1.11072	0.204572	0.291001	0.702995	0.482059	0.723119	526.016	0.3169	0.358924	0.257269	1.39513	0.162977	0.99988	0.787875
ATL2	538.749	-0.341355	0.165594	-2.0614	0.0392652	0.184013	636.453	1.40599	-0.1336	0.220734	-0.605252	0.545011	0.999904	557.012	0.263594	-0.225519	0.232715	-0.969078	0.332506	0.59892	668.19	0.4782	0.0150547	0.213354	0.0705624	0.943746	0.99988	0.0251449
ATL3	250.813	0.378283	0.204661	1.84834	0.0645538	0.251728	165.933	1.19008	0.221243	0.605728	0.365252	0.714923	0.999904	242.414	0.14574	0.29673	0.396687	0.748022	0.454447	0.703065	144.845	0.342517	-0.158964	0.579884	-0.27413	0.783985	0.99988	0.105692
ATM	181.369	0.76991	0.503825	1.52813	0.12648	0.378909	148.996	0.897978	0.0679497	0.578539	0.117451	0.906503	0.999904	296.738	0.0426307	1.78023	0.700603	2.541	0.0110535	0.0757253	311.384	1.9565	1.71957	0.545837	3.15034	0.00163083	0.191549	2.78759
HMGCR	346.864	-1.31641	0.226106	-5.82207	5.81218e-09	3.86444e-07	298.647	8.23566	0.193171	0.336687	0.573741	0.566143	0.999904	384.67	0.247074	-0.839027	0.453581	-1.84978	0.0643448	0.232228	344.716	1.19149	0.566555	0.249735	2.26862	0.0232912	0.713748	1.63281
ATN1	2964.65	0.168745	0.178575	0.944954	0.344683	0.64899	3603.8	0.462581	0.165294	0.138028	1.19754	0.231098	0.999904	2521.41	0.636204	-0.298395	0.663594	-0.449665	0.652952	0.831523	3356.58	0.185119	-0.0301943	0.119944	-0.251738	0.801244	0.99988	0.0962353
ATOH8	297.305	0.044586	0.241887	0.184326	0.853758	0.949594	189.814	0.0686652	0.189604	0.289512	0.654907	0.512527	0.999904	240.331	0.290283	-0.62989	0.296815	-2.12217	0.0338237	0.159231	157.683	1.47078	-0.358372	0.28815	-1.2437	0.21361	0.99988	0.670379
ATOX1	77.0097	0.290924	0.376132	0.773462	0.439249	0.72992	82.6838	0.357289	-0.129018	0.358278	-0.360106	0.718768	0.999904	83.3454	0.143411	0.496102	0.368985	1.34451	0.178785	0.427927	86.0433	0.747669	-0.00638357	0.2886	-0.0221191	0.982353	0.99988	0.00773245
ATP11A	800.571	0.082435	0.256381	0.321534	0.747806	0.905869	594.377	0.126211	-0.158006	0.217548	-0.726303	0.467653	0.999904	931.37	0.330076	0.48932	0.318598	1.53585	0.124575	0.34893	783.835	0.90457	0.590429	0.213271	2.76844	0.00563246	0.410505	2.2493
ATP11B	519.913	0.414722	0.197042	2.10474	0.0353138	0.171684	433.986	1.45206	0.011853	0.311153	0.0380937	0.969613	0.999904	536.231	0.0134016	0.500157	0.295952	1.68999	0.0910291	0.289532	455.103	1.04082	0.15174	0.358804	0.422904	0.672365	0.99988	0.172395
CNN3	350.909	-1.31608	0.218665	-6.0187	1.75828e-09	1.31894e-07	110.244	8.75491	-0.0187313	0.285503	-0.0656082	0.94769	0.999904	320.81	0.0233338	-1.8107	0.351541	-5.15076	2.59435e-07	1.85211e-05	85.4258	6.58597	-0.872289	0.44263	-1.9707	0.0487587	0.874948	1.31195
ATP13A1	411.215	0.282318	0.272184	1.03723	0.299627	0.607034	736.652	0.52342	0.299942	0.204184	1.46898	0.141839	0.999904	410.346	0.848206	0.28681	0.286934	0.999568	0.31752	0.585182	723.357	0.498229	0.256379	0.31021	0.826467	0.408539	0.99988	0.388766
ATP13A2	1206.04	-0.0397267	0.180379	-0.22024	0.825684	0.937431	1268.43	0.0831861	0.0870284	0.159318	0.546256	0.58489	0.999904	1005.62	0.232926	-0.620211	0.344777	-1.79888	0.0720381	0.249533	1178.77	1.14244	-0.118832	0.198163	-0.599671	0.548725	0.99988	0.260645
METTL7A	236.145	-1.31583	0.404675	-3.25158	0.00114764	0.0135929	539.147	2.94019	-0.398771	0.336362	-1.18554	0.235804	0.999904	238.493	0.627449	-1.25114	0.314959	-3.9724	7.11532e-05	0.0018805	526.583	4.14781	-0.470752	0.181419	-2.59484	0.0094636	0.493718	2.02394
ATP1A2	83.8253	-0.390153	0.427936	-0.911709	0.361922	0.664195	88.2271	0.441385	-0.397148	0.483275	-0.821785	0.411199	0.999904	87.5732	0.385948	-0.234592	0.405358	-0.57873	0.562772	0.777723	85.9077	0.249668	-0.473163	0.488265	-0.969069	0.332511	0.99988	0.478194
SMAD6	130.14	-1.31526	0.311799	-4.21828	2.46168e-05	0.000579609	245.052	4.60877	0.11182	0.19981	0.559632	0.575731	0.999904	115.255	0.239781	-2.02789	0.44161	-4.59204	4.38943e-06	0.000186878	211.063	5.35759	-0.332816	0.308596	-1.07848	0.280818	0.99988	0.551575
ATP1B3	187.821	-0.103764	0.317914	-0.326391	0.744129	0.904236	291.23	0.128352	-0.644652	0.443687	-1.45294	0.14624	0.999904	352.048	0.834935	1.39763	0.474527	2.94531	0.00322627	0.0330474	405.373	2.4913	0.364808	0.351396	1.03817	0.299192	0.99988	0.52405
ATP2A2	6355.13	-0.159351	0.0933723	-1.70662	0.0878919	0.302414	7888.86	1.05605	-0.160656	0.116836	-1.37506	0.169113	0.999904	6391.87	0.771823	-0.132405	0.199513	-0.663639	0.506921	0.740768	8163.66	0.295059	-0.0521549	0.11707	-0.445503	0.655956	0.99988	0.183125
ATP2B1	975.469	0.281225	0.345058	0.815008	0.415068	0.708345	1570.15	0.381881	-0.636878	0.153237	-4.15617	3.23631e-05	0.0208418	1083.25	4.48995	0.554331	0.436645	1.26952	0.204255	0.459976	1992.6	0.689828	0.122898	0.144913	0.848082	0.396392	0.99988	0.401875
ERLEC1	106.075	-1.30027	0.461963	-2.81466	0.00488296	0.0414662	114.705	2.31132	0.350096	0.68091	0.514159	0.607141	0.999904	142.612	0.216711	-0.155715	0.41319	-0.37686	0.706277	0.864155	124.956	0.151025	0.567712	1.97274	0.287778	0.773517	0.99988	0.11153
ATP2C1	2660.23	-0.00241995	0.122778	-0.01971	0.984275	0.994729	2464.87	0.00688366	-0.158599	0.105131	-1.50859	0.131403	0.999904	2831.46	0.881393	0.18099	0.209632	0.863371	0.387933	0.650864	2577.22	0.411243	-0.0193335	0.116825	-0.165491	0.868558	0.99988	0.0612014
CDH18	271.911	-1.29652	0.198579	-6.52898	6.62199e-11	6.40417e-09	208.094	10.179	0.0968309	0.330819	0.292701	0.769751	0.999904	261.611	0.11365	-1.47828	0.310131	-4.76664	1.87323e-06	9.41278e-05	192.72	5.72741	-0.116355	0.349887	-0.33255	0.739474	0.99988	0.131077
ATP5F1B	256.069	0.293518	0.191857	1.52988	0.126047	0.377922	326.611	0.899466	0.145501	0.204524	0.711411	0.47683	0.999904	255.965	0.321637	0.301017	0.302363	0.99555	0.319469	0.587414	294.481	0.495571	-0.149022	0.217356	-0.685613	0.492957	0.99988	0.307191
ATP5F1C	631.403	0.51007	0.258091	1.97632	0.0481187	0.208837	368.15	1.31769	0.125905	0.285674	0.440731	0.659408	0.999904	653.018	0.180846	0.599218	0.221009	2.71129	0.00670218	0.0548264	452.205	2.17378	0.655163	0.257335	2.54595	0.0108981	0.528614	1.96265
ATP5F1D	2707.46	0.0195215	0.117101	0.166707	0.8676	0.954586	3357.85	0.0616803	0.163123	0.114416	1.4257	0.153954	0.999904	2463.31	0.812609	-0.256172	0.293623	-0.87245	0.382963	0.645393	3152.86	0.416843	-0.00847071	0.118818	-0.0712915	0.943166	0.99988	0.025412
ATP5F1E	62.3907	0.49406	0.345722	1.42907	0.152985	0.426264	85.379	0.815352	-0.24511	0.30489	-0.803929	0.421438	0.999904	72.3361	0.375266	0.847858	0.375751	2.25643	0.0240435	0.1283	93.0364	1.619	0.0141092	0.361738	0.0390038	0.968887	0.99988	0.0137267
ATP5IF1	408.313	-0.328114	0.201534	-1.62808	0.103508	0.334323	523.482	0.985026	0.0431304	0.163055	0.264515	0.791383	0.999904	408.938	0.101613	-0.314477	0.238886	-1.31644	0.188028	0.440235	509.683	0.725778	-0.0297195	0.157713	-0.18844	0.850532	0.99988	0.0703094
EXT1	90.0855	-1.2956	0.332399	-3.89774	9.70965e-05	0.00180353	83.7739	4.0128	-0.254497	0.423939	-0.600316	0.548296	0.999904	100.565	0.260985	-0.795086	0.330156	-2.40821	0.016031	0.0975525	86.0765	1.79504	-0.157688	0.552908	-0.285197	0.775493	0.99988	0.110422
ATP5MC2	99.7307	0.364048	0.323907	1.12393	0.261043	0.567665	141.575	0.583287	-0.0630017	0.313721	-0.200821	0.840839	0.999904	110.314	0.0752872	0.622629	0.321077	1.93919	0.0524785	0.207154	142.808	1.28002	-0.0347413	0.310762	-0.111794	0.910987	0.99988	0.0404879
ANXA6	885.645	-1.28001	0.2896	-4.4199	9.87451e-06	0.000263215	1271.29	5.00548	-0.344116	0.198606	-1.73266	0.0831565	0.999904	909.262	1.0801	-1.13698	0.339319	-3.35078	0.00080584	0.0119277	1469.25	3.09375	0.0969226	0.222872	0.434881	0.663649	0.99988	0.178061
KNL1	187.297	-1.27737	0.430502	-2.96717	0.00300553	0.0288048	343.061	2.52208	-0.297512	0.31463	-0.945594	0.344356	0.999904	198.622	0.462993	-0.990113	0.555691	-1.78177	0.0747868	0.254694	353.105	1.12618	-0.203433	0.403099	-0.504672	0.613789	0.99988	0.211981
ATP5MF-PTCD1	414.865	-0.341392	0.182427	-1.87138	0.061292	0.244048	605.832	1.2126	-0.140745	0.151782	-0.927282	0.35378	0.999904	394.132	0.451266	-0.503825	0.287711	-1.75115	0.0799202	0.265901	600.66	1.09734	-0.162036	0.151758	-1.06773	0.285642	0.99988	0.544177
ATP5MJ	116.033	-0.0610259	0.259666	-0.235017	0.814196	0.933436	135.426	0.0892712	0.0391951	0.27483	0.142616	0.886594	0.999904	118.22	0.0522755	0.00303527	0.273484	0.0110985	0.991145	0.996678	124.721	0.00386288	-0.202864	0.319252	-0.635435	0.525145	0.99988	0.279721
ATP5MK	1370.66	-0.283036	0.156779	-1.80532	0.0710247	0.267176	1783.45	1.14859	-0.102011	0.180352	-0.565622	0.571651	0.999904	1428.8	0.242869	-0.143994	0.226536	-0.635634	0.525015	0.754125	1884.96	0.279828	0.0644963	0.157927	0.408394	0.682984	0.99988	0.165589
ATP5PB	2597.52	-0.316523	0.131032	-2.41563	0.0157082	0.097001	3455.63	1.80387	-0.16727	0.130985	-1.27701	0.201597	0.999904	2729.79	0.695515	-0.150814	0.176744	-0.853291	0.393498	0.655998	3716.92	0.405058	0.0530193	0.14783	0.35865	0.719857	0.99988	0.142754
ATP5PD	95.2404	0.298148	0.311428	0.957355	0.338388	0.644292	131.01	0.470585	0.0698285	0.320801	0.217669	0.827687	0.999904	107.268	0.082134	0.60372	0.317119	1.90376	0.0569409	0.216521	125.938	1.24458	-0.0355415	0.327368	-0.108567	0.913546	0.99988	0.0392697
ATP5PF	586.593	-0.340197	0.200517	-1.6966	0.0897732	0.306992	685.745	1.04685	-0.183697	0.216277	-0.84936	0.395681	0.999904	571.313	0.402655	-0.417932	0.249529	-1.67488	0.0939575	0.295316	659.077	1.02707	-0.303173	0.193882	-1.5637	0.117889	0.99988	0.928527
ATP5PO	58.5645	0.372004	0.366036	1.0163	0.309484	0.61644	82.781	0.509361	-0.0523216	0.306675	-0.170609	0.864531	0.999904	60.9502	0.0632193	0.481819	0.410358	1.17414	0.240338	0.503198	86.9941	0.619177	0.0938745	0.292764	0.320649	0.748476	0.99988	0.125822
ATP6AP1	309.241	0.041163	0.212512	0.193697	0.846413	0.946101	336.866	0.0724176	-0.121528	0.281036	-0.432427	0.665431	0.999904	267.679	0.176897	-0.393859	0.291318	-1.35199	0.176378	0.424904	317.54	0.753555	-0.295898	0.263722	-1.12201	0.261859	0.99988	0.581932
ATP6AP1L	64.7119	0.885859	0.381159	2.32412	0.020119	0.115805	57.2039	1.69639	-0.11385	0.449508	-0.253277	0.800055	0.999904	68.6775	0.0968804	1.02216	0.3831	2.66814	0.00762733	0.0600948	58.2009	2.11763	-0.0544589	0.479587	-0.113554	0.909592	0.99988	0.0411536
ATP6AP2	846.407	0.490325	0.198059	2.47564	0.0132996	0.0867082	760.053	1.87616	-0.0785894	0.219082	-0.358722	0.719803	0.999904	829.689	0.142786	0.447516	0.287143	1.55851	0.119111	0.340717	847.023	0.924047	0.232234	0.161835	1.43501	0.151285	0.99988	0.820205
MT-ND6	2903.26	-1.27172	0.134666	-9.44348	3.60587e-21	1.14043e-18	6459.96	20.443	-0.0416394	0.233979	-0.177963	0.858752	0.999904	2615.02	0.066132	-1.8483	0.407673	-4.53377	5.79397e-06	0.000236362	7177.71	5.23702	0.256538	0.263867	0.972225	0.330939	0.99988	0.480252
ATP6V0A2	82.6692	-0.073552	0.401797	-0.183058	0.854753	0.949691	67.0965	0.0681595	0.537639	0.462355	1.16283	0.2449	0.999904	76.8742	0.611012	-0.284867	0.357407	-0.797039	0.425428	0.680071	50.7771	0.371174	-0.214754	0.508279	-0.422512	0.672651	0.99988	0.17221
ATP6V0B	559.618	0.120396	0.196552	0.612541	0.54018	0.794595	829.949	0.267462	0.0596207	0.176432	0.337925	0.73542	0.999904	520.866	0.133465	-0.078041	0.254079	-0.307153	0.758727	0.891706	772.674	0.119914	-0.143693	0.203792	-0.705096	0.480751	0.99988	0.31808
ATP6V0D1	130.267	-0.4751	0.30851	-1.53998	0.123565	0.373246	130.422	0.908105	-0.00551679	0.388087	-0.0142153	0.988658	0.999904	126.598	0.00495384	-0.564881	0.417218	-1.35392	0.175761	0.424344	119.382	0.755078	-0.268593	0.541305	-0.496195	0.619757	0.99988	0.207779
ATP6V0E1	176.223	-0.368555	0.224516	-1.64155	0.100683	0.327722	236.406	0.997043	-0.393617	0.411478	-0.956593	0.338772	0.999904	168.273	0.470092	-0.51351	0.880628	-0.583118	0.559814	0.775715	279.705	0.251956	0.120358	0.35636	0.337744	0.735556	0.99988	0.133384
ATP6V1B2	91.7212	0.322189	0.331835	0.97093	0.331583	0.638347	125.47	0.479407	-0.0461327	0.263397	-0.175145	0.860965	0.999904	135.275	0.0650143	1.22162	0.632155	1.93246	0.0533026	0.209204	120.379	1.27325	-0.168796	0.288567	-0.584945	0.558585	0.99988	0.252911
ATP6V1C1	310.567	0.147956	0.18755	0.788886	0.430178	0.721185	343.957	0.366351	-0.260407	0.233435	-1.11555	0.264616	0.999904	357.598	0.577384	0.520271	0.290909	1.78843	0.0737063	0.253374	410.305	1.1325	0.253988	0.255426	0.994369	0.320043	0.99988	0.494791
ATP6V1D	101.546	-0.528365	0.283176	-1.86586	0.0620616	0.245489	68.587	1.20718	-0.304227	0.407049	-0.747396	0.454825	0.999904	97.8312	0.342156	-0.650167	0.324159	-2.0057	0.044888	0.189319	77.759	1.34787	0.0702953	0.409537	0.171646	0.863716	0.99988	0.0636289
ATP6V1E2	111.939	0.0381292	0.280847	0.135765	0.892007	0.965004	72.1484	0.0496317	0.142072	0.339279	0.418746	0.675402	0.999904	119.416	0.170438	0.226079	0.322312	0.701429	0.483035	0.723585	67.0167	0.316021	-0.0576507	0.46321	-0.124459	0.900952	0.99988	0.0452984
ATP6V1G2-DDX39B	169.577	0.341373	0.225219	1.51574	0.129586	0.385072	310.239	0.887442	0.170253	0.178042	0.956251	0.338945	0.999904	133.543	0.46987	-0.339472	0.400258	-0.848134	0.396363	0.658179	294.919	0.401906	0.0322483	0.228671	0.141025	0.887851	0.99988	0.0516601
ATP6V1H	353.976	-0.565553	0.302418	-1.8701	0.0614698	0.244417	441.436	1.21134	-0.0338977	0.181812	-0.186444	0.852097	0.999904	419.93	0.0695111	-0.00760258	0.319042	-0.0238294	0.980989	0.991746	492.905	0.00833601	0.278745	0.196159	1.42102	0.155312	0.99988	0.808794
ATP8A1	187.278	0.0467141	0.248843	0.187726	0.851092	0.948608	249.622	0.0700236	-0.0513727	0.215283	-0.238628	0.811394	0.999904	192.056	0.0907683	0.127157	0.281735	0.451335	0.651748	0.830684	247.263	0.18592	-0.0689929	0.240536	-0.286829	0.774243	0.99988	0.111123
ATP8B2	75.4592	-0.554576	0.643942	-0.86122	0.389117	0.688352	63.2484	0.40992	0.25583	0.466031	0.548954	0.583037	0.999904	78.9299	0.234304	-0.386691	0.631384	-0.61245	0.54024	0.762799	71.179	0.267413	0.560664	0.440744	1.27209	0.203342	0.99988	0.691773
TGFB2	116.764	-1.26896	0.349656	-3.62917	0.000284339	0.00436138	100.796	3.54616	-0.505093	0.386752	-1.30599	0.191557	0.999904	133.309	0.717701	-0.686673	0.558609	-1.22925	0.218976	0.47707	109.248	0.659603	-0.225005	0.334922	-0.671812	0.501703	0.99988	0.299553
ATP9B	496.046	-0.0213859	0.145752	-0.146728	0.883347	0.961332	491.226	0.0538689	-0.0296732	0.182947	-0.162195	0.871152	0.999904	524.949	0.059906	0.148645	0.192193	0.773415	0.439277	0.690065	478.382	0.357262	-0.102486	0.180076	-0.569127	0.56927	0.99988	0.244682
DCBLD1	291.171	-1.26739	0.262257	-4.83263	1.3474e-06	4.83348e-05	203.097	5.8705	-0.0705959	0.313886	-0.224909	0.82205	0.999904	287.255	0.0851019	-1.32038	0.235377	-5.60962	2.02774e-08	2.02913e-06	181.169	7.69299	-0.420498	0.228263	-1.84217	0.0654508	0.946274	1.18408
ATPAF2	84.2734	-0.769271	0.338609	-2.27186	0.0230951	0.127722	101.645	1.63648	-0.129079	0.351433	-0.367292	0.713401	0.999904	95.0325	0.146666	-0.332829	0.32747	-1.01636	0.309456	0.577849	104.72	0.509401	-0.028303	0.382119	-0.0740687	0.940956	0.99988	0.0264308
ATPSCKMT	170.176	-0.174293	0.379757	-0.45896	0.646263	0.85724	158.289	0.189591	-0.139901	0.294158	-0.475597	0.634362	0.999904	175.825	0.197663	-0.0673968	0.40304	-0.167221	0.867196	0.943362	167.407	0.0618826	0.029587	0.282782	0.104628	0.916671	0.99988	0.0377867
ATRAID	460.053	0.418737	0.184753	2.26647	0.0234224	0.128741	324.817	1.63037	-0.0766978	0.186426	-0.411412	0.680771	0.999904	429.613	0.166999	0.247817	0.229901	1.07793	0.281065	0.547539	315.55	0.551193	-0.157546	0.263604	-0.597661	0.550066	0.99988	0.259585
ATRIP	331.268	-0.263413	0.214434	-1.22841	0.219292	0.519781	405.427	0.658977	0.0134772	0.224653	0.0599911	0.952163	0.999904	353.291	0.0212888	-0.0569854	0.222974	-0.255569	0.798283	0.910059	410.676	0.0978429	0.0554176	0.243529	0.22756	0.819988	0.99988	0.0861924
TMEM109	258.31	-1.25765	0.23958	-5.24941	1.52591e-07	7.02999e-06	422.371	6.81647	-0.293652	0.307438	-0.955157	0.339498	0.999904	234.493	0.469163	-1.78445	1.86412	-0.95726	0.338436	0.603412	449.243	0.470523	-0.0967905	0.397776	-0.243329	0.807751	0.99988	0.0927227
ATRX	1375.79	0.0321331	0.121819	0.263777	0.791952	0.924294	1272.99	0.101301	0.0904837	0.226624	0.399268	0.689696	0.999904	1502.09	0.161342	0.281805	0.239485	1.17671	0.239309	0.501941	1371.16	0.62104	0.297199	0.235158	1.26383	0.206292	0.99988	0.685518
ATXN1	59.9551	0.204579	0.36648	0.558228	0.576689	0.814829	95.0169	0.239059	-0.0606581	0.523511	-0.115868	0.907757	0.999904	122.076	0.0420302	1.76601	0.373536	4.72781	2.26955e-06	0.000109801	95.2121	5.64406	-0.0468108	0.367131	-0.127504	0.898541	0.99988	0.046462
ATXN10	415.102	0.0434046	0.289154	0.150109	0.880679	0.96019	328.345	0.0551825	-0.300196	0.276191	-1.08692	0.277074	0.999904	630.044	0.557404	1.06651	0.361939	2.94664	0.00321242	0.032987	438.083	2.49317	0.509886	0.244502	2.0854	0.0370326	0.819541	1.43142
ATXN2	687.046	0.366433	0.259078	1.41437	0.157253	0.432983	780.589	0.8034	-0.149257	0.148204	-1.00711	0.313882	0.999904	708.187	0.503233	0.451944	0.286183	1.57921	0.114287	0.331781	828.685	0.942003	0.0348845	0.156718	0.222594	0.823852	0.99988	0.084151
ODC1	107.014	-1.24931	0.428645	-2.91456	0.00356186	0.032623	109.183	2.44832	-1.41634	0.587503	-2.41078	0.0159185	0.999904	967.333	1.7981	3.57215	1.08125	3.30373	0.000954064	0.0135396	392.86	3.02042	1.98332	0.473779	4.18618	2.8369e-05	0.0125994	4.54716
CXXC5	117.26	-1.24826	0.438794	-2.84476	0.00444453	0.0386116	193.749	2.35217	0.210037	0.27959	0.751232	0.452513	0.999904	145.173	0.344369	-0.386854	0.48536	-0.797045	0.425425	0.680071	199.924	0.371177	0.302069	0.458668	0.658579	0.510166	0.99988	0.292289
ATXN7	195.849	0.689133	0.259382	2.65683	0.00788792	0.0592074	180.003	2.10304	-0.07844	0.45653	-0.171818	0.863581	0.999904	206.309	0.063697	0.818511	0.404819	2.02192	0.043185	0.184597	163.104	1.36467	-0.379671	0.381385	-0.995507	0.31949	0.99988	0.495543
ATXN7L2	135.856	-0.0137868	0.276915	-0.0497873	0.960292	0.986649	187.257	0.0175968	0.141937	0.273653	0.518675	0.603988	0.999904	128.283	0.218972	-0.176188	0.446624	-0.394489	0.69322	0.856755	170.488	0.159129	-0.1213	0.367708	-0.329883	0.741489	0.99988	0.129895
ATXN7L3	536.281	-0.513364	0.208952	-2.45685	0.0140161	0.0900197	801.977	1.85337	-0.244718	0.209754	-1.16669	0.243335	0.999904	501.634	0.613795	-0.746192	0.269741	-2.76633	0.00566912	0.0487327	803.759	2.24648	-0.23022	0.16142	-1.42622	0.153805	0.99988	0.81303
AUP1	1422.03	-0.196429	0.106363	-1.84679	0.0647779	0.252157	1728.38	1.18857	-0.152105	0.183895	-0.827134	0.408161	0.999904	1352.05	0.389168	-0.346667	0.173261	-2.00084	0.0454099	0.190354	1690.51	1.34285	-0.213885	0.202725	-1.05505	0.291404	0.99988	0.535504
NFRKB	396.859	-1.24527	0.37512	-3.31966	0.000901274	0.0111605	365.543	3.04514	-1.15563	0.431589	-2.67762	0.00741463	0.798741	514.22	2.12991	-0.236008	0.263847	-0.894489	0.37106	0.633615	474.961	0.430555	-0.174092	0.443636	-0.392422	0.694747	0.99988	0.158173
AURKAIP1	1007.29	-0.354451	0.151985	-2.33215	0.0196929	0.114309	1475.01	1.70569	0.019907	0.131612	0.151255	0.879775	0.999904	796.205	0.0556286	-1.27684	1.07372	-1.18917	0.234373	0.495851	1237.43	0.630093	-0.530271	0.224106	-2.36617	0.0179734	0.642951	1.74537
AKAP12	790.103	-1.2448	0.186209	-6.68497	2.30971e-11	2.41323e-09	611.225	10.6364	-0.317024	0.220518	-1.43763	0.150538	0.999904	783.401	0.822354	-1.27164	0.268627	-4.73385	2.20301e-06	0.000107176	685.908	5.65698	0.0380018	0.230833	0.164629	0.869236	0.99988	0.0608623
AVL9	115.092	0.683663	0.483183	1.41492	0.157093	0.432779	64.0866	0.803843	0.349308	0.708878	0.492762	0.622181	0.999904	91.7777	0.206083	0.116897	0.611176	0.191266	0.848317	0.933731	68.9352	0.0714418	0.532849	0.641148	0.831087	0.405925	0.99988	0.391555
AXIN1	942.45	0.186009	0.168568	1.10346	0.269826	0.576714	1044.91	0.568916	0.0209518	0.180818	0.115873	0.907753	0.999904	900.639	0.0420321	0.0677213	0.261921	0.258557	0.795977	0.909617	1066.45	0.0990994	0.084272	0.167548	0.502971	0.614985	0.99988	0.211136
AXIN2	99.1466	-0.677856	0.289614	-2.34055	0.0192554	0.112382	99.2719	1.71545	-0.0568825	0.397685	-0.143034	0.886263	0.999904	80.0837	0.0524373	-1.65845	0.438286	-3.78394	0.000154366	0.00351617	97.2989	3.81145	-0.103361	0.393431	-0.262717	0.792769	0.99988	0.100853
AXL	3353.07	0.121014	0.160545	0.75377	0.450988	0.738504	1727.68	0.345835	-0.0645902	0.343538	-0.188015	0.850865	0.999904	2776	0.0701394	-0.448469	0.374507	-1.19749	0.231115	0.491178	1640.75	0.636171	-0.216471	0.346175	-0.625321	0.53176	0.99988	0.274284
ASH2L	224.301	-1.24233	0.409275	-3.03545	0.00240177	0.0243338	225.536	2.61947	-0.294602	0.465853	-0.632393	0.52713	0.999904	356.053	0.278082	0.34295	0.399559	0.85832	0.390716	0.653687	315.326	0.408139	0.625897	0.410325	1.52537	0.127168	0.99988	0.895623
AZIN1	1140.69	-0.232776	0.105818	-2.19977	0.0278232	0.145027	1031.69	1.55559	-0.0718682	0.210621	-0.34122	0.732938	0.999904	1156.86	0.134933	-0.179714	0.177082	-1.01486	0.310173	0.578725	1165.66	0.508396	0.274456	0.237798	1.15416	0.248436	0.99988	0.604786
B2M	1004.37	-0.0997557	0.17881	-0.557886	0.576922	0.814899	775.749	0.238883	0.487552	0.4321	1.12833	0.25918	0.999904	877.711	0.586399	-0.525154	0.267306	-1.96461	0.049459	0.199609	655.734	1.30575	0.0469304	0.474608	0.0988824	0.921232	0.99988	0.0356312
B3GALNT2	90.8702	0.0687997	0.307622	0.22365	0.823029	0.936375	70.096	0.0845846	-0.0713766	0.315677	-0.226107	0.821119	0.999904	90.3774	0.0855941	0.0650306	0.32891	0.197716	0.843268	0.931589	90.876	0.0740346	0.619067	0.290397	2.1318	0.0330237	0.794133	1.48117
B3GAT3	200.453	-0.359443	0.32721	-1.09851	0.271983	0.579313	316.199	0.565458	0.474165	0.321464	1.47502	0.140208	0.999904	201.221	0.853227	-0.33937	0.319739	-1.0614	0.288509	0.554749	276.426	0.53984	0.128207	0.241432	0.531027	0.5954	0.99988	0.225191
B3GNT5	347.629	0.0830706	0.17367	0.478325	0.632419	0.848591	362.431	0.198995	0.162888	0.239844	0.679139	0.49705	0.999904	350.2	0.3036	0.110675	0.25319	0.437122	0.662023	0.837761	388.564	0.179127	0.354419	0.31298	1.1324	0.257465	0.99988	0.589281
B3GNTL1	323.693	0.115444	0.224212	0.514886	0.606633	0.833268	342.311	0.217074	-0.0117035	0.269482	-0.0434295	0.965359	0.999904	348.864	0.0153111	0.324099	0.209894	1.54411	0.122562	0.345939	362.934	0.911645	0.158824	0.289052	0.549464	0.582687	0.99988	0.234564
ELOVL6	1105.59	-1.24101	0.331412	-3.7446	0.000180681	0.00302047	1152.96	3.74309	-0.430639	0.143475	-3.00149	0.00268665	0.470164	1051.85	2.57079	-1.48149	0.204971	-7.22782	4.9082e-13	1.30603e-10	1223.4	12.3091	-0.230408	0.164793	-1.39816	0.162064	0.99988	0.790312
B4GALT2	989.499	-0.503503	0.207241	-2.42955	0.0151178	0.0948062	1020.06	1.82051	-0.086491	0.202769	-0.42655	0.669707	0.999904	1066.33	0.174115	-0.247131	0.262356	-0.941968	0.346209	0.610271	1165.71	0.460661	0.291602	0.214793	1.3576	0.174592	0.99988	0.757977
B4GALT3	221.802	-0.00324919	0.18664	-0.0174088	0.98611	0.995138	224.371	0.00607443	-0.126245	0.199424	-0.633048	0.526702	0.999904	197.484	0.278435	-0.350081	0.441828	-0.792346	0.428159	0.681636	229.207	0.368395	-0.0599694	0.247781	-0.242026	0.80876	0.99988	0.0921802
B4GALT4	150.254	0.00604567	0.291966	0.0207067	0.98348	0.994729	185.692	0.00723465	-0.135632	0.361758	-0.374925	0.707716	0.999904	181.673	0.150141	0.514859	0.234811	2.19265	0.0283324	0.142981	178.324	1.54772	-0.255145	0.436221	-0.584897	0.558617	0.99988	0.252886
B4GALT5	1780.85	-0.216858	0.12031	-1.8025	0.0714673	0.268392	1967.12	1.14589	-0.0528298	0.127905	-0.41304	0.679577	0.999904	1701.69	0.167761	-0.351627	0.168184	-2.09073	0.036552	0.166843	2014.76	1.43709	0.0226395	0.132203	0.171248	0.864029	0.99988	0.0634717
B4GALT7	69.4296	0.806106	0.3748	2.15076	0.0314949	0.158654	73.1202	1.50176	0.171068	0.326863	0.523362	0.600722	0.999904	67.8714	0.221326	0.761268	0.387252	1.96582	0.0493194	0.199252	65.6225	1.30698	-0.137064	0.391544	-0.35006	0.726294	0.99988	0.138888
BABAM1	733.596	0.195975	0.185039	1.0591	0.289553	0.597525	799.139	0.538272	-0.0242337	0.154598	-0.156753	0.87544	0.999904	661.772	0.0577738	-0.0884935	0.196196	-0.451045	0.651957	0.83086	756.642	0.185781	-0.18153	0.141426	-1.28357	0.199293	0.99988	0.700508
BABAM2	143.172	0.456862	0.305352	1.49618	0.134607	0.393336	132.361	0.870933	-0.0594638	0.321748	-0.184815	0.853374	0.999904	147.361	0.0688605	0.537293	0.438177	1.2262	0.220123	0.477853	147.164	0.657335	0.235954	0.386035	0.611225	0.541051	0.99988	0.266762
BACE1	358.566	0.304346	0.192033	1.58487	0.112997	0.354311	213.895	0.946934	0.526366	0.409236	1.28622	0.198368	0.999904	304.551	0.702529	-0.145038	0.436361	-0.33238	0.739603	0.880996	155.219	0.131002	-0.368371	0.489807	-0.752073	0.452007	0.99988	0.344855
PAQR4	438.153	-1.23588	0.27195	-4.54452	5.50613e-06	0.000158418	469.809	5.25915	-0.171243	0.25978	-0.659186	0.509777	0.999904	431.892	0.29262	-1.29069	0.269349	-4.79186	1.65239e-06	8.52256e-05	418.661	5.78189	-0.5442	0.342013	-1.59117	0.111572	0.99988	0.952445
MCM2	101.331	-1.22845	0.425664	-2.88597	0.00390208	0.0348034	154.574	2.4087	-0.0577194	0.304103	-0.189802	0.849464	0.999904	157.042	0.070855	0.283249	0.6166	0.459372	0.645967	0.827098	186.946	0.18979	0.461929	0.382939	1.20627	0.227713	0.99988	0.642613
BAG2	2079.77	-0.057718	0.115319	-0.500508	0.616717	0.839361	2013.64	0.209914	-0.11492	0.167454	-0.686279	0.492537	0.999904	2134.06	0.307561	0.0256078	0.199422	0.12841	0.897825	0.956217	2110.59	0.0468085	0.0282183	0.158895	0.177592	0.859044	0.99988	0.0659847
BAG3	89.6634	-0.210411	0.288967	-0.72815	0.466521	0.747764	85.8773	0.331128	0.1693	0.344806	0.491	0.623427	0.999904	74.8262	0.205215	-0.835252	0.390086	-2.1412	0.0322578	0.155328	95.1815	1.49137	0.440808	0.296171	1.48836	0.136657	0.99988	0.864369
BAG6	4223.51	-0.0661378	0.112803	-0.586314	0.557665	0.804786	4726.69	0.253627	-0.0146404	0.137155	-0.106743	0.914993	0.999904	3657.81	0.0385824	-0.518293	0.234926	-2.20619	0.0273704	0.139875	4587.16	1.56272	-0.0974769	0.13507	-0.721675	0.470494	0.99988	0.327446
BAHCC1	334.392	0.157146	0.398646	0.394199	0.693434	0.879239	687.341	0.158995	0.262558	0.259621	1.01131	0.311867	0.999904	332.29	0.506031	0.14923	0.422462	0.35324	0.723909	0.873278	704.558	0.140316	0.330765	0.309414	1.06901	0.285067	0.99988	0.545053
BAHD1	618.888	-0.168741	0.173494	-0.972601	0.330752	0.637583	745.506	0.480498	0.163432	0.170542	0.958314	0.337904	0.999904	581.658	0.471206	-0.356163	0.246578	-1.44442	0.14862	0.385135	727.686	0.827923	0.103193	0.164604	0.626915	0.530715	0.99988	0.275139
BAIAP2	1072.97	-0.293612	0.124054	-2.3668	0.0179425	0.106689	1380.37	1.74612	-0.0659701	0.118659	-0.555966	0.578234	0.999904	962.764	0.237896	-0.658093	0.217612	-3.02415	0.00249329	0.0275699	1351.84	2.60323	-0.122402	0.158103	-0.774193	0.438817	0.99988	0.357717
BAIAP2-DT	249.584	-0.369148	0.23525	-1.56917	0.116608	0.360135	343.271	0.933271	0.268336	0.322992	0.830782	0.406097	0.999904	219.023	0.39137	-0.832501	0.301848	-2.75801	0.00581542	0.0495538	292.128	2.23542	-0.18477	0.328876	-0.561823	0.574237	0.99988	0.240909
GAMT	70.0468	-1.21714	0.336631	-3.61565	0.000299592	0.00456487	76.4485	3.52347	0.198313	0.332193	0.596983	0.550519	0.999904	87.032	0.259228	-0.354557	0.652161	-0.543665	0.586672	0.792976	72.8071	0.231605	0.0716295	0.375762	0.190625	0.84882	0.99988	0.0711846
BANP	223.51	-0.407426	0.299432	-1.36066	0.17362	0.458282	264.296	0.760399	-0.259144	0.270391	-0.958407	0.337857	0.999904	200.152	0.471266	-0.797536	0.420641	-1.896	0.0579597	0.218197	266.473	1.23687	-0.227914	0.262513	-0.868202	0.385284	0.99988	0.414219
BAP1	349.898	-0.12201	0.294685	-0.414037	0.678847	0.872377	408.771	0.168228	0.331453	0.192138	1.72507	0.084514	0.999904	327.632	1.07307	-0.320017	0.397077	-0.805932	0.420282	0.676566	344.584	0.376459	-0.140211	0.229346	-0.611353	0.540966	0.99988	0.26683
BAX	743.16	-0.341842	0.141016	-2.42414	0.0153448	0.0955567	1096.35	1.81404	-0.0711251	0.180582	-0.393867	0.693679	0.999904	699.764	0.158841	-0.536473	0.274905	-1.95149	0.050999	0.203163	1097.57	1.29244	-0.0620514	0.193967	-0.319907	0.749039	0.99988	0.125495
ACTG1	166.282	-1.21035	0.33121	-3.65433	0.000257859	0.00406667	164.519	3.58862	0.0270668	0.289351	0.0935429	0.925472	0.999904	129.683	0.0336366	-3.06651	0.635617	-4.82446	1.40386e-06	7.50521e-05	125.859	5.85268	-0.865896	0.37401	-2.31517	0.0206036	0.688856	1.68606
BAZ1A-AS1	68.7006	0.210677	0.354111	0.594946	0.55188	0.800756	67.6351	0.258156	0.136493	0.445613	0.306304	0.759373	0.999904	59.4708	0.119545	-0.196263	0.46831	-0.419087	0.675153	0.845602	62.2691	0.170598	-0.0936993	0.470648	-0.199086	0.842196	0.99988	0.074587
BAZ1B	1497.66	-0.123658	0.217905	-0.567487	0.570384	0.811308	1506.9	0.243833	-0.0927324	0.185639	-0.499531	0.617406	0.999904	1745.02	0.209429	0.311796	0.316715	0.984469	0.324885	0.592485	1644.01	0.488271	0.161915	0.221104	0.732304	0.463983	0.99988	0.333498
BAZ2A	1911.39	0.382435	0.188053	2.03365	0.0419868	0.192905	2733.58	1.37689	0.00236884	0.131467	0.0180185	0.985624	0.999904	1831.44	0.00628867	0.27988	0.263782	1.06103	0.288678	0.554784	2906.9	0.539587	0.179967	0.181125	0.993607	0.320414	0.99988	0.494288
BAZ2B	157.164	0.126149	0.418509	0.301424	0.763091	0.912683	165.464	0.117424	0.363883	0.37535	0.969451	0.33232	0.999904	171.257	0.478443	0.363389	0.479901	0.757216	0.44892	0.699117	130.705	0.347831	-0.302457	0.527402	-0.573485	0.566316	0.99988	0.246941
BBC3	80.0621	0.639061	0.368758	1.73301	0.083094	0.293323	127.095	1.08043	0.14287	0.370526	0.385587	0.699803	0.999904	56.9044	0.155024	-0.275116	0.674588	-0.407828	0.6834	0.850925	108.839	0.165325	-0.312189	0.365931	-0.853138	0.393583	0.99988	0.404964
BBIP1	171.199	0.0707392	0.234421	0.301762	0.762834	0.912683	185.177	0.11757	0.00891487	0.228481	0.039018	0.968876	0.999904	198.167	0.0137318	0.46709	0.259223	1.80188	0.0715638	0.248405	208.458	1.14531	0.336235	0.233173	1.442	0.149302	0.99988	0.825934
BBS1	95.4187	0.516401	0.383038	1.34817	0.177603	0.463273	107.034	0.750548	0.0824402	0.332498	0.247942	0.80418	0.999904	82.0421	0.0946469	0.13563	0.405804	0.334226	0.738209	0.880855	87.9565	0.131821	-0.520967	0.400041	-1.30228	0.192819	0.99988	0.71485
BBS5	57.4554	1.13588	0.636583	1.78434	0.0743681	0.275397	87.0351	1.12861	0.186549	0.578267	0.322601	0.746998	0.999904	69.1762	0.126681	1.51971	0.733469	2.07195	0.0382701	0.17205	86.5715	1.41714	0.177924	0.519968	0.342182	0.732214	0.99988	0.135362
BBS7	313.682	-0.143894	0.199843	-0.720035	0.471503	0.750968	258.386	0.326515	0.0983473	0.217873	0.451397	0.651703	0.999904	334.745	0.18595	0.0568038	0.200537	0.283258	0.776979	0.90068	263.412	0.109591	0.157673	0.226669	0.69561	0.486673	0.99988	0.312763
BBX	861.153	-0.217955	0.159197	-1.36909	0.170972	0.453818	1011.04	0.767075	-0.0193171	0.211626	-0.0912794	0.927271	0.999904	859.208	0.0327935	-0.213798	0.337167	-0.634102	0.526014	0.75456	1144.77	0.279003	0.327001	0.223593	1.46248	0.143609	0.99988	0.842819
DAG1	569.61	-1.20358	0.357071	-3.37072	0.000749732	0.00968363	574.223	3.12509	-0.238102	0.28388	-0.838741	0.401614	0.999904	478.827	0.396191	-2.2636	0.475912	-4.75634	1.97134e-06	9.77986e-05	524.76	5.70524	-0.528201	0.452237	-1.16797	0.242818	0.99988	0.614719
BCAP29	352.717	-0.376346	0.156522	-2.40443	0.0161978	0.0987739	501.344	1.79054	-0.0790123	0.159041	-0.496806	0.619326	0.999904	374.075	0.208081	-0.17805	0.218846	-0.813585	0.415883	0.674305	551.593	0.381029	0.196322	0.177643	1.10514	0.269098	0.99988	0.57009
BCAP31	269.92	-0.189111	0.218687	-0.864759	0.387171	0.686779	330.003	0.412097	0.284847	0.241028	1.1818	0.237286	0.999904	203.71	0.624728	-1.24718	0.299994	-4.15733	3.21988e-05	0.000986868	294.64	4.49216	-0.0238942	0.248862	-0.0960137	0.92351	0.99988	0.0345585
PPP4C	386.226	-1.19734	0.21129	-5.66682	1.45473e-08	8.9596e-07	570.469	7.83722	-0.0961733	0.167004	-0.575874	0.5647	0.999904	397.682	0.248182	-1.05131	0.393138	-2.67416	0.00749177	0.059266	582.606	2.12542	-0.027965	0.155901	-0.179376	0.857642	0.99988	0.0666939
BCAR3	73.6656	0.410213	0.355639	1.15345	0.248724	0.553349	149.142	0.604282	-0.103264	0.306982	-0.336386	0.73658	0.999904	87.3899	0.13278	0.823042	0.473232	1.73919	0.082001	0.270594	185.667	1.08618	0.493001	0.324534	1.5191	0.128736	0.99988	0.890299
BCAS3	814.776	0.343949	0.171379	2.00696	0.0447542	0.201119	639.331	1.34917	-0.0202562	0.259739	-0.0779866	0.937839	0.999904	793.975	0.0278719	0.285166	0.215682	1.32216	0.186116	0.437822	686.002	0.730217	0.183033	0.285639	0.640784	0.521663	0.99988	0.28261
DOT1L	121.201	-1.19397	0.328365	-3.63612	0.000276776	0.00426724	295.492	3.55787	0.185977	0.250951	0.741089	0.458639	0.999904	113.948	0.338529	-1.48984	0.450762	-3.30517	0.000949205	0.0135363	247.291	3.02264	-0.337764	0.291258	-1.15967	0.246182	0.99988	0.608743
BCAT2	526.517	0.0151646	0.197655	0.0767226	0.938844	0.980679	721.187	0.0274065	-0.158116	0.241239	-0.655434	0.512188	0.999904	490.367	0.29057	-0.18781	0.228851	-0.820666	0.411837	0.670318	735.807	0.385275	-0.0918286	0.193394	-0.474826	0.634911	0.99988	0.197287
ATP8B3	332.931	-1.18876	0.236269	-5.0314	4.86918e-07	2.02271e-05	448.597	6.31254	-0.156738	0.211735	-0.740255	0.459145	0.999904	322.752	0.33805	-1.32505	0.302935	-4.37402	1.21977e-05	0.000446285	418.827	4.91372	-0.367947	0.203842	-1.80506	0.071065	0.960716	1.14834
BCKDHB	120.731	-0.0209583	0.242341	-0.0864826	0.931083	0.97692	106.888	0.0310117	-0.279807	0.402298	-0.695522	0.486728	0.999904	89.8546	0.312713	-1.0522	0.360136	-2.92168	0.00348145	0.0347492	86.2158	2.45824	-1.07617	0.386201	-2.78655	0.0053273	0.395904	2.27349
TGM2	517.087	-1.18387	0.390149	-3.03442	0.00240999	0.0243749	833.14	2.61798	0.0108053	0.295334	0.0365867	0.970815	0.999904	502.261	0.0128637	-1.31091	0.441481	-2.96934	0.00298436	0.0310586	873.621	2.52515	0.149086	0.283479	0.525916	0.598947	0.99988	0.222612
TMEM11	133.639	-1.18114	0.324528	-3.63957	0.000273093	0.00422716	179.483	3.56369	-0.514701	0.298553	-1.72398	0.0847108	0.999904	155.526	1.07206	-0.553975	0.277999	-1.99272	0.046292	0.192809	211.462	1.33449	0.0087104	0.228444	0.0381293	0.969585	0.99988	0.0134143
BCL2L1	619.512	0.409853	0.163021	2.51412	0.0119331	0.0803458	416.247	1.92325	0.306176	0.314356	0.973979	0.330067	0.999904	460.775	0.481398	-0.438088	0.283951	-1.54283	0.122872	0.346062	314.57	0.910548	-0.52736	0.354408	-1.488	0.136751	0.99988	0.864071
PTGS1	373.798	-1.17957	0.374453	-3.15012	0.00163205	0.0180507	237.122	2.78727	-0.140898	0.280344	-0.502589	0.615253	0.999904	333.384	0.210946	-1.78727	0.433894	-4.11915	3.80276e-05	0.00112716	236.459	4.4199	-0.141537	0.279847	-0.505766	0.613021	0.99988	0.212525
ERC1	533.376	-1.17307	0.193977	-6.04749	1.47118e-09	1.11069e-07	744.799	8.83233	-0.317354	0.253051	-1.25411	0.209802	0.999904	635.476	0.678191	-0.46212	0.349743	-1.32131	0.186397	0.438132	828.46	0.729562	0.0136873	0.242507	0.056441	0.954991	0.99988	0.0200009
BCL2L2-PABPN1	54.7448	-1.48349	0.666661	-2.22525	0.0260642	0.138323	110.688	1.58396	-0.555684	0.463595	-1.19864	0.230667	0.999904	154.44	0.637014	1.51127	0.555251	2.72178	0.00649312	0.0536012	184.082	2.18755	0.847943	0.620851	1.36578	0.172009	0.99988	0.764449
BCL3	64.4364	-0.506268	0.466255	-1.08582	0.27756	0.583066	184.725	0.556644	-0.0743495	0.38468	-0.193276	0.846743	0.999904	67.8003	0.0722486	-0.320753	0.473874	-0.676875	0.498485	0.73387	184.322	0.302348	-0.0755471	0.24477	-0.308645	0.757592	0.99988	0.120565
BCL6	169.039	0.340841	0.382273	0.891616	0.372599	0.675469	353.924	0.428758	0.215184	0.257286	0.836359	0.402953	0.999904	166.876	0.394746	0.31716	0.45091	0.703377	0.481821	0.722996	374.436	0.317114	0.369137	0.271718	1.35853	0.174296	0.99988	0.758713
BCL7B	195.481	-0.0367343	0.302426	-0.121465	0.903322	0.968721	179.591	0.0441572	0.0425819	0.296788	0.143476	0.885914	0.999904	163.049	0.0526083	-0.617392	0.497268	-1.24157	0.214395	0.471211	182.909	0.668784	0.101967	0.329305	0.309643	0.756833	0.99988	0.121
BCL7C	144.919	-0.601741	0.271457	-2.21671	0.026643	0.14025	151.955	1.57442	0.223213	0.234879	0.950332	0.341944	0.999904	144.188	0.466045	-0.607431	0.329615	-1.84285	0.0653509	0.234486	152.641	1.18475	0.242998	0.254226	0.955832	0.339157	0.99988	0.469599
BCL9L	562.19	-0.00613902	0.198182	-0.0309767	0.975288	0.99165	315.479	0.0108671	0.367759	0.326788	1.12538	0.26043	0.999904	452.865	0.584309	-0.707802	0.375007	-1.88744	0.0591012	0.22072	269.97	1.2284	-0.0502753	0.36598	-0.137372	0.890737	0.99988	0.0502505
BCLAF1	4399.42	-0.103239	0.176744	-0.584119	0.55914	0.805398	4528.38	0.252479	-0.106217	0.169124	-0.628044	0.529975	0.999904	4580.35	0.275745	0.0238377	0.233475	0.102099	0.918678	0.965606	5059.32	0.0368367	0.213296	0.159528	1.33704	0.181209	0.99988	0.741821
BCOR	726.376	-0.459973	0.249486	-1.84368	0.0652296	0.252837	1004.38	1.18556	-0.245249	0.23727	-1.03363	0.301309	0.999904	814.035	0.520988	-0.086961	0.261737	-0.332246	0.739704	0.880996	1100.21	0.130942	0.0332457	0.238071	0.139646	0.88894	0.99988	0.0511277
BCS1L	518.263	0.0866825	0.216391	0.400583	0.688727	0.877508	644.936	0.161953	0.107731	0.184138	0.585055	0.55851	0.999904	479.34	0.252969	-0.131797	0.257861	-0.511117	0.609269	0.807906	598.773	0.215191	-0.102202	0.269749	-0.378879	0.704778	0.99988	0.151948
BCYRN1	325.63	-0.248147	0.262136	-0.946634	0.343825	0.648107	175.954	0.463662	-0.077238	0.333015	-0.231935	0.816588	0.999904	377.476	0.0879968	0.191319	0.307382	0.622416	0.533669	0.758964	187.473	0.272728	0.10934	0.299157	0.365493	0.714743	0.99988	0.14585
BDH1	779.65	-0.292402	0.179943	-1.62497	0.104168	0.335621	695.645	0.982265	-0.121133	0.166258	-0.728583	0.466257	0.999904	725.338	0.331375	-0.525633	0.264831	-1.98479	0.047168	0.194726	690	1.32635	-0.141549	0.152149	-0.930332	0.352199	0.99988	0.453212
BDH2	170.431	0.737365	0.281186	2.62234	0.00873286	0.0635917	138.064	2.05884	0.573226	0.286859	1.99829	0.0456857	0.999904	168.859	1.34022	0.722406	0.261108	2.76669	0.00566278	0.048714	112.03	2.24697	0.0375686	0.310583	0.120961	0.903722	0.99988	0.0439653
BDP1	282.74	-0.567601	0.235301	-2.41224	0.015855	0.0977531	436.671	1.79983	-0.138406	0.288582	-0.479606	0.631507	0.999904	312.961	0.199622	-0.218523	0.253788	-0.861046	0.389213	0.652067	459.868	0.409813	0.0180722	0.293436	0.0615883	0.950891	0.99988	0.0218694
BECN1	550.452	0.0558334	0.161546	0.34562	0.729629	0.897622	572.939	0.136898	-0.0573765	0.201295	-0.285036	0.775616	0.999904	551.154	0.110353	0.0690028	0.18146	0.380264	0.703749	0.862594	576.56	0.152582	-0.0361792	0.187294	-0.193168	0.846827	0.99988	0.0722052
BEND3P3	59.8483	0.108405	0.35197	0.307996	0.758086	0.91126	84.3788	0.120282	0.678083	0.341319	1.98665	0.0469607	0.999904	52.0573	1.32827	-0.297383	0.525918	-0.565455	0.571764	0.783876	67.1207	0.242783	0.104247	0.368862	0.282617	0.77747	0.99988	0.109316
BEND7	129.445	0.445936	0.270229	1.65022	0.0988985	0.324356	111.195	1.00481	-0.0594993	0.33179	-0.179328	0.85768	0.999904	137.604	0.0666746	0.60338	0.305591	1.97447	0.0483281	0.196604	126.176	1.3158	0.295129	0.267103	1.10493	0.269192	0.99988	0.569938
LSS	2680.77	-1.16967	0.117581	-9.94778	2.57865e-23	1.04053e-20	2080.42	22.5886	-0.0496958	0.132279	-0.37569	0.707147	0.999904	2474.61	0.15049	-1.56812	0.228157	-6.87299	6.28688e-12	1.36309e-09	1954.42	11.2016	-0.23387	0.127862	-1.82908	0.0673876	0.955194	1.17142
BET1L	239.756	0.0992361	0.31746	0.312594	0.754589	0.909379	259.039	0.122289	0.200376	0.287648	0.696603	0.486051	0.999904	231.742	0.313318	0.0115939	0.422827	0.0274199	0.978125	0.990134	256.225	0.00960571	0.172184	0.311036	0.553584	0.579864	0.99988	0.236674
BFAR	472.661	0.0068596	0.180554	0.037992	0.969694	0.989567	450.696	0.0133653	-0.161114	0.241106	-0.668228	0.503988	0.999904	470.981	0.29758	0.00608678	0.213454	0.0285156	0.977251	0.989827	491.046	0.00999392	0.0949967	0.234636	0.404869	0.685574	0.99988	0.163946
BICD1	441.51	0.0523356	0.192893	0.271319	0.786146	0.921934	634.917	0.104497	-0.125643	0.175742	-0.714932	0.474651	0.999904	475.686	0.323625	0.264763	0.213687	1.23902	0.215338	0.472029	706.855	0.66688	0.188993	0.208515	0.906378	0.364736	0.99988	0.438022
ZNF317	189.201	-1.16713	0.425085	-2.74563	0.00603946	0.0484731	264.081	2.219	0.167755	0.196094	0.855482	0.392284	0.999904	185.214	0.406399	-1.25828	0.642989	-1.95692	0.0503567	0.20186	244.518	1.29794	-0.0465557	0.328686	-0.141642	0.887363	0.99988	0.0518986
BICRA	50.2046	-1.19711	0.493134	-2.42756	0.0152009	0.0950723	85.4569	1.81813	0.728451	0.501372	1.45291	0.146248	0.999904	54.1388	0.834911	-0.856375	0.643131	-1.33157	0.183001	0.43321	60.724	0.737547	-0.173992	0.440378	-0.395097	0.692772	0.99988	0.15941
BID	285.477	-0.499479	0.244846	-2.03998	0.0413528	0.190816	415.787	1.3835	-0.0309408	0.206392	-0.149913	0.880833	0.999904	269.924	0.0551063	-0.694006	0.314912	-2.20381	0.0275377	0.140119	387.216	1.56007	-0.242676	0.272012	-0.892152	0.372311	0.99988	0.429094
BIN1	1192.61	0.205806	0.123434	1.66734	0.0954469	0.317617	1198.76	1.02024	0.16297	0.135389	1.20371	0.2287	0.999904	1077.36	0.640734	-0.073133	0.239903	-0.304844	0.760485	0.892151	1074.55	0.118909	-0.146254	0.142241	-1.02822	0.303849	0.99988	0.517343
BIN3	117.725	0.663243	0.333715	1.98745	0.0468724	0.206281	141.021	1.32908	0.391241	0.288267	1.35722	0.174712	0.999904	127.632	0.757676	0.858661	0.344691	2.49111	0.0127346	0.083155	130.14	1.89501	0.180612	0.369485	0.48882	0.624969	0.99988	0.204141
BIRC2	218.199	0.0837705	0.243058	0.344652	0.730356	0.897837	205.187	0.136465	-0.0673274	0.397028	-0.169578	0.865342	0.999904	289.727	0.0628124	0.800655	0.319815	2.5035	0.0122973	0.081251	245.466	1.91019	0.422469	0.32066	1.3175	0.187672	0.99988	0.726601
HYAL2	1155.09	-1.16712	0.138721	-8.41343	3.98201e-17	8.03405e-15	1249.14	16.3999	0.134067	0.146094	0.91768	0.358787	0.999904	1040.46	0.445164	-1.70864	0.4286	-3.98655	6.70409e-05	0.00177985	1152.49	4.17366	-0.0921962	0.173142	-0.532489	0.594388	0.99988	0.22593
BAD	62.2768	-1.16582	0.391743	-2.97597	0.00292064	0.0281526	74.2895	2.53452	0.0426897	0.326148	0.130891	0.895862	0.999904	53.4618	0.047759	-2.04002	0.598445	-3.40887	0.000652322	0.0101157	59.5236	3.18554	-0.66485	0.373746	-1.77888	0.0752589	0.97058	1.12344
BISPR	110.225	-0.133596	0.327208	-0.40829	0.683061	0.874689	125.849	0.16554	-0.152664	0.286828	-0.532248	0.594554	0.999904	126.05	0.225808	0.253104	0.316878	0.798742	0.42444	0.679226	127.076	0.372184	-0.113749	0.329065	-0.345674	0.729588	0.99988	0.136923
BIVM	57.7469	0.515699	0.549686	0.93817	0.348157	0.652572	61.0183	0.458225	0.531048	0.33085	1.6051	0.108471	0.999904	71.1124	0.964685	1.00244	0.433267	2.31368	0.0206854	0.115656	56.4607	1.68434	0.346661	0.422108	0.821262	0.411497	0.99988	0.385633
BLCAP	83.1001	0.165421	0.403374	0.410093	0.681738	0.874556	64.9798	0.166383	0.0309276	0.478131	0.0646843	0.948425	0.999904	86.1681	0.0229968	0.269483	0.449707	0.599243	0.549011	0.769121	65.8979	0.260419	0.0685898	0.530947	0.129184	0.897212	0.99988	0.0471049
BLMH	64.9959	-0.528167	0.352026	-1.50036	0.13352	0.391479	90.6298	0.874452	0.18908	0.280176	0.67486	0.499765	0.999904	69.8792	0.301235	-0.276189	0.454013	-0.608329	0.54297	0.764916	77.9897	0.265225	-0.242651	0.355812	-0.681965	0.495261	0.99988	0.305166
BLOC1S1	128.912	-0.660466	0.296643	-2.22647	0.0259826	0.138165	194.98	1.58532	-0.074426	0.210166	-0.35413	0.723241	0.999904	125.653	0.140717	-0.749751	0.407842	-1.83834	0.0660127	0.236209	184.865	1.18037	-0.225801	0.291486	-0.774654	0.438544	0.99988	0.357987
BLOC1S2	172.359	-0.0838628	0.364074	-0.230346	0.817823	0.93486	172.333	0.0873407	0.223541	0.380718	0.587156	0.557099	0.999904	214.859	0.254068	0.517447	0.332675	1.55541	0.119848	0.341323	157.349	0.92137	-0.0193053	0.458329	-0.0421211	0.966402	0.99988	0.0148421
BLOC1S6	833.225	-0.378082	0.192709	-1.96193	0.0497703	0.213338	1009.8	1.30303	-0.264351	0.211082	-1.25236	0.210439	0.999904	919.638	0.676873	-0.05945	0.246217	-0.241454	0.809203	0.914493	1093.53	0.0919425	-0.0172648	0.22176	-0.0778538	0.937944	0.99988	0.0278229
BLVRB	144.736	0.232032	0.314525	0.737722	0.460684	0.745117	209.477	0.336597	0.139507	0.290415	0.480373	0.630962	0.999904	110.887	0.199997	-0.57758	0.419138	-1.37802	0.168198	0.415058	172.92	0.77418	-0.441861	0.333088	-1.32656	0.184655	0.99988	0.733639
BMI1	76.5292	-0.30927	0.362354	-0.853502	0.393381	0.691816	72.0606	0.405187	-0.0612079	0.415894	-0.147172	0.882996	0.999904	105.295	0.0540411	0.578356	0.353563	1.6358	0.101882	0.311203	81.95	0.991901	0.310082	0.429121	0.722597	0.469927	0.99988	0.327969
BMP1	910.845	-0.160202	0.178914	-0.895417	0.370564	0.673863	938.379	0.431137	0.179372	0.207902	0.862769	0.388264	0.999904	734.023	0.410872	-0.913968	0.569537	-1.60476	0.108547	0.322784	886.183	0.964381	0.0256337	0.211641	0.121119	0.903597	0.99988	0.0440253
BMP2K	115.314	0.259917	0.276882	0.938726	0.347872	0.652393	65.0757	0.458581	-0.29728	0.572763	-0.519028	0.603742	0.999904	124.455	0.219149	0.463852	0.35873	1.29304	0.195997	0.450562	71.7762	0.70775	0.0159668	0.539689	0.0295851	0.976398	0.99988	0.0103732
BMPR1A	481.871	-0.0298334	0.216211	-0.137983	0.890254	0.964269	427.83	0.0504862	-0.10546	0.248619	-0.424182	0.671433	0.999904	554.435	0.172997	0.362724	0.246938	1.46889	0.141863	0.376203	473.462	0.848129	0.189782	0.233358	0.813264	0.416067	0.99988	0.380837
BMS1P1	160.006	0.526645	0.259312	2.03093	0.0422621	0.193562	151.537	1.37405	0.154005	0.299524	0.514165	0.607137	0.999904	172.304	0.216714	0.712232	0.291256	2.44538	0.0144698	0.0910313	151.773	1.83954	0.162345	0.301484	0.538486	0.590242	0.99988	0.22897
BNIP1	50.7052	-0.0828552	0.43652	-0.189808	0.849459	0.947966	53.3976	0.0708575	-0.0897241	0.399395	-0.22465	0.822252	0.999904	55.7377	0.0849952	0.19814	0.368935	0.53706	0.591226	0.797198	56.8319	0.228246	0.0925371	0.433134	0.213645	0.830824	0.99988	0.0804912
BNIP2	777.576	0.3266	0.149051	2.19119	0.028438	0.147248	911.715	1.5461	-0.0201784	0.157438	-0.128167	0.898017	0.999904	725.097	0.0467156	0.148869	0.205193	0.72551	0.468139	0.712916	958.51	0.329625	0.12818	0.184215	0.695821	0.486541	0.99988	0.312881
BNIP3L	214.146	0.0103233	0.31199	0.0330885	0.973604	0.991368	185.235	0.0116177	0.251153	0.263448	0.953333	0.340422	0.999904	373.878	0.467983	1.3312	0.344811	3.86066	0.000113079	0.0027336	230.541	3.94662	0.793844	0.296612	2.67638	0.00744229	0.455904	2.12829
TRIM47	124.389	-1.16349	0.409112	-2.84394	0.00445588	0.0386815	302.557	2.35107	0.141019	0.285121	0.494595	0.620886	0.999904	131.214	0.206988	-0.919029	0.493319	-1.86295	0.0624693	0.228356	241.18	1.20433	-0.55499	0.262773	-2.11206	0.0346817	0.809968	1.4599
BOD1L1	107.733	0.0267504	0.308032	0.086843	0.930796	0.976896	134.415	0.0311453	-0.360082	0.287521	-1.25237	0.210436	0.999904	110.164	0.676881	0.0986776	0.328771	0.30014	0.76407	0.89368	143.327	0.116867	-0.156851	0.306126	-0.512372	0.608391	0.99988	0.215817
BOLA2B	58.6437	-0.485026	0.38597	-1.25664	0.208883	0.505973	96.7747	0.680096	-0.0467582	0.349066	-0.133952	0.89344	0.999904	56.0971	0.0489345	-0.636435	0.551741	-1.1535	0.248704	0.512464	75.5399	0.604318	-0.885538	0.400796	-2.20945	0.0271436	0.74616	1.56633
BOLA3	94.0651	-0.294544	0.383234	-0.768574	0.442146	0.732573	129.486	0.354434	-0.258103	0.293695	-0.878815	0.379502	0.999904	92.2088	0.420786	-0.352189	0.43549	-0.80872	0.418676	0.676305	130.067	0.378122	-0.243929	0.317172	-0.769073	0.44185	0.99988	0.354725
BORCS8	157.494	-0.114691	0.289424	-0.396272	0.691904	0.879083	193.435	0.159954	-0.0540196	0.231222	-0.233627	0.815275	0.999904	144.998	0.0886961	-0.363985	0.279434	-1.30258	0.192718	0.446644	177.066	0.715079	-0.323373	0.249311	-1.29706	0.194609	0.99988	0.710837
BORCS8-MEF2B	92.1846	-0.189383	0.322764	-0.586754	0.557369	0.80463	113.693	0.253857	-0.587092	0.603228	-0.973252	0.330428	0.999904	90.0079	0.480923	-0.256486	0.319417	-0.802982	0.421985	0.677672	137.428	0.374703	0.0255083	0.279478	0.0912712	0.927277	0.99988	0.0327905
BPHL	117.667	0.596623	0.334991	1.78101	0.0749108	0.277056	89.7008	1.12546	0.253122	0.357566	0.707902	0.479006	0.999904	122.494	0.319659	0.699329	0.363426	1.92427	0.0543213	0.210992	85.7917	1.26503	0.139735	0.438522	0.318649	0.749993	0.99988	0.124943
BPNT1	189.185	-0.0619388	0.356455	-0.173763	0.862051	0.952933	233.862	0.0644668	0.512283	0.236179	2.16905	0.030079	0.999904	170.023	1.52174	-0.385786	0.524636	-0.73534	0.462133	0.708942	174.474	0.335233	-0.294937	0.269661	-1.09373	0.274073	0.99988	0.562134
BPTF	1412.14	-0.040856	0.112707	-0.362498	0.71698	0.890007	1534.18	0.144493	-0.232961	0.185659	-1.25478	0.20956	0.999904	1664.2	0.678692	0.413435	0.255788	1.61632	0.106025	0.318211	1890.62	0.974592	0.36248	0.218609	1.65812	0.097293	0.99988	1.01192
BRAF	453.405	0.269911	0.25065	1.07684	0.281551	0.588025	505.742	0.550444	-0.0945147	0.190634	-0.495793	0.620041	0.999904	569.228	0.20758	0.830942	0.232425	3.57509	0.000350105	0.00649608	592.245	3.4558	0.346774	0.166479	2.08299	0.0372518	0.819541	1.42885
BRAP	160.351	0.819336	0.319633	2.56336	0.0103663	0.0722494	189.101	1.98438	-0.542165	0.212674	-2.54928	0.0107947	0.998818	205.173	1.96679	1.35165	0.333552	4.0523	5.07158e-05	0.00138734	228.024	4.29486	0.0582839	0.27098	0.215085	0.829701	0.99988	0.0810785
BRAT1	663.831	0.0392094	0.167259	0.234424	0.814656	0.93352	786.177	0.0890258	0.0607778	0.19774	0.307363	0.758567	0.999904	548.769	0.120006	-0.554235	0.350404	-1.58171	0.113717	0.331201	661.56	0.944175	-0.469358	0.198418	-2.3655	0.0180055	0.642951	1.74459
BRCA1	325.491	-0.463646	0.299652	-1.54728	0.121795	0.369234	498.825	0.914371	0.0450107	0.272307	0.165294	0.868713	0.999904	402.073	0.0611237	0.185746	0.395841	0.469245	0.638894	0.823231	480.188	0.194571	-0.0622479	0.2531	-0.245942	0.805727	0.99988	0.0938118
BRCC3	182.04	-0.672732	0.390815	-1.72136	0.0851862	0.297398	106.524	1.06963	0.147663	0.354192	0.416901	0.676751	0.999904	219.987	0.169571	-0.0422867	0.55087	-0.0767636	0.938812	0.975504	125.347	0.0274215	0.563671	0.397376	1.41848	0.15605	0.99988	0.806736
BRD1	588.12	0.26699	0.158762	1.6817	0.0926275	0.312461	576.021	1.03326	0.111619	0.155616	0.717269	0.473208	0.999904	540.067	0.324948	0.0433093	0.303072	0.142901	0.886368	0.951236	558.938	0.0523858	0.0328803	0.161823	0.203188	0.838988	0.99988	0.076244
BRD2	1053.13	0.230711	0.132804	1.73723	0.0823459	0.292003	1083.47	1.08436	-0.151898	0.240396	-0.631867	0.527474	0.999904	1240.09	0.277799	0.648466	0.163229	3.97274	7.1052e-05	0.0018805	1379.62	4.14842	0.509954	0.251947	2.02405	0.0429652	0.849802	1.36688
BRD3OS	511.072	-0.148773	0.145796	-1.02042	0.30753	0.614519	593.578	0.512113	0.0477994	0.173187	0.275998	0.782549	0.999904	530.809	0.106488	-0.0268448	0.179166	-0.149832	0.880897	0.949878	595.734	0.0550748	0.0660727	0.211339	0.312638	0.754556	0.99988	0.122309
BRD4	1148.87	0.329024	0.179865	1.82928	0.0673581	0.257842	871.348	1.17161	-0.112488	0.207145	-0.543039	0.587103	0.999904	1188.63	0.231286	0.423497	0.192118	2.20436	0.0274993	0.140091	948.467	1.56068	0.13754	0.215211	0.639094	0.522762	0.99988	0.281696
BRD7	989.237	-0.0331749	0.143965	-0.230438	0.817752	0.93486	1208.97	0.0873786	-0.188861	0.132644	-1.42382	0.154499	0.999904	1077.38	0.811073	0.214132	0.198914	1.07651	0.281701	0.548504	1309.55	0.550212	0.0533286	0.173477	0.307409	0.758532	0.99988	0.120026
BRD8	1730.51	-0.106219	0.124254	-0.854852	0.392633	0.691343	2466.32	0.406013	-0.0297053	0.123753	-0.240036	0.810302	0.999904	1613.99	0.091353	-0.313032	0.176893	-1.76962	0.0767909	0.258576	2446.49	1.11469	-0.0478732	0.118611	-0.403616	0.686495	0.99988	0.163363
BRD9	1056.98	0.183337	0.137288	1.33542	0.18174	0.468131	1262.14	0.74055	0.0224728	0.2285	0.0983494	0.921655	0.999904	994.715	0.0354317	0.0228834	0.170932	0.133874	0.893502	0.954656	1190.71	0.0489043	-0.143587	0.245829	-0.584093	0.559158	0.99988	0.252466
BRF1	285.289	-0.450495	0.262209	-1.71808	0.0857828	0.298226	311.457	1.0666	-0.0739682	0.281557	-0.262712	0.792773	0.999904	287.625	0.100851	-0.413926	0.318221	-1.30075	0.193345	0.447456	289.668	0.713668	-0.296057	0.222046	-1.33331	0.18243	0.99988	0.738905
BRI3	306.703	0.46077	0.189519	2.43126	0.0150463	0.0944591	372.129	1.82257	0.0164026	0.160885	0.101952	0.918795	0.999904	249.927	0.0367815	-0.0853164	0.421085	-0.202611	0.839439	0.928937	323.098	0.0760108	-0.415293	0.233714	-1.77692	0.075581	0.97385	1.12159
BRIX1	109.493	-0.41162	0.39477	-1.04268	0.297095	0.604625	132.995	0.527105	0.148102	0.351645	0.421169	0.673632	0.999904	115.936	0.171577	-0.213751	0.335588	-0.636945	0.524161	0.753638	137.496	0.280536	0.24284	0.352756	0.688409	0.491195	0.99988	0.308746
BRMS1	117.304	-0.421924	0.28691	-1.47058	0.141405	0.40726	112.921	0.849536	0.175864	0.251337	0.699712	0.484107	0.999904	100.094	0.315058	-1.0152	0.314805	-3.22486	0.00126034	0.0165427	89.7891	2.89951	-0.516078	0.304493	-1.69488	0.0900989	0.99988	1.04528
MT-CO1	131752	-1.16295	0.106501	-10.9195	9.29623e-28	5.43923e-25	252918	27.0317	-0.0877662	0.201391	-0.4358	0.662982	0.999904	134866	0.178498	-1.04279	0.191585	-5.44295	5.24062e-08	4.75637e-06	283212	7.28062	0.235983	0.234115	1.00798	0.313464	0.99988	0.503812
BRPF3	870.733	-0.0653141	0.175901	-0.371311	0.710406	0.886468	801.493	0.148494	-0.158785	0.183377	-0.86589	0.38655	0.999904	874.648	0.412794	-0.0426298	0.191122	-0.22305	0.823497	0.923086	843.99	0.0843381	0.000344488	0.176558	0.00195113	0.998443	0.99988	0.000676627
BRSK1	87.004	-0.353911	0.714497	-0.495328	0.620368	0.841004	57.1833	0.20735	1.25459	0.625548	2.00559	0.0448998	0.999904	123.122	1.34776	0.612261	0.337394	1.81468	0.0695733	0.244101	132.949	1.15756	2.78945	0.479212	5.8209	5.85315e-09	9.70627e-06	8.23261
BRSK2	74.3031	-0.782962	0.352505	-2.22114	0.0263417	0.139165	249.97	1.57936	0.157862	0.23918	0.660014	0.509245	0.999904	78.6634	0.293073	-0.56156	0.376176	-1.49281	0.135486	0.365249	225.342	0.868104	-0.133142	0.268194	-0.49644	0.619584	0.99988	0.2079
GDA	143.473	-1.16223	0.348011	-3.33963	0.000838893	0.0105556	132.895	3.07629	-0.286225	0.244586	-1.17024	0.241904	0.999904	155.426	0.616357	-0.808692	0.375965	-2.15098	0.031478	0.152607	125.848	1.50199	-0.456067	0.332415	-1.37198	0.17007	0.99988	0.769372
BSCL2	448.842	-0.363852	0.272407	-1.33569	0.181649	0.468001	494.984	0.740767	0.0344577	0.241571	0.14264	0.886574	0.999904	409.78	0.0522848	-0.673575	0.360555	-1.86816	0.0617399	0.227153	460.363	1.20943	-0.176191	0.262085	-0.672268	0.501413	0.99988	0.299804
BSDC1	373.94	0.146941	0.194255	0.756435	0.449388	0.737358	486.332	0.347378	0.173076	0.231309	0.748248	0.454311	0.999904	339.561	0.342647	-0.123738	0.418026	-0.296005	0.767226	0.894779	451.252	0.115077	-0.0326206	0.276445	-0.118	0.906067	0.99988	0.0428395
BSG	70.5863	-0.137751	0.404085	-0.340897	0.733181	0.899551	101.808	0.134789	-0.104207	0.500566	-0.208178	0.83509	0.999904	76.9434	0.0782666	0.11894	0.382456	0.31099	0.755808	0.889884	112.609	0.121588	0.191074	0.682471	0.279974	0.779497	0.99988	0.108185
BTAF1	139.559	0.582303	0.356598	1.63294	0.102482	0.331833	151.459	0.989353	-0.308939	0.2587	-1.1942	0.232401	0.999904	162.951	0.633762	0.946397	0.392097	2.41368	0.0157922	0.0967972	177.027	1.80156	0.158502	0.230744	0.686914	0.492137	0.99988	0.307914
BTBD10	167.567	0.0461803	0.275692	0.167507	0.866971	0.954345	112.967	0.0619955	0.247638	0.309419	0.80033	0.423519	0.999904	199.188	0.373127	0.511375	0.359891	1.42092	0.155341	0.395531	119.481	0.808713	0.401034	0.306161	1.30988	0.190237	0.99988	0.720705
BTBD19	148.909	0.221517	0.295946	0.748504	0.454156	0.741293	157.338	0.342795	0.016172	0.227313	0.0711441	0.943283	0.999904	149.497	0.0253579	0.241589	0.375281	0.643755	0.519734	0.750407	151.057	0.284219	-0.0959775	0.235385	-0.407748	0.683459	0.99988	0.165288
BTBD2	347.013	0.134779	0.254331	0.529936	0.596157	0.826469	411.439	0.22464	0.382974	0.216999	1.76487	0.077586	0.999904	289.227	1.11022	-0.409542	0.48203	-0.849619	0.395537	0.657618	363.138	0.402813	0.0515124	0.25609	0.20115	0.840581	0.99988	0.0754202
SYDE1	486.301	-1.15985	0.183132	-6.3334	2.39819e-10	2.12604e-08	516.025	9.62012	0.135302	0.229531	0.589473	0.555544	0.999904	501.496	0.255281	-1.00557	0.221647	-4.5368	5.71136e-06	0.000234627	504.145	5.24326	0.0764971	0.221684	0.345073	0.730039	0.99988	0.136654
TM4SF1	123.098	-1.1571	0.308824	-3.7468	0.000179102	0.00300265	304.534	3.7469	0.217811	0.262282	0.830449	0.406285	0.999904	125.727	0.391169	-1.04706	0.357485	-2.92896	0.00340094	0.0341787	273.887	2.4684	-0.0707133	0.235376	-0.300426	0.763852	0.99988	0.116991
BTBD7	224.279	-0.646285	0.36031	-1.79369	0.0728622	0.27177	345.131	1.1375	0.0605714	0.320957	0.188721	0.850311	0.999904	241.607	0.0704221	-0.372834	0.433443	-0.860168	0.389697	0.65256	321.536	0.409273	-0.141191	0.44141	-0.319863	0.749072	0.99988	0.125476
BTF3	14784.7	-0.0149299	0.104987	-0.142207	0.886917	0.962798	18509.5	0.0521172	-0.0839751	0.0966305	-0.869033	0.384829	0.999904	15149.8	0.414732	0.0635884	0.17288	0.367817	0.713009	0.868218	19118.7	0.146905	0.0162699	0.108686	0.149695	0.881005	0.99988	0.0550217
BTF3L4	1160.58	0.306346	0.143653	2.13253	0.032963	0.164075	1295.82	1.48197	-0.0567635	0.107621	-0.527439	0.597889	0.999904	1305.05	0.223379	0.60703	0.190226	3.19111	0.00141729	0.0181233	1404.42	2.84854	0.177082	0.148362	1.19359	0.23264	0.99988	0.633316
BTF3L4P2	54.1698	0.936336	0.537689	1.74141	0.0816119	0.290916	58.2487	1.08825	-0.263563	0.465419	-0.566293	0.571195	0.999904	63.2528	0.243216	1.27273	0.588754	2.16173	0.0306391	0.150343	82.5783	1.51372	0.683957	0.421875	1.62123	0.104968	0.99988	0.978942
BTN2A1	192.835	-0.413975	0.266091	-1.55577	0.119764	0.366111	240.833	0.921675	-0.0713099	0.289425	-0.246384	0.805385	0.999904	187.76	0.0939966	-0.494091	0.297957	-1.65826	0.097264	0.30198	240.481	1.01205	-0.0703801	0.364677	-0.192993	0.846964	0.99988	0.0721348
BTN2A2	182.746	-0.411442	0.263489	-1.56151	0.118403	0.363758	288.273	0.926637	-0.206855	0.301047	-0.687119	0.492008	0.999904	171.381	0.308028	-0.625077	0.388489	-1.60899	0.107618	0.321544	267.063	0.968117	-0.448602	0.238484	-1.88106	0.0599637	0.919665	1.22211
BTN2A3P	124.132	-0.258964	0.29881	-0.866652	0.386133	0.686314	142.638	0.413263	-0.155959	0.28464	-0.547915	0.58375	0.999904	123.49	0.233773	-0.26682	0.314564	-0.848221	0.396315	0.658179	147.419	0.40196	-0.0518625	0.261434	-0.198377	0.84275	0.99988	0.0743013
BTN3A1	102.412	0.465921	0.433616	1.0745	0.282598	0.589266	120.022	0.548831	0.221925	0.28553	0.777239	0.437018	0.999904	99.5131	0.359501	0.400436	0.450452	0.888965	0.374022	0.63686	136.318	0.427103	0.547287	0.29998	1.82441	0.0680901	0.957167	1.16692
BTN3A2	451.501	-0.0443693	0.25426	-0.174504	0.86147	0.95273	576.645	0.0647601	0.126339	0.291072	0.434046	0.664255	0.999904	467.582	0.177665	0.0644219	0.531225	0.12127	0.903477	0.958527	493.718	0.0440829	-0.331664	0.346453	-0.957313	0.33841	0.99988	0.470557
BTN3A3	71.9707	-0.300561	0.566639	-0.530427	0.595816	0.826154	105.778	0.224888	-0.263497	0.37214	-0.708059	0.478908	0.999904	77.2139	0.319748	-0.0754914	0.545478	-0.138395	0.889928	0.953099	103.133	0.050645	-0.345003	0.397133	-0.868733	0.384993	0.99988	0.414547
BTRC	241.608	-0.682878	0.46667	-1.4633	0.143386	0.409943	233.172	0.843495	-0.0375447	0.333519	-0.112571	0.91037	0.999904	220.916	0.0407819	-1.03019	0.327534	-3.1453	0.00165918	0.0204051	271.026	2.78011	0.375672	0.474384	0.791916	0.42841	0.99988	0.368141
PHLDB1	2297.1	-1.15028	0.117336	-9.80338	1.08885e-22	3.86114e-20	1863.17	21.963	-0.192328	0.130943	-1.46879	0.14189	0.999904	2135.86	0.848048	-1.5027	0.26204	-5.73463	9.77253e-09	1.03078e-06	1844.36	8.00999	-0.217907	0.135445	-1.60882	0.107656	0.99988	0.967963
BUB1B	104.992	-0.079032	0.256326	-0.308327	0.757834	0.911099	118.339	0.120426	0.185054	0.322965	0.572986	0.566654	0.999904	107.859	0.246682	0.00938208	0.31133	0.0301354	0.975959	0.989704	94.0068	0.0105684	-0.509727	0.347597	-1.46643	0.142531	0.99988	0.846091
BUB3	2609.69	-0.301817	0.125417	-2.40651	0.0161059	0.0985731	2666.6	1.79301	-0.031646	0.141565	-0.223544	0.823112	0.999904	2554.67	0.0845411	-0.361699	0.181229	-1.99581	0.0459547	0.191882	2722.68	1.33767	0.0339539	0.144489	0.234993	0.814214	0.99988	0.0892615
BUD23	540.035	0.311492	0.175413	1.77576	0.0757723	0.279448	600.741	1.12049	0.128647	0.211562	0.608083	0.543132	0.999904	567.383	0.265094	0.445182	0.216657	2.05478	0.0399003	0.176085	614.138	1.39902	0.194232	0.224555	0.864967	0.387057	0.99988	0.412225
BUD31	1298.69	0.162275	0.135237	1.19993	0.230167	0.533053	1818.58	0.637958	-0.0623817	0.119229	-0.52321	0.600828	0.999904	1368.63	0.22125	0.310047	0.25571	1.21249	0.225324	0.484683	1847.18	0.647193	-0.0123083	0.17528	-0.0702209	0.944018	0.99988	0.0250198
UBR3	206.074	-1.14359	0.401248	-2.85009	0.00437065	0.0380829	286.365	2.35945	-0.333923	0.306238	-1.0904	0.275536	0.999904	229.921	0.559822	-0.673351	0.379449	-1.77455	0.0759725	0.256916	337.014	1.11934	0.154337	0.360944	0.427591	0.668949	0.99988	0.174607
BZW1P2	621.159	-0.299909	0.178322	-1.68184	0.0926005	0.31246	506.492	1.03339	0.0243768	0.266711	0.091398	0.927176	0.999904	825.779	0.0328376	0.503063	0.264328	1.90318	0.0570175	0.216521	645.469	1.24399	0.656173	0.331231	1.98102	0.0475895	0.872751	1.32249
BZW2	1290.43	-0.08389	0.191472	-0.438131	0.661291	0.864831	999.476	0.179607	-0.0182234	0.205222	-0.0887986	0.929242	0.999904	1153.98	0.0318712	-0.427059	0.205914	-2.07397	0.038082	0.171591	970.406	1.41928	-0.0980757	0.217804	-0.450294	0.652499	0.99988	0.18542
C10orf90	215.064	-0.237835	0.226567	-1.04973	0.293842	0.60169	278.581	0.531887	-0.185746	0.206663	-0.898785	0.368767	0.999904	249.666	0.433248	0.204541	0.315733	0.64783	0.517095	0.748483	301.071	0.28643	0.0504024	0.185333	0.271955	0.785656	0.99988	0.104767
C10orf95-AS1	154.65	0.475564	0.303245	1.56825	0.116823	0.360608	161.28	0.932471	-0.0839263	0.237594	-0.353234	0.723913	0.999904	149.634	0.140314	0.400444	0.300213	1.33386	0.182249	0.432129	158.658	0.739336	-0.129772	0.242112	-0.536002	0.591958	0.99988	0.227709
C11orf24	157.534	-0.509739	0.286572	-1.77875	0.0752813	0.278163	153.956	1.12331	-0.302444	0.259734	-1.16444	0.244246	0.999904	174.461	0.612172	-0.164404	0.310964	-0.528692	0.597019	0.799622	170.123	0.224012	0.0034066	0.258545	0.0131761	0.989487	0.99988	0.00458976
C11orf49	216.575	-0.280604	0.240876	-1.16493	0.244046	0.548144	258.538	0.612527	-0.22978	0.264139	-0.86992	0.384344	0.999904	200.363	0.41528	-0.533213	0.288874	-1.84584	0.064916	0.233839	239.755	1.18765	-0.46869	0.308395	-1.51977	0.128569	0.99988	0.890863
C11orf54	189.121	0.318091	0.202347	1.57201	0.115949	0.35914	155.202	0.935734	0.117053	0.279485	0.418816	0.67535	0.999904	210.303	0.170471	0.590307	0.213189	2.76893	0.00562403	0.0484519	160.97	2.24995	0.220678	0.310891	0.709822	0.477814	0.99988	0.320741
C11orf58	438.715	0.143637	0.180854	0.794214	0.427071	0.71887	371.997	0.3695	0.338392	0.207786	1.62856	0.103407	0.999904	464.301	0.985452	0.302986	0.319692	0.947743	0.34326	0.607634	307.584	0.464376	-0.193123	0.287889	-0.670823	0.502333	0.99988	0.299008
C11orf68	947.959	0.219191	0.145634	1.50509	0.132302	0.389385	689.937	0.878435	0.128966	0.182794	0.705529	0.480481	0.999904	807.201	0.318324	-0.237407	0.372287	-0.6377	0.523669	0.753203	612.065	0.280943	-0.218506	0.246654	-0.88588	0.375682	0.99988	0.425179
C11orf71	58.6723	0.477812	0.357448	1.33673	0.18131	0.467847	110.268	0.741579	-0.0460157	0.32567	-0.141295	0.887637	0.999904	65.9487	0.0517648	0.764489	0.429096	1.78163	0.0748099	0.254694	110.742	1.12604	-0.0236177	0.466471	-0.0506307	0.95962	0.99988	0.0179008
C11orf80	120.773	-0.185951	0.248269	-0.74899	0.453863	0.741118	80.0622	0.343075	-0.710747	0.391507	-1.81541	0.0694607	0.999904	125.582	1.15826	-0.0585795	0.270634	-0.216453	0.828635	0.925907	90.6224	0.0816368	-0.276069	0.436403	-0.632601	0.526994	0.99988	0.278194
C11orf98	77.9708	-0.0284681	0.317987	-0.0895258	0.928664	0.976127	86.8149	0.0321414	0.0769457	0.340534	0.225956	0.821236	0.999904	68.9283	0.0855321	-0.406577	0.408487	-0.995324	0.319579	0.587475	80.7651	0.495422	-0.131046	0.431115	-0.303969	0.761152	0.99988	0.118529
C12orf29	229.943	0.100802	0.239527	0.420837	0.673874	0.869424	243.478	0.171421	-0.00361055	0.282639	-0.0127745	0.989808	0.999904	289.409	0.00444915	0.693153	0.332291	2.08598	0.0369801	0.167945	233.182	1.43203	-0.126635	0.240497	-0.526554	0.598503	0.99988	0.222933
C12orf4	112.839	0.170769	0.374156	0.456412	0.648094	0.858403	67.3751	0.188362	-1.11067	0.751671	-1.4776	0.139515	0.999904	155.59	0.855379	0.955484	0.448555	2.13014	0.0331601	0.157689	91.3292	1.47938	-0.0141587	0.651361	-0.0217371	0.982658	0.99988	0.00759776
C12orf43	508.379	-0.316492	0.206857	-1.53	0.126016	0.377922	517.366	0.899575	-0.222282	0.200635	-1.1079	0.267907	0.999904	518.802	0.572016	-0.241802	0.242538	-0.996968	0.31878	0.586818	546.32	0.496509	-0.0533602	0.208818	-0.255535	0.79831	0.99988	0.0978285
C12orf50	51.8502	0.123574	0.368408	0.335426	0.737304	0.901654	82.0732	0.132354	0.0986301	0.338556	0.291326	0.770802	0.999904	68.3914	0.113057	0.819945	0.420661	1.94918	0.0512737	0.203862	89.8186	1.29011	0.338354	0.369632	0.915379	0.359993	0.99988	0.443706
C12orf57	193.935	-0.155803	0.202701	-0.768637	0.442109	0.732573	302.778	0.354471	0.0377293	0.184433	0.204569	0.837909	0.999904	198.395	0.0768034	-0.079384	0.418981	-0.189469	0.849725	0.934337	305.496	0.0707215	0.0659826	0.21323	0.309444	0.756984	0.99988	0.120913
C12orf73	141.773	-0.000822551	0.267289	-0.00307738	0.997545	0.998943	190.704	0.00106767	-0.163037	0.258229	-0.631367	0.527801	0.999904	137.004	0.27753	-0.0918626	0.288346	-0.318584	0.750042	0.886861	189.143	0.124914	-0.184446	0.291616	-0.632498	0.527062	0.99988	0.278139
C12orf75	97.88	-0.281548	0.552965	-0.50916	0.61064	0.835666	98.1306	0.214215	0.42466	0.546015	0.777745	0.436719	0.999904	84.4525	0.359798	-0.79307	0.695742	-1.13989	0.254332	0.518034	81.6263	0.5946	-0.0728585	0.511715	-0.142381	0.886779	0.99988	0.0521846
C12orf76	95.6865	-0.112436	0.282197	-0.398432	0.690312	0.877978	113.287	0.160955	0.16124	0.302349	0.533292	0.593832	0.999904	95.6224	0.226337	-0.104353	0.314325	-0.331992	0.739895	0.880996	111.553	0.13083	0.127708	0.342193	0.373206	0.708995	0.99988	0.149357
C14orf119	110.423	-0.160044	0.292466	-0.547221	0.584227	0.819247	150.728	0.233419	0.148371	0.290527	0.510696	0.609564	0.999904	107.19	0.214981	-0.244247	0.428536	-0.569956	0.568707	0.78224	124.648	0.245111	-0.423532	0.335723	-1.26155	0.20711	0.99988	0.683799
C14orf93	223.769	-0.138119	0.273575	-0.504868	0.613651	0.837143	342.919	0.212078	0.131472	0.187558	0.70097	0.483322	0.999904	215.011	0.315764	-0.253354	0.299266	-0.846584	0.397227	0.658584	316.779	0.400961	-0.0911117	0.230374	-0.395494	0.692478	0.99988	0.159594
SMARCD2	177.122	-1.13557	0.39129	-2.90213	0.00370635	0.03344	277.709	2.43105	-0.187363	0.286768	-0.653362	0.513523	0.999904	365.119	0.28944	1.00637	0.724106	1.38981	0.164588	0.409483	373.032	0.783602	0.614036	0.285482	2.15088	0.0314857	0.781611	1.50189
C15orf40	126.327	-0.158239	0.270732	-0.584486	0.558894	0.805341	135.126	0.252671	-0.432578	0.259566	-1.66655	0.0956048	0.999904	127	1.01952	-0.13417	0.316384	-0.424072	0.671513	0.842889	141.241	0.172945	-0.285093	0.28634	-0.995648	0.319421	0.99988	0.495636
C16orf72	2431.57	0.209947	0.130695	1.60639	0.108187	0.343937	2677.49	0.965824	-0.0482505	0.100671	-0.47929	0.631733	0.999904	2475.72	0.199467	0.266822	0.14702	1.81487	0.0695443	0.244072	2746.3	1.15774	0.0308453	0.110587	0.278925	0.780303	0.99988	0.107737
C16orf91	142.937	-0.250005	0.27174	-0.920017	0.357564	0.660492	262.74	0.446646	0.114353	0.231851	0.493216	0.62186	0.999904	128.587	0.206308	-0.596693	0.770026	-0.7749	0.438399	0.689382	239.685	0.358131	-0.149143	0.351601	-0.424182	0.671433	0.99988	0.172997
C16orf95	61.5972	-0.153089	0.517093	-0.296057	0.767187	0.914265	80.9776	0.115099	0.336638	0.348374	0.966311	0.333889	0.999904	59.0654	0.476399	-0.279793	0.415426	-0.673509	0.500623	0.734775	75.81	0.300489	0.167105	0.401519	0.416182	0.677277	0.99988	0.169234
C17orf49	576.217	0.413448	0.17024	2.42862	0.0151563	0.0949459	495.163	1.81941	0.0119353	0.216692	0.0550795	0.956075	0.999904	527.067	0.019508	0.188643	0.238924	0.789552	0.429789	0.68215	519.102	0.366744	0.149791	0.218845	0.684461	0.493684	0.99988	0.306551
C17orf58	194.437	0.425858	0.208221	2.04522	0.0408329	0.189375	232.101	1.38899	-0.276247	0.205763	-1.34255	0.179417	0.999904	200.645	0.746137	0.511546	0.248569	2.05796	0.0395937	0.175326	251.726	1.40237	-0.0227173	0.22367	-0.101566	0.919101	0.99988	0.0366368
C17orf75	110.095	0.200735	0.372731	0.538552	0.590196	0.822199	154.169	0.229004	0.239017	0.249505	0.957965	0.33808	0.999904	107.268	0.47098	0.140779	0.425289	0.33102	0.740629	0.881318	126.138	0.130399	-0.347026	0.262651	-1.32125	0.18642	0.99988	0.729509
MED21	163.627	-1.13497	0.354916	-3.19786	0.0013845	0.0157448	214.665	2.85871	-0.4037	0.242242	-1.66651	0.0956111	0.999904	216.587	1.01949	-0.102217	0.225683	-0.452921	0.650605	0.829948	230.382	0.186682	-0.170917	0.298266	-0.573036	0.56662	0.99988	0.246708
C18orf21	74.4377	-0.549405	0.378831	-1.45027	0.146984	0.416871	73.4489	0.832729	-0.15167	0.370568	-0.40929	0.682327	0.999904	69.9677	0.166008	-0.772138	0.383843	-2.0116	0.0442623	0.187638	76.5523	1.35397	-0.0183611	0.350706	-0.0523546	0.958246	0.99988	0.0185229
C18orf25	762.378	0.161997	0.142095	1.14006	0.254259	0.559999	956.954	0.594723	0.054343	0.12081	0.449822	0.652839	0.999904	802.65	0.185194	0.306697	0.170787	1.79579	0.0725279	0.250785	985.729	1.13949	0.14356	0.126729	1.13281	0.257293	0.99988	0.589572
C18orf32	104.783	-0.0954396	0.312766	-0.305146	0.760255	0.911962	96.6979	0.119041	0.534021	0.313802	1.70178	0.0887967	0.999904	91.0335	1.0516	-0.543524	0.317812	-1.71021	0.0872276	0.281107	80.4673	1.05935	0.0521803	0.38471	0.135635	0.89211	0.99988	0.0495818
C18orf54	154.379	-0.222158	0.360651	-0.615992	0.5379	0.793058	135.492	0.269299	-0.0969545	0.466502	-0.207833	0.835359	0.999904	177.965	0.0781266	0.199885	0.358775	0.557131	0.577438	0.787353	158.55	0.238495	0.340516	0.476648	0.714397	0.474982	0.99988	0.323323
C19orf12	285.197	-0.112381	0.196322	-0.572435	0.567027	0.809584	334.397	0.246396	0.0965235	0.202253	0.477241	0.63319	0.999904	271.366	0.198466	-0.257781	0.249811	-1.0319	0.302118	0.569322	331.413	0.519823	0.0773208	0.203114	0.380677	0.703443	0.99988	0.152771
C19orf25	360.246	-0.22322	0.192093	-1.16204	0.245219	0.549091	426.55	0.610446	0.250247	0.161801	1.54664	0.121951	0.999904	327.333	0.913815	-0.531406	0.3943	-1.34772	0.177748	0.426945	359.767	0.750194	-0.236183	0.262877	-0.898456	0.368943	0.99988	0.433041
C19orf33	419.154	0.290742	0.217181	1.33871	0.180665	0.467316	398.697	0.743127	0.243933	0.158481	1.53919	0.123758	0.999904	325.946	0.907428	-0.449086	0.448385	-1.00156	0.316555	0.584948	338.81	0.499551	-0.218557	0.174686	-1.25114	0.210882	0.99988	0.67596
C19orf44	51.6913	0.835444	0.484714	1.72358	0.0847836	0.2965	60.4372	1.07169	-0.704031	0.425583	-1.65427	0.0980717	0.999904	63.1347	1.00846	1.27456	0.632955	2.01366	0.0440452	0.186978	80.6422	1.3561	0.21892	0.386408	0.566552	0.571018	0.99988	0.24335
C19orf47	301.196	-0.568595	0.275591	-2.06319	0.039095	0.183362	413.933	1.40788	-0.0243029	0.260644	-0.0932417	0.925712	0.999904	293.538	0.0335243	-0.652921	0.387984	-1.68285	0.0924032	0.292236	399.908	1.03431	-0.119641	0.286886	-0.417034	0.676654	0.99988	0.169634
C19orf48	832.796	0.160253	0.225826	0.709632	0.477932	0.755166	1363.9	0.320634	-0.0512712	0.197176	-0.260027	0.794843	0.999904	779.481	0.0997189	-0.0176503	0.307278	-0.0574407	0.954194	0.981265	1382.27	0.0203633	-0.00664171	0.224	-0.0296505	0.976346	0.99988	0.0103963
C19orf53	72.5113	-1.65671	0.681381	-2.4314	0.0150406	0.0944591	117.279	1.82273	0.112259	0.328548	0.341682	0.73259	0.999904	68.7325	0.135139	-1.98945	0.534617	-3.72126	0.000198233	0.00425854	85.9239	3.70282	-0.929562	0.413202	-2.24966	0.0244708	0.713748	1.61135
C19orf54	132.47	0.674022	0.319407	2.11023	0.0348386	0.170328	169.046	1.45794	-0.128781	0.301612	-0.426977	0.669396	0.999904	96.4644	0.174317	-0.159961	0.637563	-0.250894	0.801896	0.912149	158.228	0.095882	-0.326713	0.322758	-1.01225	0.311417	0.99988	0.506657
C1D	204.283	-0.395068	0.319086	-1.23812	0.215671	0.515268	267.856	0.666208	-0.100582	0.221396	-0.454309	0.649607	0.999904	212.533	0.18735	-0.254364	0.307555	-0.827053	0.408207	0.667628	285.413	0.389119	0.0910279	0.195806	0.464889	0.642011	0.99988	0.192458
GPM6B	364.876	-1.13149	0.176922	-6.39545	1.60071e-10	1.45205e-08	270.271	9.79569	-0.234079	0.263547	-0.888188	0.37444	0.999904	383.737	0.426618	-0.898641	0.260033	-3.45588	0.000548504	0.00900686	291.37	3.26082	0.000724019	0.273645	0.00264583	0.997889	0.99988	0.000917794
C1orf112	221.032	-0.63818	0.310822	-2.0532	0.0400529	0.186882	270.365	1.39737	-0.391765	0.200335	-1.95555	0.0505179	0.999904	245.777	1.29655	-0.268788	0.436974	-0.615112	0.53848	0.76151	287.342	0.26883	-0.195096	0.273026	-0.71457	0.474875	0.99988	0.323421
C1orf122	646.216	-0.182871	0.207674	-0.880566	0.378553	0.68102	747.952	0.421873	-0.0186854	0.175372	-0.106547	0.915148	0.999904	540.748	0.0385087	-0.790279	0.556095	-1.42112	0.155281	0.395482	652.775	0.808881	-0.439334	0.201238	-2.18316	0.0290241	0.759694	1.53724
C1orf131	148.674	0.252651	0.231446	1.09162	0.275	0.582553	191.894	0.560668	0.240454	0.241433	0.995944	0.319278	0.999904	166.097	0.495832	0.542957	0.269637	2.01366	0.0440455	0.186978	191.09	1.3561	0.2319	0.230934	1.00418	0.315291	0.99988	0.501288
C1orf159	439.221	-0.0121478	0.142595	-0.085191	0.93211	0.977379	549.033	0.030533	0.15358	0.206082	0.745236	0.456129	0.999904	386.557	0.340912	-0.39894	0.490175	-0.813872	0.415718	0.674225	491.156	0.381201	-0.161919	0.212501	-0.761966	0.44608	0.99988	0.350587
C1orf174	72.3844	0.810007	0.344672	2.35008	0.0187692	0.11037	99.1577	1.72655	0.246681	0.458426	0.538105	0.590505	0.999904	68.9314	0.228777	0.702315	0.375383	1.87093	0.0613547	0.226166	80.1259	1.21215	-0.383534	0.383278	-1.00067	0.316987	0.99988	0.498958
C1orf35	164.642	-0.177919	0.284421	-0.625547	0.531612	0.790118	240.624	0.274405	0.0257265	0.215725	0.119256	0.905072	0.999904	128.679	0.0433167	-1.07373	0.368403	-2.91455	0.00356203	0.0352828	206.466	2.4483	-0.448563	0.250697	-1.78926	0.0735726	0.964589	1.13328
C1orf43	1555.21	-0.0795468	0.135394	-0.587523	0.556853	0.80463	1960.99	0.25426	-0.0369025	0.145789	-0.253123	0.800173	0.999904	1413.52	0.096816	-0.369586	0.285405	-1.29496	0.195335	0.44968	1865.65	0.709219	-0.180562	0.158214	-1.14125	0.253766	0.99988	0.595566
C1orf52	135.443	0.17702	0.295287	0.599485	0.548849	0.798835	159.048	0.260547	0.28116	0.30336	0.926817	0.354021	0.999904	149.724	0.450971	0.443415	0.293852	1.50897	0.131306	0.359694	143.818	0.881715	0.00928235	0.286959	0.0323474	0.974195	0.99988	0.0113541
C1orf74	211.689	0.163457	0.209402	0.780587	0.435045	0.72551	229.579	0.361465	-0.0314022	0.241591	-0.129981	0.896582	0.999904	205.798	0.0474102	0.0944738	0.21687	0.435623	0.66311	0.837951	230.636	0.178414	-0.0110633	0.254113	-0.0435371	0.965273	0.99988	0.0153497
C1QBP	6744.82	-0.338737	0.133597	-2.53552	0.011228	0.0767463	8489.1	1.9497	-0.122526	0.143768	-0.852245	0.394078	0.999904	6510.55	0.404418	-0.446951	0.202929	-2.2025	0.0276297	0.140342	8547.47	1.55862	-0.0959547	0.159838	-0.600323	0.548291	0.99988	0.260989
C1RL	108.763	0.185321	0.43942	0.421739	0.673216	0.869008	233.822	0.171846	0.0564484	0.43096	0.130983	0.895789	0.999904	81.9045	0.0477943	-0.698079	0.723922	-0.964302	0.334894	0.601187	197.601	0.475092	-0.456514	0.370845	-1.23101	0.218319	0.99988	0.660909
BTBD6	135.185	-1.13012	0.317982	-3.55405	0.000379349	0.00552564	150.934	3.42096	-0.298889	0.29412	-1.01622	0.309527	0.999904	139.811	0.509302	-0.969146	0.587337	-1.65007	0.0989291	0.305368	167.488	1.00468	0.0211521	0.288923	0.0732101	0.941639	0.99988	0.0261156
C20orf27	69.8027	-0.104527	0.52315	-0.199802	0.841635	0.944124	101.146	0.0748761	-0.164268	0.320542	-0.51247	0.608322	0.999904	64.84	0.215866	-0.326229	0.492388	-0.662545	0.507622	0.741052	90.7188	0.29446	-0.520704	0.43256	-1.20377	0.228677	0.99988	0.640778
C20orf96	108.192	-0.408014	0.310038	-1.31601	0.18817	0.47777	131.457	0.725451	0.440174	0.313666	1.40332	0.160522	0.999904	125.01	0.794465	0.0490004	0.37742	0.12983	0.896701	0.955893	120.402	0.0473523	0.210502	0.383599	0.548756	0.583173	0.99988	0.234202
C21orf58	312.099	-0.299233	0.192325	-1.55587	0.11974	0.366111	433.947	0.921761	0.00331809	0.224605	0.014773	0.988213	0.999904	289.271	0.00514931	-0.545526	0.302486	-1.80348	0.0713132	0.247886	396.169	1.14683	-0.264953	0.310017	-0.85464	0.392751	0.99988	0.405883
C22orf39	102.446	0.198731	0.288917	0.687847	0.491549	0.763295	115.188	0.308433	-0.151304	0.343286	-0.440752	0.659393	0.999904	90.5839	0.180856	-0.145863	0.310939	-0.469104	0.638995	0.823231	111.115	0.194502	-0.25792	0.362175	-0.712141	0.476377	0.99988	0.322049
C2CD2	58.6038	-0.801795	0.728	-1.10137	0.270737	0.577922	195.998	0.567452	-0.549521	0.533178	-1.03065	0.302704	0.999904	221.391	0.518981	2.31262	0.799692	2.89189	0.00382934	0.0371499	341.376	2.41688	0.956058	0.275231	3.47366	0.000513408	0.0889823	3.28954
C2CD2L	346.698	-0.261835	0.19488	-1.34357	0.179089	0.464715	141.804	0.746931	0.229034	0.333561	0.686635	0.492313	0.999904	357.733	0.307759	-0.156068	0.342985	-0.455028	0.649089	0.829158	135.659	0.187696	0.109209	0.294952	0.37026	0.711189	0.99988	0.148015
C2CD5	247.012	-0.210331	0.279072	-0.75368	0.451042	0.738504	295.361	0.345783	0.320618	0.250878	1.27798	0.201255	0.999904	274.729	0.696253	0.109513	0.301106	0.363703	0.71608	0.869423	324.872	0.145039	0.567155	0.282044	2.01087	0.0443389	0.855212	1.35322
C2orf49-DT	124.978	-0.197446	0.310628	-0.635636	0.525014	0.786625	206.705	0.279829	0.133418	0.24648	0.541293	0.588305	0.999904	120.724	0.230397	-0.295752	0.358266	-0.825509	0.409083	0.668184	209.519	0.388189	0.17259	0.217409	0.79385	0.427283	0.99988	0.369284
C2orf68	240.853	0.0438784	0.259904	0.168826	0.865934	0.954171	291.165	0.0625153	0.343671	0.22344	1.53809	0.124027	0.999904	223.04	0.906485	-0.174564	0.397926	-0.438684	0.66089	0.83687	242.73	0.179871	-0.157865	0.26118	-0.604429	0.545559	0.99988	0.263159
C2orf74	245.553	0.200056	0.240536	0.831709	0.405573	0.700829	243.917	0.391931	-0.030732	0.183046	-0.167892	0.866668	0.999904	268.887	0.0621472	0.443831	0.302872	1.46541	0.14281	0.377662	245.535	0.845241	-0.00992563	0.2472	-0.0401522	0.967972	0.99988	0.0141373
C3orf14	270.972	-0.331791	0.225625	-1.47054	0.141416	0.40726	305.112	0.849502	-0.181011	0.210435	-0.860175	0.389693	0.999904	309.511	0.409278	0.07824	0.296275	0.264079	0.791719	0.90821	336.041	0.101429	0.107571	0.202559	0.53106	0.595377	0.99988	0.225208
C3orf33	73.2024	-0.219221	1.51991	-0.144233	0.885317	0.962376	90.1143	0.0529013	-0.8378	0.891767	-0.939483	0.347483	0.999904	67.133	0.459067	-0.496259	1.12585	-0.440788	0.659367	0.836192	124.05	0.180873	0.199904	0.679026	0.294398	0.768454	0.99988	0.114382
C4orf48	72.5484	-0.553045	0.389409	-1.42022	0.155545	0.430471	104.889	0.808144	-0.0559845	0.317177	-0.176509	0.859894	0.999904	55.23	0.065555	-1.82656	0.921173	-1.98287	0.0473824	0.195061	76.4234	1.32438	-1.21305	0.361506	-3.35555	0.000792061	0.119753	3.10124
C5orf22	385.223	0.484659	0.179746	2.69636	0.00701023	0.0540051	372.911	2.15427	0.0703278	0.191563	0.367127	0.713524	0.999904	405.662	0.146591	0.618751	0.272882	2.26747	0.0233617	0.12564	377.169	1.6315	0.10662	0.229947	0.463675	0.642881	0.99988	0.19187
C5orf24	99.2406	0.483309	0.548477	0.881183	0.378219	0.680959	155.601	0.422257	-0.212596	0.259977	-0.817747	0.413502	0.999904	123.644	0.383523	1.00048	0.593308	1.68627	0.0917439	0.290858	166.771	1.03742	0.00217615	0.282623	0.00769981	0.993857	0.99988	0.00267632
C5orf38	5419.13	0.0220065	0.121442	0.18121	0.856203	0.9506	7841.89	0.0674234	-0.00642429	0.15106	-0.042528	0.966078	0.999904	5099.63	0.0149879	-0.148009	0.236184	-0.62667	0.530876	0.757234	7727.92	0.275007	-0.0436447	0.155025	-0.281533	0.778302	0.99988	0.108852
C6orf120	992.565	-0.245626	0.151883	-1.61721	0.105834	0.33912	1094.86	0.975376	-0.0161146	0.183943	-0.0876065	0.930189	0.999904	942.115	0.0314286	-0.404124	0.207536	-1.94725	0.0515052	0.204391	1100.86	1.28815	0.00555224	0.181569	0.0305792	0.975605	0.99988	0.0107259
C6orf136	320.149	0.00352457	0.217108	0.0162342	0.987048	0.995138	432.511	0.00566192	0.0337443	0.216086	0.156162	0.875905	0.999904	288.722	0.0575427	-0.302834	0.333776	-0.907298	0.364249	0.626691	406.165	0.438601	-0.14473	0.221298	-0.654004	0.513109	0.99988	0.28979
C6orf62	236.34	0.06592	0.257933	0.25557	0.798283	0.927012	173.828	0.0978434	-0.147338	0.217247	-0.678206	0.497641	0.999904	262.347	0.303084	0.35524	0.288582	1.23099	0.218328	0.476456	196.883	0.66089	0.213859	0.250448	0.853907	0.393157	0.99988	0.405434
C6orf89	362.708	0.305344	0.188626	1.61878	0.105494	0.338587	208.032	0.976773	0.177183	0.312481	0.567021	0.5707	0.999904	343.768	0.243592	0.170408	0.254226	0.670301	0.502666	0.736372	212.383	0.298721	0.24134	0.304435	0.792748	0.427925	0.99988	0.368632
C7orf50	2879.34	0.0948153	0.144334	0.656915	0.511236	0.776744	2576.72	0.291379	0.102961	0.099046	1.03952	0.298562	0.999904	2345.91	0.524966	-0.536869	0.369779	-1.45186	0.146539	0.38255	2230.87	0.834046	-0.323796	0.117351	-2.7592	0.00579428	0.418012	2.237
C8orf33	455.397	-0.0642791	0.207058	-0.31044	0.756226	0.910152	426.454	0.121348	0.00576387	0.268481	0.0214685	0.982872	0.999904	414.585	0.00750305	-0.346958	0.34484	-1.00614	0.314348	0.583118	458.093	0.50259	0.20894	0.215411	0.969959	0.332067	0.99988	0.478774
C8orf58	191.709	0.141186	0.22383	0.630773	0.528189	0.788487	180.908	0.277211	0.16403	0.219593	0.746974	0.455079	0.999904	160.037	0.341913	-0.393705	0.343723	-1.14541	0.252038	0.516255	167.436	0.598535	-0.0526702	0.337038	-0.156274	0.875817	0.99988	0.0575865
C8orf82	546.577	-0.0685071	0.288237	-0.237676	0.812132	0.932271	442.017	0.0903733	-0.0926864	0.208095	-0.445405	0.656027	0.999904	460.633	0.183078	-0.619609	0.725844	-0.853639	0.393305	0.655956	466.582	0.405271	0.0680012	0.183861	0.369852	0.711493	0.99988	0.147829
BUB1	314.54	-1.12992	0.164889	-6.85259	7.25226e-12	7.9314e-10	163.201	11.1395	-0.196734	0.569154	-0.34566	0.729599	0.999904	295.101	0.136916	-1.42894	0.542377	-2.63458	0.00842403	0.0640029	171.121	2.07448	-0.0450262	0.602272	-0.0747606	0.940405	0.99988	0.026685
C9orf78	1178	-0.204817	0.158376	-1.29323	0.195932	0.490438	1570.2	0.707895	-0.0220929	0.178449	-0.123805	0.90147	0.999904	1217.81	0.0450489	-0.0948002	0.222959	-0.42519	0.670698	0.842365	1550.28	0.173473	-0.0535445	0.182578	-0.29327	0.769316	0.99988	0.113895
C9orf85	66.1068	-0.475261	0.390887	-1.21585	0.224042	0.525187	81.2886	0.649671	-0.151088	0.341769	-0.442077	0.658434	0.999904	87.8071	0.181488	0.3671	0.378217	0.970606	0.331745	0.598334	84.8052	0.479196	-0.0193054	0.347944	-0.0554843	0.955753	0.99988	0.0196545
CA12	2220.46	-0.413081	0.159667	-2.58714	0.00967768	0.0685213	2593.09	2.01423	0.0196129	0.177597	0.110434	0.912065	0.999904	2124.13	0.0399743	-0.555653	0.205328	-2.70617	0.00680648	0.055392	2555.03	2.16708	-0.0171312	0.197277	-0.0868383	0.9308	0.99988	0.0311436
CA5BP1	443.729	0.0498985	0.1614	0.309161	0.757199	0.91085	460.235	0.12079	0.209349	0.180749	1.15823	0.246771	0.999904	470.182	0.607705	0.218207	0.188791	1.15581	0.247758	0.511778	467.518	0.605972	0.255097	0.199831	1.27657	0.201755	0.99988	0.695175
CAAP1	70.0168	0.401094	0.360531	1.11251	0.26592	0.573383	93.4353	0.575249	0.00470341	0.295646	0.0159089	0.987307	0.999904	103.299	0.00554776	1.28537	0.424241	3.0298	0.00244713	0.0272089	125.907	2.61134	0.769886	0.345936	2.22552	0.0260467	0.728691	1.58425
CABIN1	980.141	0.0102823	0.259409	0.0396376	0.968382	0.988918	1117.12	0.0139533	-0.257669	0.243194	-1.05952	0.289362	0.999904	843.838	0.538558	-0.447829	0.365506	-1.22523	0.220489	0.478229	1153.49	0.656614	-0.15277	0.273869	-0.55782	0.576967	0.99988	0.238849
CACNB1	405.205	0.294638	0.17187	1.71431	0.0864711	0.29964	479.653	1.06313	0.103654	0.157158	0.659554	0.50954	0.999904	369.241	0.292821	0.0488888	0.292288	0.167262	0.867164	0.943362	447.346	0.061899	-0.0929479	0.184958	-0.502536	0.61529	0.99988	0.21092
CACNB3	218.66	-1.03855	0.385122	-2.69669	0.00700332	0.0540051	212.013	2.1547	0.0607597	0.344897	0.176168	0.860162	0.999904	212.451	0.0654196	-1.15616	0.2506	-4.61357	3.95806e-06	0.000171633	190.217	5.40252	-0.25736	0.32925	-0.781655	0.434418	0.99988	0.362093
CACTIN	183.329	0.0469436	0.363068	0.129297	0.897123	0.966768	172.072	0.0471482	-0.513597	0.24611	-2.08685	0.0369013	0.999904	206.507	1.43296	0.372851	0.495409	0.752613	0.451683	0.700994	218.537	0.345167	0.220269	0.260639	0.845114	0.398047	0.99988	0.400066
CACUL1	304.432	0.495374	0.251761	1.96764	0.0491096	0.211517	239.238	1.30883	0.26283	0.487658	0.538963	0.589912	0.999904	268.016	0.229213	0.172774	0.308372	0.560279	0.575289	0.786359	232.539	0.240114	0.192906	0.598605	0.32226	0.747256	0.99988	0.126531
CACYBP	1466.2	-0.422194	0.198896	-2.12268	0.0337805	0.166793	2110.34	1.47133	-0.238477	0.171511	-1.39045	0.164392	0.999904	1661.94	0.784119	-0.0208949	0.286881	-0.0728348	0.941938	0.976985	2422.9	0.0259779	0.170401	0.163046	1.04511	0.295973	0.99988	0.528748
CAD	438.739	0.413594	0.267242	1.54764	0.121709	0.36907	290.085	0.914676	-0.0746551	0.876912	-0.0851341	0.932155	0.999904	429.033	0.030512	0.365793	0.405813	0.901385	0.367384	0.62977	396.47	0.43488	0.737352	1.25798	0.586141	0.557781	0.99988	0.253536
CADM3	501.951	0.0247757	0.273203	0.0906861	0.927742	0.976127	90.8862	0.0325728	0.0172798	0.428918	0.0402869	0.967864	0.999904	464.919	0.0141855	-0.193387	0.223057	-0.866986	0.38595	0.648772	88.8787	0.413469	-0.039958	0.712775	-0.0560598	0.955294	0.99988	0.0198629
SCNN1A	306.815	-1.12553	0.241479	-4.66099	3.14697e-06	9.92612e-05	672.379	5.50211	0.0457582	0.177189	0.258245	0.796218	0.999904	278.478	0.0989682	-1.61009	0.247894	-6.49506	8.29982e-11	1.36865e-08	589.262	10.0809	-0.34814	0.154009	-2.26051	0.0237896	0.713748	1.62361
CALB1	50.7755	-0.786261	0.43934	-1.78964	0.0735117	0.273524	54.3164	1.13364	-0.161834	0.378779	-0.427253	0.669195	0.999904	53.3112	0.174447	-0.59042	0.487801	-1.21037	0.226136	0.485491	55.0881	0.64563	-0.114909	0.354603	-0.324049	0.745901	0.99988	0.127319
CALCOCO1	663.251	0.283271	0.237849	1.19097	0.233666	0.537308	771.58	0.631404	0.0622216	0.27829	0.223585	0.82308	0.999904	640.633	0.084558	0.200003	0.29022	0.689142	0.490734	0.728425	726.655	0.309154	-0.105825	0.246514	-0.429286	0.667715	0.99988	0.175409
MVD	206.94	-1.12275	0.30189	-3.71908	0.000199953	0.00330606	273.079	3.69907	0.170317	0.220827	0.771269	0.440548	0.999904	180.608	0.356007	-1.85377	0.445788	-4.15841	3.20477e-05	0.000984815	226.553	4.4942	-0.38439	0.235007	-1.63565	0.101912	0.99988	0.991773
TLR4	511.151	-1.12267	0.142466	-7.88024	3.26755e-15	5.70699e-13	687.302	14.4858	-0.197664	0.210384	-0.939543	0.347452	0.999904	531.39	0.459105	-0.937797	0.184102	-5.0939	3.50773e-07	2.36026e-05	727.825	6.45497	-0.0185645	0.200013	-0.0928164	0.926049	0.99988	0.0333658
CALHM2	155.73	-0.866059	0.366301	-2.36433	0.0180625	0.107184	209.266	1.74322	0.0757802	0.41311	0.183438	0.854454	0.999904	159.548	0.0683113	-0.756078	0.276562	-2.73385	0.00625992	0.0521645	219.306	2.20343	0.213665	0.392657	0.544151	0.586337	0.99988	0.231852
LLGL2	137.143	-1.12178	0.298642	-3.75628	0.000172459	0.00293216	186.551	3.76331	0.410518	0.342179	1.19972	0.23025	0.999904	129.734	0.637801	-1.37558	0.404662	-3.39933	0.00067552	0.0103945	174.595	3.17036	0.248587	0.284395	0.87409	0.382069	0.99988	0.417858
CALM2	481.91	0.629681	0.240607	2.61705	0.00886941	0.0643458	264.152	2.05211	0.0382291	0.209081	0.182843	0.854921	0.999904	572.003	0.0680739	1.0242	0.284697	3.59752	0.000321267	0.00608929	273.004	3.49313	0.134473	0.249061	0.539921	0.589251	0.99988	0.229699
TMEM201	901.531	-1.12127	0.209648	-5.34835	8.87582e-08	4.45772e-06	1130.7	7.05179	-0.127548	0.228863	-0.557312	0.577314	0.999904	839.358	0.238588	-1.46212	0.288097	-5.07509	3.87317e-07	2.56198e-05	1107.91	6.41193	-0.183382	0.282369	-0.649442	0.516053	0.99988	0.287306
CALR	154.119	-0.660494	0.244785	-2.69826	0.00697023	0.0538434	156.704	2.15675	-0.164377	0.240185	-0.684373	0.493739	0.999904	129.134	0.306502	-1.4278	0.33229	-4.29684	1.73251e-05	0.000589659	152.102	4.76132	-0.25852	0.39778	-0.649906	0.515753	0.99988	0.287559
CALU	8219.45	0.268241	0.122091	2.19705	0.0280168	0.145777	5836.01	1.55258	-0.0144217	0.115815	-0.124523	0.900901	0.999904	8137.49	0.0453228	0.250145	0.133766	1.87002	0.0614808	0.2265	5967.92	1.21126	0.0553819	0.113259	0.488985	0.624852	0.99988	0.204223
CAMK1	78.3747	-0.119154	0.370254	-0.321817	0.747591	0.905857	81.7356	0.126336	-0.287251	0.315891	-0.909335	0.363173	0.999904	66.6684	0.439886	-0.647522	0.520199	-1.24476	0.21322	0.470235	75.5362	0.671172	-0.552941	0.335598	-1.64763	0.0994286	0.99988	1.00249
CAMK2D	1201.82	0.322948	0.155481	2.07709	0.0377933	0.179342	1555.08	1.42259	0.0331145	0.198607	0.166734	0.86758	0.999904	1228.36	0.0616906	0.387232	0.198256	1.95319	0.0507976	0.202706	1681.62	1.29416	0.253494	0.24494	1.03492	0.300705	0.99988	0.52186
CAMK2G	729.172	-0.401614	0.147716	-2.71883	0.00655132	0.051452	889.168	2.18367	0.0997196	0.151539	0.658044	0.51051	0.999904	684.932	0.291996	-0.610421	0.181867	-3.3564	0.000789629	0.0117347	851.901	3.10258	-0.0155832	0.157685	-0.0988246	0.921278	0.99988	0.0356095
CAVIN3	210.398	-1.1141	0.303568	-3.67002	0.000242534	0.00385093	245.129	3.61523	0.0807379	0.201548	0.400588	0.688723	0.999904	181.274	0.161955	-1.93127	0.469942	-4.10959	3.96356e-05	0.00114994	206.61	4.40191	-0.444316	0.232607	-1.91016	0.0561128	0.910359	1.25094
CAMKK2	602.554	0.0474099	0.15345	0.308959	0.757352	0.910858	934.192	0.120702	0.184424	0.211197	0.873231	0.382537	0.999904	671.356	0.417326	0.347069	0.187371	1.85231	0.0639812	0.231548	943.805	1.19395	0.217519	0.215579	1.009	0.312975	0.99988	0.50449
CAMLG	86.486	-0.101448	0.309751	-0.327514	0.74328	0.903872	128.628	0.128848	0.346852	0.301848	1.14909	0.250517	0.999904	77.323	0.601162	-0.45009	0.438695	-1.02598	0.304903	0.573003	111.742	0.515838	-0.0383145	0.305361	-0.125473	0.900149	0.99988	0.0456854
CAMSAP1	668.384	0.230494	0.221847	1.03898	0.298815	0.605755	545.888	0.524598	-0.0738328	0.274315	-0.269153	0.787812	0.999904	598.044	0.103578	-0.0743716	0.301883	-0.246359	0.805404	0.913699	538.825	0.0939862	-0.107009	0.300217	-0.35644	0.721511	0.99988	0.141757
XRCC3	434.471	-1.11368	0.273277	-4.07528	4.59598e-05	0.000981427	619.078	4.33762	-0.000505881	0.341851	-0.00147983	0.998819	0.999904	480.108	0.000513089	-0.69038	0.416708	-1.65675	0.0975707	0.302291	666.068	1.01068	0.211611	0.361419	0.5855	0.558212	0.99988	0.253201
CAMTA1	481.398	-0.0443511	0.141217	-0.314063	0.753473	0.909016	629.453	0.122932	-0.0394034	0.140745	-0.279963	0.779506	0.999904	504.488	0.10818	0.0976816	0.202885	0.481463	0.630188	0.819622	652.201	0.20053	0.0686859	0.13772	0.498737	0.617965	0.99988	0.209036
CAMTA2	981.492	0.201225	0.133777	1.50419	0.132533	0.389549	977.197	0.877676	0.0624141	0.1325	0.471048	0.637606	0.999904	937.011	0.195447	0.0826727	0.272428	0.303466	0.761535	0.892761	1005.58	0.11831	0.148101	0.150494	0.984095	0.325069	0.99988	0.488025
MAGED1	557.911	-1.10845	0.178206	-6.22009	4.96884e-10	4.13595e-08	1920.48	9.30374	-0.0189976	0.11605	-0.163702	0.869966	0.999904	591.013	0.0604978	-0.84724	0.205773	-4.11736	3.83239e-05	0.00113022	1995.88	4.41653	0.0966337	0.128752	0.750541	0.452929	0.99988	0.34397
FAT1	841.794	-1.10275	0.197955	-5.57073	2.53681e-08	1.48429e-06	1126.45	7.59571	-0.122874	0.215996	-0.568871	0.569444	0.999904	840.834	0.244549	-1.09153	0.297858	-3.66459	0.000247731	0.00505303	1163.43	3.60602	-0.0222941	0.287948	-0.0774241	0.938286	0.99988	0.0276647
CANX	27170.6	0.19344	0.110019	1.75824	0.078707	0.285945	23332.2	1.10399	0.00160095	0.145011	0.0110402	0.991191	0.999904	24737.9	0.00384247	-0.0624498	0.148698	-0.419977	0.674503	0.845602	21566.7	0.171016	-0.228854	0.185918	-1.23094	0.218345	0.99988	0.660857
CAP1	1215.82	-0.34912	0.178253	-1.95856	0.0501639	0.214553	1218.26	1.29961	0.119619	0.148492	0.80556	0.420497	0.999904	1171.68	0.376237	-0.462914	0.196095	-2.36066	0.0182423	0.106684	1187.69	1.73892	0.0546666	0.168229	0.324953	0.745217	0.99988	0.127717
CAPG	566.58	0.125242	0.213407	0.586872	0.55729	0.80463	443.667	0.253919	0.34296	0.276942	1.23838	0.215573	0.999904	484.242	0.666405	-0.336519	0.30304	-1.11048	0.266794	0.53168	353.707	0.573824	-0.298321	0.275142	-1.08424	0.278257	0.99988	0.555554
CAPN1	337.638	-0.350749	0.358501	-0.978376	0.327888	0.635497	295.604	0.484274	0.482469	0.342488	1.40872	0.158918	0.999904	270.457	0.798826	-1.20983	0.495303	-2.44261	0.0145813	0.0913513	238.158	1.8362	-0.0927839	0.280079	-0.331278	0.740435	0.99988	0.130513
CAPN10	259.526	0.0491103	0.245107	0.200362	0.841197	0.944116	282.912	0.0751022	-0.0529055	0.18707	-0.282811	0.777322	0.999904	222.331	0.109399	-0.421213	0.366601	-1.14897	0.250568	0.514761	254.494	0.601074	-0.376882	0.204796	-1.84028	0.0657268	0.946645	1.18226
CAPN10-DT	106.585	0.0962367	0.287053	0.335258	0.737431	0.901715	128.692	0.132279	0.155073	0.332579	0.466273	0.64102	0.999904	97.9348	0.193129	-0.14258	0.326938	-0.436106	0.662759	0.837951	123.021	0.178644	0.0348993	0.335626	0.103983	0.917183	0.99988	0.037544
CAPN15	778.856	-0.247891	0.185413	-1.33697	0.181233	0.467847	1188.54	0.741762	0.0651985	0.19147	0.340516	0.733468	0.999904	636.546	0.134619	-0.970722	0.499286	-1.94422	0.0518689	0.205283	1092.95	1.28509	-0.175586	0.291421	-0.602517	0.54683	0.99988	0.262147
COPS4	69.8308	-1.09506	0.39284	-2.78754	0.00531098	0.0439838	70.9898	2.27483	-0.127967	0.364236	-0.351329	0.725341	0.999904	68.267	0.139458	-1.18522	0.518461	-2.28604	0.0222519	0.121514	82.078	1.65263	0.285513	0.308222	0.926322	0.354279	0.99988	0.450655
CAPN7	84.465	0.0783542	0.391522	0.200127	0.841381	0.944124	89.4099	0.0750073	0.161513	0.352913	0.457656	0.6472	0.999904	89.5581	0.188962	0.245848	0.343706	0.715287	0.474432	0.717006	106.278	0.323826	0.610045	0.441009	1.38329	0.166575	0.99988	0.77839
CAPNS1	2985.56	-0.0110775	0.126067	-0.0878699	0.92998	0.976721	2897.92	0.0315263	-0.0210139	0.150838	-0.139315	0.889202	0.999904	2437.4	0.0509998	-0.662875	1.44773	-0.457872	0.647044	0.827753	2729.23	0.189066	-0.195878	0.187472	-1.04484	0.296098	0.99988	0.528565
JUND	268.756	-1.09279	0.215677	-5.06679	4.04577e-07	1.70915e-05	284.329	6.393	0.00406892	0.173519	0.0234494	0.981292	0.999904	374.603	0.00820183	0.0765881	0.301041	0.254411	0.799178	0.910635	386.794	0.0973564	0.792553	0.197893	4.00496	6.20275e-05	0.0200349	4.20742
SLC4A3	134.092	-1.08721	0.277605	-3.9164	8.98814e-05	0.00169098	55.2767	4.04633	-0.808264	0.991999	-0.814783	0.415197	0.999904	143.491	0.381746	-0.791033	0.426681	-1.85392	0.0637508	0.231225	53.3009	1.19551	-0.937963	0.519709	-1.80478	0.0711084	0.960716	1.14808
CAPZA2	700.799	-0.195586	0.173731	-1.1258	0.260251	0.566597	598.326	0.584607	-0.0418523	0.14538	-0.287883	0.773437	0.999904	616.299	0.111575	-0.617945	0.295869	-2.08858	0.0367458	0.167466	586.106	1.43479	-0.0964135	0.16499	-0.58436	0.558978	0.99988	0.252605
CARD10	331.97	-0.916263	0.34092	-2.68762	0.00719643	0.0552576	275.456	2.14288	-0.239688	0.199047	-1.20418	0.228521	0.999904	298.348	0.641073	-1.40209	0.417362	-3.35941	0.000781091	0.0116497	257.053	3.1073	-0.459463	0.256369	-1.79219	0.0731021	0.962862	1.13607
CARD19	356.542	-0.131494	0.224043	-0.586913	0.557262	0.80463	533.681	0.253941	-0.060191	0.201733	-0.29837	0.765421	0.999904	327.253	0.1161	-0.395186	0.346083	-1.14188	0.253503	0.517167	513.583	0.596017	-0.16792	0.210458	-0.797882	0.424939	0.99988	0.371673
CARD8	326.879	0.49194	0.222401	2.21195	0.0269704	0.141655	373.463	1.56911	-0.0415317	0.236945	-0.17528	0.86086	0.999904	310.361	0.0650677	0.371218	0.253397	1.46497	0.14293	0.377662	386.595	0.844878	0.0652623	0.248248	0.262891	0.792634	0.99988	0.100927
CARD9	80.4387	-0.0410462	0.360603	-0.113827	0.909375	0.970463	125.312	0.0412569	0.29194	0.268192	1.08855	0.276353	0.999904	56.317	0.558536	-1.38539	0.615457	-2.25099	0.0243863	0.129485	101.261	1.61285	-0.320094	0.336124	-0.95231	0.34094	0.99988	0.467323
DHRS7B	55.1171	-1.08601	0.361689	-3.00261	0.00267676	0.0264556	65.2027	2.57239	-0.503191	0.32809	-1.5337	0.125104	0.999904	60.9786	0.90273	-0.661522	0.333421	-1.98405	0.0472507	0.194752	71.2575	1.32559	-0.198584	0.365317	-0.543594	0.586721	0.99988	0.231569
CARHSP1	216.853	-0.239527	0.201651	-1.18783	0.234899	0.53857	247.63	0.629118	0.224631	0.267734	0.839006	0.401466	0.999904	197.178	0.396351	-0.548203	0.253381	-2.16355	0.0304986	0.150201	220.484	1.51572	-0.0976527	0.264178	-0.369647	0.711646	0.99988	0.147736
LIMA1	2183.56	-1.07979	0.123774	-8.72389	2.68815e-18	6.04937e-16	1608.46	17.5705	-0.132754	0.168889	-0.786042	0.431843	0.999904	2254.9	0.364674	-0.925906	0.158344	-5.84744	4.99207e-09	5.67448e-07	1797.89	8.30172	0.190522	0.173431	1.09855	0.271965	0.99988	0.565487
CARMIL2	128.291	-0.29996	0.275573	-1.0885	0.276376	0.583065	157.359	0.558499	0.189895	0.230184	0.824972	0.409388	0.999904	114.598	0.387865	-0.681594	0.869941	-0.783494	0.433337	0.684962	140.665	0.363174	-0.122771	0.312171	-0.39328	0.694113	0.99988	0.15857
PAM	416.427	-1.07678	0.242292	-4.44413	8.82477e-06	0.000239045	552.165	5.0543	-0.348508	0.149332	-2.33378	0.019607	0.999904	397.738	1.70759	-1.27749	0.40115	-3.18457	0.0014497	0.018399	492.574	2.83872	-0.747925	0.154232	-4.84934	1.23872e-06	0.000926559	5.90703
CARS2	515.75	-0.165291	0.157091	-1.0522	0.292708	0.60089	579.085	0.533565	-0.0212058	0.222998	-0.0950943	0.92424	0.999904	491.259	0.0342153	-0.308975	0.24804	-1.24566	0.212889	0.470235	544.363	0.671848	-0.202185	0.288305	-0.701288	0.483123	0.99988	0.315942
ERG	305.085	-1.07487	0.265732	-4.04494	5.23375e-05	0.00109562	407.278	4.28119	-0.111814	0.221059	-0.505811	0.612989	0.999904	328.884	0.212547	-0.751507	0.229139	-3.27969	0.00103921	0.0144331	417.013	2.9833	-0.0369004	0.216471	-0.170464	0.864645	0.99988	0.063162
CASC3	373.392	0.560343	0.244147	2.2951	0.0217272	0.122578	374.666	1.663	-0.0544273	0.197818	-0.275138	0.78321	0.999904	363.783	0.106122	0.504274	0.326295	1.54546	0.122236	0.345269	358.297	0.912801	-0.179933	0.241588	-0.744794	0.456397	0.99988	0.340658
CASC8	102.466	0.00498497	0.294845	0.0169071	0.986511	0.995138	205.702	0.00589818	-0.0143831	0.199993	-0.071918	0.942667	0.999904	104.248	0.0256416	0.0596137	0.303413	0.196477	0.844237	0.932003	225.692	0.0735358	0.246531	0.206289	1.19508	0.232058	0.99988	0.634404
CASK	394.64	0.119768	0.18004	0.665227	0.505905	0.773061	421.479	0.295931	-0.0171094	0.217592	-0.0786306	0.937326	0.999904	510.022	0.0281091	0.770843	0.362124	2.12867	0.0332813	0.157848	472.08	1.4778	0.30166	0.309416	0.974936	0.329592	0.99988	0.482023
CASP1	318.776	-0.584359	0.215763	-2.70834	0.00676205	0.0526449	760.162	2.16992	-0.0284968	0.198967	-0.143224	0.886114	0.999904	313.994	0.0525106	-0.628371	0.236396	-2.65813	0.00785753	0.0611269	811.112	2.10471	0.159306	0.206132	0.772832	0.439622	0.99988	0.356921
CASP10	57.2443	-0.973855	0.465415	-2.09244	0.0363988	0.174852	54.7272	1.43891	0.545021	0.51088	1.06683	0.286049	0.999904	58.7882	0.54356	-0.851471	0.618368	-1.37697	0.168523	0.41547	51.1492	0.773341	0.379671	0.741595	0.511966	0.608675	0.99988	0.215615
CASP2	60.8265	-0.0648791	0.402675	-0.16112	0.871999	0.956685	66.2136	0.0594842	0.0253152	0.497491	0.0508858	0.959417	0.999904	80.5815	0.0179928	0.676099	0.337311	2.00438	0.0450293	0.189671	52.5725	1.3465	-0.717147	0.467164	-1.53511	0.124757	0.99988	0.903934
LPIN1	2048.96	-1.07457	0.123174	-8.72402	2.6849e-18	6.04937e-16	1418.15	17.5711	-0.199359	0.16565	-1.2035	0.228784	0.999904	2077.36	0.640575	-1.00051	0.202904	-4.93096	8.18247e-07	4.84772e-05	1500.11	6.08712	-0.0240492	0.206178	-0.116643	0.907143	0.99988	0.0423241
CASP4	130.796	0.138317	0.366001	0.377914	0.705495	0.88427	223.53	0.151506	-0.306256	0.366811	-0.834915	0.403766	0.999904	151.755	0.393871	0.530698	0.382295	1.38819	0.165079	0.410174	223.442	0.782309	-0.300584	0.372023	-0.80797	0.419108	0.99988	0.377674
DMAC2	439.469	-1.06857	0.230437	-4.63713	3.53288e-06	0.000107661	707.611	5.45187	-0.184733	0.22147	-0.834122	0.404212	0.999904	409.427	0.39339	-1.39811	0.290008	-4.82094	1.42882e-06	7.6039e-05	686.53	5.84502	-0.274895	0.217746	-1.26246	0.206783	0.99988	0.684486
CASP8	778.743	-0.172528	0.153137	-1.12663	0.259899	0.566252	782.395	0.585195	-0.297755	0.13443	-2.21495	0.0267637	0.999904	903.814	1.57245	0.259871	0.202145	1.28556	0.198595	0.454025	850.426	0.702032	-0.0366313	0.139212	-0.263133	0.792448	0.99988	0.101029
CASP8AP2	429.153	-0.820217	0.322198	-2.54569	0.0109061	0.0752049	604.179	1.96233	-0.175253	0.272683	-0.6427	0.520419	0.999904	402.02	0.283647	-1.08343	0.372924	-2.90523	0.00366978	0.0360451	603.225	2.43536	-0.176589	0.222165	-0.794854	0.426698	0.99988	0.369879
CASP9	155.646	0.425739	0.380728	1.11822	0.263472	0.570742	174.556	0.579266	0.0370413	0.279125	0.132705	0.894427	0.999904	158.494	0.0484552	0.478911	0.315216	1.51931	0.128685	0.355989	167.059	0.890471	-0.0821728	0.294559	-0.278969	0.780269	0.99988	0.107756
CAST	3880.62	0.0327741	0.095976	0.341482	0.73274	0.899363	3727.5	0.13505	-0.0806763	0.144487	-0.558366	0.576595	0.999904	4105.35	0.239129	0.197198	0.163569	1.2056	0.227973	0.487652	4153.63	0.642117	0.229181	0.165668	1.38338	0.16655	0.99988	0.778456
SEMA4F	232.425	-1.06834	0.324603	-3.29122	0.000997522	0.0121467	171.592	3.00108	-0.701189	0.457626	-1.53223	0.125465	0.999904	215.339	0.901476	-1.42417	0.541518	-2.62997	0.00853935	0.0644484	196.594	2.06858	-0.227107	0.275466	-0.824444	0.409687	0.99988	0.387548
PEDS1-UBE2V1	167.825	-1.06755	0.302037	-3.53451	0.000408528	0.00584424	221.525	3.38878	-0.317478	0.296206	-1.07181	0.283804	0.999904	207.408	0.546982	-0.269096	0.253152	-1.06298	0.287789	0.554556	274.82	0.540925	0.311783	0.34217	0.911194	0.362193	0.99988	0.44106
ST3GAL6	328.53	-1.0667	0.296667	-3.5956	0.000323642	0.00488679	583.799	3.48993	-0.16838	0.182041	-0.924954	0.35499	0.999904	319.917	0.449784	-1.17425	0.342813	-3.42533	0.000614048	0.00965004	647.097	3.2118	0.138644	0.202203	0.685665	0.492924	0.99988	0.30722
CBARP	258.43	0.214316	0.282314	0.759141	0.447768	0.736323	300.866	0.348946	0.0955662	0.217053	0.44029	0.659727	0.999904	213.156	0.180636	-0.342602	0.577899	-0.59284	0.553288	0.771276	292.118	0.257049	0.0156623	0.28667	0.0546351	0.956429	0.99988	0.0193472
CBFA2T2	143.017	0.19248	0.49688	0.387376	0.698478	0.881332	163.23	0.155847	0.434807	0.341671	1.27259	0.203164	0.999904	156.503	0.692153	0.438899	0.609658	0.719909	0.471581	0.714543	140.896	0.326444	0.0471081	0.349341	0.134849	0.892732	0.99988	0.0492791
MREG	100.289	-1.06657	0.294495	-3.6217	0.00029267	0.0044769	76.0031	3.53362	-0.20012	0.39559	-0.505876	0.612943	0.999904	88.9994	0.21258	-1.66177	0.533133	-3.11699	0.00182708	0.022053	82.9062	2.73824	0.0551084	0.405398	0.135937	0.891871	0.99988	0.0496978
CBLL1	244.77	-0.175327	0.206579	-0.848715	0.39604	0.693158	369.907	0.402261	-0.0171719	0.248012	-0.0692383	0.9448	0.999904	291.358	0.0246602	0.324127	0.214458	1.51138	0.130692	0.358768	417.619	0.88375	0.321963	0.256942	1.25306	0.210185	0.99988	0.677398
CBR1	372.438	-0.052786	0.22455	-0.235074	0.814151	0.933436	464.06	0.089295	0.21905	0.18152	1.20675	0.227527	0.999904	289.218	0.642966	-0.919108	0.318515	-2.8856	0.00390667	0.0375528	381.439	2.40819	-0.356118	0.254514	-1.39921	0.161751	0.99988	0.791153
TTK	97.2221	-1.06563	0.309554	-3.44246	0.000576441	0.0078073	145.555	3.23925	-0.11827	0.245495	-0.481759	0.629977	0.999904	120.697	0.200675	-0.253018	0.33632	-0.752313	0.451863	0.70101	165.434	0.344993	0.246357	0.354735	0.694482	0.48738	0.99988	0.312133
GABPA	289.738	-1.06116	0.269358	-3.93959	8.16207e-05	0.00157612	376.198	4.0882	-0.0782745	0.27489	-0.284749	0.775837	0.999904	272.876	0.11023	-1.33269	0.327567	-4.06846	4.73248e-05	0.00131245	421.947	4.32491	0.245954	0.200424	1.22717	0.219758	0.99988	0.658056
TEAD2	547.713	-1.06031	0.291095	-3.6425	0.000270007	0.00418493	864.01	3.56863	-0.102889	0.153072	-0.672159	0.501483	0.999904	522.628	0.299744	-1.2634	0.330511	-3.82256	0.000132074	0.00309884	838.674	3.87918	-0.186217	0.167463	-1.11199	0.266144	0.99988	0.574883
CBWD2	396.707	0.423286	0.195692	2.16302	0.0305396	0.15538	376.07	1.51514	0.408678	0.237061	1.72394	0.0847193	0.999904	427.474	1.07202	0.613864	0.182896	3.35635	0.000789794	0.0117347	344.797	3.10249	0.187222	0.24992	0.749128	0.45378	0.99988	0.343155
CBWD3	393.562	0.527748	0.21918	2.40783	0.0160475	0.0984213	463.497	1.79459	-0.257402	0.192963	-1.33394	0.182222	0.999904	398.833	0.739399	0.566588	0.256331	2.21037	0.0270792	0.139115	427.86	1.56736	-0.519592	0.248726	-2.08901	0.0367065	0.819541	1.43526
CBWD5	712.61	0.136417	0.151069	0.903013	0.366519	0.669112	833.273	0.435903	-0.0185493	0.192756	-0.0962317	0.923337	0.999904	677.413	0.03464	0.0018328	0.210384	0.00871168	0.993049	0.99748	809.569	0.00302925	-0.0990949	0.211397	-0.468762	0.63924	0.99988	0.194336
CBWD6	144.588	0.633136	0.320964	1.97261	0.0485404	0.209989	152.299	1.3139	-0.170325	0.365317	-0.466238	0.641045	0.999904	165.229	0.193111	0.945161	0.339962	2.78019	0.00543267	0.0471852	162.94	2.26499	0.0326233	0.293697	0.111078	0.911555	0.99988	0.0402173
CBX1	78.392	-0.858477	0.50175	-1.71096	0.0870877	0.300797	112.965	1.06004	0.00567067	0.374088	0.0151586	0.987906	0.999904	92.3548	0.00528454	-0.266194	0.407534	-0.653182	0.513639	0.746578	124.103	0.289342	0.267757	0.390593	0.685514	0.49302	0.99988	0.307136
CBX3	933.077	-0.1563	0.183887	-0.849978	0.395337	0.692706	932.937	0.403032	-0.00450475	0.201303	-0.0223779	0.982147	0.999904	811.46	0.00782373	-0.61123	0.25467	-2.40008	0.0163913	0.0990243	905.25	1.78539	-0.0868621	0.217345	-0.39965	0.689414	0.99988	0.16152
CBX5	197.397	-0.539509	0.265741	-2.03021	0.0423354	0.193671	192.753	1.3733	0.334195	0.291905	1.14487	0.252261	0.999904	182.263	0.598149	-0.829328	0.312988	-2.64971	0.00805614	0.0620218	161.769	2.09387	-0.146366	0.326799	-0.447877	0.654242	0.99988	0.184261
CBX6	457.008	-0.267386	0.245747	-1.08805	0.276572	0.583065	322.869	0.558192	0.0801407	0.230632	0.347483	0.728228	0.999904	412.593	0.137733	-0.605853	0.549383	-1.10279	0.270119	0.534848	349.124	0.568444	0.299258	0.283203	1.05669	0.290653	0.99988	0.536626
TUBA1B	45385.3	-1.05986	0.152379	-6.95542	3.51507e-12	4.07261e-10	51955.2	11.4541	-0.200694	0.142547	-1.40791	0.159157	0.999904	47665.5	0.798175	-0.839629	0.22086	-3.80163	0.000143745	0.00331292	56931.2	3.84241	0.0750582	0.132157	0.567949	0.57007	0.99988	0.244072
CC2D1A	1280.51	0.0217015	0.0961897	0.225611	0.821504	0.935959	1471.57	0.0853903	0.00829992	0.122863	0.0675542	0.946141	0.999904	1211.23	0.0240444	-0.132936	0.280215	-0.474407	0.63521	0.821746	1384.85	0.197083	-0.165328	0.144487	-1.14424	0.252522	0.99988	0.5977
CC2D1B	726.56	-0.00571668	0.151508	-0.0377319	0.969901	0.989692	712.152	0.0132724	0.250671	0.161429	1.55283	0.120464	0.999904	681.117	0.919143	-0.189738	0.233109	-0.813944	0.415677	0.674225	703.579	0.381244	0.222761	0.17924	1.24281	0.213937	0.99988	0.669714
CCAR1	1264.66	-0.280101	0.237852	-1.17763	0.238945	0.542833	1347.18	0.621702	-0.394558	0.215403	-1.83172	0.0669935	0.999904	1636.91	1.17397	0.45309	0.294117	1.54051	0.123437	0.346653	1657.67	0.908556	0.22777	0.229934	0.990588	0.321887	0.99988	0.492297
GDF11	102.104	-1.05973	0.325617	-3.25454	0.00113576	0.0134749	139.486	2.94471	-0.149118	0.310304	-0.480553	0.630834	0.999904	103.876	0.200085	-0.97577	0.433771	-2.2495	0.0244804	0.129632	149.722	1.61118	0.0691626	0.318577	0.217099	0.828131	0.99988	0.0819008
CCDC102B	188.341	0.14491	0.277626	0.521961	0.601698	0.829434	273.965	0.220622	0.0829428	0.234642	0.353487	0.723723	0.999904	188.935	0.140427	0.162875	0.323744	0.503099	0.614895	0.811085	299.111	0.211199	0.326869	0.268746	1.21627	0.223881	0.99988	0.649983
CCDC106	396.79	-0.283705	0.230885	-1.22877	0.219158	0.519567	685.836	0.659243	0.0089236	0.179771	0.0496388	0.96041	0.999904	366.827	0.0175432	-0.538631	0.472742	-1.13938	0.254546	0.518277	658.787	0.594233	-0.103798	0.190948	-0.543593	0.586722	0.99988	0.231568
SLF1	104.145	-1.0536	0.354332	-2.97347	0.0029445	0.0283593	142.304	2.53099	-0.173871	0.448144	-0.387979	0.698032	0.999904	109.568	0.156125	-0.827293	0.412344	-2.00632	0.0448225	0.189111	153.46	1.3485	0.0510295	0.440968	0.115722	0.907873	0.99988	0.0419748
CCDC112	93.9236	-0.0124721	0.356108	-0.0350232	0.972061	0.990636	63.1197	0.0123064	-0.0958471	0.366914	-0.261225	0.793919	0.999904	91.3915	0.100224	-0.0812695	0.436196	-0.186314	0.852198	0.936282	72.153	0.0694593	0.279498	0.401976	0.69531	0.486861	0.99988	0.312595
ATP2B4	643.044	-1.05011	0.344246	-3.05046	0.00228488	0.0235366	1648.75	2.64114	-0.0937142	0.361017	-0.259584	0.795185	0.999904	572.454	0.0995319	-1.61997	0.57679	-2.8086	0.00497573	0.0443784	1569.69	2.30314	-0.237506	0.396082	-0.599639	0.548747	0.99988	0.260628
CCDC115	59.5769	-0.507972	0.584599	-0.868923	0.384889	0.685015	64.286	0.414664	-0.268916	0.589804	-0.455941	0.648432	0.999904	81.9143	0.188135	0.430987	0.587145	0.734039	0.462925	0.7096	72.6442	0.334489	0.101381	0.547851	0.185051	0.853189	0.99988	0.0689549
CCDC124	107.644	0.30627	0.461075	0.664253	0.506528	0.773514	148.491	0.295396	-0.0611942	0.311099	-0.196703	0.84406	0.999904	148.469	0.0736268	1.06642	0.461594	2.3103	0.0208715	0.116087	128.954	1.68045	-0.51087	0.514819	-0.992329	0.321037	0.99988	0.493445
CCDC125	288.878	0.242402	0.220787	1.0979	0.272249	0.579668	371.084	0.565034	-0.205584	0.211052	-0.97409	0.330012	0.999904	323.303	0.481471	0.536896	0.288637	1.86011	0.0628702	0.229357	390.945	1.20156	-0.0395037	0.267576	-0.147636	0.88263	0.99988	0.0542212
CCDC138	78.2612	0.413826	0.397587	1.04084	0.297948	0.605083	98.5792	0.52586	-0.42972	0.390072	-1.10164	0.270617	0.999904	74.2229	0.567645	0.284667	0.521684	0.545669	0.585293	0.791752	116.046	0.232626	0.076132	0.346344	0.219816	0.826014	0.99988	0.0830125
CCDC14	1228.8	0.298734	0.226126	1.32109	0.18647	0.475811	1355.11	0.729392	-0.128422	0.177867	-0.722012	0.470287	0.999904	1371.92	0.327637	0.584233	0.305586	1.91184	0.0558964	0.214428	1538.04	1.25262	0.236704	0.227724	1.03943	0.298604	0.99988	0.524904
CCDC150	164.88	0.0966882	0.266195	0.363224	0.716438	0.889745	182.969	0.144821	0.194006	0.320834	0.604693	0.545383	0.999904	178.336	0.263299	0.316036	0.301151	1.04943	0.293981	0.560158	174.602	0.531681	0.069226	0.358011	0.193363	0.846675	0.99988	0.0722835
CCDC159	61.6762	0.790502	0.414334	1.90789	0.056406	0.232313	74.2	1.24867	0.383182	0.31853	1.20297	0.228989	0.999904	52.8826	0.640185	0.432972	0.458798	0.943709	0.345318	0.609415	63.3152	0.461781	-0.0505679	0.419318	-0.120596	0.904011	0.99988	0.0438261
CCDC162P	68.7684	-0.283675	0.350564	-0.809195	0.418403	0.711753	68.1686	0.378405	-0.123011	0.43026	-0.2859	0.774955	0.999904	76.7044	0.110724	0.055364	0.411468	0.134552	0.892966	0.954472	66.3075	0.0491651	-0.195376	0.386324	-0.505731	0.613045	0.99988	0.212507
CCDC163	81.7979	1.14754	0.493273	2.32638	0.0199981	0.115621	67.1589	1.69901	0.253385	0.328751	0.770748	0.440856	0.999904	68.436	0.355703	0.766479	0.542683	1.41239	0.157835	0.399295	72.354	0.801796	0.450756	0.360214	1.25136	0.210804	0.99988	0.676121
CCDC169	118.862	0.487003	0.270206	1.80234	0.0714922	0.2684	66.2275	1.14574	0.145879	0.320506	0.455151	0.649001	0.999904	135.578	0.187755	0.805895	0.275184	2.92856	0.00340531	0.0341849	75.2211	2.46784	0.482492	0.307805	1.56752	0.116992	0.99988	0.931843
BAG1	691.083	-1.04887	0.198825	-5.27538	1.32484e-07	6.25133e-06	843.196	6.87784	-0.0575395	0.237771	-0.241996	0.808784	0.999904	660.644	0.0921677	-1.24514	0.300996	-4.13675	3.52258e-05	0.00106569	775.227	4.45314	-0.311302	0.270772	-1.14968	0.250274	0.99988	0.601585
CCDC18	194.371	-0.385388	0.327498	-1.17677	0.239289	0.543409	324.344	0.621077	0.23255	0.229947	1.01132	0.311863	0.999904	244.883	0.506036	0.300109	0.352959	0.850267	0.395176	0.657205	328.548	0.403209	0.270001	0.280617	0.962167	0.335966	0.99988	0.473705
CCDC189	159.768	-0.389293	0.240875	-1.61616	0.106059	0.339499	286.89	0.974452	-0.105328	0.191192	-0.550899	0.581703	0.999904	147.612	0.235299	-0.659135	0.330842	-1.99229	0.0463389	0.192936	263.147	1.33405	-0.373753	0.205348	-1.82009	0.0687446	0.960666	1.16276
CCDC24	72.244	-0.612876	0.362691	-1.6898	0.0910656	0.309962	110.039	1.04065	0.264193	0.340437	0.776039	0.437726	0.999904	59.698	0.358798	-1.42926	0.440752	-3.24278	0.00118368	0.0158384	90.5479	2.92676	-0.295197	0.333641	-0.884774	0.376279	0.99988	0.424491
CCDC25	403.763	0.2494	0.22023	1.13245	0.257444	0.563623	336.424	0.589318	0.144236	0.287124	0.502349	0.615422	0.999904	462.501	0.210827	0.598496	0.260704	2.2957	0.0216933	0.119354	344.357	1.66367	0.214038	0.225294	0.95004	0.342092	0.99988	0.465857
CCDC32	76.5245	-0.00521663	0.385544	-0.0135306	0.989204	0.995382	119.844	0.00471392	-0.129768	0.286495	-0.452951	0.650584	0.999904	80.8667	0.186697	0.157829	0.391456	0.403185	0.686812	0.853124	124.802	0.163162	-0.00827576	0.277605	-0.0298113	0.976218	0.99988	0.0104534
CCDC34	89.9944	0.0889938	0.310746	0.286387	0.774582	0.917297	136.809	0.110933	0.0133299	0.309427	0.0430794	0.965638	0.999904	99.3529	0.0151856	0.363248	0.342913	1.0593	0.289463	0.55538	146.217	0.538407	0.201246	0.351746	0.572133	0.567232	0.99988	0.24624
CCDC40	100.859	0.308075	0.374353	0.822955	0.410534	0.705443	164.341	0.386651	0.271291	0.262421	1.0338	0.301229	0.999904	95.3621	0.521103	0.165563	0.370087	0.447361	0.654615	0.833159	134.079	0.184014	-0.307997	0.275964	-1.11608	0.264388	0.99988	0.577758
CCDC43	118.926	-0.00175996	0.298173	-0.0059025	0.995291	0.997934	130.406	0.00205013	-0.564988	0.351922	-1.60544	0.108398	0.999904	102.392	0.964979	-0.457984	0.408842	-1.1202	0.262629	0.527379	138.692	0.580657	-0.347795	0.343115	-1.01364	0.310755	0.99988	0.507582
CCDC47	974.581	0.0925058	0.178008	0.519672	0.603292	0.830372	879.15	0.219472	0.0582008	0.326508	0.178252	0.858525	0.999904	999.923	0.0662471	0.171462	0.3633	0.471956	0.636958	0.822308	941.415	0.195889	0.250489	0.276907	0.904595	0.36568	0.99988	0.436899
LINC00641	284.512	-1.04861	0.221861	-4.72645	2.28477e-06	7.46825e-05	437.948	5.64116	-0.124624	0.255265	-0.488215	0.625398	0.999904	284.527	0.203844	-1.03148	0.210956	-4.88954	1.01074e-06	5.7067e-05	484.733	5.99536	0.170961	0.256422	0.666717	0.504953	0.99988	0.296749
CCDC51	140.626	-0.139243	0.298678	-0.466198	0.641074	0.854071	197.763	0.193092	-0.2193	0.228172	-0.961116	0.336494	0.999904	146.556	0.473023	-0.00792376	0.426937	-0.0185596	0.985192	0.993431	184.753	0.00647892	-0.438657	0.326974	-1.34157	0.179736	0.99988	0.745365
KHDC1	214.359	-1.04787	0.194636	-5.38373	7.29583e-08	3.82851e-06	387.224	7.13693	-0.216162	0.159419	-1.35594	0.17512	0.999904	207.039	0.756665	-1.19254	0.232148	-5.13698	2.79187e-07	1.95732e-05	378.727	6.55411	-0.280388	0.186687	-1.50192	0.133118	0.99988	0.875763
CCDC59	604.767	0.245634	0.188729	1.30151	0.193083	0.486282	798.963	0.714257	-0.231437	0.194715	-1.18859	0.234599	0.999904	755.77	0.629673	0.799717	0.224298	3.56542	0.000363271	0.00668739	921.24	3.43977	0.188108	0.17377	1.08251	0.279025	0.99988	0.554356
CCDC61	232.144	-0.0140504	0.333023	-0.0421904	0.966347	0.988046	325.471	0.0148669	0.295726	0.276726	1.06866	0.285222	0.999904	185.665	0.544816	-0.746958	0.606403	-1.23178	0.218029	0.475934	262.209	0.661485	-0.327647	0.280538	-1.16792	0.242837	0.99988	0.614685
CCDC66	224.156	0.349402	0.276825	1.26217	0.206886	0.502904	288.052	0.684269	0.00392445	0.245851	0.0159627	0.987264	0.999904	257.115	0.00556664	0.694662	0.318699	2.17968	0.0292813	0.146257	284.809	1.53341	-0.0262162	0.219189	-0.119606	0.904796	0.99988	0.0434495
CCDC77	262.884	-0.403225	0.374845	-1.07571	0.282055	0.588764	328.436	0.549666	-0.23584	0.202962	-1.16199	0.245239	0.999904	256.085	0.61041	-0.480452	0.263336	-1.82448	0.0680793	0.24088	346.967	1.16699	-0.061047	0.183086	-0.333434	0.738807	0.99988	0.131469
CCDC78	255.871	0.241631	0.217855	1.10914	0.267371	0.57445	236.007	0.572885	0.221059	0.232676	0.950069	0.342077	0.999904	199.212	0.465876	-0.508386	0.356651	-1.42544	0.154029	0.39363	196.259	0.812397	-0.316693	0.244844	-1.29345	0.195856	0.99988	0.708064
CCDC80	2816.24	-0.386404	0.14784	-2.61367	0.00895753	0.06481	1441.02	2.04781	0.0860056	0.195541	0.439835	0.660057	0.999904	2574.08	0.180419	-0.692966	0.201088	-3.44608	0.000568782	0.00917258	1351.78	3.24505	-0.0925632	0.163519	-0.566069	0.571347	0.99988	0.2431
CCDC82	386.734	0.61776	0.446679	1.38301	0.166662	0.447518	214.139	0.778163	-0.538657	0.197776	-2.72358	0.00645792	0.768297	407.503	2.18991	0.747183	0.529412	1.41135	0.158143	0.399654	243.867	0.80095	-0.114782	0.286596	-0.400501	0.688788	0.99988	0.161915
CCDC85C	580.036	-0.272416	0.153659	-1.77287	0.0762508	0.280277	693.24	1.11776	0.0190127	0.149118	0.127501	0.898544	0.999904	513.32	0.0464607	-0.683886	0.27249	-2.50977	0.012081	0.0802197	652.774	1.9179	-0.152081	0.176458	-0.861856	0.388767	0.99988	0.410311
CCDC88A	1243.28	-0.0823017	0.152557	-0.539481	0.589555	0.82217	1078.32	0.229476	0.00718777	0.209268	0.0343471	0.9726	0.999904	1511.07	0.0120656	0.455285	0.21393	2.1282	0.0333208	0.157848	1143.72	1.47729	0.17771	0.206499	0.860587	0.389465	0.99988	0.409531
CCDC88C	114.869	0.0741959	0.259133	0.286323	0.774631	0.917297	85.8606	0.110905	-0.311443	0.320294	-0.972368	0.330868	0.999904	88.611	0.480346	-0.764176	0.343354	-2.22562	0.0260397	0.135619	96.0513	1.58436	0.0305855	0.453439	0.0674522	0.946222	0.99988	0.0240071
RGS3	1595.66	-1.04698	0.170805	-6.1297	8.8044e-10	6.82312e-08	1504.79	9.0553	-0.0585382	0.121125	-0.483286	0.628893	0.999904	1462.01	0.201423	-1.4593	0.281704	-5.18025	2.21591e-07	1.62149e-05	1416.99	6.65445	-0.235989	0.132851	-1.77635	0.0756754	0.974183	1.12105
CCDC90B	474.481	0.298031	0.197627	1.50805	0.131542	0.387832	342.049	0.880936	-0.0600417	0.195201	-0.30759	0.758394	0.999904	522.171	0.120105	0.546154	0.260958	2.09288	0.0363597	0.166289	364.702	1.43938	0.126724	0.182979	0.692561	0.488585	0.99988	0.31106
CCDC92	139.457	-0.212681	0.286774	-0.741633	0.45831	0.743023	137.202	0.338841	-0.12184	0.244453	-0.49842	0.618188	0.999904	143.596	0.20888	-0.114552	0.364471	-0.314298	0.753295	0.889006	143.743	0.123035	0.0216419	0.232857	0.0929406	0.925951	0.99988	0.0334121
CCDC93	258.177	0.258644	0.328638	0.787018	0.431271	0.7222	148.129	0.365249	1.61028	0.657554	2.44889	0.0143299	0.999904	191.668	1.84376	-0.651095	0.598001	-1.08879	0.276248	0.542943	113.321	0.558701	1.07763	0.627046	1.71858	0.0856913	0.99988	1.06706
CCHCR1	560.989	-0.298461	0.164414	-1.8153	0.0694783	0.263203	757.085	1.15815	0.198891	0.159634	1.24592	0.212795	0.999904	511.508	0.672039	-0.604653	0.243718	-2.48096	0.013103	0.0849448	658.28	1.88263	-0.198303	0.180871	-1.09638	0.272912	0.99988	0.563978
CCM2	267.166	-0.281306	0.280824	-1.00171	0.316482	0.624429	304.118	0.499651	0.231049	0.222991	1.03614	0.300138	0.999904	243.823	0.522679	-0.583059	0.387455	-1.50484	0.132364	0.360664	254.855	0.878229	-0.273915	0.232249	-1.1794	0.238237	0.99988	0.622991
CCN4	1401.23	0.0597139	0.128012	0.466473	0.640877	0.854071	59.1099	0.193225	-0.0175353	0.348871	-0.0502631	0.959913	0.999904	1319.79	0.0177683	-0.104887	0.148926	-0.704288	0.481254	0.722745	56.8948	0.317626	-0.123754	0.404735	-0.305765	0.759784	0.99988	0.11931
SBNO2	347.696	-1.04425	0.281237	-3.71305	0.000204775	0.00335884	1054.41	3.68872	0.168209	0.353341	0.476053	0.634037	0.999904	295.429	0.197886	-1.90849	0.424706	-4.49368	7.00013e-06	0.000275025	939.881	5.15489	-0.154952	0.370138	-0.418633	0.675485	0.99988	0.170385
CCNB1IP1	294.436	0.0654562	0.293334	0.223146	0.823422	0.936503	323.479	0.0843776	0.149094	0.243106	0.613287	0.539687	0.999904	407.855	0.267858	0.883821	0.549369	1.60879	0.107662	0.321557	304.753	0.967939	-0.0117333	0.264231	-0.0444055	0.964581	0.99988	0.0156612
CCNB2	81.0061	-0.584329	0.369733	-1.58041	0.114014	0.356069	116.988	0.943042	-0.225635	0.292147	-0.772331	0.439918	0.999904	89.3761	0.356628	-0.240111	0.376028	-0.638545	0.523119	0.752839	137.127	0.281399	0.240701	0.285515	0.843043	0.399204	0.99988	0.398805
CCNB3	363	-1.19883	1.25096	-0.958322	0.3379	0.644045	290.14	0.471211	-0.476734	1.1441	-0.41669	0.676905	0.999904	475.19	0.169472	-0.175846	0.191952	-0.916096	0.359616	0.623304	392.815	0.444161	0.412081	0.275947	1.49334	0.135349	0.99988	0.868544
CCNC	238.085	-0.547936	0.231144	-2.37054	0.017762	0.106044	418.444	1.75051	0.0223632	0.160465	0.139365	0.889162	0.999904	265.381	0.0510193	-0.180366	0.276848	-0.651498	0.514725	0.746811	448.512	0.288425	0.221322	0.185117	1.19558	0.231859	0.99988	0.634776
CCND1	137.614	0.646228	0.383076	1.68695	0.0916136	0.311013	79.9117	1.03804	-0.00326018	0.412108	-0.00791098	0.993688	0.999904	129.906	0.00274995	0.513866	0.427684	1.20151	0.229555	0.489282	74.9012	0.639114	-0.184553	0.462395	-0.399124	0.689802	0.99988	0.161276
CCND3	779.695	0.545652	0.256196	2.12982	0.0331864	0.164833	932.227	1.47904	0.243803	0.168524	1.44669	0.147984	0.999904	639.537	0.829786	0.0332958	0.352872	0.0943566	0.924826	0.967957	758.005	0.03394	-0.359197	0.136791	-2.62588	0.00864254	0.477929	2.06336
CCNDBP1	781.243	0.117316	0.140493	0.835028	0.403702	0.699662	752.253	0.393939	-0.112455	0.158789	-0.708199	0.478822	0.999904	779.079	0.319826	0.11746	0.158634	0.740445	0.45903	0.707241	752.596	0.338159	-0.104154	0.193363	-0.538643	0.590133	0.99988	0.22905
CCNE2	82.8389	-1.1033	0.441008	-2.50178	0.0123572	0.082365	102.953	1.90808	-0.257938	0.40079	-0.643575	0.519851	0.999904	83.0989	0.284121	-1.07553	0.558883	-1.92443	0.054301	0.210992	136.617	1.26519	0.52634	0.349392	1.50644	0.131953	0.99988	0.87958
CCNF	139.877	-0.362672	0.312057	-1.1622	0.245155	0.549091	155.773	0.61056	0.108375	0.396863	0.273079	0.784792	0.999904	87.3099	0.105245	-3.13615	0.872812	-3.59315	0.000326699	0.00616934	161.674	3.48585	0.218228	0.42377	0.514968	0.606576	0.99988	0.217115
CCNG1	168.705	-0.378071	0.322544	-1.17215	0.241135	0.545058	241.793	0.617739	-0.561108	0.293038	-1.91479	0.0555187	0.999904	516.224	1.25556	2.14723	0.746604	2.876	0.00402753	0.038368	594.415	2.39496	1.64622	0.437773	3.76045	0.000169611	0.0388792	3.77055
CCNG2	117.971	0.0529804	0.515335	0.102808	0.918116	0.973504	149.804	0.0371026	-0.0392801	0.495639	-0.0792516	0.936833	0.999904	122.279	0.028338	0.161898	0.530497	0.305181	0.760228	0.892122	162.993	0.119056	0.203944	0.49116	0.41523	0.677974	0.99988	0.168787
CCNH	139.346	0.0546946	0.292924	0.186719	0.851881	0.948678	177.593	0.0696212	-0.00275742	0.231407	-0.0119159	0.990493	0.999904	172.398	0.00414872	0.61564	0.290284	2.12082	0.033937	0.159572	189.668	1.46933	0.188959	0.26453	0.71432	0.475029	0.99988	0.32328
CCNJ	93.4818	0.765483	0.436289	1.75453	0.0793394	0.287048	87.4862	1.10051	0.170497	0.684129	0.249218	0.803192	0.999904	75.9727	0.0951804	0.261596	0.422907	0.618566	0.536202	0.760082	85.6839	0.270671	0.112783	0.657098	0.171638	0.863722	0.99988	0.0636258
CCNJL	431.261	0.315254	0.172959	1.82271	0.0683476	0.260336	459.741	1.16528	-0.092423	0.162363	-0.569235	0.569197	0.999904	410.382	0.244738	0.193011	0.251724	0.766755	0.443227	0.694035	453.146	0.353374	-0.130315	0.164506	-0.792156	0.42827	0.99988	0.368283
CCNK	1365.85	-0.0336168	0.157267	-0.213756	0.830737	0.939079	1385.03	0.0805363	-0.0476292	0.148005	-0.321807	0.747599	0.999904	1438.78	0.126331	0.123871	0.193051	0.641648	0.521102	0.751269	1445.03	0.283078	0.0793847	0.122424	0.648438	0.516702	0.99988	0.28676
CCNL1	1552.52	0.219575	0.146757	1.49619	0.134605	0.393336	1667.15	0.870939	-0.059202	0.159812	-0.370447	0.711049	0.999904	1644.33	0.1481	0.379199	0.220453	1.72009	0.0854156	0.278172	1679.6	1.06846	-0.0315793	0.191886	-0.164573	0.86928	0.99988	0.0608402
HEG1	365.15	-1.03943	0.281793	-3.68861	0.000225484	0.00363446	384.946	3.64688	0.361269	0.416561	0.867267	0.385796	0.999904	351.103	0.413643	-1.20111	0.408592	-2.93964	0.00328595	0.0333668	303.079	2.48334	-0.316169	0.456137	-0.693144	0.488219	0.99988	0.311385
CCNO	269.31	-0.187235	0.190006	-0.985419	0.324419	0.632303	322.961	0.488894	0.0504006	0.239693	0.210272	0.833456	0.999904	235.116	0.0791175	-0.63373	0.315738	-2.00714	0.0447348	0.188877	303.352	1.34935	-0.129006	0.260073	-0.496036	0.619869	0.99988	0.2077
CCNQ	161.88	0.318699	0.319045	0.998917	0.317835	0.625514	165.456	0.497798	0.0612636	0.261107	0.23463	0.814496	0.999904	141.597	0.089111	-0.0428442	0.299905	-0.142859	0.886401	0.951236	157.48	0.0523697	-0.0804053	0.263774	-0.304827	0.760498	0.99988	0.118902
CCNT1	246.021	0.503293	0.360631	1.39559	0.162837	0.44105	359.632	0.788247	0.158655	0.214969	0.738038	0.460492	0.999904	191.682	0.336778	-0.171027	0.449635	-0.380369	0.703672	0.862594	283.664	0.15263	-0.576398	0.227514	-2.53347	0.0112941	0.538628	1.94715
CCNT2	648.588	0.206959	0.139996	1.47832	0.139323	0.403216	559.271	0.855978	0.0243288	0.148486	0.163846	0.869852	0.999904	653.837	0.0605546	0.238103	0.187244	1.27162	0.203509	0.459356	560.179	0.691417	0.0361382	0.184412	0.195964	0.844638	0.99988	0.0733293
CCNY	649.231	0.458313	0.247537	1.85149	0.0640988	0.250937	633.086	1.19315	0.230863	0.14945	1.54475	0.122408	0.999904	551.441	0.912191	0.029565	0.580673	0.0509151	0.959393	0.982692	685.354	0.0180034	0.44143	0.159551	2.76671	0.00566256	0.410593	2.24699
CCNYL2	221.376	0.369955	0.215966	1.71303	0.0867076	0.300193	167.316	1.06194	-0.189552	0.213618	-0.887339	0.374896	0.999904	251.951	0.426089	0.69498	0.261704	2.6556	0.0079168	0.0613841	189.785	2.10145	0.182741	0.204878	0.891949	0.37242	0.99988	0.428967
CCP110	554.926	0.0112309	0.168984	0.0664613	0.947011	0.98328	445.478	0.0236452	0.0693497	0.17507	0.396125	0.692013	0.999904	590.496	0.159886	0.194109	0.218149	0.889802	0.373572	0.636544	481.844	0.427625	0.28887	0.197259	1.46442	0.143079	0.99988	0.844425
FDPS	2805.56	-1.03614	0.112964	-9.17225	4.63246e-20	1.29069e-17	3397.26	19.3342	-0.10803	0.098481	-1.09696	0.272657	0.999904	2808.75	0.564383	-1.01787	0.175655	-5.79468	6.84516e-09	7.49001e-07	3413.56	8.16462	-0.0880873	0.144925	-0.607812	0.543312	0.99988	0.26495
CCS	152.84	0.339759	0.356697	0.952514	0.340836	0.645977	169.973	0.467454	-0.0177998	0.304875	-0.0583838	0.953443	0.999904	138.43	0.0207053	0.0810908	0.370189	0.219052	0.826609	0.924791	159.578	0.0826998	-0.203603	0.329019	-0.61882	0.536035	0.99988	0.270807
DGKI	315.114	-1.03467	0.280281	-3.69155	0.00022289	0.00360755	70.5086	3.65191	0.239409	0.608562	0.393401	0.694024	0.999904	328.392	0.158626	-0.850842	0.257266	-3.30724	0.000942195	0.0134871	78.4403	3.02586	0.523019	0.528374	0.989865	0.32224	0.99988	0.49182
TMEM39B	349.722	-1.03425	0.218016	-4.74391	2.09632e-06	6.91018e-05	458.961	5.67854	0.144146	0.151792	0.94963	0.3423	0.999904	345.901	0.465593	-1.06805	0.216618	-4.93059	8.19823e-07	4.84772e-05	398.878	6.08628	-0.261536	0.169754	-1.54067	0.123396	0.99988	0.908697
CCT2	282.726	0.110296	0.250367	0.440538	0.659548	0.864363	285.337	0.180754	0.0892142	0.266503	0.334758	0.737808	0.999904	269.381	0.132057	-0.0182607	0.267711	-0.0682106	0.945618	0.97866	250.385	0.0242843	-0.294336	0.291876	-1.00843	0.313249	0.99988	0.50411
CCT3	305.017	-0.46253	0.292534	-1.58112	0.113851	0.355751	461.839	0.943662	-0.0958509	0.197041	-0.486453	0.626646	0.999904	443.576	0.202978	0.601431	0.480216	1.25242	0.210417	0.467292	472.699	0.676919	-0.02326	0.205207	-0.113349	0.909754	0.99988	0.0410761
CCT4	79.6756	-0.449416	0.515563	-0.8717	0.383372	0.684141	135.838	0.416379	-0.191502	0.310951	-0.615861	0.537986	0.999904	78.4624	0.269229	-0.490032	0.395275	-1.23972	0.215078	0.471856	165.683	0.667405	0.362943	0.365751	0.992324	0.321039	0.99988	0.493442
TUBA4A	359.885	-1.03228	0.208491	-4.9512	7.37587e-07	2.87708e-05	454.631	6.13219	-0.505824	0.182488	-2.77182	0.00557431	0.735626	401.169	2.25381	-0.59052	0.29856	-1.97789	0.0479409	0.195913	610.662	1.31929	0.372124	0.232193	1.60265	0.109011	0.99988	0.96253
CCT6A	419.617	-0.367093	0.186632	-1.96694	0.0491903	0.211705	576.977	1.30812	-0.0211217	0.245291	-0.086109	0.93138	0.999904	467.599	0.0308732	-0.0219732	0.206388	-0.106466	0.915213	0.963434	713.792	0.0384778	0.546823	0.312464	1.75004	0.0801117	0.985756	1.0963
CCT6P3	123.815	-0.0232878	0.310386	-0.0750284	0.940192	0.981176	150.919	0.0267834	-0.0970241	0.250325	-0.387592	0.698318	0.999904	132.807	0.155947	0.184277	0.300839	0.612545	0.540177	0.762799	147.392	0.267464	-0.169006	0.293824	-0.575194	0.56516	0.99988	0.247829
CCT7	383.706	-0.631891	0.339976	-1.85863	0.063079	0.248672	617.604	1.20012	-0.09241	0.310353	-0.297758	0.765888	0.999904	348.137	0.115835	-1.00486	0.436198	-2.30368	0.0212408	0.117305	572.26	1.67283	-0.322658	0.403198	-0.800247	0.423567	0.99988	0.373077
CCT8	313.313	-0.0981408	0.232415	-0.422264	0.672832	0.868926	371.1	0.172093	-0.309256	0.227417	-1.35986	0.173873	0.999904	304.161	0.759767	-0.179619	0.274978	-0.653212	0.51362	0.746578	402.54	0.289358	-0.0552347	0.375545	-0.147079	0.88307	0.99988	0.0540049
CCZ1	81.3871	0.276457	0.349037	0.792057	0.428327	0.719433	70.2784	0.368224	-0.437065	0.458015	-0.954259	0.339952	0.999904	85.9813	0.468582	0.426531	0.397526	1.07296	0.283287	0.550022	84.0131	0.547773	0.115949	0.437175	0.265224	0.790837	0.99988	0.101913
CCZ1B	91.8676	0.476403	0.296925	1.60445	0.108614	0.344327	80.4111	0.964115	0.0115314	0.300907	0.0383219	0.969431	0.999904	89.291	0.0134831	0.413549	0.327272	1.26362	0.206365	0.46277	88.2995	0.685364	0.277814	0.29083	0.955243	0.339455	0.99988	0.469218
CD109	1883.07	0.372893	0.145434	2.56399	0.0103475	0.0721613	1389.21	1.98516	0.0801051	0.158004	0.506981	0.612168	0.999904	1431.16	0.213129	-0.417195	0.302167	-1.38068	0.167379	0.413994	1308.06	0.7763	-0.0874244	0.240735	-0.363156	0.716488	0.99988	0.144791
ANLN	1794.03	-1.03181	0.115636	-8.92295	4.54049e-19	1.13049e-16	1506.52	18.3429	-0.174946	0.159826	-1.0946	0.273691	0.999904	1818.57	0.562739	-0.958874	0.15579	-6.1549	7.51241e-10	1.08587e-07	1664	9.12422	0.120577	0.16216	0.743565	0.45714	0.99988	0.339951
CD163L1	52.8039	-1.18475	0.805996	-1.46993	0.141582	0.407337	71.258	0.848993	-0.833654	0.470503	-1.77183	0.076422	0.999904	77.1555	1.11678	0.156852	0.936681	0.167456	0.867012	0.943362	146.176	0.0619751	1.14178	0.618093	1.84725	0.0647102	0.941708	1.18903
LDHA	5276.67	-1.02503	0.191114	-5.36348	8.16331e-08	4.1861e-06	7798.96	7.08813	-0.142949	0.200579	-0.71268	0.476044	0.999904	8830.06	0.322353	0.588791	0.478706	1.22996	0.218711	0.476848	9411.97	0.660129	0.384385	0.248805	1.54493	0.122364	0.99988	0.912346
CD180	85.6535	0.0164575	0.340395	0.0483483	0.961439	0.986649	118.077	0.0170784	0.11816	0.295944	0.399264	0.689699	0.999904	80.8942	0.161341	-0.14264	0.33534	-0.425359	0.670575	0.842365	102.28	0.173552	-0.307205	0.332549	-0.923788	0.355596	0.99988	0.449043
TMEM135	331.938	-1.02492	0.22637	-4.52765	5.96427e-06	0.000168584	481.811	5.22444	-0.110318	0.201674	-0.547012	0.584371	0.999904	349.401	0.233311	-0.799671	0.254593	-3.14097	0.00168387	0.0206222	492.211	2.77369	-0.0393964	0.245362	-0.160564	0.872436	0.99988	0.0592662
TTYH3	442.775	-1.02402	0.256894	-3.98616	6.71526e-05	0.00134789	714.301	4.17294	-0.0525322	0.298523	-0.175973	0.860315	0.999904	373.932	0.0653426	-1.9228	0.369291	-5.20672	1.92207e-07	1.44254e-05	749.098	6.71623	0.0886025	0.325863	0.271901	0.785698	0.99988	0.104744
AOPEP	428.941	-1.02185	0.203768	-5.01478	5.30932e-07	2.15728e-05	322.281	6.27496	0.0149492	0.321083	0.0465587	0.962865	0.999904	415.035	0.0164346	-1.15717	0.26102	-4.43325	9.28211e-06	0.000352841	302.225	5.03235	-0.171474	0.294263	-0.582724	0.560079	0.99988	0.251751
CD33	98.1466	0.186436	0.309488	0.602402	0.546907	0.797862	98.9514	0.262087	-0.575443	0.320062	-1.79791	0.0721913	0.999904	104.868	1.14152	0.369551	0.326821	1.13074	0.258163	0.522484	111.016	0.588107	-0.193049	0.289999	-0.665687	0.505611	0.99988	0.296183
CD44	1695.46	0.148617	0.202312	0.734593	0.462587	0.746498	1491.53	0.334806	0.212516	0.310154	0.685194	0.493221	0.999904	1593.34	0.306958	-0.018982	0.278879	-0.0680656	0.945733	0.97866	1359.41	0.0242313	-0.0425711	0.274423	-0.155129	0.876719	0.99988	0.0571394
ST6GALNAC6	248.006	-1.0194	0.328198	-3.10603	0.00189616	0.0204694	295.71	2.72213	-0.479747	0.231699	-2.07056	0.0383998	0.999904	222.329	1.41567	-1.54408	0.405504	-3.80781	0.000140203	0.00326342	287.501	3.85324	-0.571491	0.301204	-1.89735	0.0577812	0.910623	1.23821
CD47	352.745	0.12731	0.266377	0.477934	0.632697	0.84877	435.744	0.198804	0.0545348	0.18195	0.299724	0.764388	0.999904	382.163	0.116686	0.349149	0.329781	1.05873	0.289722	0.555531	481.631	0.538018	0.331897	0.167984	1.97577	0.0481811	0.873043	1.31712
STARD4-AS1	212.634	-1.0172	0.249161	-4.08249	4.45556e-05	0.000960188	153.727	4.3511	-0.111921	0.284589	-0.393272	0.694119	0.999904	203.218	0.158566	-1.2079	0.341992	-3.53195	0.000412508	0.00733544	148.487	3.38457	-0.209985	0.286004	-0.734203	0.462825	0.99988	0.334583
CD58	150.368	-0.743199	0.340983	-2.17958	0.0292889	0.150853	142.787	1.5333	-0.0896318	0.231053	-0.387927	0.69807	0.999904	157.813	0.156101	-0.551976	0.328526	-1.68016	0.0929261	0.293308	144.494	1.03186	-0.0540075	0.329081	-0.164116	0.86964	0.99988	0.0606607
CD59	801.757	-0.0960927	0.184218	-0.521625	0.601931	0.829474	805.716	0.220453	-0.271637	0.152053	-1.78646	0.0740253	0.999904	777.162	1.13062	-0.18024	0.194408	-0.927123	0.353863	0.618454	960.892	0.451165	0.244655	0.131414	1.86171	0.0626444	0.929335	1.20312
CD63	904.046	0.286278	0.333501	0.858402	0.390671	0.690369	1380.78	0.408189	0.0824698	0.37227	0.221532	0.824678	0.999904	1466.35	0.0837156	1.38433	0.663594	2.08612	0.036968	0.167945	1248.85	1.43217	-0.208466	0.302726	-0.68863	0.491056	0.99988	0.308869
NCLN	1616.29	-1.01283	0.189167	-5.35415	8.59619e-08	4.37359e-06	2239.67	7.06569	-0.0667219	0.194644	-0.342789	0.731757	0.999904	1739.72	0.135633	-0.702274	0.369359	-1.90133	0.0572589	0.21691	2175.7	1.24216	-0.147092	0.266387	-0.552173	0.580829	0.99988	0.235951
HMGN3	806.538	-1.01256	0.177365	-5.70894	1.13683e-08	7.11399e-07	1197.67	7.94431	-0.0458736	0.187414	-0.244772	0.806633	0.999904	762.24	0.093324	-1.25887	0.272963	-4.61187	3.99058e-06	0.000172405	1122.36	5.39896	-0.237531	0.195234	-1.21665	0.223738	0.99988	0.65026
TNFAIP8	111.653	-1.00936	0.304742	-3.31219	0.000925697	0.0114026	167.412	3.03353	-0.00281277	0.222685	-0.0126312	0.989922	0.999904	121.975	0.004399	-0.642314	0.417712	-1.5377	0.124123	0.348079	178.62	0.906148	0.188641	0.298827	0.631272	0.527863	0.99988	0.277479
CD99	1659.98	-0.0921719	0.125307	-0.735569	0.461993	0.746197	1705.53	0.335364	0.0989244	0.200304	0.493871	0.621397	0.999904	1481.89	0.206631	-0.443102	0.250496	-1.7689	0.0769109	0.258827	1642.3	1.11401	-0.00295774	0.162995	-0.0181462	0.985522	0.99988	0.00633357
CD99L2	126.648	-0.824974	0.401627	-2.05408	0.0399682	0.186561	171.193	1.39829	-0.0459564	0.289828	-0.158564	0.874012	0.999904	121.94	0.0584825	-0.970011	0.439595	-2.2066	0.0273419	0.13979	167.357	1.56317	-0.110268	0.314665	-0.350431	0.726015	0.99988	0.139054
CDA	54.0229	-0.950131	0.376015	-2.52684	0.0115093	0.0780766	182.126	1.93895	0.0875263	0.240165	0.364442	0.715528	0.999904	56.555	0.145373	-0.754999	0.511677	-1.47554	0.140068	0.373472	183.633	0.853661	0.120729	0.269478	0.448012	0.654145	0.99988	0.184326
CDADC1	173.062	-0.349142	0.222717	-1.56765	0.116962	0.360846	201.747	0.931955	-0.000147708	0.225169	-0.000655989	0.999477	0.999904	187.406	0.000227371	-0.0901526	0.34219	-0.263458	0.792198	0.908376	199.916	0.101166	-0.0203487	0.221633	-0.0918127	0.926847	0.99988	0.032992
CDAN1	713.983	-0.321212	0.128567	-2.4984	0.0124755	0.082995	976.895	1.90394	0.0309702	0.146911	0.210809	0.833036	0.999904	644.256	0.0793361	-0.668989	0.232709	-2.87479	0.00404293	0.0384718	881.537	2.3933	-0.27102	0.148324	-1.82722	0.0676664	0.955244	1.16963
CDC123	125.131	-0.647158	0.285208	-2.26908	0.0232637	0.128351	149.954	1.63332	0.268941	0.239695	1.12201	0.261858	0.999904	118.584	0.581933	-0.84126	0.327997	-2.56484	0.0103223	0.0726285	142.376	1.98622	0.136544	0.253295	0.539071	0.589838	0.99988	0.229267
CDC14B	205.009	-0.0787172	0.243006	-0.323932	0.74599	0.905446	220.657	0.127267	0.446057	0.482456	0.924556	0.355197	0.999904	260.165	0.449531	0.564575	0.331752	1.7018	0.0887931	0.284125	220.887	1.05162	0.455617	0.440586	1.03412	0.301082	0.99988	0.521315
CDC16	778.759	0.228707	0.247286	0.924865	0.355036	0.658428	637.511	0.449728	-0.0523735	0.135329	-0.387007	0.698751	0.999904	802.052	0.155678	0.312984	0.340994	0.917858	0.358693	0.623053	694.937	0.445277	0.195913	0.134879	1.45251	0.146361	0.99988	0.834574
CDC20	618.526	-0.400913	0.230322	-1.74067	0.0817422	0.29113	591.909	1.08755	0.346925	0.138969	2.49643	0.0125452	0.999904	550.984	1.90152	-0.812343	0.366862	-2.2143	0.0268079	0.138145	471.815	1.57174	-0.298054	0.24219	-1.23066	0.21845	0.99988	0.660649
CDC23	90.4054	-0.251545	0.356574	-0.705449	0.480531	0.75682	124.487	0.318279	-0.0249431	0.326665	-0.0763568	0.939135	0.999904	96.5959	0.0272719	-0.0408679	0.373615	-0.109385	0.912897	0.962293	132.521	0.0395782	0.15635	0.243907	0.641022	0.521508	0.99988	0.282739
CDC25A	146.573	-0.730371	0.470182	-1.55338	0.120332	0.367061	206.856	0.919618	-0.0733534	0.430098	-0.170551	0.864577	0.999904	129.183	0.0631962	-1.25755	0.575437	-2.18539	0.0288606	0.145084	248.343	1.53969	0.426493	0.455191	0.936954	0.348782	0.99988	0.457446
CDC25B	1499.68	-0.00839796	0.134829	-0.0622858	0.950335	0.984097	1915.59	0.0221232	0.158478	0.179007	0.885318	0.375985	0.999904	1418.42	0.424829	-0.165081	0.226259	-0.729611	0.465628	0.711322	1838.55	0.331961	0.0490425	0.173546	0.28259	0.777491	0.99988	0.109305
CDC25C	96.2973	-0.489084	0.372044	-1.31459	0.188648	0.478449	181.859	0.724347	-0.209422	0.309424	-0.676812	0.498525	0.999904	107.219	0.302313	-0.132606	0.318968	-0.415734	0.677604	0.846861	197.958	0.169024	0.0494553	0.324654	0.152332	0.878925	0.99988	0.0560483
CDC27	1065.51	-0.197357	0.12681	-1.55632	0.119632	0.36609	1025.07	0.922154	-0.0419285	0.23802	-0.176155	0.860172	0.999904	1137.51	0.0654147	0.00721331	0.261439	0.0275908	0.977988	0.990134	1118.15	0.00966626	0.207855	0.233739	0.889258	0.373864	0.99988	0.427286
CDC34	129.611	0.111992	0.267773	0.418233	0.675777	0.870803	209.395	0.170197	0.0773053	0.284765	0.271471	0.786029	0.999904	100.155	0.104561	-0.710679	0.53986	-1.31642	0.188035	0.440235	167.397	0.725762	-0.630405	0.2841	-2.21895	0.02649	0.737741	1.57692
CDC37	900.746	0.120205	0.140383	0.856265	0.391851	0.691162	1262.78	0.406879	0.217492	0.15079	1.44235	0.149204	0.999904	906.72	0.826218	0.146539	0.246542	0.594376	0.552261	0.770502	1085.18	0.257856	-0.214996	0.214859	-1.00064	0.317002	0.99988	0.498938
CDC37L1	70.1735	0.704284	0.399277	1.7639	0.0777492	0.28361	95.8034	1.1093	-0.0950236	0.333609	-0.284835	0.775771	0.999904	81.5122	0.110267	1.04283	0.466851	2.23375	0.0254993	0.133518	96.5296	1.59347	-0.0618674	1.64581	-0.0375908	0.970014	0.99988	0.013222
CDC40	362.645	0.0778279	0.781275	0.0996166	0.920649	0.974052	359.254	0.035906	-0.648867	1.03412	-0.627455	0.530361	0.999904	272.901	0.275428	-0.859852	0.524047	-1.64079	0.100841	0.308665	458.021	0.996364	0.125445	1.19888	0.104635	0.916666	0.99988	0.0377891
PDGFC	863.459	-1.0077	0.145271	-6.93672	4.01307e-12	4.60401e-10	1130.75	11.3965	-0.419684	0.166043	-2.52756	0.0114857	0.999904	949.37	1.93984	-0.617437	0.20873	-2.95806	0.00309581	0.0320192	1286.02	2.50923	-0.0132123	0.116777	-0.113141	0.909919	0.99988	0.0409974
MSRB3	544.379	-1.00702	0.255136	-3.947	7.9137e-05	0.00154087	498.906	4.10162	0.213874	0.220195	0.971294	0.331402	0.999904	520.897	0.479645	-1.1924	0.305426	-3.90403	9.46024e-05	0.00239223	417.299	4.0241	-0.303708	0.194748	-1.55949	0.11888	0.99988	0.92489
CDC42BPB	246.436	0.177934	0.183071	0.971941	0.33108	0.637849	207.345	0.480067	0.217017	0.263501	0.823589	0.410173	0.999904	250.877	0.387033	0.234644	0.202874	1.1566	0.247436	0.511421	217.195	0.606536	0.347692	0.348259	0.998373	0.318099	0.99988	0.497438
CDC42EP4	69.5647	-0.463698	0.36042	-1.28655	0.198251	0.492706	92.8696	0.702784	-0.186624	0.381633	-0.489015	0.624831	0.999904	61.0154	0.204237	-0.955047	0.467235	-2.04404	0.0409497	0.179162	96.2822	1.38775	-0.0655308	0.348478	-0.188049	0.850838	0.99988	0.0701529
CDC42SE1	458	0.342919	0.186682	1.83692	0.0662221	0.25543	464.315	1.179	-0.0815698	0.174238	-0.468151	0.639676	0.999904	424.242	0.19404	0.147701	0.294577	0.501401	0.616089	0.811654	468.08	0.210357	-0.0496132	0.18074	-0.274501	0.7837	0.99988	0.10585
CSPG4	1710.46	-1.00538	0.162894	-6.17197	6.74461e-10	5.36908e-08	1530.42	9.17104	0.220495	0.290657	0.75861	0.448086	0.999904	1459.5	0.348639	-1.82653	0.30795	-5.93126	3.00627e-09	3.6664e-07	1319.42	8.52197	-0.200482	0.266387	-0.752596	0.451693	0.99988	0.345157
CDC45	164.709	0.061406	0.301701	0.203533	0.838719	0.943085	223.905	0.0763837	-0.543423	0.264365	-2.05557	0.0398236	0.999904	206.375	1.39986	0.650344	0.408307	1.59278	0.11121	0.326982	282.502	0.953858	0.179052	0.190142	0.941677	0.346358	0.99988	0.460475
CDC7	165.877	-0.463723	0.516279	-0.898202	0.369078	0.67221	269.007	0.432882	-0.0991768	0.410352	-0.241687	0.809023	0.999904	170.828	0.0920392	-0.352335	0.531982	-0.662306	0.507775	0.741183	230.777	0.294329	-0.591054	0.439139	-1.34594	0.178322	0.99988	0.748794
CDC73	211.559	-0.171159	0.519191	-0.329666	0.741653	0.903304	158.535	0.129799	-0.800278	0.497755	-1.60778	0.107884	0.999904	195.412	0.967043	-0.416413	0.480067	-0.867405	0.38572	0.648507	210.855	0.413728	0.136692	0.62425	0.218969	0.826674	0.99988	0.0826658
CDCA2	105.447	-0.298351	0.435835	-0.68455	0.493628	0.76509	205.802	0.3066	-0.521443	0.557249	-0.935744	0.349405	0.999904	107.626	0.456671	-0.222742	0.566551	-0.393154	0.694206	0.857002	238.408	0.158512	-0.0460096	0.658375	-0.0698835	0.944286	0.99988	0.0248963
CDCA3	532.549	-0.325982	0.189438	-1.72078	0.08529	0.297574	811.642	1.0691	-0.0253145	0.155524	-0.162769	0.8707	0.999904	537.018	0.0601314	-0.289305	0.247176	-1.17044	0.241825	0.504949	741.504	0.616499	-0.297296	0.198027	-1.50129	0.13328	0.99988	0.875236
CDCA5	157.866	-0.421702	0.297868	-1.41573	0.156854	0.432415	173.054	0.804506	-0.139166	0.314106	-0.443053	0.657727	0.999904	162.575	0.181954	-0.315351	0.40695	-0.774914	0.438391	0.689382	172.574	0.358139	-0.146698	0.265348	-0.552852	0.580365	0.99988	0.236299
CDCA7	744.352	-0.481424	0.190019	-2.53356	0.011291	0.0771323	1202.11	1.94727	-0.224427	0.156406	-1.4349	0.151316	0.999904	825.755	0.820116	-0.135653	0.286007	-0.4743	0.635286	0.821746	1257.43	0.197031	-0.0814238	0.178817	-0.455348	0.648859	0.99988	0.18785
CDCA7L	316.293	0.00576636	0.283581	0.0203341	0.983777	0.994729	331.443	0.00710339	-0.187443	0.269237	-0.696199	0.486304	0.999904	325.149	0.313092	0.0941915	0.290183	0.324593	0.745489	0.884652	320.319	0.127559	-0.289874	0.289632	-1.00084	0.316905	0.99988	0.499071
CDCA8	364.701	-0.172936	0.272971	-0.633531	0.526387	0.787293	580.655	0.278695	0.0597499	0.293296	0.203719	0.838573	0.999904	391.583	0.0764589	0.0453678	0.292443	0.155134	0.876716	0.947537	593.752	0.0571411	0.12831	0.283749	0.452194	0.651129	0.99988	0.186333
CDCP1	137.397	-0.0433747	0.448093	-0.0967986	0.922886	0.974392	113.135	0.0348518	0.141591	0.499234	0.283617	0.776704	0.999904	93.7848	0.109744	-1.52335	0.508491	-2.99582	0.00273709	0.0294539	96.9422	2.56271	-0.30425	0.433596	-0.701689	0.482873	0.99988	0.316167
CDH12	325.165	0.0226322	0.226385	0.099972	0.920367	0.974052	246.602	0.0360392	-0.314575	0.440211	-0.714599	0.474857	0.999904	327.467	0.323438	0.0537154	0.25607	0.209768	0.833848	0.927484	244.677	0.0789129	-0.333156	0.64659	-0.515251	0.606378	0.99988	0.217257
RAVER1	165.554	-1.00332	0.336361	-2.98288	0.00285551	0.0277206	220.148	2.54432	0.927096	0.437539	2.11889	0.0341	0.999904	187.245	1.46725	-0.515433	0.510866	-1.00894	0.313004	0.582152	173.465	0.50445	0.368729	0.360614	1.0225	0.306543	0.99988	0.513508
AURKA	1286.84	-0.995912	0.149115	-6.67882	2.40876e-11	2.47257e-09	1748.67	10.6182	-0.035127	0.141756	-0.247799	0.80429	0.999904	1270.11	0.0945874	-1.03874	0.20852	-4.98151	6.30905e-07	3.90827e-05	1778.42	6.20004	0.0199261	0.161736	0.123201	0.901948	0.99988	0.0448186
CDH24	460.225	-0.4568	0.220399	-2.07261	0.038209	0.180728	653.19	1.41783	0.192701	0.186938	1.03083	0.302619	0.999904	418.522	0.519103	-0.791986	0.333695	-2.37338	0.0176261	0.104158	545.446	1.75384	-0.336691	0.27468	-1.22576	0.22029	0.99988	0.657006
GDPD5	147.557	-0.993711	0.260401	-3.81608	0.000135588	0.00238953	94.1079	3.86778	-0.360528	0.28444	-1.2675	0.204976	0.999904	139.612	0.688297	-1.23117	0.289429	-4.2538	2.10172e-05	0.000697081	94.3146	4.67742	-0.342506	0.341777	-1.00213	0.316278	0.99988	0.49993
CDH8	115.838	-0.289661	0.301689	-0.960129	0.33699	0.643672	67.5266	0.472383	0.153758	0.394869	0.389391	0.696987	0.999904	112.352	0.156776	-0.378264	0.313518	-1.20651	0.22762	0.487109	70.1038	0.64279	0.25709	0.343147	0.749214	0.453728	0.99988	0.343204
CDIN1	65.7259	0.294872	0.418473	0.704638	0.481035	0.757309	59.2344	0.317823	-0.64805	0.440138	-1.47238	0.140918	0.999904	58.6739	0.851033	-0.00843194	0.446052	-0.0189035	0.984918	0.993317	76.4536	0.00659989	0.17132	0.40414	0.423912	0.67163	0.99988	0.17287
CDIPT	202.618	-0.342543	0.245438	-1.39564	0.162822	0.44105	288.691	0.788286	0.0866314	0.180489	0.479981	0.631241	0.999904	232.474	0.199805	0.0819455	0.43131	0.189992	0.849315	0.934337	262.284	0.0709311	-0.190464	0.219108	-0.869269	0.3847	0.99988	0.414878
CDK1	297.208	-0.235655	0.218568	-1.07818	0.280955	0.587096	329.24	0.551363	-0.194722	0.161154	-1.2083	0.226933	0.999904	307.183	0.644103	-0.124821	0.256611	-0.486424	0.626667	0.817834	324.707	0.202963	-0.232793	0.174664	-1.3328	0.182597	0.99988	0.738505
CDK10	1650.27	0.232534	0.123429	1.88395	0.059572	0.239722	2278.23	1.22496	0.130178	0.151188	0.861036	0.389218	0.999904	1496.91	0.409807	-0.0311988	0.215125	-0.145027	0.88469	0.950988	2052.39	0.053209	-0.166697	0.181058	-0.920679	0.357218	0.99988	0.447066
CDK11A	527.915	-0.0591302	0.153039	-0.386373	0.69922	0.881441	700.382	0.155386	-0.0670278	0.18013	-0.372107	0.709813	0.999904	420.818	0.148856	-0.817478	0.238085	-3.43356	0.000595714	0.00943891	665.676	3.22496	-0.217972	0.211513	-1.03054	0.302757	0.99988	0.518906
CDK11B	594.221	0.0408644	0.206158	0.198219	0.842874	0.944504	562.438	0.0742373	-0.532498	0.194389	-2.73934	0.00615618	0.753428	615.791	2.21069	0.15057	0.275589	0.546356	0.584821	0.791479	659.138	0.232977	-0.0200934	0.216715	-0.0927181	0.926127	0.99988	0.0333292
CDK12	972.345	0.0811184	0.170706	0.475193	0.63465	0.849928	902.266	0.197466	0.00984937	0.307345	0.0320466	0.974435	0.999904	1000.9	0.0112472	0.169252	0.18904	0.895325	0.370614	0.633401	975.708	0.431079	0.232295	0.355387	0.653638	0.513345	0.99988	0.289591
CDK13	1036.5	0.117416	0.149653	0.784592	0.432693	0.723236	919.62	0.36382	0.0613561	0.173669	0.353293	0.723869	0.999904	1077.03	0.14034	0.230579	0.152272	1.51426	0.129961	0.35744	930.051	0.886188	0.0991482	0.191145	0.518708	0.603965	0.99988	0.218989
ESPL1	204.95	-0.993565	0.295643	-3.36069	0.000777484	0.00995418	318.426	3.10931	0.124543	0.339942	0.366365	0.714093	0.999904	207.66	0.146245	-0.925757	0.386855	-2.39303	0.0167098	0.100224	320.786	1.77703	0.149993	0.314678	0.476655	0.633608	0.99988	0.19818
CDK17	227.462	0.00908337	0.20588	0.0441198	0.964809	0.987768	175.788	0.0155587	-0.0793878	0.224143	-0.354184	0.723201	0.999904	261.88	0.140741	0.39604	0.294054	1.34683	0.178036	0.427256	183.17	0.749492	0.0468801	0.235003	0.199487	0.841882	0.99988	0.0747489
CDK19	153.124	-0.0491182	0.717339	-0.0684727	0.945409	0.982707	244.677	0.0243801	-0.106836	0.348874	-0.306231	0.759429	0.999904	327.319	0.119513	1.68732	0.350443	4.81484	1.47321e-06	7.73469e-05	358.793	5.83173	0.87775	0.271439	3.23369	0.00122201	0.157884	2.91293
ROS1	1042.09	-0.989719	0.166869	-5.93111	3.00894e-09	2.13398e-07	965.352	8.52159	-0.137276	0.20114	-0.68249	0.494929	0.999904	1057.21	0.305457	-0.913956	0.246369	-3.70971	0.000207499	0.00440109	1083.34	3.68298	0.19826	0.172862	1.14693	0.251412	0.99988	0.599614
CDK20	92.8708	0.813598	0.331588	2.45364	0.0141418	0.0905454	71.4052	1.8495	-0.15982	0.385729	-0.414332	0.678631	0.999904	78.7457	0.168366	0.426087	0.355364	1.19902	0.230522	0.49032	73.2187	0.637288	-0.0795055	0.336497	-0.236274	0.81322	0.99988	0.0897919
CDK2AP1	99.2645	-0.191181	0.496063	-0.385396	0.699944	0.881441	136.235	0.154937	-0.45481	0.571727	-0.795502	0.426321	0.999904	367.347	0.370263	2.5752	0.848175	3.03616	0.00239611	0.0267688	212.691	2.62049	0.771537	0.50175	1.53769	0.124124	0.99988	0.906146
CDK2AP2	321.869	-0.210246	0.233188	-0.901613	0.367263	0.670155	239.858	0.435023	0.0533559	0.213396	0.250033	0.802562	0.999904	304.212	0.0955214	-0.383134	0.298864	-1.28197	0.199855	0.455	213.705	0.699286	-0.291975	0.273914	-1.06594	0.286452	0.99988	0.542949
CDK3	108.688	0.528591	0.307659	1.71811	0.0857768	0.298226	179.988	1.06663	-0.439184	0.246827	-1.77932	0.075187	0.999904	94.7365	1.12386	0.181238	0.337842	0.536457	0.591643	0.797327	202.814	0.227941	-0.059022	0.26835	-0.219944	0.825914	0.99988	0.0830649
CDK4	930.363	-0.163543	0.172834	-0.946243	0.344025	0.648378	883.993	0.46341	0.161575	0.178287	0.906267	0.364794	0.999904	833.32	0.437952	-0.515155	0.361707	-1.42423	0.154379	0.394133	832.742	0.81141	-0.000163804	0.219543	-0.000746112	0.999405	0.99988	0.000258617
CDK5RAP1	195.974	0.0800112	0.264926	0.302013	0.762642	0.912683	226.346	0.117679	-0.126895	0.311894	-0.406851	0.684117	0.999904	170.908	0.16487	-0.323239	0.301131	-1.07342	0.283084	0.550022	249.313	0.548084	0.153371	0.284907	0.53832	0.590356	0.99988	0.228886
NDUFB10	372.11	-0.988554	0.196515	-5.03042	4.89402e-07	2.02367e-05	604.286	6.31033	-0.147552	0.14595	-1.01098	0.312027	0.999904	432.074	0.505808	-0.412387	0.277347	-1.4869	0.137041	0.368168	584.896	0.863149	-0.244626	0.180592	-1.35458	0.175552	0.99988	0.755595
NPTN	2410.75	-0.987306	0.166502	-5.92968	3.03523e-09	2.13966e-07	2920.24	8.51781	-0.165064	0.142732	-1.15646	0.247492	0.999904	2306.8	0.606438	-1.17094	0.19844	-5.90074	3.61871e-09	4.23679e-07	2863.43	8.44145	-0.219897	0.12198	-1.80273	0.0714304	0.960716	1.14612
CDK6	255.216	0.60914	1.42412	0.42773	0.668847	0.867722	651.343	0.174673	0.647835	2.10618	0.307587	0.758397	0.999904	803.412	0.120104	2.80517	1.39135	2.01614	0.0437851	0.186142	511.488	1.35867	0.028313	1.03019	0.0274831	0.978074	0.99988	0.00962811
CDK7	90.669	0.124903	0.358348	0.348553	0.727425	0.896884	101.369	0.138212	0.0197404	0.368488	0.0535715	0.957277	0.999904	89.6995	0.0189626	0.101354	0.360611	0.281062	0.778663	0.901561	106.989	0.108651	0.173803	0.436664	0.398024	0.690612	0.99988	0.160766
CDK8	83.6976	-0.632468	0.630228	-1.00355	0.315594	0.623537	79.9611	0.500872	-0.114074	0.439856	-0.259344	0.79537	0.999904	73.8665	0.0994308	-1.12989	0.697034	-1.62099	0.10502	0.316899	74.5246	0.97873	-0.330464	0.33438	-0.988289	0.323011	0.99988	0.490783
CDK9	175.479	-0.334738	0.285923	-1.17073	0.241708	0.545299	191.807	0.616709	0.409787	0.324125	1.26429	0.206126	0.999904	153.735	0.685867	-0.798642	0.342911	-2.32901	0.0198586	0.113086	155.146	1.70205	-0.17518	0.275489	-0.635885	0.524851	0.99988	0.279964
CDKAL1	402.884	-0.0620082	0.1606	-0.386104	0.69942	0.881441	405.26	0.155262	-0.0349107	0.169345	-0.206152	0.836672	0.999904	431.252	0.0774447	0.141985	0.186939	0.759525	0.447538	0.698079	426.927	0.34917	0.118094	0.171007	0.690581	0.489829	0.99988	0.309956
CDKN1A	63.6164	-1.06629	0.599904	-1.77744	0.0754961	0.278773	102.514	1.12208	-0.599572	0.395906	-1.51443	0.129917	0.999904	58.8674	0.886335	-1.42762	1.14736	-1.24427	0.213399	0.470235	121.846	0.670808	-0.0282071	0.415793	-0.0678392	0.945914	0.99988	0.0241485
CDKN2AIP	314.339	-0.208694	0.210013	-0.99372	0.320359	0.627737	398.315	0.494363	0.0500299	0.205606	0.24333	0.80775	0.999904	366.112	0.092723	0.237711	0.304696	0.780158	0.435298	0.686425	405.022	0.361214	0.101926	0.213134	0.478225	0.63249	0.99988	0.198946
CDKN3	216.842	-0.468651	0.22846	-2.05134	0.0402335	0.187575	249.248	1.39541	-0.107641	0.255757	-0.420871	0.673849	0.999904	231.117	0.171437	-0.2457	0.310765	-0.790627	0.429162	0.682045	270.512	0.367379	0.133244	0.265009	0.502791	0.615111	0.99988	0.211047
CDR2L	1161.4	-0.162961	0.133138	-1.224	0.220952	0.521496	1440.98	0.655703	-0.0165388	0.131662	-0.125616	0.900036	0.999904	1028.85	0.0457401	-0.552171	0.371559	-1.48609	0.137254	0.368583	1430.5	0.862474	-0.032009	0.147974	-0.216316	0.828742	0.99988	0.0815808
CDS2	329.646	0.136124	0.228357	0.596101	0.551108	0.800132	275.336	0.258764	-0.0546856	0.253845	-0.215429	0.829433	0.999904	305.825	0.0812189	-0.0704393	0.265354	-0.265454	0.79066	0.90782	280.4	0.10201	0.00646444	0.19216	0.0336409	0.973163	0.99988	0.0118142
CDV3	1675.95	-0.295762	0.191065	-1.54797	0.12163	0.369022	1237.82	0.914958	-0.0580513	0.165222	-0.351353	0.725323	0.999904	1791.96	0.139468	-0.07983	0.308184	-0.259034	0.795609	0.909617	1354.24	0.0993002	0.200678	0.205708	0.975545	0.32929	0.99988	0.482422
CDYL	148.698	0.257153	0.648983	0.396239	0.691928	0.879083	98.7026	0.159939	-0.159389	0.733756	-0.217224	0.828034	0.999904	171.198	0.0819518	0.617333	0.491367	1.25636	0.208986	0.465265	184.751	0.679883	1.3561	0.601013	2.25636	0.0240479	0.713748	1.61892
CEACAM19	75.9686	0.922712	0.403467	2.28696	0.0221982	0.124374	150.538	1.65368	-0.187657	0.253605	-0.739956	0.459327	0.999904	83.6118	0.337878	1.13769	0.386908	2.94047	0.00327718	0.0333315	158.488	2.4845	-0.0312321	0.357721	-0.0873086	0.930426	0.99988	0.0313181
CEBPZOS	142.2	-0.00879535	0.326211	-0.0269621	0.97849	0.992699	143.95	0.00944364	-0.115917	0.28585	-0.405518	0.685097	0.999904	132.653	0.164248	-0.205762	0.388668	-0.529403	0.596526	0.799557	152.457	0.224371	0.0591895	0.302536	0.195645	0.844888	0.99988	0.0732007
CECR7	120.68	0.101655	0.309482	0.328468	0.742558	0.903507	117.461	0.12927	-0.0135648	0.296288	-0.0457826	0.963484	0.999904	123.454	0.0161557	0.175377	0.31437	0.557868	0.576935	0.787084	131.502	0.238873	0.298537	0.277783	1.07472	0.282502	0.99988	0.548979
CELF1	1875.62	-0.0915127	0.0969211	-0.944198	0.345069	0.649195	1843.56	0.462095	-0.052374	0.119824	-0.437092	0.662045	0.999904	1875.91	0.179113	-0.0817605	0.13262	-0.616502	0.537563	0.76109	1968.98	0.26957	0.140246	0.135074	1.03829	0.299135	0.99988	0.524132
CELSR2	70.6488	-1.0357	0.425277	-2.43535	0.0148772	0.0936994	130.136	1.82748	-0.00591143	0.282858	-0.0208989	0.983326	0.999904	64.5586	0.00730235	-1.46034	0.684104	-2.13468	0.0327871	0.156782	128.963	1.4843	-0.0250299	0.279419	-0.0895783	0.928622	0.99988	0.0321609
CELSR3	211.103	0.248688	0.213763	1.16338	0.244674	0.54878	179.855	0.611412	0.0767851	0.285769	0.268697	0.788163	0.999904	168.84	0.103384	-0.402534	0.388396	-1.0364	0.300016	0.566912	160.021	0.522856	-0.26829	0.331299	-0.809813	0.418048	0.99988	0.378774
CEMIP2	109.455	-1.45728	0.5661	-2.57424	0.0100461	0.0706064	395.975	1.998	-0.0973982	0.275809	-0.353137	0.723986	0.999904	115.729	0.14027	-1.1616	0.53234	-2.18206	0.0291049	0.145624	355.139	1.53603	-0.440553	0.333052	-1.32278	0.18591	0.99988	0.730698
CENATAC	251.159	0.0756501	0.257269	0.29405	0.76872	0.914833	131.481	0.114232	0.0714874	0.432989	0.165102	0.868864	0.999904	258.946	0.0610484	0.170443	0.318061	0.535882	0.59204	0.797327	122.011	0.227649	-0.145347	0.414632	-0.350544	0.725931	0.99988	0.139105
CENPA	136.617	-0.118321	0.247282	-0.478486	0.632304	0.848591	107.835	0.199074	-0.353292	0.346729	-1.01893	0.308237	0.999904	116.951	0.511115	-0.622379	0.333603	-1.86563	0.0620935	0.227563	114.009	1.20695	-0.171709	0.351211	-0.488906	0.624908	0.99988	0.204184
CENPBD1	189.933	0.295646	0.23761	1.24425	0.213408	0.512582	262.203	0.670789	-0.113658	0.203351	-0.558928	0.576211	0.999904	190.721	0.239418	0.316291	0.239147	1.32258	0.185975	0.43758	273.292	0.730544	0.010191	0.212387	0.0479833	0.96173	0.99988	0.0169471
CENPBD1P1	768.685	-0.325992	0.156449	-2.0837	0.0371875	0.177402	1090.94	1.4296	-0.0376102	0.12198	-0.30833	0.757831	0.999904	699.655	0.120427	-0.642517	0.226877	-2.832	0.00462576	0.042269	1050.49	2.33482	-0.143878	0.158863	-0.905676	0.365108	0.99988	0.437579
CENPC	335.326	-0.102507	0.183038	-0.560031	0.575458	0.813975	375.433	0.239986	-0.0320316	0.219514	-0.145921	0.883984	0.999904	362.37	0.0535556	0.130459	0.264516	0.493199	0.621872	0.81518	389.873	0.206299	0.0827678	0.267975	0.308863	0.757425	0.99988	0.12066
CENPF	96.8436	-1.20821	0.45962	-2.62873	0.00857054	0.0628793	214.458	2.06699	-0.232312	0.388086	-0.598611	0.549432	0.999904	107.857	0.260086	-0.729654	0.360839	-2.0221	0.0431656	0.184587	222.728	1.36486	-0.112773	0.326188	-0.345731	0.729545	0.99988	0.136948
CENPH	299.797	-0.107549	0.237826	-0.452217	0.651113	0.859953	396.442	0.186344	0.113932	0.176801	0.64441	0.519309	0.999904	263.796	0.284574	-0.511629	0.408871	-1.25132	0.210817	0.467395	377.018	0.676094	-0.020718	0.196733	-0.10531	0.91613	0.99988	0.038043
CENPK	350.416	-0.121561	0.274954	-0.442115	0.658406	0.864325	439.309	0.181506	-0.312476	0.280097	-1.1156	0.264594	0.999904	433.101	0.577419	0.465958	0.301029	1.54788	0.12165	0.344718	541.143	0.914888	0.297088	0.249703	1.18977	0.234138	0.99988	0.630527
CENPL	178.569	-0.674874	0.429538	-1.57116	0.116146	0.359337	240.332	0.934998	-0.133563	0.243896	-0.547625	0.583949	0.999904	229.797	0.233625	0.137965	0.410744	0.335891	0.736953	0.880515	229.756	0.13256	-0.264849	0.309788	-0.854937	0.392586	0.99988	0.406065
CENPM	79.5437	-0.230343	0.317182	-0.726218	0.467705	0.748401	91.5454	0.330028	-0.0957075	0.397937	-0.240509	0.809936	0.999904	71.1128	0.0915495	-0.593552	0.53279	-1.11405	0.26526	0.529912	82.2772	0.576329	-0.428771	0.339018	-1.26474	0.205963	0.99988	0.68621
CENPN	493.708	-0.0750214	0.197305	-0.38023	0.703774	0.88336	764.607	0.152566	-0.176478	0.225311	-0.783263	0.433473	0.999904	513.65	0.363038	0.048071	0.234218	0.205241	0.837384	0.928379	811.83	0.0770753	0.0073637	0.185515	0.0396932	0.968338	0.99988	0.0139731
CENPO	587.236	-0.185623	0.312414	-0.594156	0.552408	0.801263	509.517	0.25774	-0.67472	0.236242	-2.85606	0.00428938	0.633568	558.614	2.36761	-0.335084	0.394759	-0.848833	0.395974	0.657972	624.174	0.402333	-0.00512912	0.37875	-0.0135422	0.989195	0.99988	0.004718
CENPS	192.628	-0.281847	0.242437	-1.16256	0.24501	0.54895	199.885	0.610817	-0.106489	0.207841	-0.512356	0.608402	0.999904	204.07	0.21581	-0.0932286	0.278097	-0.335238	0.737446	0.880711	205.95	0.13227	-0.00954069	0.230337	-0.0414206	0.966961	0.99988	0.0145912
TRIM5	122.812	-0.980083	0.273976	-3.57726	0.000347211	0.00514312	117.848	3.45941	0.340964	0.427748	0.797114	0.425385	0.999904	130.959	0.371218	-0.709792	0.49797	-1.42537	0.15405	0.39363	116.951	0.812339	0.328683	0.354877	0.926188	0.354348	0.99988	0.45057
CENPU	189.345	-0.0119013	0.229988	-0.0517477	0.95873	0.986649	250.724	0.0183038	-0.24181	0.207853	-1.16337	0.24468	0.999904	256.764	0.611401	0.774558	0.285698	2.71111	0.00670579	0.0548264	272.397	2.17355	0.0162477	0.27367	0.0593697	0.952658	0.99988	0.0210631
CENPV	281.15	0.010868	0.223584	0.0486083	0.961231	0.986649	347.724	0.017172	-0.0259436	0.234423	-0.11067	0.911878	0.999904	259.054	0.0400634	-0.227787	0.253244	-0.899477	0.368399	0.630679	308.68	0.433682	-0.389341	0.238563	-1.63203	0.102674	0.99988	0.988541
EMC8	279.328	-0.978174	0.288116	-3.39507	0.000686117	0.00907225	343.148	3.1636	0.18204	0.239637	0.759651	0.447463	0.999904	280.579	0.349243	-0.948592	0.385357	-2.46159	0.0138323	0.0881114	302.242	1.8591	-0.179118	0.288546	-0.620761	0.534757	0.99988	0.271844
CEP131	368.356	-0.314093	0.191518	-1.64001	0.101002	0.328319	593.294	0.995669	0.248446	0.20385	1.21877	0.222932	0.999904	341.887	0.651827	-0.558806	0.314689	-1.77574	0.0757753	0.256558	529.223	1.12047	-0.067444	0.229937	-0.293315	0.769281	0.99988	0.113915
CEP135	56.837	0.118964	0.511787	0.232448	0.81619	0.934296	71.6171	0.0882086	-0.172932	0.426764	-0.405216	0.685319	0.999904	56.4096	0.164107	0.110959	0.539033	0.205849	0.836909	0.928379	76.3244	0.0773217	0.0245683	0.405346	0.0606108	0.951669	0.99988	0.021514
CEP152	159.042	0.496932	0.300465	1.65388	0.0981523	0.323631	236.724	1.0081	-0.376594	0.199501	-1.88768	0.0590689	0.999904	208.259	1.22864	1.11636	0.364318	3.06423	0.00218229	0.0251727	227.484	2.66109	-0.503457	0.232167	-2.16851	0.0301199	0.765769	1.52115
CEP164	235.389	-0.113394	0.207799	-0.545689	0.58528	0.819595	243.834	0.232637	0.0956883	0.227473	0.420658	0.674005	0.999904	200.106	0.171337	-0.640172	0.234457	-2.73045	0.00632487	0.0525934	245.442	2.19895	0.118836	0.249615	0.476077	0.63402	0.99988	0.197897
CEP170	908.241	-0.0105691	0.126856	-0.0833155	0.933601	0.978455	1120.86	0.0298388	0.330811	0.134998	2.45049	0.0142662	0.999904	1010.64	1.84569	0.292976	0.18344	1.59712	0.110238	0.325024	1161.39	0.957668	0.426388	0.178136	2.39361	0.0166833	0.6256	1.77772
CEP170B	1714.07	0.0597532	0.144167	0.414471	0.678529	0.87235	2073.43	0.168431	0.20481	0.216722	0.945037	0.34464	0.999904	1596.58	0.462634	-0.138169	0.32518	-0.424901	0.670909	0.84254	1893.46	0.173337	-0.0441985	0.20123	-0.219642	0.82615	0.99988	0.0829412
CEP192	1027.09	-0.147752	0.140745	-1.04978	0.293818	0.60169	1121.72	0.531922	-0.152984	0.166115	-0.92095	0.357077	0.999904	1071.29	0.447239	-0.0124963	0.248688	-0.0502491	0.959924	0.982718	1217.33	0.0177632	0.0919994	0.219732	0.418689	0.675444	0.99988	0.170411
CEP250	359.45	0.253456	0.162065	1.56392	0.117837	0.362589	415.695	0.928719	-0.0157828	0.158991	-0.0992687	0.920925	0.999904	329.786	0.0357758	0.0261244	0.239506	0.109076	0.913142	0.962293	389.839	0.0394615	-0.201473	0.186371	-1.08103	0.279684	0.99988	0.553333
CEP295	88.0202	-0.449882	0.34798	-1.29284	0.196067	0.490669	79.132	0.707597	0.175196	0.457569	0.382885	0.701805	0.999904	96.2082	0.153784	-0.151252	0.310059	-0.487816	0.62568	0.817118	93.7959	0.203648	0.607936	0.471345	1.28979	0.197124	0.99988	0.705261
CEP350	88.9411	0.00578718	0.534361	0.0108301	0.991359	0.996383	110.836	0.00376904	0.123703	0.463864	0.26668	0.789715	0.999904	97.8053	0.102529	0.275475	0.558923	0.492867	0.622106	0.81518	107.169	0.206135	0.0308079	0.412591	0.0746694	0.940478	0.99988	0.0266515
CEP43	438.431	0.0430963	0.160771	0.26806	0.788653	0.922352	477.964	0.103114	-0.0916327	0.196235	-0.466955	0.640532	0.999904	481.949	0.193459	0.308635	0.232442	1.32779	0.184247	0.435263	496.034	0.7346	0.0219313	0.183377	0.119597	0.904803	0.99988	0.0434462
CEP44	302.09	0.241125	0.284629	0.847157	0.396907	0.693545	316.438	0.401311	-0.0392909	0.57106	-0.0688035	0.945146	0.999904	297.651	0.0245011	0.209401	0.286298	0.731411	0.464528	0.710569	332.974	0.332988	0.114254	0.367495	0.310899	0.755877	0.99988	0.121549
CEP57	262.558	0.144454	0.262932	0.549397	0.582733	0.818036	221.229	0.23453	-0.406754	0.217393	-1.87105	0.0613376	0.999904	324.784	1.21227	0.688534	0.455956	1.51009	0.131021	0.359333	274.558	0.882659	0.2398	0.204936	1.17012	0.241952	0.99988	0.616271
CEP57L1	426.094	0.114708	0.167093	0.686489	0.492405	0.764105	445.591	0.307678	-0.244687	0.156202	-1.56648	0.117236	0.999904	498.604	0.930939	0.531961	0.208669	2.54931	0.0107936	0.0747761	528.073	1.96683	0.251259	0.251621	0.998564	0.318006	0.99988	0.497565
CEP70	433.402	0.186394	0.173142	1.07653	0.281688	0.588208	460.601	0.550231	-0.0322935	0.213088	-0.15155	0.879542	0.999904	493.893	0.0557434	0.530979	0.180416	2.94309	0.00324958	0.0331874	535.274	2.48817	0.382951	0.291908	1.31189	0.189557	0.99988	0.722259
CEP78	1036.93	-0.554041	0.239802	-2.31041	0.0208655	0.11933	1184.55	1.68057	-0.169082	0.22708	-0.744592	0.456518	0.999904	1077.2	0.340542	-0.411812	0.294418	-1.39873	0.161893	0.405912	1202.8	0.790771	-0.114917	0.297075	-0.386827	0.698884	0.99988	0.155595
CEP83	468.503	0.287334	0.144434	1.98938	0.0466592	0.205729	441.132	1.33106	0.149362	0.167129	0.893695	0.371485	0.999904	509.914	0.430058	0.509768	0.220302	2.31395	0.0206702	0.115627	443.267	1.68465	0.168806	0.180448	0.935485	0.349538	0.99988	0.456505
CEP85	372.906	-0.233869	0.314908	-0.742658	0.457688	0.74281	593.856	0.33943	-0.0814272	0.29066	-0.280146	0.779365	0.999904	356.537	0.108259	-0.370237	0.382343	-0.968337	0.332876	0.599218	550.593	0.477717	-0.312354	0.416021	-0.750813	0.452765	0.99988	0.344127
CEP89	593.455	-0.344164	0.172761	-1.99214	0.0463556	0.205042	801.213	1.3339	-0.143112	0.150123	-0.953298	0.340439	0.999904	584.125	0.46796	-0.387663	0.24238	-1.5994	0.109732	0.324676	781.994	0.959666	-0.211779	0.150866	-1.40375	0.160393	0.99988	0.794816
CEP95	196.642	0.429029	0.269174	1.59387	0.110965	0.349375	338.361	0.954815	0.293788	0.26206	1.12107	0.262258	0.999904	213.778	0.581272	0.641413	0.296804	2.16107	0.0306901	0.150343	277.724	1.513	-0.268927	0.253111	-1.06249	0.288014	0.99988	0.540587
CEPT1	144.83	-0.318349	0.368639	-0.86358	0.387818	0.687197	184.029	0.411372	-0.216699	0.346879	-0.62471	0.532162	0.999904	179.062	0.273956	0.306259	0.482358	0.634919	0.525481	0.754172	221.006	0.279443	0.305253	0.296808	1.02845	0.303738	0.99988	0.5175
CERCAM	174.274	0.267544	0.292064	0.916048	0.359642	0.662373	157.907	0.44413	0.471714	0.291244	1.61965	0.105308	0.999904	161.394	0.97754	0.067453	0.334843	0.201447	0.840349	0.929417	131.269	0.0755402	-0.0140312	0.332571	-0.04219	0.966347	0.99988	0.0148668
CERS2	1109.7	-0.427689	0.163029	-2.62339	0.00870588	0.0634347	1870.22	2.06019	-0.145816	0.19197	-0.759576	0.447508	0.999904	1309.43	0.349199	0.089364	0.429129	0.208245	0.835038	0.927634	1838.41	0.0782939	-0.193166	0.277018	-0.697305	0.485612	0.99988	0.31371
CERS5	320.162	-0.112256	0.306264	-0.366533	0.713967	0.888313	299.174	0.146322	-0.3652	0.245746	-1.48609	0.137256	0.999904	365.985	0.862468	0.274612	0.359764	0.763311	0.445278	0.69595	374.227	0.351369	0.29511	0.187213	1.57633	0.11495	0.99988	0.939492
CERS6	250.681	-0.0253525	0.318687	-0.0795529	0.936593	0.979709	111.272	0.0284492	1.77975	0.485387	3.66666	0.000245736	0.0933591	185.395	3.60953	-1.08823	0.590941	-1.84152	0.065546	0.235042	93.3397	1.18345	1.44712	0.528382	2.73878	0.0061668	0.42573	2.20994
CERT1	436.367	0.228626	0.155607	1.46925	0.141765	0.407588	470.616	0.848432	-0.143384	0.195283	-0.734238	0.462804	0.999904	448.279	0.334603	0.30934	0.240294	1.28734	0.197975	0.453333	494.702	0.703389	0.0117268	0.203627	0.0575896	0.954076	0.99988	0.0204172
CES1	192.295	-0.183017	0.305807	-0.598471	0.549526	0.799323	1223.86	0.260012	0.0181989	0.211054	0.0862284	0.931285	0.999904	191.2	0.0309174	-0.1929	0.311419	-0.619423	0.535638	0.760001	1176.18	0.271129	-0.0924161	0.206342	-0.447878	0.654241	0.99988	0.184262
CES1P1	53.5874	-0.701234	0.369711	-1.89671	0.0578663	0.236188	181.379	1.23757	-0.326866	0.237457	-1.37653	0.168658	0.999904	55.1151	0.772992	-0.584934	0.36873	-1.58635	0.112661	0.329182	199.447	0.948227	-0.0339407	0.231505	-0.146609	0.883441	0.99988	0.0538225
CETN3	170.539	0.133396	0.214287	0.622512	0.533605	0.791139	257.341	0.27278	0.164299	0.204613	0.802976	0.421989	0.999904	167.437	0.374699	0.090755	0.2823	0.321484	0.747843	0.885916	245.783	0.126189	0.0408725	0.213067	0.19183	0.847876	0.99988	0.0716678
CFAP157	74.9089	-0.628979	0.356423	-1.7647	0.0776146	0.283342	83.9524	1.11006	0.284572	0.480809	0.59186	0.553944	0.999904	70.3492	0.256534	-0.857975	0.39677	-2.1624	0.0305875	0.150343	70.6712	1.51446	-0.200435	0.467832	-0.428433	0.668336	0.99988	0.175005
CFAP298	899.831	-0.0369646	0.147668	-0.250322	0.802338	0.928278	1423.19	0.0956425	0.0592342	0.133491	0.443732	0.657236	0.999904	980.48	0.182279	0.212048	0.231069	0.917685	0.358784	0.623053	1475.64	0.445167	0.164833	0.144672	1.13936	0.254554	0.99988	0.59422
CFAP298-TCP10L	140.406	-0.127654	0.327162	-0.390186	0.696399	0.880245	283.825	0.157142	-0.623141	0.222302	-2.80313	0.00506092	0.690515	164.301	2.29577	0.321571	0.281309	1.14312	0.252987	0.516676	281.895	0.596902	-0.639821	0.242125	-2.64252	0.00822906	0.470621	2.08465
CFAP36	111.54	0.0144373	0.27409	0.0526736	0.957992	0.986649	143.276	0.0186381	0.203369	0.296721	0.685386	0.4931	0.999904	111.708	0.307065	0.0263641	0.366045	0.072024	0.942583	0.977195	122.218	0.0256805	-0.252639	0.276793	-0.912736	0.361381	0.99988	0.442034
CFAP410	258.755	0.111091	0.196972	0.563992	0.57276	0.812269	241.485	0.242028	0.385302	0.259528	1.48463	0.137642	0.999904	207.896	0.86125	-0.562735	0.477394	-1.17876	0.238492	0.501214	199.201	0.622526	-0.142398	0.26919	-0.528987	0.596815	0.99988	0.224161
RPS10	493.896	-0.975237	0.278559	-3.501	0.000463513	0.00651926	665.096	3.33394	0.0474012	0.228289	0.207637	0.835512	0.999904	484.076	0.0780471	-1.04948	0.314697	-3.3349	0.000853304	0.012457	590.64	3.0689	-0.306848	0.251725	-1.21898	0.222851	0.99988	0.651985
CFAP97	98.2876	-0.051049	0.303139	-0.168401	0.866268	0.954193	83.2017	0.0623479	-0.339604	0.403192	-0.842289	0.399626	0.999904	107.984	0.398346	0.220522	0.403729	0.546212	0.58492	0.791521	95.6556	0.232904	0.0929263	0.435807	0.213228	0.831149	0.99988	0.0803211
CFH	310.11	0.0566335	0.261451	0.216612	0.828511	0.938278	408.676	0.081702	0.0103828	0.199248	0.0521097	0.958441	0.999904	306.587	0.0184345	0.033993	0.324642	0.104709	0.916607	0.964121	421.08	0.037817	0.101686	0.201662	0.504241	0.614092	0.99988	0.211766
IL17RA	647.843	-0.971707	0.134677	-7.21509	5.38983e-13	7.00798e-11	484.982	12.2684	0.0501249	0.249424	0.200962	0.840728	0.999904	565.556	0.0753444	-1.63392	0.233611	-6.99416	2.66847e-12	6.12597e-10	443.783	11.5737	-0.207942	0.301671	-0.689299	0.490635	0.99988	0.309241
CFL2	225.909	-0.289826	0.280441	-1.03347	0.301385	0.609009	117.032	0.520879	0.862864	0.42155	2.04688	0.0406695	0.999904	256.365	1.39073	0.0959041	0.330835	0.289885	0.771904	0.897018	89.0991	0.112436	0.200788	0.456101	0.440226	0.659773	0.99988	0.180605
CFLAR	951.745	0.138462	0.124635	1.11094	0.266592	0.573889	850.215	0.574152	0.0316683	0.159802	0.198172	0.84291	0.999904	883.348	0.0742187	-0.0660951	0.192681	-0.343029	0.731576	0.878055	853.459	0.13574	0.0489371	0.159341	0.307121	0.758751	0.99988	0.119901
CGGBP1	1077.3	-0.0905687	0.138884	-0.652119	0.514325	0.779211	1057.14	0.288763	-0.123604	0.137976	-0.895836	0.37034	0.999904	1083.42	0.431399	-0.0635507	0.202984	-0.313082	0.754218	0.889264	1049.83	0.122503	-0.137584	0.186881	-0.736215	0.4616	0.99988	0.335734
CGREF1	561.699	-0.0846065	0.145582	-0.581162	0.561131	0.806876	383.017	0.250935	-0.0592498	0.212018	-0.279456	0.779895	0.999904	501.584	0.107964	-0.433855	0.270631	-1.60312	0.108908	0.323365	386.34	0.962941	-0.0291358	0.210854	-0.13818	0.890098	0.99988	0.050562
CHAMP1	209.205	0.301436	0.216809	1.39033	0.164429	0.443761	220.701	0.784021	-0.0547826	0.205576	-0.266484	0.789867	0.999904	243.27	0.102446	0.681384	0.240011	2.83897	0.00452598	0.0417737	215.016	2.34429	-0.126643	0.229168	-0.552621	0.580523	0.99988	0.23618
CHASERR	758.889	0.313467	0.131947	2.3757	0.0175157	0.104881	695.997	1.75657	-0.00367673	0.160376	-0.0229257	0.98171	0.999904	702.026	0.00801699	0.112218	0.153136	0.732797	0.463682	0.710203	614.999	0.333779	-0.382258	0.188918	-2.02341	0.0430307	0.849802	1.36622
CHCHD5	70.2838	-0.280857	0.352496	-0.796767	0.425586	0.717713	67.4306	0.371012	-0.183545	0.337654	-0.54359	0.586723	0.999904	66.5106	0.231567	-0.451147	0.395814	-1.1398	0.254371	0.518034	59.1016	0.594532	-0.6182	0.350724	-1.76264	0.0779614	0.979572	1.10812
CHCHD7	364.167	-0.00929326	0.206862	-0.044925	0.964167	0.987527	424.21	0.0158477	0.0201078	0.183328	0.109682	0.912661	0.999904	383.972	0.0396903	0.148116	0.335219	0.44185	0.658598	0.835685	416.651	0.18138	-0.0268185	0.164733	-0.1628	0.870676	0.99988	0.0601433
CHD1	966.291	0.0136736	0.217337	0.0629144	0.949835	0.98391	1189.8	0.022352	-0.232035	0.210348	-1.1031	0.269983	0.999904	1256.66	0.568663	0.698149	0.275777	2.53157	0.0113554	0.0768441	1427.85	1.9448	0.294213	0.187301	1.5708	0.116229	0.99988	0.934685
ISOC2	240.162	-0.970341	0.249878	-3.88326	0.000103065	0.00189201	336.055	3.98689	0.0404688	0.242724	0.166728	0.867584	0.999904	232.024	0.0616883	-1.11023	0.433232	-2.56268	0.0103869	0.0729074	353.404	1.98352	0.185388	0.247416	0.749298	0.453677	0.99988	0.343253
CHD2	398.633	0.00287531	0.169033	0.0170103	0.986428	0.995138	553.433	0.00593445	0.123889	0.198198	0.625075	0.531922	0.999904	399.792	0.274152	0.0201836	0.282986	0.0713234	0.94314	0.97754	478.777	0.0254237	-0.303369	0.376117	-0.80658	0.419908	0.99988	0.376845
CHD3	1232.31	-0.201427	0.128356	-1.56928	0.116583	0.360135	1553.87	0.933365	0.106208	0.125517	0.846171	0.397457	0.999904	1235.83	0.40071	-0.183037	0.209212	-0.874889	0.381634	0.643551	1483.77	0.418352	-0.0197169	0.177706	-0.110953	0.911654	0.99988	0.0401701
PLAC8	231.872	-0.96948	0.281595	-3.44281	0.000575701	0.0078073	292.514	3.2398	-0.222909	0.224039	-0.994958	0.319757	0.999904	271.898	0.49518	-0.366099	0.285306	-1.28318	0.199429	0.454482	304.386	0.700212	-0.0964057	0.18424	-0.523261	0.600793	0.99988	0.221275
CHD7	58.154	-0.0601415	0.589223	-0.102069	0.918702	0.973614	108.435	0.0368254	0.239373	0.447692	0.534682	0.59287	0.999904	63.7556	0.227041	0.212877	0.519152	0.410047	0.681772	0.84962	98.2837	0.166361	-0.0313751	0.591956	-0.0530024	0.95773	0.99988	0.0187569
CHD8	761.463	-0.119232	0.359428	-0.331728	0.740095	0.902782	1226.31	0.130713	0.245352	0.193302	1.26927	0.204346	0.999904	965.583	0.689635	0.530949	0.437284	1.2142	0.224672	0.483986	1230.23	0.64845	0.259376	0.148392	1.74792	0.0804785	0.988557	1.09432
CHD9	653.056	-0.236419	0.153635	-1.53884	0.123843	0.373797	936.498	0.907129	0.0736318	0.161151	0.456913	0.647734	0.999904	903.846	0.188603	0.648989	0.316044	2.05348	0.0400262	0.176308	1069.55	1.39766	0.431175	0.189421	2.27627	0.0228296	0.713748	1.6415
CHEK1	652.42	-0.124055	0.179835	-0.689826	0.490303	0.76291	555.179	0.309535	-0.389108	0.272009	-1.43049	0.152575	0.999904	692.186	0.816516	0.0583172	0.252146	0.231283	0.817095	0.919595	650.82	0.0877276	0.0991153	0.215929	0.459018	0.646221	0.99988	0.189619
CHEK2	229.77	0.169538	0.205695	0.824218	0.409816	0.704726	319.849	0.387411	-0.285493	0.301287	-0.947578	0.343344	0.999904	190.879	0.46427	-0.376947	0.284477	-1.32505	0.185153	0.436787	320.116	0.732468	-0.275634	0.285838	-0.9643	0.334896	0.99988	0.475091
CHERP	302.73	-0.323699	0.244492	-1.32396	0.185515	0.474098	411.694	0.731621	-0.205562	0.343105	-0.599122	0.549091	0.999904	316.563	0.260355	-0.170232	0.438689	-0.388047	0.697981	0.859513	425.296	0.156156	-0.103798	0.325087	-0.319294	0.749504	0.99988	0.125226
CHFR	420.17	0.0384435	0.148968	0.258066	0.796356	0.926246	166.529	0.0988926	0.0925346	0.254549	0.363523	0.716214	0.999904	396.365	0.144957	-0.122796	0.184345	-0.666121	0.505334	0.739108	153.192	0.296421	-0.13806	0.290882	-0.474626	0.635054	0.99988	0.19719
CHID1	2196.41	-0.0571154	0.140053	-0.407812	0.683412	0.874689	3223.47	0.165318	0.063058	0.151627	0.415877	0.6775	0.999904	1872.47	0.169091	-0.562596	0.276706	-2.03319	0.0420332	0.181649	2995.23	1.37641	-0.146806	0.152693	-0.961443	0.336329	0.99988	0.473235
CHKB	558.689	0.0769635	0.195122	0.394438	0.693257	0.879239	586.6	0.159105	0.106839	0.193097	0.553292	0.580064	0.999904	498.579	0.236524	-0.251679	0.245068	-1.02698	0.304431	0.572391	508.318	0.516511	-0.316183	0.186809	-1.69255	0.0905415	0.99988	1.04315
CHKB-CPT1B	308.852	0.0951424	0.196722	0.483638	0.628643	0.845949	275.928	0.201596	-0.0335248	0.237756	-0.141005	0.887866	0.999904	271.148	0.0516526	-0.28248	0.246685	-1.1451	0.252166	0.516255	274.927	0.598313	-0.0404939	0.269091	-0.150484	0.880383	0.99988	0.0553285
CHM	52.8325	-0.00561292	0.481117	-0.0116664	0.990692	0.996054	99.0723	0.00406145	-0.416461	0.513635	-0.810811	0.417474	0.999904	53.4908	0.37937	0.0406018	0.404279	0.10043	0.920003	0.966304	110.107	0.0362109	-0.0798968	0.514259	-0.155363	0.876535	0.99988	0.0572306
CHMP1A	51.2094	-0.0954136	0.421558	-0.226336	0.82094	0.935635	60.3119	0.0856885	-0.424687	0.564462	-0.752375	0.451826	0.999904	53.2052	0.345029	0.0283188	0.4892	0.0578881	0.953838	0.981232	62.7355	0.0205255	-0.287192	0.554496	-0.517934	0.604504	0.99988	0.218601
RFC4	281.58	-0.968077	0.245538	-3.94268	8.05763e-05	0.00155852	406.095	4.09379	-0.149107	0.167686	-0.889202	0.373894	0.999904	320.825	0.427251	-0.45982	0.291881	-1.57537	0.115171	0.333439	403.654	0.938656	-0.162909	0.175567	-0.927902	0.353458	0.99988	0.451662
CHMP2B	75.1046	-0.0100574	0.495256	-0.0203075	0.983798	0.994729	81.5633	0.00709402	0.408977	0.454822	0.899203	0.368545	0.999904	68.9863	0.43351	-0.263913	0.594619	-0.443835	0.657162	0.834935	51.3643	0.182328	-1.09319	0.532032	-2.05475	0.0399029	0.833971	1.399
CHMP3	258.237	0.448127	0.24649	1.81803	0.069059	0.2617	143.108	1.16078	0.441764	0.301535	1.46505	0.142907	0.999904	361.13	0.844946	1.2143	0.410605	2.95735	0.00310294	0.0320646	151.948	2.50823	0.592602	0.245971	2.40923	0.0159861	0.612384	1.79626
CHMP5	91.6842	-0.0678185	0.292549	-0.231819	0.816679	0.934556	127.318	0.0879489	-0.591429	0.239219	-2.47233	0.0134236	0.999904	124.245	1.87213	0.729711	0.360684	2.02313	0.0430596	0.184397	148.851	1.36593	-0.0712371	0.336248	-0.211859	0.832217	0.99988	0.0797634
PCOLCE	270.953	-0.963925	0.323683	-2.97799	0.00290145	0.0280138	602.014	2.53738	0.206785	0.185757	1.1132	0.265621	0.999904	253.124	0.575737	-1.25961	0.435667	-2.89121	0.00383763	0.0371499	490.782	2.41594	-0.395976	0.208036	-1.9034	0.0569887	0.910623	1.24421
CHMP7	1312.01	-0.250756	0.109557	-2.28881	0.0220904	0.12406	1606.09	1.6558	0.0246405	0.118783	0.207441	0.835665	0.999904	1294.95	0.0779675	-0.283173	0.155437	-1.82179	0.0684869	0.241961	1548.25	1.16439	-0.0754926	0.141064	-0.535164	0.592536	0.99988	0.227285
CHN1	94.4866	0.531299	0.303059	1.75312	0.0795814	0.287427	108.355	1.09919	-0.939015	0.428901	-2.18935	0.0285715	0.999904	115.109	1.54407	0.98942	0.52441	1.88673	0.0591967	0.220936	146.931	1.2277	0.09095	0.492331	0.184733	0.853438	0.99988	0.0688279
CHORDC1	711.165	-0.432287	0.184691	-2.34059	0.0192532	0.112382	774.273	1.7155	-0.327194	0.218185	-1.49962	0.133713	0.999904	798.492	0.873825	-0.0575427	0.236951	-0.242846	0.808124	0.91398	836.023	0.0925218	-0.0843033	0.211785	-0.398061	0.690585	0.99988	0.160783
CHP1	73.2335	-0.0496904	0.367336	-0.135272	0.892397	0.965004	62.5493	0.0494421	0.274488	0.408868	0.671337	0.502006	0.999904	69.8767	0.299291	-0.184986	0.461246	-0.401056	0.688379	0.85378	52.5274	0.162173	-0.207319	0.41471	-0.499913	0.617137	0.99988	0.209619
CHPT1	510.13	-0.427851	0.17749	-2.41056	0.0159281	0.0978941	635.094	1.79784	-0.313798	0.149834	-2.0943	0.0362329	0.999904	578.237	1.4409	-0.0249314	0.182861	-0.136341	0.891552	0.953658	742.891	0.0498534	0.157114	0.221065	0.710715	0.477261	0.99988	0.321244
CHRAC1	101.277	-0.279243	0.33245	-0.839955	0.400934	0.69724	76.1898	0.396927	-0.0238306	0.594873	-0.04006	0.968045	0.999904	109.617	0.0141043	-0.0271952	0.420772	-0.0646318	0.948467	0.980111	78.2586	0.0229777	0.0591594	0.482437	0.122626	0.902403	0.99988	0.0445994
CHRM3	141.3	-0.71843	0.304429	-2.35992	0.0182787	0.108138	283.177	1.73805	-0.135038	0.2069	-0.65267	0.513969	0.999904	156.138	0.289063	-0.353988	0.286182	-1.23693	0.216112	0.473472	292.635	0.665322	-0.0291046	0.277688	-0.104811	0.916526	0.99988	0.0378552
STK17A	84.764	-0.958302	0.342354	-2.79916	0.00512364	0.0428876	99.5531	2.29042	-0.341168	0.385191	-0.885711	0.375773	0.999904	113.128	0.425074	0.0422213	0.525897	0.0802844	0.936011	0.974204	120.526	0.028719	0.226289	0.256461	0.882352	0.377586	0.99988	0.422984
CHRNB1	61.7367	-0.00519506	0.356394	-0.0145767	0.98837	0.995176	63.8793	0.0050805	0.0310551	0.330016	0.0941018	0.925028	0.999904	56.5086	0.033845	-0.265817	0.455762	-0.583237	0.559734	0.775715	68.0063	0.252018	0.210214	0.323809	0.649192	0.516214	0.99988	0.28717
CHST11	159.325	-0.0051882	0.288331	-0.0179939	0.985644	0.995138	241.26	0.00628004	-0.259865	0.246681	-1.05344	0.292137	0.999904	155.385	0.534413	-0.0722574	0.3912	-0.184707	0.853459	0.937095	267.516	0.0688175	0.0567131	0.216682	0.261734	0.793527	0.99988	0.100438
EI24	508.412	-0.956887	0.242366	-3.94811	7.87717e-05	0.00153631	535.415	4.10363	-0.511724	0.287433	-1.78033	0.0750227	0.999904	637.712	1.12481	-0.143015	0.328964	-0.434744	0.663748	0.838183	651.546	0.177997	0.10407	0.293912	0.354086	0.723275	0.99988	0.140697
CHSY1	102.253	-0.651018	0.440594	-1.47759	0.139518	0.403419	96.1397	0.855371	-0.161617	0.387517	-0.417059	0.676635	0.999904	101.474	0.169645	-0.667857	1.70997	-0.390566	0.696118	0.858091	123.965	0.157317	0.537998	0.413546	1.30094	0.193279	0.99988	0.713814
CHTF18	914.689	0.0988759	0.1964	0.503442	0.614653	0.837526	1057.97	0.21137	0.211394	0.170652	1.23874	0.215441	0.999904	852.95	0.666672	-0.0944596	0.320557	-0.294673	0.768244	0.895029	887.359	0.114501	-0.297919	0.202405	-1.4719	0.141049	0.99988	0.850629
CHTF8	129.449	-0.504934	0.292216	-1.72795	0.083997	0.295175	182.814	1.07574	-0.0203644	0.22116	-0.0920799	0.926635	0.999904	142.058	0.0330915	-0.188801	0.378508	-0.498802	0.617919	0.813245	177.523	0.209069	-0.100368	0.224145	-0.44778	0.654312	0.99988	0.184215
CHTOP	1654.07	-0.271543	0.120594	-2.2517	0.024341	0.132114	2065.28	1.61366	0.0336544	0.10056	0.334669	0.737875	0.999904	1566.43	0.132017	-0.440808	0.154619	-2.85092	0.00435931	0.0407008	1998.22	2.36058	-0.0570316	0.131901	-0.432381	0.665464	0.99988	0.176875
CIAO1	446.503	0.0705534	0.182173	0.387287	0.698544	0.881332	554.204	0.155806	0.115195	0.196386	0.586576	0.557488	0.999904	425.148	0.253764	-0.0626039	0.216807	-0.288754	0.772769	0.897489	505.665	0.11195	-0.145721	0.22594	-0.644953	0.518958	0.99988	0.284868
MCM10	327.643	-0.956841	0.269979	-3.54413	0.00039391	0.00569079	379.97	3.4046	-0.164366	0.324838	-0.505992	0.612862	0.999904	410.368	0.212637	-0.146774	0.388819	-0.377487	0.705812	0.863856	405.701	0.151311	0.0352073	0.29979	0.11744	0.906512	0.99988	0.0426267
CIAO3	170.133	0.290944	0.354285	0.821214	0.411524	0.706004	217.341	0.385605	0.557042	0.26759	2.08169	0.0373704	0.999904	147.093	1.42747	-0.107263	0.387445	-0.276846	0.781899	0.903431	165.304	0.10685	-0.178012	0.250241	-0.711364	0.476859	0.99988	0.32161
CIAPIN1	483.315	-0.0198642	0.226351	-0.0877582	0.930069	0.976727	569.604	0.0314849	-0.0195258	0.162731	-0.119988	0.904492	0.999904	449.208	0.043595	-0.231036	0.260739	-0.886083	0.375573	0.638109	582.047	0.425306	0.0469101	0.160583	0.292124	0.770192	0.99988	0.113401
CIB1	108.224	-0.00256672	0.28283	-0.00907512	0.992759	0.996939	147.882	0.00315608	0.176392	0.372994	0.472907	0.636279	0.999904	105.227	0.196352	-0.0782864	0.411043	-0.190458	0.84895	0.934165	141.449	0.0711177	0.0528522	0.372237	0.141985	0.887092	0.99988	0.0520315
CIBAR1	437.283	-0.0537832	0.153552	-0.350261	0.726143	0.896153	476.561	0.138978	-0.0702052	0.147929	-0.474588	0.635081	0.999904	519.709	0.197171	0.423514	0.207039	2.04558	0.0407979	0.178832	526.708	1.38936	0.217751	0.180362	1.2073	0.227317	0.99988	0.643369
SLC8A1	373.274	-0.955556	0.246242	-3.88056	0.000104217	0.00190852	78.6171	3.98206	-0.307053	0.310744	-0.988122	0.323093	0.999904	394.805	0.490673	-0.715245	0.243641	-2.93565	0.00332854	0.0335663	83.7785	2.47775	-0.104621	0.295313	-0.354272	0.723135	0.99988	0.140781
CICP14	137.323	0.355575	0.260046	1.36736	0.171514	0.454598	147.349	0.765701	0.245307	0.253009	0.969558	0.332267	0.999904	102.987	0.478513	-0.485285	0.486158	-0.998204	0.31818	0.585957	117.025	0.497327	-0.436518	0.318604	-1.3701	0.170657	0.99988	0.767875
CICP27	67.8398	0.0966314	0.360162	0.2683	0.788468	0.922352	80.8324	0.103216	0.356169	0.37329	0.954133	0.340016	0.999904	55.0313	0.4685	-0.552059	0.483904	-1.14084	0.253935	0.517685	63.6527	0.595278	-0.324482	0.381084	-0.851471	0.394508	0.99988	0.403944
CINP	247.427	0.0885716	0.303568	0.291768	0.770464	0.915977	228.12	0.113248	0.0243407	0.28105	0.0866062	0.930985	0.999904	258.603	0.0310575	0.218665	0.379546	0.576124	0.564532	0.778417	210.772	0.248312	-0.208769	0.303819	-0.687149	0.491989	0.99988	0.308045
CIP2A	657.966	-0.503142	0.238435	-2.11018	0.0348425	0.170328	673.998	1.45789	-0.315435	0.1871	-1.68592	0.0918106	0.999904	776.75	1.03711	0.0288153	0.341397	0.084404	0.932735	0.973107	817.73	0.0302416	0.254736	0.215778	1.18055	0.237782	0.99988	0.623821
CAV1	2784.03	-0.955317	0.173164	-5.51684	3.45143e-08	1.92327e-06	1644.75	7.462	-0.296986	0.126148	-2.35427	0.0185592	0.999904	2866.47	1.73144	-0.823056	0.198705	-4.1421	3.44142e-05	0.00104384	1821.81	4.46326	0.0192094	0.157912	0.121646	0.903179	0.99988	0.0442261
CISD1	116.054	0.157454	0.41656	0.377987	0.70544	0.88427	87.7054	0.15154	0.487112	0.411712	1.18314	0.236754	0.999904	73.5217	0.625702	-1.5474	0.540156	-2.86473	0.0041737	0.0394078	60.4638	2.37948	-0.609089	0.573941	-1.06124	0.288581	0.99988	0.539733
CENPX	991.324	-0.954886	0.205674	-4.64272	3.43859e-06	0.000105613	1514.46	5.46362	-0.0112619	0.235432	-0.047835	0.961848	0.999904	914.737	0.0168937	-1.31279	0.343176	-3.82542	0.000130547	0.00307021	1367.63	3.88423	-0.31625	0.265728	-1.19013	0.233996	0.99988	0.630791
CISD3	739.962	-0.338624	0.179296	-1.88863	0.0589419	0.238362	847.013	1.22958	-0.0227992	0.174852	-0.130392	0.896257	0.999904	711.466	0.0475676	-0.460782	0.314531	-1.46498	0.142926	0.377662	805.502	0.84489	-0.16873	0.208156	-0.810595	0.417598	0.99988	0.379241
CIZ1	685.779	0.394651	0.175384	2.25021	0.0244353	0.132378	857.471	1.61198	-0.107617	0.172514	-0.623816	0.532749	0.999904	678.3	0.273478	0.373538	0.216013	1.72924	0.0837667	0.274229	891.909	1.07693	0.0125883	0.164499	0.0765246	0.939002	0.99988	0.0273336
CDK5RAP2	464.834	-0.951033	0.173354	-5.48607	4.10973e-08	2.25784e-06	647.235	7.38619	-0.121718	0.185718	-0.655393	0.512215	0.999904	517.639	0.290548	-0.524271	0.303701	-1.72627	0.0842986	0.275382	779.093	1.07418	0.393243	0.208499	1.88606	0.0592864	0.915846	1.22704
CKAP2L	108.228	0.602947	0.376003	1.60357	0.108809	0.344613	75.8021	0.963333	1.27085	0.747727	1.69961	0.0892042	0.999904	72.7522	1.04961	-0.516821	0.581132	-0.889335	0.373823	0.636642	50.1255	0.427334	0.332185	0.812883	0.408651	0.682796	0.99988	0.165709
CKAP5	2891.99	0.237598	0.148826	1.59648	0.110382	0.348269	2949.66	0.957103	-0.246355	0.181704	-1.35581	0.175161	0.999904	2755.74	0.756562	0.11481	0.258997	0.443288	0.657558	0.835089	3506.28	0.182066	0.256927	0.171836	1.49519	0.134865	0.99988	0.8701
CKLF	457.897	-0.21161	0.178575	-1.18499	0.23602	0.539914	749.409	0.627051	0.0823526	0.186072	0.442584	0.658066	0.999904	408.447	0.18173	-0.585234	0.278132	-2.10416	0.0353645	0.163389	650.144	1.45143	-0.341372	0.179716	-1.89952	0.0574968	0.910623	1.24036
CKLF-CMTM1	60.871	0.324019	0.397185	0.81579	0.41462	0.707995	82.4962	0.382349	-0.0841017	0.353962	-0.237601	0.812191	0.999904	60.6506	0.0903419	0.321851	0.377283	0.853075	0.393618	0.656095	85.1482	0.404925	0.015532	0.360019	0.0431422	0.965588	0.99988	0.015208
CKS1B	97.9348	-0.383886	0.286441	-1.34019	0.180183	0.466364	118.606	0.744286	-0.350497	0.328865	-1.06578	0.286524	0.999904	94.5183	0.542838	-0.495567	0.296655	-1.67051	0.0948176	0.296745	111.527	1.02311	-0.559106	0.345095	-1.62015	0.105199	0.99988	0.977987
CLASP1	1606.81	0.174507	0.145522	1.19917	0.23046	0.533148	1232.41	0.637404	-0.100131	0.146714	-0.68249	0.494929	0.999904	1755.5	0.305457	0.414516	0.156142	2.65475	0.00793682	0.0614579	1330.33	2.10035	0.126408	0.28087	0.45006	0.652667	0.99988	0.185308
CLASP2	174.28	0.16702	0.355362	0.469998	0.638356	0.852453	142.93	0.194937	0.379526	0.332998	1.13972	0.254402	0.999904	239.347	0.59448	0.944406	0.362694	2.60386	0.00921797	0.0670752	166.568	2.03536	0.757099	0.397711	1.90364	0.056957	0.910623	1.24445
CLASRP	652.679	-0.359192	0.134212	-2.67629	0.00744412	0.0567869	1215.29	2.12819	0.0923504	0.146105	0.632082	0.527333	0.999904	584.521	0.277915	-0.74175	0.276036	-2.68715	0.0072065	0.0577506	1151.75	2.14228	-0.0563087	0.148415	-0.3794	0.70439	0.99988	0.152187
CLBA1	130.717	0.365074	0.274274	1.33105	0.183172	0.470576	124.066	0.737142	0.353729	0.239726	1.47556	0.140063	0.999904	136.978	0.853677	0.491619	0.3041	1.61664	0.105957	0.318211	117.015	0.974872	0.200726	0.355019	0.565395	0.571805	0.99988	0.242752
CLCC1	361.967	-0.00312944	0.279183	-0.0112092	0.991057	0.996185	346.794	0.00390158	-0.436281	0.302396	-1.44275	0.149091	0.999904	378.095	0.826547	0.132094	0.640439	0.206255	0.836591	0.928379	386.899	0.0774866	-0.0842034	0.350264	-0.2404	0.81002	0.99988	0.091504
CLCN2	197.238	-0.20793	0.261557	-0.79497	0.426631	0.718543	272.627	0.369948	0.105922	0.234878	0.450965	0.652015	0.999904	174.296	0.185743	-0.616611	0.298081	-2.0686	0.0385835	0.173006	243.387	1.4136	-0.224107	0.213056	-1.05187	0.292861	0.99988	0.533338
KRIT1	210.633	-0.950597	0.256101	-3.71181	0.000205785	0.00336326	229.095	3.68659	-0.898398	0.454833	-1.97523	0.0482425	0.999904	286.047	1.31657	0.0960313	0.453664	0.211679	0.832357	0.926568	212.981	0.0796902	-1.21277	0.665099	-1.82345	0.0682353	0.957279	1.16599
CLCN5	125.654	0.945247	0.375177	2.51947	0.0117531	0.0794999	111.962	1.92985	-1.62624	0.848926	-1.91565	0.0554097	0.999904	114.536	1.25641	0.744043	0.33565	2.21672	0.0266421	0.137837	153.231	1.57443	-0.291725	0.673469	-0.433168	0.664893	0.99988	0.177249
CLCN6	50.1809	-0.536689	0.492231	-1.09032	0.275573	0.583065	76.4374	0.559764	-1.05422	0.688593	-1.53098	0.125774	0.999904	64.2208	0.90041	0.223485	0.462657	0.483048	0.629062	0.819159	67.4344	0.201307	-1.69576	0.634935	-2.67076	0.00756808	0.459648	2.12101
CLCN7	598.191	0.232933	0.264539	0.880523	0.378576	0.68102	791.216	0.421847	0.164161	0.15157	1.08307	0.278777	0.999904	513.202	0.554742	-0.195546	0.448895	-0.435616	0.663115	0.837951	711.269	0.178411	-0.137167	0.200791	-0.683135	0.494522	0.99988	0.305815
MXD3	256.313	-0.950208	0.214415	-4.43163	9.35217e-06	0.000251584	396.847	5.02909	-0.15565	0.228538	-0.681068	0.495829	0.999904	250.079	0.304668	-1.0433	0.317413	-3.28689	0.00101301	0.0141362	370.867	2.99439	-0.366494	0.219886	-1.66674	0.095566	0.99988	1.0197
CLDN15	267.691	0.564324	0.268542	2.10144	0.0356025	0.172371	285.483	1.44852	0.0557006	0.18021	0.309087	0.757255	0.999904	224.421	0.120758	0.114416	0.334169	0.342389	0.732058	0.87844	258.65	0.135454	-0.236282	0.268179	-0.881059	0.378286	0.99988	0.42218
CLDND1	553.933	0.34762	0.168058	2.06845	0.0385973	0.181933	659.011	1.41344	0.234699	0.184712	1.27062	0.203864	0.999904	597.057	0.69066	0.542968	0.271029	2.00335	0.0451393	0.189763	605.986	1.34545	0.00606708	0.204988	0.0295972	0.976388	0.99988	0.0103774
CLEC12A-AS1	98.497	-0.242568	0.332551	-0.729418	0.465746	0.747416	144.302	0.331851	0.0366307	0.231411	0.158293	0.874226	0.999904	89.8195	0.0583764	-0.539723	0.297026	-1.81709	0.0692035	0.243687	136.402	1.15987	-0.125454	0.264489	-0.474327	0.635267	0.99988	0.197044
CLEC16A	300.61	0.358553	0.298817	1.19991	0.230176	0.533053	321.876	0.63794	-0.0164773	0.212701	-0.0774672	0.938252	0.999904	301.802	0.0276805	0.378173	0.257595	1.46809	0.142079	0.376605	378.609	0.847469	0.424852	0.171382	2.47898	0.013176	0.57492	1.88022
PRMT7	606.708	-0.947875	0.198223	-4.78186	1.73684e-06	5.89116e-05	970.274	5.76024	-0.134893	0.192159	-0.701985	0.482689	0.999904	592.483	0.316333	-1.03818	0.263594	-3.93855	8.1976e-05	0.00213283	982.431	4.08631	-0.0919717	0.227926	-0.403516	0.686569	0.99988	0.163316
CLIC4	1256.09	0.260033	0.160248	1.62269	0.104656	0.336821	703.033	0.980237	0.0965376	0.365083	0.264426	0.791451	0.999904	1116.09	0.101576	-0.0609842	0.312677	-0.195039	0.845363	0.932407	659.167	0.072957	-0.0831331	0.399992	-0.207837	0.835356	0.99988	0.0781282
LRRC20	136.776	-0.947175	0.337787	-2.80406	0.00504629	0.0425138	159.406	2.29703	0.936734	0.301634	3.10553	0.00189938	0.402369	102.177	2.72139	-2.85267	0.598955	-4.76275	1.90972e-06	9.55512e-05	111.379	5.71903	0.060833	0.428189	0.14207	0.887024	0.99988	0.0520645
LRRC45	119.544	-0.945982	0.316788	-2.98616	0.00282503	0.0275029	192.683	2.54898	0.108387	0.287872	0.376511	0.706537	0.999904	112.747	0.150865	-1.19521	0.327994	-3.64401	0.000268426	0.00536303	165.988	3.57118	-0.334174	0.285807	-1.16923	0.24231	0.99988	0.615628
CLIP2	908.781	-0.177135	0.293306	-0.603927	0.545892	0.797318	796.92	0.262893	-0.140284	0.300229	-0.467257	0.640316	0.999904	831.37	0.193606	-0.456153	0.299667	-1.5222	0.12796	0.354928	804.203	0.892927	-0.107097	0.284243	-0.37678	0.706337	0.99988	0.150988
CLK1	774.953	0.300033	0.151507	1.98032	0.0476674	0.207876	667.535	1.32178	-0.0120477	0.199811	-0.0602953	0.95192	0.999904	933.98	0.0213994	0.763041	0.264159	2.88857	0.00386998	0.0373534	698.562	2.41229	0.124112	0.223072	0.556375	0.577955	0.99988	0.238106
CLK2	973.477	-0.018622	0.173202	-0.107516	0.91438	0.972053	1224.29	0.0388735	-0.0684478	0.141063	-0.485229	0.627514	0.999904	1009.93	0.202377	0.0954283	0.204046	0.467679	0.640014	0.823347	1195.98	0.19381	-0.133213	0.149111	-0.893383	0.371652	0.99988	0.429864
CLK3	468.374	0.216307	0.192134	1.12582	0.260244	0.566597	507.539	0.58462	0.147055	0.164619	0.893301	0.371696	0.999904	447.638	0.429812	0.101396	0.210219	0.482335	0.629568	0.819396	477	0.200957	-0.0233703	0.191229	-0.122211	0.902732	0.99988	0.0444413
CLK4	263.163	0.479322	0.249135	1.92395	0.0543611	0.22773	261.941	1.26471	0.152914	0.214526	0.712801	0.475969	0.999904	289.574	0.322421	0.717096	0.309099	2.31996	0.0203432	0.114567	273.049	1.69158	0.270066	0.218214	1.23762	0.215857	0.99988	0.665834
CLN3	342.273	-0.33521	0.184262	-1.8192	0.0688809	0.261194	308.589	1.1619	-0.098876	0.259324	-0.381284	0.702993	0.999904	311.595	0.153049	-0.65279	0.231957	-2.81427	0.00488877	0.0438268	318.338	2.3108	-0.00371843	0.341373	-0.0108926	0.991309	0.99988	0.00379089
CLN5	468.608	-0.366648	0.164754	-2.22542	0.0260528	0.138323	408.946	1.58415	-0.158182	0.174239	-0.907845	0.36396	0.999904	487.029	0.438946	-0.232694	0.233213	-0.997772	0.31839	0.58621	437.916	0.497041	0.0473907	0.188905	0.250871	0.801914	0.99988	0.0958724
CLN6	221.419	0.0157196	0.31441	0.049997	0.960125	0.986649	259.303	0.0176723	0.0424288	0.209263	0.202753	0.839328	0.999904	259.47	0.0760682	0.448703	0.381687	1.17558	0.239763	0.502442	250.694	0.620218	-0.0526626	0.243585	-0.216198	0.828834	0.99988	0.0815326
CLN8	148.507	0.185967	0.25343	0.733799	0.463071	0.746498	153.448	0.334352	0.0176412	0.291579	0.0605023	0.951756	0.999904	145.116	0.0214746	0.132945	0.258132	0.515026	0.606535	0.8066	148.794	0.217144	-0.0685997	0.31999	-0.214381	0.83025	0.99988	0.0807912
CLNS1A	2220.43	-0.0394704	0.112538	-0.350729	0.725792	0.896067	2222.2	0.139188	-0.0714593	0.13869	-0.515245	0.606381	0.999904	2504.48	0.217254	0.30151	0.212782	1.41699	0.156486	0.397255	2402.39	0.805524	0.155785	0.124997	1.24632	0.212648	0.99988	0.672338
CLOCK	620.454	0.111174	0.340412	0.326586	0.743981	0.90423	599.504	0.128438	0.223118	0.235205	0.94861	0.342819	0.999904	658.657	0.464935	0.282861	0.286034	0.988907	0.322709	0.590284	423.198	0.491189	-0.90997	1.18007	-0.771115	0.440639	0.99988	0.355918
CLPB	498.85	-0.414436	0.159999	-2.59023	0.00959108	0.0681036	471.62	2.01813	-0.279427	0.220443	-1.26757	0.204952	0.999904	450.526	0.688348	-0.773399	0.190677	-4.05606	4.99082e-05	0.00136844	502.618	4.30183	-0.0761416	0.201423	-0.378019	0.705417	0.99988	0.151554
CLPP	779.413	-0.34064	0.143708	-2.37036	0.0177706	0.106044	150.648	1.7503	-0.574475	0.329844	-1.74166	0.0815682	0.999904	769.498	1.08848	-0.373351	0.274928	-1.358	0.174465	0.422576	143.672	0.758292	-0.743631	0.339305	-2.19163	0.0284064	0.749621	1.54658
CLPTM1	131.606	0.221487	0.276278	0.801683	0.422737	0.714964	242.748	0.37393	-0.0332287	0.206026	-0.161284	0.87187	0.999904	619.285	0.0595484	3.205	1.05474	3.03865	0.00237639	0.0266757	523.906	2.62408	1.71181	0.864118	1.98099	0.0475923	0.872751	1.32246
TMEM9B	175.987	-0.943297	0.250911	-3.75948	0.000170264	0.00291291	238.299	3.76888	-0.353249	0.269723	-1.30967	0.190307	0.999904	192.996	0.720546	-0.573247	0.347165	-1.65122	0.0986937	0.304883	257.094	1.00571	-0.111182	0.275192	-0.404017	0.6862	0.99988	0.163549
CLPX	1668.03	0.0663005	0.0994218	0.666861	0.504861	0.772095	2085.53	0.296828	-0.0947849	0.112985	-0.838914	0.401518	0.999904	1674.82	0.396295	0.0869918	0.148009	0.587745	0.556703	0.774095	2240.63	0.254376	0.117027	0.12845	0.911071	0.362258	0.99988	0.440982
GALNT1	347.49	-0.942156	0.214707	-4.3881	1.14346e-05	0.000298678	184.062	4.94178	-0.477231	0.658459	-0.724771	0.468593	0.999904	416.437	0.329204	-0.272789	0.480031	-0.568274	0.569849	0.78274	250.207	0.24424	0.419915	1.00938	0.416014	0.6774	0.99988	0.169155
CLSTN1	5661.06	-0.14342	0.111773	-1.28314	0.199443	0.493977	6105.05	0.700181	-0.0373325	0.126485	-0.295154	0.767876	0.999904	5076.33	0.114709	-0.486609	0.203567	-2.39041	0.0168298	0.100639	5901.18	1.77392	-0.132451	0.116176	-1.14009	0.25425	0.99988	0.594739
CLSTN3	104.129	0.473192	0.471631	1.00331	0.315711	0.623537	201.492	0.50071	0.181266	0.350659	0.51693	0.605205	0.999904	102.205	0.218097	0.436028	0.514799	0.846987	0.397002	0.658558	187.079	0.401207	-0.0216386	0.288637	-0.0749681	0.94024	0.99988	0.0267612
CLTA	129.842	0.410595	0.314277	1.30647	0.191391	0.483102	158.164	0.718078	0.221187	0.253964	0.870939	0.383788	0.999904	92.9711	0.415909	-0.575738	0.408483	-1.40945	0.158701	0.400532	134.756	0.799421	-0.236145	0.25132	-0.939621	0.347412	0.99988	0.459155
CLTC	7373.62	-0.0227776	0.0841537	-0.270667	0.786647	0.921934	6907.37	0.10422	0.0757824	0.195099	0.388431	0.697697	0.999904	6995.89	0.156333	-0.170531	0.236314	-0.721626	0.470524	0.714292	7140.42	0.327418	0.172576	0.224045	0.770271	0.441139	0.99988	0.355424
CLTCL1	337.624	0.543061	0.255952	2.12174	0.03386	0.167115	158.61	1.47031	0.00883338	0.331712	0.0266296	0.978755	0.999904	330.327	0.00932594	0.497672	0.346053	1.43814	0.150394	0.388187	162.527	0.822769	0.0816328	0.326393	0.250106	0.802506	0.99988	0.0955519
PISD	635.538	-0.942046	0.19185	-4.91032	9.09288e-07	3.44778e-05	372.179	6.0413	-0.175404	0.29648	-0.59162	0.554105	0.999904	608.54	0.256408	-1.11859	0.370214	-3.02148	0.00251543	0.0277313	392.583	2.59939	-0.0115802	0.311499	-0.0371756	0.970345	0.99988	0.0130738
VSTM2L	182.269	-0.939138	0.247172	-3.79954	0.000144968	0.00253883	124.121	3.83873	0.560255	0.352307	1.59025	0.11178	0.999904	163.279	0.951638	-1.44807	0.352947	-4.1028	4.08182e-05	0.00116846	91.5032	4.38915	-0.263003	0.370426	-0.710003	0.477702	0.99988	0.320843
CLUH	1301.89	-0.514572	0.193765	-2.65565	0.00791559	0.0593563	1666.65	2.10152	0.00125835	0.157834	0.00797261	0.993639	0.999904	1321.58	0.00277144	-0.452574	0.286221	-1.58121	0.113831	0.331216	1673.11	0.94374	0.0173254	0.187659	0.0923238	0.926441	0.99988	0.0331823
CLUHP3	166.719	-0.100306	0.231722	-0.432873	0.665107	0.866887	386.86	0.177108	-0.0119621	0.226772	-0.0527496	0.957931	0.999904	169.055	0.0186656	-0.0511996	0.315871	-0.16209	0.871235	0.944658	359.346	0.0598648	-0.226191	0.24552	-0.921274	0.356907	0.99988	0.447444
CMBL	341.965	-0.466329	0.194803	-2.39384	0.0166728	0.100725	378.996	1.77799	-0.0827352	0.282123	-0.293259	0.769324	0.999904	300.964	0.113891	-0.938689	0.392693	-2.39039	0.0168305	0.100639	353.583	1.7739	-0.291173	0.236659	-1.23035	0.218568	0.99988	0.660414
CMC1	243.491	-0.321401	0.193971	-1.65696	0.0975285	0.322031	309.207	1.01087	0.0340931	0.175502	0.19426	0.845972	0.999904	238.459	0.072644	-0.381373	0.23581	-1.61729	0.105816	0.317992	277.927	0.975448	-0.285742	0.258416	-1.10574	0.268838	0.99988	0.570509
NRM	318.016	-0.935178	0.203351	-4.59885	4.24839e-06	0.000126179	269.96	5.37178	0.115919	0.192538	0.602056	0.547137	0.999904	346.341	0.261904	-0.590483	0.209123	-2.82362	0.00474854	0.0430338	282.107	2.32344	0.239392	0.203444	1.1767	0.239317	0.99988	0.621027
CMIP	141.485	0.587988	0.280356	2.09729	0.035968	0.173494	173.263	1.44408	-0.378796	0.53933	-0.702345	0.482464	0.999904	196.478	0.316535	1.31448	0.355674	3.69573	0.000219252	0.00458392	317.955	3.65906	1.17479	1.29882	0.904505	0.365728	0.99988	0.436842
EGFLAM	286.218	-0.934875	0.193087	-4.84174	1.2871e-06	4.64867e-05	359.122	5.89039	-0.172656	0.161045	-1.0721	0.283676	0.999904	277.828	0.547177	-1.05277	0.249841	-4.21377	2.51143e-05	0.000799016	355.393	4.60008	-0.200449	0.178363	-1.12383	0.261085	0.99988	0.583219
CMSS1	971.125	0.386614	0.159433	2.42492	0.0153117	0.0955425	1031.54	1.81498	-0.175299	0.200672	-0.87356	0.382358	0.999904	1177.36	0.41753	0.853123	0.250998	3.39892	0.000676513	0.0103945	1185.44	3.16972	0.227703	0.173981	1.30878	0.190609	0.99988	0.719857
CMTM1	122.626	-0.153919	0.253181	-0.607941	0.543226	0.79535	177.635	0.265019	-0.00566809	0.232003	-0.0244311	0.980509	0.999904	123.241	0.00854854	-0.130447	0.269891	-0.483331	0.628861	0.819159	178.921	0.201446	0.0257504	0.233848	0.110116	0.912318	0.99988	0.039854
CMTM3	112.507	-0.856267	0.483228	-1.77197	0.0763991	0.28061	83.4414	1.11691	-0.319344	0.426197	-0.749287	0.453685	0.999904	98.5954	0.343246	-1.45937	0.641178	-2.27607	0.0228418	0.123411	84.683	1.64127	-0.262432	0.4738	-0.553888	0.579655	0.99988	0.23683
CMTM4	702.331	-0.357181	0.180559	-1.9782	0.0479063	0.208324	1337.52	1.31961	-0.151726	0.174985	-0.867081	0.385898	0.999904	735.98	0.413528	-0.196897	0.261382	-0.753292	0.451274	0.700825	1409.7	0.345559	0.00875593	0.18102	0.0483699	0.961421	0.99988	0.0170862
CMTM7	126.1	-0.130973	0.247862	-0.528408	0.597216	0.827056	169.971	0.223869	-0.0850575	0.228032	-0.373007	0.709144	0.999904	117.017	0.149266	-0.357945	0.284889	-1.25643	0.208959	0.465265	164.423	0.67994	-0.183302	0.309029	-0.593154	0.553078	0.99988	0.257213
CMTR1	62.207	0.354681	0.419728	0.845027	0.398096	0.694134	74.8674	0.400012	-0.21246	0.334268	-0.635598	0.525038	0.999904	53.6637	0.279809	-0.0401845	0.453935	-0.0885248	0.92946	0.971097	74.5153	0.0317695	-0.221035	0.337236	-0.655433	0.512189	0.99988	0.29057
CMTR2	107.191	0.184365	0.350775	0.525593	0.599171	0.827707	126.836	0.222449	0.300664	0.244432	1.23005	0.218677	0.999904	136.15	0.660196	0.783781	0.393649	1.99106	0.0464738	0.193154	133.01	1.33279	0.432485	0.294827	1.46691	0.142401	0.99988	0.846488
CNBD2	58.0372	-0.38322	0.405767	-0.944434	0.344948	0.649195	98.0473	0.462246	0.0555546	0.303568	0.183006	0.854793	0.999904	62.0202	0.0681388	-0.160316	0.382326	-0.419317	0.674985	0.845602	92.6113	0.170706	-0.105911	0.313813	-0.337498	0.735741	0.99988	0.133275
CNBP	7719.08	0.150538	0.118712	1.26809	0.204764	0.500032	8962.52	0.688746	-0.0178068	0.130719	-0.136222	0.891646	0.999904	8590.31	0.0498077	0.438575	0.201983	2.17135	0.0299045	0.14842	9441.12	1.52426	0.135059	0.113325	1.19179	0.233344	0.99988	0.632003
CNDP2	2322.15	0.154109	0.106387	1.44857	0.147457	0.417403	2150.15	0.831334	0.0927295	0.100936	0.918695	0.358255	0.999904	2244.4	0.445807	0.0680395	0.157934	0.430811	0.666606	0.840382	2159.27	0.176131	0.10982	0.115631	0.949746	0.342241	0.99988	0.465667
CNIH1	1966.98	0.107738	0.142431	0.756421	0.449397	0.737358	2064.47	0.34737	-0.0347901	0.121244	-0.286942	0.774157	0.999904	1884.3	0.111171	-0.0055671	0.16771	-0.0331948	0.973519	0.988851	2019.46	0.0116555	-0.0940299	0.163876	-0.573786	0.566113	0.99988	0.247097
CNIH4	800.229	-0.11547	0.132012	-0.874689	0.381743	0.683052	1102.77	0.418229	0.0119856	0.175646	0.0682374	0.945597	0.999904	805.456	0.0242941	-0.0862867	0.196151	-0.439899	0.66001	0.836571	1074.08	0.180449	-0.058504	0.190215	-0.307567	0.758412	0.99988	0.120095
CNKSR3	112.239	-0.30695	0.297736	-1.03095	0.302566	0.609928	144.701	0.51918	0.0083588	0.28719	0.0291055	0.97678	0.999904	116.359	0.010203	-0.182597	0.321399	-0.568133	0.569945	0.78274	158.548	0.244167	0.268702	0.318679	0.843176	0.39913	0.99988	0.398886
CNN2	456.979	-0.445381	0.203193	-2.19191	0.028386	0.147061	567.251	1.5469	0.0225293	0.172382	0.130694	0.896017	0.999904	428.229	0.0476837	-0.664223	0.24901	-2.66746	0.0076428	0.0601761	526.428	2.11675	-0.194332	0.229023	-0.848525	0.396146	0.99988	0.402145
WDR76	383.205	-0.934866	0.21776	-4.29311	1.76185e-05	0.000429524	492.453	4.75403	-0.281954	0.196492	-1.43494	0.151305	0.999904	499.556	0.820147	-0.0112807	0.361533	-0.0312025	0.975108	0.989541	570.382	0.0109473	0.158014	0.189587	0.833462	0.404584	0.99988	0.392991
CNNM2	309.757	0.249369	0.251384	0.991986	0.321204	0.629077	267.504	0.493218	0.207946	0.279436	0.744164	0.456777	0.999904	257.853	0.340295	-0.273328	0.310315	-0.880806	0.378423	0.640812	262.684	0.422023	0.164517	0.204778	0.803391	0.421749	0.99988	0.374946
CNNM3	206.68	-0.394176	0.380335	-1.03639	0.300019	0.60762	226.14	0.522851	0.281429	0.374908	0.750661	0.452857	0.999904	163.118	0.344039	-1.34686	0.505367	-2.66512	0.00769613	0.0604478	165.846	2.11373	-0.666516	0.273386	-2.438	0.0147688	0.597812	1.83066
KITLG	384.264	-0.933896	0.218127	-4.28143	1.85694e-05	0.000448964	492.272	4.7312	-0.247275	0.212541	-1.16342	0.244658	0.999904	415.535	0.61144	-0.615758	0.292934	-2.10204	0.0355498	0.16378	539.421	1.44916	0.0322527	0.211617	0.152411	0.878863	0.99988	0.0560789
CNOT10	137.412	0.215348	0.30887	0.697213	0.485669	0.76041	169.483	0.313659	-0.200111	0.376815	-0.53106	0.595377	0.999904	145.527	0.225208	0.371169	0.380273	0.97606	0.329035	0.596311	185.888	0.482758	0.0788226	0.22225	0.354657	0.722847	0.99988	0.140954
CNOT2	237.846	-0.0296484	0.303516	-0.0976832	0.922184	0.974392	314.482	0.0351825	0.131499	0.218833	0.60091	0.5479	0.999904	281.701	0.261299	0.432628	0.348895	1.24	0.214977	0.47178	326.719	0.667609	0.244338	0.228419	1.06969	0.284759	0.99988	0.545522
CNOT3	427.534	-0.0254478	0.215478	-0.118099	0.905989	0.969302	643.741	0.042877	0.00700129	0.185589	0.0377247	0.969907	0.999904	414.395	0.0132698	-0.110183	0.250126	-0.440512	0.659566	0.836279	657.753	0.180742	0.0734861	0.165593	0.443775	0.657205	0.99988	0.182299
CNOT4	454.475	0.24403	0.16505	1.47852	0.139268	0.403195	433.471	0.856148	-0.0644064	0.204258	-0.315319	0.752519	0.999904	469.496	0.123482	0.338514	0.19497	1.73624	0.082522	0.271777	484.196	1.08343	0.248646	0.216341	1.14932	0.250423	0.99988	0.601326
MYL6	3888.13	-0.931675	0.109155	-8.53533	1.39751e-17	2.9734e-15	4180.13	16.8546	-0.132697	0.1243	-1.06755	0.285722	0.999904	3471.51	0.544057	-1.45364	0.276774	-5.25208	1.50393e-07	1.18973e-05	3907.2	6.82277	-0.3386	0.145332	-2.32984	0.0198147	0.676939	1.70301
CNOT7	767.302	-0.179747	0.141632	-1.26911	0.204402	0.49983	683.939	0.689515	-0.127458	0.216701	-0.588173	0.556416	0.999904	849.399	0.2546	0.124995	0.223886	0.558296	0.576642	0.787084	730.454	0.239094	0.0707616	0.223508	0.316595	0.751551	0.99988	0.124042
CNOT8	413.991	0.576093	0.310694	1.85422	0.0637083	0.249992	482.027	1.1958	0.00695151	0.306514	0.0226793	0.981906	0.999904	361.397	0.00793004	0.23873	0.267667	0.891894	0.37245	0.635385	431.454	0.428932	-0.325544	0.32227	-1.01016	0.312419	0.99988	0.505263
CNOT9	1453.88	-0.308164	0.155165	-1.98604	0.0470293	0.206565	1457.14	1.32763	-0.135012	0.158119	-0.853861	0.393182	0.999904	1585.01	0.405406	-0.0339746	0.204679	-0.165989	0.868165	0.943514	1557.01	0.0613976	0.0650632	0.154109	0.422189	0.672887	0.99988	0.172058
TRMT112	207.633	-0.928887	0.231923	-4.00516	6.19764e-05	0.00127014	295.57	4.20777	-0.059728	0.277545	-0.215201	0.829611	0.999904	193.293	0.0811256	-1.23936	0.368687	-3.36155	0.000775063	0.0115893	247.165	3.11066	-0.642741	0.238731	-2.69233	0.00709552	0.448185	2.14902
CNPY2	973.479	-0.240231	0.13569	-1.77044	0.0766546	0.281019	1335.21	1.11546	0.057434	0.162602	0.353218	0.723925	0.999904	1089.66	0.140306	0.101707	0.284094	0.358005	0.72034	0.872033	1346.01	0.142463	0.0856441	0.220443	0.388509	0.69764	0.99988	0.156369
CNTLN	65.6619	-0.234051	0.322469	-0.72581	0.467955	0.748401	88.3052	0.329796	0.0993318	0.312392	0.317972	0.750506	0.999904	72.305	0.124646	0.0632596	0.357642	0.17688	0.859603	0.94021	96.2643	0.0657022	0.339693	0.325271	1.04434	0.296329	0.99988	0.528227
ARVCF	135.789	-0.926221	0.288496	-3.21051	0.00132498	0.0152908	151.924	2.87779	-0.14219	0.248046	-0.573239	0.566483	0.999904	119.323	0.246813	-1.5311	0.434162	-3.52656	0.000420991	0.00741197	144.203	3.37573	-0.302778	0.257034	-1.17797	0.238809	0.99988	0.62195
CNTNAP3B	112.902	0.360334	0.278598	1.29338	0.195879	0.490438	532.295	0.708013	-0.0458664	0.179305	-0.255801	0.798105	0.999904	93.7186	0.0979402	-0.147422	0.320252	-0.46033	0.645279	0.826398	522.832	0.190252	-0.0912193	0.212947	-0.428365	0.668385	0.99988	0.174973
CNTNAP4	169.952	0.448569	0.289244	1.55083	0.120942	0.367792	200.605	0.917422	-0.0301387	0.232874	-0.129421	0.897025	0.999904	179.752	0.0471955	0.594258	0.307581	1.93203	0.0533553	0.209204	216.91	1.27282	0.194816	0.255744	0.761761	0.446203	0.99988	0.350468
CNTROB	475.095	-0.214266	0.159457	-1.34372	0.179038	0.464715	541.912	0.747056	-0.141049	0.171122	-0.824259	0.409793	0.999904	453.682	0.387436	-0.35155	0.249381	-1.40969	0.158631	0.400443	549.158	0.799612	-0.0947315	0.202286	-0.468304	0.639567	0.99988	0.194114
SMTN	126.163	-0.925426	0.243126	-3.80636	0.000141025	0.00247417	153.838	3.8507	-0.268049	0.388634	-0.689721	0.490369	0.999904	126.571	0.309477	-0.898008	0.452211	-1.98581	0.0470539	0.194582	164.33	1.3274	-0.0591474	0.334584	-0.176779	0.859682	0.99988	0.0656622
COA4	132.376	0.0349516	0.269056	0.129905	0.896642	0.966768	156.417	0.047381	0.0499311	0.334001	0.149494	0.881164	0.999904	139.466	0.0549432	0.189559	0.273574	0.692897	0.488374	0.727228	147.075	0.311247	-0.12553	0.353381	-0.355225	0.722421	0.99988	0.141209
COA5	90.7054	0.327786	0.335146	0.978038	0.328056	0.635497	141.258	0.484052	0.159205	0.333695	0.477097	0.633293	0.999904	101.338	0.198395	0.613572	0.334025	1.83691	0.0662239	0.23682	134.473	1.17899	0.0281314	0.331874	0.0847651	0.932448	0.99988	0.0303753
COA6	502.992	0.0210048	0.195421	0.107485	0.914404	0.972053	761.27	0.0388617	-0.041973	0.20507	-0.204676	0.837825	0.999904	473.474	0.0768465	-0.148929	0.312936	-0.475911	0.634138	0.821257	740.93	0.197816	-0.117059	0.199125	-0.587869	0.55662	0.99988	0.254441
COA8	79.9311	0.169707	0.311025	0.545638	0.585315	0.819595	69.8566	0.232611	-0.171083	0.42344	-0.40403	0.68619	0.999904	111.313	0.163555	0.977214	0.476334	2.05153	0.0402154	0.176942	77.4092	1.39561	0.132079	0.337189	0.391707	0.695275	0.99988	0.157843
COASY	942.566	-0.102289	0.146613	-0.697676	0.48538	0.760327	1783.75	0.313919	0.111347	0.172378	0.645947	0.518314	0.999904	882.159	0.285407	-0.299087	0.270281	-1.10658	0.268477	0.5334	1750.83	0.571093	0.0648623	0.173952	0.372874	0.709242	0.99988	0.149206
COBLL1	53.1081	1.33634	0.644691	2.07284	0.0381875	0.1807	55.6433	1.41808	0.0826916	0.568076	0.145564	0.884265	0.999904	66.548	0.0534174	1.7808	0.712561	2.49915	0.0124491	0.0819523	53.6864	1.90486	-0.0065686	0.640443	-0.0102563	0.991817	0.99988	0.00356856
ALKBH4	117.996	-0.92287	0.316674	-2.91426	0.00356533	0.032623	191.753	2.4479	0.0488499	0.442525	0.110389	0.912101	0.999904	120.959	0.0399571	-0.814024	0.5982	-1.36079	0.173581	0.42181	204.148	0.760499	0.22486	0.333964	0.673306	0.500753	0.99988	0.300376
COG2	81.6622	0.282116	0.386343	0.730221	0.465255	0.747416	83.2338	0.332309	0.215353	0.405057	0.53166	0.594961	0.999904	84.2902	0.225511	0.375451	0.402214	0.933461	0.350582	0.615384	76.1004	0.45521	-0.0277726	0.387668	-0.0716403	0.942888	0.99988	0.0255398
COG4	196.589	0.032464	0.253508	0.128059	0.898102	0.966768	307.333	0.0466743	-0.213518	0.241688	-0.883446	0.376995	0.999904	231.446	0.423664	0.473236	0.318701	1.48489	0.137573	0.369089	296.248	0.861467	-0.327735	0.238937	-1.37164	0.170177	0.99988	0.7691
COG8	589.717	-0.169623	0.13177	-1.28727	0.198002	0.492706	826.945	0.703331	-0.0073072	0.155001	-0.0471428	0.962399	0.999904	573.931	0.0166446	-0.244923	0.265745	-0.921649	0.356712	0.6213	830.768	0.447683	0.011852	0.174175	0.0680469	0.945748	0.99988	0.0242244
COL12A1	916.969	-0.125343	0.284545	-0.440503	0.659573	0.864363	271.219	0.180737	0.637629	0.347367	1.8356	0.0664161	0.999904	887.927	1.17773	-0.212179	0.403409	-0.525966	0.598912	0.80019	249.478	0.222637	0.435999	0.426887	1.02134	0.307092	0.99988	0.512732
PHAX	145.514	-0.919793	0.292053	-3.14941	0.00163603	0.0180611	125.737	2.78621	-0.355394	0.295405	-1.20307	0.228948	0.999904	161.602	0.640262	-0.509874	0.320623	-1.59026	0.111775	0.327962	159.02	0.951654	0.335179	0.36405	0.920696	0.357209	0.99988	0.447078
COL18A1	320.974	-0.188139	0.26971	-0.697562	0.485451	0.760327	328.632	0.313855	-0.0348342	0.301266	-0.115626	0.907949	0.999904	360.223	0.0419386	0.156235	0.316936	0.492954	0.622045	0.81518	435.666	0.206178	0.69958	0.275353	2.54067	0.0110642	0.531348	1.95608
COL1A1	485.93	-0.099148	0.163182	-0.607591	0.543459	0.795441	136.181	0.264833	0.411867	0.352409	1.16872	0.242517	0.999904	503.32	0.615258	0.0134395	0.325142	0.041334	0.96703	0.986079	110.547	0.0145602	-0.159419	0.375479	-0.424576	0.671146	0.99988	0.173183
COL27A1	65.4531	0.142569	0.432531	0.329616	0.74169	0.903304	107.878	0.129778	0.355594	0.352692	1.00823	0.313346	0.999904	56.8906	0.503976	-0.256137	0.759849	-0.33709	0.736049	0.880373	101.209	0.133093	0.193913	0.440955	0.439757	0.660113	0.99988	0.180382
COL4A5	1625.67	-0.160897	0.155662	-1.03363	0.301308	0.608965	2128.76	0.520989	0.0791716	0.14841	0.533465	0.593712	0.999904	1721.27	0.226424	0.018038	0.183531	0.098283	0.921708	0.96674	2073.93	0.0354068	0.0106219	0.136375	0.0778873	0.937918	0.99988	0.0278353
COL4A6	729.735	-0.24777	0.241893	-1.0243	0.305695	0.612789	1113.47	0.514711	-0.0175252	0.193597	-0.0905239	0.927871	0.999904	713.271	0.0325124	-0.309902	0.244969	-1.26506	0.205848	0.462164	967.043	0.686453	-0.453529	0.413195	-1.09761	0.272373	0.99988	0.564836
COL5A1	2895.8	-0.0421038	0.124408	-0.338432	0.735038	0.90063	1322.12	0.13369	-0.0613118	0.170809	-0.358949	0.719633	0.999904	2433.61	0.142889	-0.595296	0.360629	-1.65072	0.0987964	0.30512	1301.31	1.00526	-0.102532	0.212144	-0.483314	0.628873	0.99988	0.201437
COL5A2	158.678	-0.66549	0.393422	-1.69154	0.0907334	0.309281	175.61	1.04223	-0.532617	0.297427	-1.79075	0.0733342	0.999904	204.232	1.13469	0.145335	0.606657	0.239568	0.810665	0.915405	181.196	0.0911584	-0.417918	0.27528	-1.51815	0.128976	0.99988	0.889493
COL6A1	187.665	-0.150685	0.455753	-0.330629	0.740925	0.903062	308.513	0.130226	-0.4531	0.238126	-1.90277	0.0570702	0.999904	219.641	1.24359	0.302643	0.515021	0.587633	0.556779	0.774108	454.727	0.254317	0.635491	0.196876	3.22788	0.00124711	0.159605	2.9041
CALM3	517.318	-0.919624	0.178455	-5.15326	2.55997e-07	1.12641e-05	759.846	6.59176	0.0348253	0.157179	0.221564	0.824653	0.999904	511.978	0.0837287	-0.951113	0.352816	-2.69577	0.00702254	0.0565474	659.647	2.15351	-0.394237	0.165093	-2.38797	0.0169416	0.630433	1.77104
AURKB	674.457	-0.917379	0.163923	-5.59642	2.18828e-08	1.2933e-06	747.611	7.6599	-0.0409144	0.169561	-0.241296	0.809326	0.999904	656.622	0.0918766	-1.0199	0.207768	-4.90884	9.16151e-07	5.28389e-05	732.319	6.03803	-0.0980162	0.173943	-0.563496	0.573097	0.99988	0.241772
COL7A1	1444.23	-0.0779215	0.1861	-0.418708	0.67543	0.870759	758.814	0.17042	0.162751	0.186038	0.874826	0.381669	0.999904	1180.71	0.418313	-0.743097	0.481812	-1.5423	0.123002	0.346179	634.282	0.910089	-0.367901	0.270713	-1.359	0.174145	0.99988	0.759089
COL8A1	4536.59	-0.0077498	0.173958	-0.0445498	0.964466	0.987527	2083.68	0.015713	-0.221312	0.33004	-0.67056	0.502501	0.999904	4389.13	0.298863	-0.0966538	0.325454	-0.296982	0.76648	0.894482	1975.47	0.115499	-0.387033	0.310049	-1.2483	0.211922	0.99988	0.673823
BIRC5	720.938	-0.916307	0.188146	-4.8702	1.11484e-06	4.12842e-05	905.73	5.95279	0.178844	0.189782	0.942366	0.346005	0.999904	693.765	0.460917	-1.06827	0.339949	-3.14245	0.00167538	0.0205396	784.162	2.77589	-0.235588	0.197158	-1.19492	0.232119	0.99988	0.63429
COMMD2	112.428	-0.143958	0.356133	-0.404224	0.686048	0.876625	118.599	0.163646	-0.307024	0.364135	-0.84316	0.399139	0.999904	149.22	0.398876	0.623002	0.441337	1.41162	0.158061	0.399654	144.338	0.801176	0.264917	0.32159	0.823771	0.41007	0.99988	0.387143
COMMD3	96.321	0.265468	0.344266	0.771112	0.440641	0.731401	130.669	0.355915	-0.132489	0.315714	-0.41965	0.674741	0.999904	101.951	0.170863	0.419136	0.317113	1.32173	0.186259	0.437985	110.184	0.729882	-0.699225	0.339967	-2.05674	0.0397111	0.833956	1.40109
COMMD4	441.668	-0.434366	0.204287	-2.12625	0.0334821	0.165899	557.448	1.47519	-0.00213437	0.165475	-0.0128984	0.989709	0.999904	398.562	0.00449256	-0.798662	0.345902	-2.30893	0.0209476	0.116274	492.997	1.67887	-0.377397	0.26178	-1.44166	0.149399	0.99988	0.825651
COMMD5	238.279	-0.443372	0.248213	-1.78626	0.0740579	0.274704	319.267	1.13043	0.0248001	0.222176	0.111624	0.911122	0.999904	218.245	0.0404236	-0.753283	0.366673	-2.05438	0.0399393	0.17619	302.18	1.3986	-0.133393	0.268787	-0.496277	0.619699	0.99988	0.207819
COMMD6	308.378	-0.443403	0.201291	-2.2028	0.027609	0.144407	331.536	1.55895	-0.178208	0.20592	-0.865424	0.386806	0.999904	373.034	0.412507	0.144546	0.20404	0.708424	0.478682	0.720454	363.853	0.319953	0.0998892	0.209801	0.476114	0.633993	0.99988	0.197915
COMMD7	81.9957	-0.148069	0.455375	-0.325158	0.745062	0.904928	91.8059	0.127808	-0.538656	0.325001	-1.6574	0.0974392	0.999904	88.8929	1.01127	0.0936557	0.475057	0.197146	0.843713	0.931817	107.396	0.0738052	-0.0287368	0.373004	-0.0770417	0.93859	0.99988	0.0275239
COMMD9	161.233	-0.724128	0.330582	-2.19047	0.0284904	0.147389	144.658	1.5453	0.154023	0.283962	0.542408	0.587537	0.999904	152.532	0.230964	-0.933606	0.37514	-2.48869	0.0128215	0.0835825	153.811	1.89206	0.320161	0.297222	1.07718	0.2814	0.99988	0.550676
COMT	3820.3	0.146833	0.130302	1.12687	0.259798	0.566201	2803.73	0.585365	-0.0934953	0.142453	-0.656324	0.511616	0.999904	3625.43	0.291056	0.00864894	0.22654	0.0381785	0.969545	0.987491	2872.66	0.0134319	-0.0161229	0.139495	-0.115581	0.907985	0.99988	0.0419214
COMTD1	189.303	-0.703695	0.310605	-2.26557	0.023478	0.128925	202.584	1.62934	-0.00907271	0.249111	-0.0364204	0.970947	0.999904	169.24	0.0128044	-1.16319	0.335055	-3.47165	0.000517268	0.00866405	194.294	3.28628	-0.12945	0.292588	-0.44243	0.658178	0.99988	0.181657
COP1	223.212	-0.0577476	0.284488	-0.202988	0.839145	0.943292	247.613	0.0761632	-0.502293	0.218522	-2.2986	0.0215278	0.999904	277.286	1.667	0.531203	0.326124	1.62884	0.103348	0.31372	311.298	0.985699	0.201985	0.22037	0.91657	0.359368	0.99988	0.444461
CLSPN	316.942	-0.914666	0.327041	-2.79679	0.00516131	0.0431412	383.841	2.28724	-0.205087	0.369519	-0.555011	0.578887	0.999904	369.676	0.237406	-0.338018	0.381567	-0.885868	0.375688	0.638212	414.725	0.425172	0.0313049	0.365795	0.0855803	0.9318	0.99988	0.0306773
COPB1	744.145	-0.155212	0.149083	-1.04111	0.297823	0.605083	643.671	0.526042	0.0434514	0.333488	0.130294	0.896334	0.999904	692.009	0.0475301	-0.375608	0.191903	-1.95728	0.0503147	0.20181	613.02	1.29831	-0.094234	0.304149	-0.309829	0.756691	0.99988	0.121081
COPE	284.755	-0.353235	0.209931	-1.68262	0.0924489	0.312408	397.127	1.0341	0.17673	0.179754	0.983175	0.325521	0.999904	254.705	0.48742	-0.736736	0.256329	-2.87418	0.00405072	0.038495	374.507	2.39247	0.0178558	0.185449	0.0962841	0.923295	0.99988	0.0346595
COPG1	4355.38	0.0920542	0.117085	0.786214	0.431742	0.722575	4328.64	0.364776	0.0395818	0.160685	0.246331	0.805426	0.999904	4332.1	0.0939742	0.0862287	0.155196	0.555611	0.578477	0.78781	4492.4	0.237714	0.148398	0.175174	0.847151	0.396911	0.99988	0.401307
COPG2	1150.12	0.0830583	0.138233	0.600856	0.547936	0.798518	987.866	0.26127	-0.102265	0.176219	-0.580331	0.561691	0.999904	1180.9	0.250502	0.165459	0.174659	0.947326	0.343472	0.607826	1084.86	0.464108	0.170551	0.207444	0.822154	0.410989	0.99988	0.38617
COPS2	1773.36	-0.0793536	0.123867	-0.640633	0.521761	0.784284	2108.75	0.282528	-0.137649	0.11886	-1.15807	0.246835	0.999904	2011.24	0.607593	0.280318	0.201121	1.39377	0.163386	0.407872	2411.87	0.786786	0.248411	0.128487	1.93336	0.0531917	0.891131	1.27416
COPS3	265.153	-0.235153	0.215228	-1.09258	0.27458	0.582003	272.543	0.561331	0.0576782	0.316806	0.182062	0.855534	0.999904	284.569	0.0677627	-0.012658	0.274824	-0.0460587	0.963263	0.984274	283.131	0.0162549	0.169423	0.281352	0.602173	0.547059	0.99988	0.261966
CDH6	611.036	-0.911448	0.174089	-5.23552	1.64523e-07	7.46222e-06	605.283	6.78377	-0.0237798	0.229985	-0.103397	0.917648	0.999904	622.473	0.0373241	-0.82228	0.226916	-3.62371	0.000290403	0.00569128	592.731	3.537	-0.0785519	0.23353	-0.336368	0.736593	0.99988	0.132772
CSTF3	272.118	-0.910346	0.201764	-4.51193	6.42402e-06	0.000180273	464.914	5.19219	-0.0909399	0.18694	-0.486466	0.626637	0.999904	273.783	0.202984	-0.874838	0.236046	-3.70623	0.000210371	0.00443787	450.861	3.67701	-0.175891	0.208515	-0.843541	0.398926	0.99988	0.399108
COPS6	255.477	-0.726843	0.44283	-1.64136	0.100723	0.327722	381.871	0.996873	0.0185776	0.321946	0.057704	0.953984	0.999904	404.439	0.0204587	0.632699	0.355366	1.78042	0.0750079	0.254918	517.453	1.12489	0.792893	0.31821	2.49173	0.0127124	0.57355	1.89577
COPS7A	831.389	-0.00896796	0.142712	-0.0628394	0.949894	0.98391	1036.07	0.0223247	0.0593826	0.120971	0.490881	0.62351	0.999904	842.692	0.205156	0.0382073	0.257883	0.148157	0.882219	0.949995	900.895	0.0544238	-0.359029	0.197781	-1.81529	0.0694798	0.960716	1.15814
COPS7B	618.558	0.0958077	0.194411	0.492811	0.622146	0.842123	717.792	0.206108	0.210519	0.166654	1.26321	0.206513	0.999904	668.1	0.685052	0.312638	0.260932	1.19816	0.230855	0.490892	724.277	0.63666	0.239331	0.227732	1.05093	0.29329	0.99988	0.532703
COPS8	1170.95	0.0475749	0.134285	0.354282	0.723127	0.893925	1145.19	0.140785	-0.199867	0.120188	-1.66296	0.0963211	0.999904	1332.96	1.01628	0.402495	0.190381	2.11416	0.034502	0.161386	1345.48	1.46216	0.265532	0.126037	2.10678	0.035137	0.811961	1.45424
COPZ1	490.2	0.102367	0.150706	0.679252	0.496978	0.766628	407.26	0.303663	-0.307676	0.249594	-1.23271	0.217686	0.999904	525.756	0.66217	0.300542	0.185382	1.6212	0.104974	0.316849	441.731	0.978918	-0.050882	0.280835	-0.181182	0.856225	0.99988	0.0674121
COQ10A	124.496	-0.313941	0.342751	-0.915944	0.359696	0.662373	211.969	0.444064	-0.4227	0.355326	-1.18961	0.234198	0.999904	125.935	0.630417	-0.267629	0.367162	-0.728913	0.466055	0.711688	209.248	0.331563	-0.460464	0.353905	-1.30109	0.193226	0.99988	0.713934
COQ4	544.99	0.0981426	0.148201	0.662227	0.507826	0.774295	712.564	0.294285	0.0841284	0.161006	0.522517	0.60131	0.999904	499.493	0.220901	-0.147354	0.180352	-0.817039	0.413906	0.672465	644.907	0.383098	-0.205594	0.193698	-1.06142	0.2885	0.99988	0.539854
COQ6	342.364	0.282799	0.166518	1.69831	0.0894501	0.306334	385.13	1.04842	0.0431225	0.174794	0.246705	0.805137	0.999904	297.509	0.0941304	-0.10097	0.216293	-0.46682	0.640629	0.823414	333.663	0.193394	-0.389901	0.212102	-1.83827	0.0660225	0.948064	1.18031
COQ7	106.041	-0.34832	0.27565	-1.26363	0.206362	0.502139	112.298	0.68537	0.299157	0.291581	1.02599	0.304899	0.999904	103.49	0.515845	-0.419653	0.303294	-1.38365	0.166466	0.412415	100.112	0.778674	-0.00387472	0.320516	-0.012089	0.990355	0.99988	0.00420928
COQ9	221.82	-0.380203	0.248057	-1.53273	0.125344	0.376844	325.09	0.901898	0.0873046	0.178502	0.489095	0.624775	0.999904	272.741	0.204277	0.240704	0.33323	0.722336	0.470088	0.714075	304.123	0.327821	-0.102274	0.207636	-0.492564	0.62232	0.99988	0.205986
CORO1B	1894.93	-0.153737	0.158935	-0.967294	0.333397	0.640011	1558.61	0.477038	0.112417	0.180208	0.623818	0.532747	0.999904	1636.25	0.273479	-0.633636	0.298365	-2.12369	0.0336957	0.158865	1425.6	1.47243	-0.139956	0.153896	-0.909416	0.363131	0.99988	0.439937
ZDHHC16	914.503	-0.909658	0.14467	-6.28782	3.21945e-10	2.77015e-08	1030.31	9.49222	-0.123596	0.124755	-0.990709	0.321828	0.999904	924.509	0.492377	-0.852605	0.220223	-3.87155	0.000108144	0.00265997	1047.83	3.966	-0.067694	0.142394	-0.475399	0.634503	0.99988	0.197566
CORO7	163.518	-0.17959	0.251451	-0.714215	0.475094	0.753484	214.539	0.32322	0.334498	0.236609	1.41372	0.157444	0.999904	147.817	0.802874	-0.499996	0.362011	-1.38116	0.167229	0.413761	172.138	0.776688	-0.290047	0.276963	-1.04724	0.294988	0.99988	0.530196
COTL1	164.187	-0.616567	0.308028	-2.00166	0.045321	0.202604	170.511	1.3437	-0.018553	0.247687	-0.074905	0.94029	0.999904	160.889	0.026738	-0.68449	0.448939	-1.52469	0.127337	0.353705	167.03	0.895044	-0.0692024	0.293326	-0.235923	0.813492	0.99988	0.0896465
COX11	938.891	-0.162856	0.136055	-1.19698	0.231313	0.5341	1151.98	0.635801	-0.0537721	0.147225	-0.365238	0.714934	0.999904	905.03	0.145734	-0.268309	0.215317	-1.24611	0.212725	0.470098	1142.85	0.672182	-0.0715113	0.156703	-0.456348	0.648139	0.99988	0.188332
COX15	295.137	0.0980964	0.204183	0.480434	0.630919	0.847746	294.325	0.200027	0.383458	0.32721	1.1719	0.241237	0.999904	278.969	0.617557	-0.0549155	0.210138	-0.261331	0.793837	0.909062	284.756	0.100269	0.30423	0.385538	0.789105	0.43005	0.99988	0.366481
COX16	124.702	-0.790944	0.291667	-2.71181	0.00669169	0.0523224	157.154	2.17446	-0.336712	0.32096	-1.04908	0.294143	0.999904	149.08	0.531442	-0.164435	0.381525	-0.430995	0.666472	0.840371	175.45	0.176218	0.00566843	0.212929	0.0266212	0.978762	0.99988	0.00932297
COX18	499.975	0.00304966	0.232034	0.0131431	0.989514	0.995554	674.556	0.00457824	-0.0326311	0.184749	-0.176624	0.859804	0.999904	491.028	0.0656006	-0.0389994	0.219626	-0.177572	0.859059	0.940075	723.194	0.0659768	0.16985	0.172743	0.983253	0.325483	0.99988	0.487472
COX20	214.959	-0.330835	0.242502	-1.36426	0.172486	0.456348	252.316	0.763247	0.0505436	0.296884	0.170247	0.864816	0.999904	217.123	0.0630764	-0.287336	0.278139	-1.03306	0.301574	0.568628	226.576	0.520606	-0.269359	0.321649	-0.837432	0.40235	0.99988	0.395396
COX4I1	786.639	-0.0970768	0.152712	-0.635684	0.524982	0.786625	1169.26	0.279855	0.0221329	0.156136	0.141754	0.887274	0.999904	759.2	0.0519421	-0.197096	0.23504	-0.838563	0.401714	0.662153	1175.94	0.396083	0.0439173	0.175382	0.250409	0.802271	0.99988	0.095679
COX5A	2648.21	-0.0493038	0.113639	-0.433862	0.664389	0.866639	3772.47	0.177578	0.0089985	0.0908806	0.0990146	0.921127	0.999904	2385.76	0.0356806	-0.364632	0.23582	-1.54623	0.122049	0.345157	3519.14	0.913465	-0.192787	0.16785	-1.14857	0.250734	0.99988	0.600787
COX5B	55.8094	-0.0707028	0.358054	-0.197464	0.843464	0.944504	70.4602	0.0739334	-0.195955	0.366487	-0.534684	0.592868	0.999904	53.5033	0.227042	-0.189239	0.369423	-0.512254	0.608473	0.807671	66.1125	0.215759	-0.40191	0.450073	-0.892989	0.371863	0.99988	0.429617
COX6A1	57.5861	0.147809	0.373444	0.395799	0.692253	0.879083	83.1197	0.159735	-0.0169663	0.337691	-0.0502422	0.959929	0.999904	51.2689	0.0177607	-0.182713	0.403338	-0.453004	0.650546	0.829948	66.7954	0.186722	-0.737645	0.3593	-2.05301	0.040072	0.835048	1.39716
COX6C	1437.5	0.085689	0.120069	0.713665	0.475434	0.753515	2034.59	0.322909	0.130389	0.108614	1.20049	0.22995	0.999904	1390.54	0.638366	-0.000825241	0.159977	-0.00515851	0.995884	0.998357	1934.64	0.00179119	-0.00677734	0.144176	-0.0470074	0.962507	0.99988	0.0165959
COX7A2	114.079	-0.614948	0.263159	-2.33679	0.0194502	0.113068	134.268	1.71108	-0.273413	0.297935	-0.917696	0.358778	0.999904	114.194	0.445174	-0.600772	0.28727	-2.09132	0.0364996	0.166668	144.981	1.43771	-0.0355043	0.319382	-0.111166	0.911485	0.99988	0.0402506
COX7A2L	262.112	0.37185	0.195994	1.89725	0.0577943	0.23603	217.352	1.23811	-0.244411	0.249967	-0.977771	0.328187	0.999904	273.114	0.483878	0.483521	0.275314	1.75625	0.0790456	0.264022	273.226	1.10212	0.401727	0.233111	1.72333	0.0848287	0.99988	1.07146
COX7C	313.693	-0.210399	0.235005	-0.895294	0.37063	0.673863	452.149	0.43106	-0.0148014	0.187575	-0.0789094	0.937105	0.999904	321.157	0.0282119	-0.130479	0.356077	-0.366435	0.71404	0.868774	442.283	0.146277	-0.0752638	0.265043	-0.283968	0.776435	0.99988	0.109895
MANEAL	313.879	-0.907354	0.248193	-3.65584	0.000256343	0.00405369	545.514	3.59118	-0.0963986	0.137375	-0.70172	0.482854	0.999904	286.592	0.316184	-1.30746	0.404746	-3.23032	0.00123653	0.0164068	483.236	2.9078	-0.482111	0.198118	-2.43346	0.0149554	0.597812	1.8252
CPEB4	439.197	0.122071	0.196044	0.622671	0.533501	0.791139	744.304	0.272865	-0.0750086	0.152664	-0.491331	0.623192	0.999904	525.69	0.205378	0.593084	0.255551	2.32081	0.0202973	0.114502	867.411	1.69256	0.352183	0.159388	2.20959	0.0271336	0.74616	1.56649
CPLANE1	352.393	0.404736	0.302621	1.33744	0.18108	0.467769	203.378	0.74213	-0.56438	0.314106	-1.79678	0.0723704	0.999904	352.833	1.14044	0.417808	0.358777	1.16453	0.244207	0.507397	261.28	0.612241	0.215038	0.224356	0.958467	0.337827	0.99988	0.471305
CHST12	632.672	-0.904273	0.179989	-5.02404	5.05954e-07	2.08474e-05	619.139	6.29589	0.0461198	0.186049	0.247891	0.804219	0.999904	580.753	0.0946258	-1.27864	0.26552	-4.8156	1.4676e-06	7.73469e-05	576.365	5.83339	-0.160134	0.206549	-0.775283	0.438173	0.99988	0.358355
CPNE2	94.9409	-0.216637	0.61587	-0.351758	0.72502	0.895334	146.492	0.13965	-0.998216	0.585501	-1.70489	0.0882148	0.999904	176.691	1.05446	1.30425	0.648764	2.01036	0.0443931	0.187908	180.283	1.35268	-0.24034	0.431798	-0.556603	0.577799	0.99988	0.238223
RRM2	839.007	-0.90411	0.163497	-5.52982	3.20567e-08	1.81771e-06	757.292	7.49408	-0.0382496	0.236447	-0.161768	0.871488	0.999904	700.64	0.0597384	-1.8103	0.242344	-7.46995	8.0227e-14	2.76264e-11	648.865	13.0957	-0.527384	0.24259	-2.17398	0.0297069	0.762084	1.52714
CPOX	86.1736	-0.272785	0.385325	-0.707935	0.478985	0.756218	102.381	0.319678	0.913952	0.4211	2.17039	0.0299771	0.999904	62.6345	1.52321	-1.59015	0.424497	-3.74598	0.000179693	0.00393392	61.2104	3.74547	-0.45618	0.384498	-1.18643	0.235453	0.99988	0.628095
CPSF1	747.844	-0.6146	0.247709	-2.48114	0.0130964	0.0857123	919.26	1.88285	-0.246173	0.173357	-1.42004	0.155597	0.999904	681.319	0.807998	-0.970075	0.301752	-3.21481	0.00130529	0.0169615	956.102	2.88429	-0.118689	0.292983	-0.405105	0.6854	0.99988	0.164056
CPSF2	180.977	0.255685	0.309447	0.826266	0.408653	0.703451	155.073	0.388645	-0.459761	0.248649	-1.84904	0.0644521	0.999904	219.38	1.19076	0.740704	0.397235	1.86465	0.0622307	0.227758	204.591	1.206	0.362079	0.25815	1.40259	0.160738	0.99988	0.793882
CPSF4	741.585	-0.205109	0.181399	-1.13071	0.258177	0.564382	1061.96	0.588082	0.0275491	0.186817	0.147465	0.882765	0.999904	612.086	0.054155	-0.873752	0.292084	-2.99144	0.00277664	0.0296614	998.921	2.55648	-0.147637	0.205178	-0.719559	0.471797	0.99988	0.326245
CPSF6	1331.09	-0.27013	0.184188	-1.4666	0.142484	0.408763	1691.41	0.846234	-0.145735	0.157876	-0.923094	0.355958	0.999904	1407.76	0.448601	-0.0880992	0.290401	-0.303371	0.761607	0.892761	1844.59	0.118269	0.111148	0.146867	0.75679	0.449176	0.99988	0.347584
CPSF7	1283.05	-0.0608337	0.220688	-0.275655	0.782813	0.920357	1013.65	0.106342	0.213726	0.245529	0.870472	0.384042	0.999904	1278.26	0.415621	-0.0631017	0.27987	-0.225468	0.821615	0.9222	989.353	0.0853314	0.15402	0.194898	0.790255	0.429379	0.99988	0.367159
CPT1B	468.935	0.418436	0.24029	1.74138	0.0816166	0.290916	432.674	1.08822	-0.0435674	0.288291	-0.151123	0.879879	0.999904	329.159	0.0555771	-0.632182	0.430531	-1.46837	0.142002	0.376486	332.898	0.847704	-0.946674	0.252345	-3.7515	0.000175776	0.0396529	3.75504
CRACR2A	153.755	0.294745	0.307718	0.957839	0.338144	0.644088	105.248	0.470899	0.0455652	0.291936	0.156079	0.875971	0.999904	149.118	0.0575104	0.224292	0.310656	0.721996	0.470297	0.714075	108.12	0.327628	0.125866	0.337802	0.372603	0.709444	0.99988	0.149082
CRACR2B	133.991	0.949483	0.362218	2.6213	0.00875943	0.0637456	126.114	2.05752	0.258739	0.344694	0.750632	0.452874	0.999904	108.843	0.344022	0.474717	0.509563	0.931617	0.351535	0.615949	110.634	0.454032	-0.0994222	0.349608	-0.284382	0.776117	0.99988	0.110073
CRADD	80.8416	-0.842337	0.581448	-1.44869	0.147425	0.417403	226.04	0.831428	-0.151345	0.291405	-0.519364	0.603507	0.999904	79.7353	0.219318	-0.889171	0.575643	-1.54466	0.12243	0.345733	237.084	0.912113	-0.000604767	0.401786	-0.0015052	0.998799	0.99988	0.000521889
FRMD6	1112.75	-0.903227	0.138422	-6.52519	6.79153e-11	6.5143e-09	510.221	10.168	-0.0279198	0.338649	-0.0824446	0.934293	0.999904	1097.43	0.0295168	-0.948339	0.186286	-5.09076	3.56632e-07	2.38597e-05	510.807	6.44778	-0.0183114	0.36523	-0.0501368	0.960013	0.99988	0.0177227
CRBN	316.031	0.049145	0.190224	0.258353	0.796135	0.92608	317.173	0.0990134	-0.107481	0.17302	-0.621208	0.534463	0.999904	348.954	0.272082	0.324831	0.200433	1.62065	0.105093	0.31704	355.434	0.978425	0.220326	0.220285	1.00018	0.317221	0.99988	0.498638
F3	240.987	-0.90127	0.304495	-2.95989	0.00307752	0.0293028	200.224	2.5118	-0.313041	0.33617	-0.931196	0.351752	0.999904	263.151	0.453763	-0.552085	0.486619	-1.13453	0.256572	0.520434	202.453	0.590791	-0.273624	0.335893	-0.814616	0.415292	0.99988	0.381646
CREB1	780.139	-0.0237553	0.146166	-0.162522	0.870895	0.956168	660.191	0.0600344	-0.02851	0.144287	-0.197592	0.843364	0.999904	826.9	0.0739848	0.14996	0.180138	0.83247	0.405144	0.664438	709.837	0.392391	0.182344	0.169943	1.07297	0.283285	0.99988	0.547777
CREB3	356.161	-0.0722502	0.18559	-0.389301	0.697054	0.880371	369.047	0.156734	0.288387	0.197968	1.45673	0.14519	0.999904	329.952	0.838065	-0.300028	0.259444	-1.15643	0.247507	0.511439	333.11	0.606412	0.0132071	0.197846	0.0667542	0.946777	0.99988	0.0237521
CREB3L4	77.4411	-0.00225099	0.44469	-0.00506194	0.995961	0.998264	124.51	0.00175759	-0.232819	0.474382	-0.490784	0.62358	0.999904	79.2768	0.205108	0.0715748	0.421357	0.169867	0.865115	0.942841	133.949	0.0629264	-0.00901594	0.530883	-0.0169829	0.98645	0.99988	0.00592482
CREB5	82.2991	0.439463	0.382093	1.15015	0.250084	0.554363	52.3717	0.601914	-0.479239	0.506497	-0.946183	0.344055	0.999904	73.3186	0.463372	0.148358	0.502738	0.2951	0.767917	0.895029	67.1101	0.114685	0.271689	0.585375	0.464127	0.642556	0.99988	0.192089
CREBBP	853.938	0.323316	0.188807	1.71241	0.0868205	0.300266	522.945	1.06138	-0.078678	0.347843	-0.226189	0.821055	0.999904	747.522	0.0856279	-0.0336531	0.324122	-0.103829	0.917305	0.964683	532.414	0.037486	-0.0194397	0.417618	-0.046549	0.962873	0.99988	0.0164311
FANCG	130.157	-0.900817	0.31709	-2.84089	0.00449883	0.0388392	211.959	2.3469	-0.379142	0.306853	-1.23558	0.216614	0.999904	143.721	0.664314	-0.510377	0.343006	-1.48795	0.136763	0.36759	231.925	0.864032	-0.0910327	0.354731	-0.256625	0.797469	0.99988	0.0982865
HFE	144.088	-0.900804	0.29457	-3.05804	0.00222793	0.0230563	133.609	2.6521	-0.287994	0.390375	-0.737737	0.460674	0.999904	138.656	0.336606	-1.05284	0.252988	-4.1616	3.16019e-05	0.00097624	134.17	4.50029	-0.263903	0.436269	-0.604908	0.54524	0.99988	0.263412
CRELD2	215.533	-0.559727	0.224708	-2.4909	0.0127418	0.084431	194.931	1.89477	-0.258805	0.225516	-1.14761	0.251128	0.999904	206.747	0.600105	-0.704308	0.2575	-2.73518	0.00623456	0.0520272	198.897	2.20519	-0.193998	0.272725	-0.71133	0.47688	0.99988	0.321591
CREM	409.722	0.0416093	0.174276	0.238755	0.811295	0.931789	460.026	0.090821	0.0523901	0.156346	0.335091	0.737557	0.999904	449.219	0.132205	0.301673	0.183875	1.64065	0.100871	0.308677	474.968	0.996233	0.147296	0.180794	0.814714	0.415236	0.99988	0.381705
CRIPT	102.902	-0.406997	0.341034	-1.19342	0.232706	0.535731	115.665	0.633193	0.309155	0.298181	1.0368	0.299828	0.999904	122.671	0.523128	0.133253	0.26013	0.512255	0.608472	0.807671	139.692	0.215759	0.775808	0.285318	2.7191	0.00654601	0.430548	2.18402
CRK	1002.61	-0.212275	0.178809	-1.18716	0.235165	0.538638	866.142	0.628627	-0.100337	0.183106	-0.547972	0.583711	0.999904	1002.54	0.233802	-0.201773	0.194412	-1.03787	0.299333	0.566169	933.185	0.523846	0.120316	0.200727	0.599399	0.548907	0.99988	0.260502
CRLS1	693.743	0.316048	0.172723	1.8298	0.0672798	0.257796	869.985	1.17212	-0.0736053	0.146963	-0.500842	0.616483	0.999904	642.696	0.210079	0.120162	0.192566	0.624005	0.532624	0.758726	887.837	0.273579	-0.00871401	0.146202	-0.0596027	0.952472	0.99988	0.0211478
CRMP1	80.3692	0.352902	0.292614	1.20604	0.227804	0.529867	72.8039	0.642439	0.0865205	0.350074	0.247149	0.804793	0.999904	69.4369	0.094316	-0.0374202	0.346645	-0.10795	0.914036	0.962714	83.6248	0.0390369	0.453462	0.413774	1.09592	0.273115	0.99988	0.563654
CROCC	187.049	0.0618645	0.24459	0.252932	0.800321	0.927906	288.931	0.0967358	0.0374508	0.235293	0.159166	0.873538	0.999904	181.598	0.0587183	-0.0151387	0.262254	-0.0577253	0.953967	0.981232	272.943	0.0204664	-0.12591	0.32399	-0.388624	0.697554	0.99988	0.156422
CROCCP2	987.438	0.183507	0.14357	1.27817	0.20119	0.495786	1429.23	0.696394	0.128524	0.1395	0.921322	0.356882	0.999904	869.502	0.447475	-0.174867	0.244389	-0.715526	0.474284	0.716968	1268.32	0.323962	-0.215676	0.14901	-1.44739	0.147789	0.99988	0.830359
CROCCP3	71.2846	-0.225613	0.396279	-0.569329	0.569133	0.811115	73.8725	0.244786	0.170215	0.380313	0.447567	0.654466	0.999904	67.7268	0.184113	-0.382686	0.339562	-1.127	0.259743	0.524065	72.403	0.585456	0.126808	0.367431	0.345121	0.730003	0.99988	0.136675
CRTAP	5470.48	0.0897038	0.119563	0.750266	0.453095	0.740208	4647.1	0.343811	-0.0516648	0.111658	-0.462705	0.643576	0.999904	5415.07	0.1914	0.0698802	0.137646	0.507681	0.611677	0.80931	4841.37	0.213478	0.0715949	0.116845	0.612734	0.540053	0.99988	0.267564
CRTC1	365.565	0.185831	0.179831	1.03336	0.301434	0.609009	370.953	0.520808	-0.0612321	0.177256	-0.345444	0.729761	0.999904	350.419	0.13682	0.0773092	0.262921	0.29404	0.768727	0.895113	378.305	0.114228	7.42422e-05	0.171069	0.000433991	0.999654	0.99988	0.000150411
CRTC2	106.957	-0.342093	0.322918	-1.05938	0.289428	0.597464	206.746	0.53846	0.219988	0.285862	0.769561	0.44156	0.999904	105.818	0.35501	-0.366602	0.403278	-0.909056	0.363321	0.626128	176.699	0.43971	-0.228145	0.317188	-0.719273	0.471973	0.99988	0.326083
CRTC3	276.664	0.523388	0.282205	1.85464	0.0636477	0.249935	237.599	1.19622	0.160966	0.289221	0.556552	0.577834	0.999904	274.61	0.238197	0.514389	0.315718	1.62927	0.103256	0.313689	227.142	0.986084	0.0449152	0.28469	0.157769	0.874639	0.99988	0.0581711
CRY2	78.1668	0.67956	0.748429	0.907982	0.363888	0.666596	217.161	0.439033	1.19368	1.23196	0.968926	0.332582	0.999904	59.2116	0.478101	-0.0309298	0.646649	-0.0478309	0.961851	0.983868	168.111	0.0168922	0.632045	1.44796	0.436506	0.662469	0.99988	0.178834
CRYBB2P1	87.1525	-0.153887	0.348961	-0.440986	0.659223	0.864363	114.251	0.180968	0.124985	0.264289	0.472912	0.636276	0.999904	95.5814	0.196354	0.123161	0.32548	0.378397	0.705136	0.863309	110.658	0.151727	0.0410879	0.275591	0.14909	0.881483	0.99988	0.0547862
NSDHL	277.951	-0.898388	0.249772	-3.59683	0.000322117	0.00487004	346.051	3.49199	-0.278219	0.268173	-1.03746	0.299522	0.999904	274.673	0.523571	-0.936609	0.289389	-3.23651	0.00121002	0.0160988	393.873	2.91721	0.109093	0.234373	0.465467	0.641597	0.99988	0.192738
CRYZL1	242.346	0.260966	0.254984	1.02346	0.306091	0.61281	328.308	0.51415	-0.0426623	0.173441	-0.245976	0.8057	0.999904	258.662	0.0938264	0.43626	0.260849	1.67246	0.094433	0.296096	330.126	1.02488	-0.0190352	0.270311	-0.0704195	0.94386	0.99988	0.0250925
CS	805.437	-0.249529	0.142569	-1.75023	0.0800782	0.288194	781.261	1.09649	-0.0783903	0.142031	-0.551925	0.580999	0.999904	681.837	0.235824	-0.827415	0.316812	-2.6117	0.00900942	0.0663234	731.451	2.0453	-0.273165	0.212661	-1.28451	0.198964	0.99988	0.701225
PSMC3IP	199.297	-0.896127	0.309315	-2.89714	0.00376586	0.0338465	274.059	2.42414	0.107374	0.35242	0.304677	0.760612	0.999904	224.613	0.118837	-0.438051	0.333708	-1.31268	0.189292	0.441902	271.285	0.722869	0.0829839	0.293686	0.28256	0.777514	0.99988	0.109292
CSAG1	175.552	-0.081196	0.220946	-0.367493	0.713252	0.888206	241.393	0.146757	0.140662	0.190613	0.737944	0.460549	0.999904	172.809	0.336724	-0.120616	0.278058	-0.43378	0.664448	0.838745	231.882	0.177539	0.0318801	0.20866	0.152785	0.878568	0.99988	0.0562248
STARD3NL	122.878	-0.894537	0.306004	-2.92328	0.0034636	0.0321166	175.601	2.46047	-0.361585	0.262497	-1.37748	0.168363	0.999904	128.612	0.773753	-0.701132	0.435958	-1.60825	0.107779	0.32158	167.435	0.967464	-0.515189	0.30907	-1.6669	0.0955345	0.99988	1.01984
GAS2L1	1060.55	-0.893575	0.149835	-5.96375	2.46521e-09	1.803e-07	1146.5	8.60815	0.0337671	0.12432	0.271613	0.785919	0.999904	943.963	0.104622	-1.42349	0.423576	-3.36065	0.0007776	0.0116124	1044.84	3.10924	-0.238079	0.131423	-1.81155	0.070056	0.960716	1.15455
HELLS	507.829	-0.888203	0.250084	-3.55161	0.000382878	0.00555886	731.895	3.41694	-0.173234	0.324389	-0.534032	0.593319	0.999904	601.588	0.226712	-0.266285	0.311978	-0.853539	0.393361	0.655956	829.125	0.405209	0.191498	0.298046	0.642512	0.520541	0.99988	0.283545
CSF1	252.517	-0.353234	0.247817	-1.42538	0.154046	0.428126	501.519	0.812348	-0.0513469	0.193045	-0.265985	0.790251	0.999904	232.56	0.102235	-0.626666	0.290057	-2.1605	0.0307343	0.150434	465.186	1.51238	-0.272896	0.232766	-1.17241	0.241034	0.99988	0.617922
CSK	411.901	-0.622582	0.236809	-2.62905	0.00856236	0.0628587	513.871	2.06741	-0.162311	0.215213	-0.754187	0.450737	0.999904	462.766	0.346077	-0.220542	0.242937	-0.907818	0.363975	0.626614	492.365	0.438929	-0.286325	0.182993	-1.56468	0.117658	0.99988	0.929378
CSKMT	188.816	-0.235921	0.224056	-1.05295	0.292362	0.60089	192.538	0.53408	-0.193138	0.271573	-0.71118	0.476973	0.999904	161.174	0.321506	-0.77905	0.346766	-2.24662	0.0246646	0.130422	188.254	1.60793	-0.260523	0.352705	-0.738642	0.460124	0.99988	0.337125
CSMD1	272.469	0.407267	0.43207	0.942595	0.345888	0.650423	70.2221	0.461065	1.12126	0.544387	2.05967	0.0394299	0.999904	360.736	1.40417	1.06343	0.283602	3.74972	0.000177034	0.00391077	65.1137	3.75194	0.966117	0.617828	1.56373	0.117881	0.99988	0.928558
SSNA1	872.194	-0.883414	0.210439	-4.19796	2.69333e-05	0.000620419	1186.93	4.56971	-0.0134875	0.1807	-0.0746402	0.940501	0.999904	753.961	0.0266407	-1.57155	0.641063	-2.45148	0.0142271	0.0900873	1087.85	1.84688	-0.273085	0.220177	-1.2403	0.214865	0.99988	0.667835
CSNK1D	3033.45	-0.0304326	0.100181	-0.303775	0.7613	0.912499	4553.01	0.118444	0.0613589	0.0870077	0.705213	0.480678	0.999904	2890.54	0.318146	-0.165389	0.228782	-0.722914	0.469733	0.713928	4451.8	0.328149	0.0028349	0.102453	0.0276702	0.977925	0.99988	0.00969438
CSNK1E	1581.79	0.335672	0.130757	2.56714	0.0102542	0.0716383	1694.01	1.9891	-0.314753	0.206998	-1.52056	0.128371	0.999904	2346	0.891534	1.24172	0.190942	6.50311	7.86772e-11	1.31593e-08	2537.79	10.1042	0.772424	0.240826	3.20739	0.00133943	0.16553	2.87308
CSNK1G2	337.394	-0.0199753	0.2109	-0.0947147	0.924541	0.974986	440.467	0.0340736	-0.164218	0.201383	-0.815451	0.414814	0.999904	325.122	0.382147	-0.119362	0.214146	-0.557388	0.577263	0.787256	451.402	0.238627	-0.0864969	0.253735	-0.340895	0.733182	0.99988	0.134788
CSNK1G3	1277.75	0.256468	0.118988	2.1554	0.0311306	0.157375	1335.59	1.50681	-0.0387774	0.146017	-0.265567	0.790573	0.999904	1364.52	0.102058	0.43379	0.142608	3.04184	0.00235139	0.0264833	1485.2	2.62867	0.261704	0.192736	1.35784	0.174515	0.99988	0.758167
CRYZ	148.647	-0.882349	0.254788	-3.46308	0.000534035	0.00733901	270.925	3.27243	-0.337112	0.18983	-1.77587	0.0757546	0.999904	153.08	1.12059	-0.754625	0.301952	-2.49915	0.0124491	0.0819523	286.506	1.90486	-0.154659	0.195969	-0.7892	0.429995	0.99988	0.366537
CSNK2B	227.898	0.0064873	0.270761	0.0239595	0.980885	0.993597	274.174	0.00838194	0.0548922	0.263865	0.208032	0.835204	0.999904	221.309	0.0782073	-0.0704434	0.315567	-0.223228	0.823358	0.923086	270.205	0.0844114	0.0166454	0.310562	0.0535977	0.957256	0.99988	0.0189721
ARHGEF39	124.299	-0.8816	0.305998	-2.88106	0.00396338	0.0353233	200.216	2.40193	-0.087034	0.2355	-0.369571	0.711703	0.999904	141.14	0.147701	-0.399399	0.313496	-1.27402	0.202657	0.458411	202.736	0.693239	-0.041274	0.226716	-0.182052	0.855542	0.99988	0.0677587
TUBA1C	14299.2	-0.881009	0.157154	-5.60602	2.07029e-08	1.22977e-06	17351.5	7.68397	-0.219716	0.152833	-1.43762	0.150542	0.999904	15198	0.822343	-0.63253	0.241869	-2.61517	0.00891818	0.0662526	20057.5	2.04972	0.205324	0.141343	1.45266	0.146318	0.99988	0.834703
CSPG4P12	102.32	0.459197	0.278387	1.64949	0.0990465	0.32448	106.136	1.00416	0.122547	0.283164	0.432776	0.665178	0.999904	90.4918	0.177062	0.146228	0.369615	0.395622	0.692384	0.856357	99.2521	0.159653	-0.0659686	0.293014	-0.225138	0.821872	0.99988	0.0851958
CSRP1	642.265	-0.0188607	0.16195	-0.11646	0.907288	0.969608	452.489	0.0422548	-0.0939467	0.258609	-0.363277	0.716398	0.999904	657.723	0.144845	0.0586085	0.206595	0.283687	0.77665	0.900388	437.135	0.109775	-0.192638	0.229927	-0.837821	0.402131	0.99988	0.395632
CST3	160.747	-0.528893	0.292091	-1.81071	0.0701851	0.264659	216.628	1.15376	0.00215085	0.237538	0.00905476	0.992775	0.999904	173.053	0.00314897	-0.26966	0.333895	-0.80762	0.419309	0.676395	231.324	0.377465	0.192985	0.214813	0.898388	0.368979	0.99988	0.432998
CSTB	138.997	-0.444309	0.360908	-1.23109	0.218291	0.51837	143.227	0.660965	0.219538	0.287647	0.763219	0.445333	0.999904	115.273	0.351315	-1.17954	0.44264	-2.66479	0.00770357	0.0604514	130.049	2.11331	-0.0502822	0.261736	-0.19211	0.847656	0.99988	0.0717803
SERGEF	75.3101	-0.876601	0.318171	-2.75512	0.00586701	0.0475126	90.6128	2.23158	-0.248578	0.332443	-0.747732	0.454622	0.999904	70.3383	0.34235	-1.16486	0.350354	-3.3248	0.000884817	0.0127579	93.6386	3.05315	-0.130691	0.414954	-0.314953	0.752798	0.99988	0.123322
CSTF2	113.085	-0.475212	0.832902	-0.570549	0.568305	0.810492	124.765	0.245418	0.441298	1.19744	0.368534	0.712475	0.999904	115.963	0.14723	-0.382891	0.773788	-0.494826	0.620723	0.814642	106.592	0.207102	0.0281011	1.39352	0.0201655	0.983911	0.99988	0.00704402
CD81	1105.92	-0.87565	0.317939	-2.75414	0.00588466	0.0476226	1703.66	2.23028	-0.492432	0.361939	-1.36054	0.173659	0.999904	1530.64	0.760302	0.193969	0.24881	0.779587	0.435634	0.686738	2640.91	0.360878	0.729569	0.357756	2.03929	0.0414209	0.840962	1.38278
CTBP1	1015.95	-0.210871	0.171469	-1.22979	0.218776	0.518977	1123.81	0.660001	0.122109	0.157226	0.776646	0.437368	0.999904	989.15	0.359153	-0.286173	0.24796	-1.15411	0.248457	0.512394	1103.31	0.604749	0.0746399	0.192816	0.387105	0.698679	0.99988	0.155723
CTBP1-DT	468.667	0.0120428	0.144477	0.0833548	0.933569	0.978455	449.842	0.0298534	0.114737	0.207608	0.552662	0.580495	0.999904	420.656	0.236201	-0.306384	0.277028	-1.10597	0.268741	0.533652	444.871	0.570667	0.0895018	0.233801	0.382812	0.701859	0.99988	0.15375
CTBP2	2644.21	-0.0711155	0.101863	-0.69815	0.485083	0.760318	2531.26	0.314184	-0.169782	0.116413	-1.45845	0.144717	0.999904	2712.32	0.839482	0.0120072	0.145044	0.082783	0.934024	0.973358	2744.86	0.0296419	0.0732876	0.126817	0.577902	0.56333	0.99988	0.249237
EFEMP1	3739.78	-0.873667	0.219703	-3.97658	6.99141e-05	0.00138654	2610.58	4.15544	-0.146268	0.113909	-1.28407	0.199117	0.999904	3769.93	0.700892	-0.827007	0.216415	-3.82139	0.000132704	0.0031074	2624.29	3.87712	-0.123538	0.133307	-0.926721	0.354071	0.99988	0.450909
CD9	494.618	-0.871171	0.191876	-4.54029	5.61774e-06	0.000160339	258.94	5.25044	-0.0352814	0.295695	-0.119317	0.905024	0.999904	496.673	0.0433397	-0.840231	0.38052	-2.20811	0.0272365	0.139592	214.759	1.56485	-0.637246	0.305403	-2.08658	0.0369264	0.819541	1.43266
CTCF	205.183	-0.257659	0.364541	-0.706806	0.479687	0.756612	292.909	0.319042	-0.0440071	0.447403	-0.0983611	0.921646	0.999904	268.188	0.0354361	0.492792	0.59158	0.83301	0.404839	0.664438	376.318	0.392717	0.61715	0.312997	1.97174	0.048639	0.874948	1.31302
CTDNEP1	1078.46	-0.285658	0.183753	-1.55458	0.120047	0.366498	1064.99	0.920649	0.238221	0.172206	1.38335	0.166559	0.999904	1061.89	0.778432	-0.327277	0.21244	-1.54056	0.123425	0.346653	927.316	0.908598	-0.149934	0.189944	-0.789356	0.429904	0.99988	0.366629
CTDP1	355.444	0.117692	0.216233	0.544281	0.586248	0.820092	516.372	0.231919	0.239979	0.246068	0.975256	0.329433	0.999904	332.873	0.482232	-0.061645	0.275635	-0.223647	0.823032	0.922906	478.492	0.0845834	0.0369995	0.194839	0.189898	0.849389	0.99988	0.0708935
CTDSP1	193.84	0.348151	0.269919	1.28983	0.197108	0.492049	164.323	0.705295	-0.281729	0.252178	-1.11718	0.263916	0.999904	184.414	0.578534	0.227066	0.306549	0.740717	0.458865	0.707086	190.872	0.338315	0.165144	0.285668	0.578097	0.563199	0.99988	0.249338
CTDSP2	122.548	0.236929	0.320071	0.74024	0.459154	0.743465	104.227	0.338041	-0.380571	0.376429	-1.011	0.312015	0.999904	159.614	0.505824	0.885063	0.529629	1.6711	0.094702	0.296463	118.483	1.02364	0.0269174	0.355542	0.075708	0.939651	0.99988	0.0270332
KCTD10	261.455	-0.869249	0.220467	-3.94276	8.05494e-05	0.00155852	324.129	4.09394	-0.138301	0.279716	-0.494431	0.621002	0.999904	266.885	0.206907	-0.776043	0.333532	-2.32674	0.0199791	0.113551	308.5	1.69942	-0.287844	0.297972	-0.96601	0.334039	0.99988	0.476203
CTDSPL2	358.684	0.00332042	0.174753	0.0190007	0.984841	0.994867	421.793	0.00663407	-0.0358277	0.230081	-0.155718	0.876255	0.999904	466.748	0.0573693	0.691506	0.241606	2.86212	0.00420817	0.0396089	483.923	2.37591	0.346154	0.308195	1.12317	0.261367	0.99988	0.582749
ACTB	150080	-0.866932	0.108988	-7.95435	1.80072e-15	3.24184e-13	127580	14.7446	-0.150027	0.110637	-1.35603	0.175089	0.999904	151553	0.756742	-0.814983	0.120014	-6.79071	1.11582e-11	2.19947e-09	136553	10.9524	0.0552686	0.116964	0.472529	0.636549	0.99988	0.196168
CTNNA1	380.999	0.155777	0.233079	0.668344	0.503914	0.771934	374.442	0.297643	-0.145986	0.24272	-0.601458	0.547535	0.999904	329.818	0.261588	-0.258872	0.31357	-0.825563	0.409052	0.668184	403.796	0.388221	0.0791599	0.300856	0.263116	0.792461	0.99988	0.101022
CTNNAL1	275.088	-0.547799	0.236572	-2.31557	0.020582	0.11789	215.145	1.68651	0.527345	0.340807	1.54734	0.12178	0.999904	247.629	0.914423	-0.94355	0.332584	-2.83703	0.00455353	0.0419126	203.135	2.34165	0.388888	0.359681	1.0812	0.279607	0.99988	0.553452
MT-CO2	53568.2	-0.859358	0.121447	-7.07601	1.48362e-12	1.78982e-10	100833	11.8287	-0.0374553	0.196307	-0.1908	0.848682	0.999904	47973.7	0.0712548	-1.34568	0.276328	-4.86988	1.11664e-06	6.10917e-05	108889	5.95209	0.184118	0.222009	0.829328	0.406919	0.99988	0.390492
CTNNBIP1	118.504	-0.30269	0.305197	-0.991788	0.321301	0.62916	89.9196	0.493088	0.0775006	0.293186	0.26434	0.791518	0.999904	108.737	0.101539	-0.588191	0.379772	-1.5488	0.12143	0.344405	88.2016	0.915674	0.0315676	0.325943	0.0968502	0.922845	0.99988	0.0348711
CTNND1	2253.08	-0.160729	0.136907	-1.174	0.240393	0.544269	1790.35	0.619078	0.108646	0.182551	0.595155	0.55174	0.999904	2157.7	0.258266	-0.286304	0.154354	-1.85486	0.0636163	0.230899	1771.09	1.19643	0.083232	0.191056	0.435641	0.663097	0.99988	0.178423
CTPS1	170.367	0.910336	1.0369	0.877942	0.379975	0.682078	157.189	0.420245	-1.4123	0.605378	-2.33292	0.0196524	0.999904	90.2692	1.70659	-0.909741	0.754387	-1.20593	0.227843	0.487497	191.86	0.642365	-0.554545	0.759943	-0.729719	0.465562	0.99988	0.332023
CTPS2	165.055	0.00511405	0.457282	0.0111836	0.991077	0.996185	150.78	0.00389261	0.0302573	0.46474	0.065106	0.94809	0.999904	142.141	0.0231506	-0.451631	0.586389	-0.770189	0.441188	0.691953	153.508	0.355377	0.0833142	0.378916	0.219875	0.825968	0.99988	0.0830365
CTSA	123.431	0.14332	0.455824	0.31442	0.753202	0.908938	252.954	0.123088	-0.500996	0.347229	-1.44284	0.149065	0.999904	129.815	0.826624	0.287865	1.07737	0.267193	0.789321	0.90782	248.115	0.102747	-0.562047	0.413194	-1.36025	0.173751	0.99988	0.760072
SLC14A1	158.656	-0.859241	0.306241	-2.80577	0.00501966	0.0424422	101.584	2.29933	-0.359395	0.372552	-0.964683	0.334704	0.999904	158.468	0.47534	-0.852098	0.248321	-3.43143	0.000600401	0.00946096	109.546	3.22156	-0.112724	0.35955	-0.313515	0.75389	0.99988	0.122692
CTTN	1261.16	0.0765915	0.122402	0.625735	0.531489	0.790118	1176.38	0.274506	0.169965	0.153575	1.10673	0.268412	0.999904	1257.65	0.571198	0.0773618	0.153009	0.505603	0.613135	0.810389	1080.99	0.212444	-0.0650751	0.174791	-0.372302	0.709668	0.99988	0.148945
CTU2	192.524	-0.277671	0.367006	-0.756583	0.449299	0.737358	257.389	0.347464	0.155527	0.241553	0.643862	0.519665	0.999904	168.697	0.284277	-0.728515	0.612228	-1.18994	0.23407	0.495478	215.038	0.630655	-0.37572	0.249848	-1.50379	0.132635	0.99988	0.877342
CUEDC1	75.2752	-0.0291551	0.360936	-0.0807762	0.93562	0.979392	155.934	0.0289005	-0.591151	0.335909	-1.75985	0.0784325	0.999904	88.1338	1.1055	0.406567	0.415281	0.979017	0.327572	0.595159	203.115	0.484694	0.230151	0.314103	0.732726	0.463725	0.99988	0.333739
CUEDC2	204.814	-0.0611659	0.213681	-0.286248	0.774688	0.917297	231.781	0.110873	0.0865392	0.234305	0.369345	0.711871	0.999904	161.121	0.147599	-0.877383	0.44448	-1.97395	0.0483869	0.196661	199.078	1.31527	-0.373828	0.305205	-1.22484	0.220636	0.99988	0.656325
CUL1	129.307	-0.908288	0.642542	-1.41359	0.157484	0.433263	98.9319	0.802765	-0.365817	1.82037	-0.200958	0.840732	0.999904	128.365	0.0753425	-0.92834	0.366136	-2.53551	0.0112284	0.0766099	168.323	1.94968	1.01868	0.577152	1.76501	0.0775623	0.97723	1.11035
TOMM40L	294.951	-0.858692	0.21076	-4.07427	4.61588e-05	0.000983881	416.405	4.33575	-0.04966	0.189542	-0.261999	0.793322	0.999904	263.527	0.10055	-1.35651	0.310845	-4.36395	1.27732e-05	0.000460845	364.698	4.8937	-0.45838	0.288725	-1.5876	0.112377	0.99988	0.949323
CUL3	1724.49	-0.172304	0.136066	-1.26632	0.205398	0.500949	1935.47	0.687403	-0.150945	0.136334	-1.10718	0.268218	0.999904	1831.49	0.571513	0.0162933	0.171217	0.0951618	0.924186	0.967636	2162.02	0.0342405	0.172414	0.105021	1.64172	0.100649	0.99988	0.997191
CUL4A	3494.14	-0.0831429	0.135887	-0.611853	0.540635	0.794723	3103.6	0.267096	-0.11397	0.156307	-0.729139	0.465917	0.999904	3583.96	0.331692	0.000126031	0.198444	0.000635095	0.999493	0.999937	3340.25	0.000220127	0.104071	0.158393	0.65704	0.511155	0.99988	0.291447
PHLDA3	132.434	-0.857815	0.305989	-2.80341	0.00505648	0.0425365	176.615	2.29615	-0.183649	0.280848	-0.653909	0.51317	0.999904	123.622	0.289738	-1.1434	0.433435	-2.63799	0.00833987	0.0635698	163.176	2.07884	-0.430162	0.280965	-1.53102	0.125765	0.99988	0.900442
CUL2	343.103	-0.85756	0.219068	-3.91458	9.05626e-05	0.00169834	375.608	4.04305	-0.254217	0.302986	-0.839037	0.401448	0.999904	322.525	0.39637	-1.11081	0.446473	-2.48797	0.0128475	0.0836585	415.572	1.89118	0.0520299	0.302185	0.172179	0.863297	0.99988	0.0638397
SNX21	151.845	-0.856101	0.301667	-2.8379	0.00454114	0.0391314	126.052	2.34284	-0.0124915	0.256433	-0.0487126	0.961148	0.999904	150.091	0.0172096	-0.893063	0.342368	-2.60849	0.00909436	0.0664234	86.4857	2.04123	-1.43395	0.313966	-4.5672	4.94277e-06	0.0030542	5.30603
CUTC	116.294	0.274679	0.317388	0.865436	0.3868	0.686352	80.7275	0.412514	0.0784004	0.356927	0.219654	0.826141	0.999904	106.736	0.082946	0.0478858	0.282984	0.169217	0.865626	0.94303	74.7735	0.0626699	-0.131707	0.413248	-0.318711	0.749945	0.99988	0.12497
CUX1	966.86	0.227729	0.139428	1.63331	0.102403	0.331669	678.857	0.989687	-0.137223	0.769734	-0.178274	0.858508	0.999904	902.002	0.0662556	0.0458703	0.280944	0.163272	0.870304	0.944174	786.476	0.0603289	0.283697	0.221819	1.27896	0.200912	0.99988	0.696995
CWC15	127.915	0.156956	0.26985	0.581641	0.560809	0.806665	183.16	0.251185	0.0453706	0.276639	0.164007	0.869726	0.999904	149.391	0.0606177	0.56187	0.343777	1.6344	0.102175	0.311933	168.255	0.990656	-0.204103	0.306537	-0.665835	0.505516	0.99988	0.296265
CWC22	166.002	0.149733	0.28453	0.526247	0.598717	0.827456	126.488	0.222778	-0.119873	0.358294	-0.334567	0.737952	0.999904	180.861	0.131972	0.383022	0.330645	1.15841	0.246699	0.510579	133.591	0.607833	0.0481292	0.407546	0.118095	0.905992	0.99988	0.0428755
CWC25	86.6969	0.355769	0.425817	0.835497	0.403438	0.699662	94.692	0.394223	-0.128667	0.303813	-0.423506	0.671926	0.999904	85.9477	0.172679	0.342248	0.496969	0.68867	0.491031	0.728425	97.0262	0.308891	-0.0455364	0.315686	-0.144246	0.885306	0.99988	0.0529064
CWF19L1	87.2621	0.276988	0.371972	0.744647	0.456485	0.742431	102.918	0.340573	-0.131124	0.372563	-0.351952	0.724874	0.999904	115.376	0.139737	0.950871	0.378679	2.51102	0.0120382	0.0800362	101.178	1.91944	-0.181831	0.507057	-0.358601	0.719893	0.99988	0.142732
PALS1	671.758	-0.854403	0.263095	-3.24751	0.00116421	0.0137473	478.984	2.93397	-0.0986699	0.208826	-0.472499	0.636571	0.999904	599.852	0.196153	-1.35627	0.537164	-2.52488	0.0115738	0.0778717	396.113	1.93652	-0.733036	0.391404	-1.87284	0.0610906	0.920699	1.21403
CXorf38	80.8959	0.183704	0.403124	0.4557	0.648606	0.858692	122.62	0.188019	0.226343	0.281885	0.80296	0.421998	0.999904	78.3641	0.37469	0.107452	0.491053	0.218819	0.826791	0.924906	115.167	0.0826043	0.0602387	0.292111	0.206219	0.83662	0.99988	0.0774718
CXXC1	328.865	0.23458	0.198472	1.18193	0.237233	0.541044	327.019	0.624825	0.0592957	0.212244	0.279375	0.779957	0.999904	307.486	0.107929	0.0583278	0.202827	0.287574	0.773673	0.89836	315.98	0.111442	-0.0345497	0.234316	-0.147449	0.882778	0.99988	0.0541487
EPG5	329.356	-0.85364	0.306152	-2.78829	0.00529869	0.0439131	359.229	2.27583	-0.353889	0.355585	-0.995228	0.319625	0.999904	386.131	0.495359	-0.273731	0.233533	-1.17213	0.241144	0.504354	392.669	0.617724	-0.0747143	0.252616	-0.295762	0.767412	0.99988	0.114971
CYB561	434.334	-0.0196736	0.159738	-0.123162	0.901979	0.968452	483.846	0.0448036	-0.164319	0.288069	-0.570416	0.568396	0.999904	344.677	0.245349	-0.785137	0.392353	-2.0011	0.0453819	0.190328	444.256	1.34312	-0.431654	0.292591	-1.47528	0.140137	0.99988	0.853449
CHRNA5	458.198	-0.853606	0.179221	-4.76287	1.90858e-06	6.3812e-05	656.164	5.71929	-0.266485	0.201422	-1.32302	0.18583	0.999904	461.878	0.730884	-0.809462	0.207962	-3.89236	9.92729e-05	0.00248884	664.051	4.00317	-0.223718	0.178748	-1.25159	0.21072	0.99988	0.676293
CYB561D1	199.572	0.317095	0.306344	1.0351	0.300624	0.608318	263.097	0.521976	-0.00232939	0.253894	-0.00917464	0.99268	0.999904	164.594	0.00319082	-0.218637	0.522452	-0.418482	0.675595	0.845667	263.567	0.170314	0.00735924	0.236054	0.0311761	0.975129	0.99988	0.0109379
ZWINT	987.986	-0.852059	0.217851	-3.9112	9.18373e-05	0.00171866	1206.2	4.03698	-0.145365	0.198756	-0.731378	0.464549	0.999904	991.362	0.332969	-0.826688	0.353295	-2.33993	0.0192871	0.111079	1173.73	1.71473	-0.223822	0.209145	-1.07018	0.284539	0.99988	0.545858
CYB5A	784.032	-0.223382	0.144938	-1.54122	0.123263	0.372722	627.421	0.909166	-0.122735	0.139969	-0.876878	0.380553	0.999904	748.801	0.419585	-0.362043	0.246013	-1.47164	0.141117	0.374988	652.003	0.850421	-0.0036109	0.143664	-0.0251343	0.979948	0.99988	0.00879704
CYB5R1	61.4553	-0.0947097	0.422443	-0.224195	0.822605	0.936212	76.7869	0.0848085	-0.154638	0.382815	-0.403951	0.686249	0.999904	65.685	0.163518	0.104402	0.407093	0.256457	0.797598	0.910042	80.8423	0.0982159	-0.00019363	0.429131	-0.000451215	0.99964	0.99988	0.000156382
CYB5R4	79.3892	0.217322	0.351016	0.619121	0.535836	0.792355	113.697	0.270968	0.0811327	0.270276	0.300185	0.764036	0.999904	72.8933	0.116886	-0.0161914	0.368671	-0.0439184	0.964969	0.985112	114.842	0.0154865	0.116763	0.3135	0.372449	0.709558	0.99988	0.149012
CYB5RL	88.5733	0.61061	0.406794	1.50103	0.133348	0.391381	71.5507	0.875014	0.428884	0.477878	0.897476	0.369465	0.999904	77.8517	0.432426	0.298021	0.456258	0.653184	0.513638	0.746578	77.9724	0.289343	0.64745	0.51544	1.25611	0.209076	0.99988	0.679697
CYBA	110.201	-0.315478	0.384982	-0.819463	0.412522	0.706888	347.78	0.384552	0.000174895	0.207872	0.00084136	0.999329	0.999904	98.5659	0.000291643	-0.695291	0.390176	-1.78199	0.0747505	0.254694	314.469	1.12639	-0.301901	0.25545	-1.18184	0.237269	0.99988	0.624759
CYBC1	722.739	-0.130782	0.201277	-0.649758	0.515848	0.780408	1239.85	0.287478	0.0511182	0.173681	0.294323	0.768511	0.999904	691.604	0.11435	-0.257377	0.276045	-0.932374	0.351143	0.615711	1175.94	0.454516	-0.0972862	0.240725	-0.404138	0.686111	0.99988	0.163605
CD276	1067.62	-0.849641	0.108348	-7.84175	4.44325e-15	7.64631e-13	1322.96	14.3523	-0.00213452	0.150749	-0.0141594	0.988703	0.999904	1058.4	0.00493425	-0.87257	0.274487	-3.17891	0.00147829	0.018665	1166.58	2.83024	-0.386484	0.223852	-1.72652	0.0842543	0.99988	1.07441
CYCS	1358.1	-0.386442	0.196723	-1.96439	0.0494844	0.212541	1310.13	1.30553	-0.0868524	0.210398	-0.412801	0.679752	0.999904	1370.38	0.167649	-0.347383	0.258246	-1.34516	0.178572	0.427726	1351.12	0.748186	0.00875482	0.191907	0.0456201	0.963613	0.99988	0.0160973
CYFIP1	3470.7	-0.0764603	0.0998036	-0.766108	0.443612	0.733871	3837.79	0.352997	-0.0903022	0.132061	-0.683794	0.494105	0.999904	3599	0.306181	0.0384374	0.145664	0.263877	0.791875	0.90821	4107.8	0.101343	0.110761	0.155989	0.710058	0.477668	0.99988	0.320874
CYFIP2	225.147	0.283613	0.236733	1.19803	0.230907	0.533708	110.76	0.636563	-0.395927	0.410655	-0.964134	0.334979	0.999904	251.153	0.474983	0.567588	0.273066	2.07858	0.037656	0.170187	127.416	1.42417	0.0433092	0.394295	0.10984	0.912537	0.99988	0.0397497
CYHR1	676.128	-0.021992	0.176785	-0.1244	0.900999	0.968084	909.513	0.0452758	0.234767	0.182009	1.28987	0.197096	0.999904	602.35	0.705321	-0.370457	0.257848	-1.43673	0.150795	0.388714	831.323	0.821613	-0.00989287	0.1986	-0.0498131	0.960271	0.99988	0.017606
CYLD	282.133	0.33577	0.240307	1.39726	0.162336	0.440718	318.433	0.789585	-0.16697	0.250643	-0.666165	0.505305	0.999904	324.153	0.296446	0.683769	0.254432	2.68744	0.00720024	0.05774	351.782	2.14265	0.128638	0.347198	0.370504	0.711007	0.99988	0.148126
CYP1B1-AS1	143.575	-0.673659	0.293343	-2.29649	0.021648	0.12232	180.403	1.66458	-0.283014	0.215926	-1.3107	0.189958	0.999904	148.41	0.721341	-0.541013	0.276561	-1.95621	0.0504399	0.201954	198.89	1.29723	0.0222069	0.274609	0.0808675	0.935547	0.99988	0.0289342
CYP20A1	266.692	0.110057	0.177228	0.62099	0.534606	0.791694	287.6	0.271966	-0.207106	0.203591	-1.01727	0.309026	0.999904	265.173	0.510005	0.103449	0.221583	0.466866	0.640596	0.823414	310.536	0.193416	0.0288857	0.211063	0.136859	0.891143	0.99988	0.0500528
SMPD4	2111.29	-0.848478	0.158607	-5.34958	8.816e-08	4.44676e-06	2269.84	7.05473	-0.0380707	0.153601	-0.247855	0.804247	0.999904	1945.15	0.0946107	-1.19396	0.275967	-4.32645	1.51535e-05	0.000531188	2123.82	4.81949	-0.233526	0.208887	-1.11795	0.263587	0.99988	0.579076
CIC	1169.81	-0.84809	0.176781	-4.79741	1.60732e-06	5.53203e-05	1955.08	5.7939	-0.145625	0.111235	-1.30917	0.190477	0.999904	1054.38	0.720158	-1.29868	0.350206	-3.70832	0.000208642	0.00441733	2104.61	3.6806	0.0745574	0.137174	0.543524	0.586769	0.99988	0.231533
CYREN	596.348	-0.00651361	0.16566	-0.0393191	0.968636	0.988918	535.704	0.0138394	-0.0262568	0.186436	-0.140836	0.888	0.999904	562.244	0.0515871	-0.172936	0.206781	-0.836321	0.402974	0.663296	534.676	0.394723	-0.0274162	0.229949	-0.119227	0.905095	0.99988	0.0433057
MRPS12	306.768	-0.847138	0.276516	-3.06362	0.00218678	0.0228293	556.525	2.6602	-0.104515	0.32213	-0.32445	0.745597	0.999904	261.167	0.127496	-1.60763	0.461778	-3.48139	0.000498818	0.00846399	524.69	3.30206	-0.280813	0.417098	-0.673255	0.500785	0.99988	0.300349
CYSTM1	80.0057	0.174772	0.399953	0.43698	0.662126	0.865133	83.8522	0.17906	0.27594	0.356828	0.773315	0.439336	0.999904	67.2515	0.357203	-0.33488	0.489817	-0.683684	0.494174	0.730806	71.8398	0.30612	-0.152031	0.36286	-0.418981	0.67523	0.99988	0.170548
CYTH1	1196.27	-0.287846	0.144741	-1.9887	0.0467343	0.205905	1298.41	1.33036	0.12307	0.132957	0.925637	0.354634	0.999904	1127.36	0.450219	-0.47446	0.204447	-2.3207	0.0203029	0.114502	1208.19	1.69244	-0.0768216	0.154518	-0.49717	0.61907	0.99988	0.208261
CYTH2	790.182	0.130104	0.17776	0.731911	0.464223	0.746866	1195.29	0.333274	0.15584	0.170996	0.911364	0.362104	0.999904	700.793	0.441167	-0.214108	0.304422	-0.703325	0.481853	0.722996	974.847	0.317085	-0.459138	0.191221	-2.40109	0.0163464	0.621162	1.78658
CYTH3	208.865	-0.23042	0.308099	-0.747877	0.454534	0.741293	173.401	0.342433	0.699048	0.239978	2.91297	0.00358014	0.570479	165.421	2.4461	-1.08249	0.568789	-1.90315	0.0570213	0.216521	92.3882	1.24396	-1.3165	0.334271	-3.93841	8.20224e-05	0.0246575	4.08607
CYTOR	1008.43	-0.278685	0.144753	-1.92525	0.0541982	0.22724	894.151	1.26602	-0.052128	0.117444	-0.443855	0.657148	0.999904	965.009	0.182337	-0.413106	0.225276	-1.83378	0.0666869	0.237677	871.73	1.17596	-0.12256	0.153134	-0.800347	0.42351	0.99988	0.373136
CZIB	177.479	0.163408	0.215841	0.757074	0.449006	0.737249	186.241	0.347748	-0.147873	0.28232	-0.523779	0.600432	0.999904	177.493	0.221536	0.173523	0.251323	0.690437	0.48992	0.727884	180.3	0.309875	-0.244574	0.395169	-0.61891	0.535975	0.99988	0.270855
ALDH18A1	403.702	-0.845861	0.284084	-2.97751	0.00290604	0.028035	368.728	2.5367	-0.0922434	0.195906	-0.470855	0.637744	0.999904	429.46	0.195354	-0.59665	0.271606	-2.19675	0.0280385	0.141865	380.156	1.55224	0.00180871	0.216179	0.00836673	0.993324	0.99988	0.0029089
DAB2	279.274	-0.682487	0.293201	-2.32771	0.0199275	0.115384	310.731	1.70055	-0.0941802	0.389943	-0.241523	0.80915	0.999904	258.633	0.091971	-0.975426	0.584388	-1.66914	0.0950895	0.297199	336.113	1.02187	0.138626	0.375291	0.369384	0.711842	0.99988	0.147617
DAB2IP	366.314	-0.0537837	0.153061	-0.351388	0.725297	0.895582	254.559	0.139484	0.397448	0.224555	1.76994	0.0767379	0.999904	336.087	1.11499	-0.310533	0.324397	-0.957264	0.338434	0.603412	238.908	0.470526	0.240088	0.202454	1.18589	0.235666	0.99988	0.627703
ORMDL2	248.043	-0.844279	0.247188	-3.41553	0.000636585	0.0084941	281.082	3.19614	-0.0109087	0.261952	-0.0416437	0.966783	0.999904	246.19	0.0146711	-0.864765	0.258402	-3.34659	0.000818119	0.0120485	238.33	3.08718	-0.527104	0.227356	-2.3184	0.0204275	0.688856	1.68978
DAGLB	131.995	0.44617	0.318789	1.39958	0.16164	0.439681	153.55	0.791452	0.160445	0.304878	0.526258	0.598709	0.999904	123.766	0.222784	0.289511	0.319326	0.906632	0.364602	0.626744	129.218	0.438181	-0.352395	0.317283	-1.11067	0.266712	0.99988	0.573957
DALRD3	466.531	0.0970681	0.204127	0.475528	0.63441	0.849766	517.74	0.19763	-0.062276	0.158749	-0.392292	0.694842	0.999904	427.645	0.158114	-0.149426	0.354816	-0.421136	0.673656	0.844812	476.576	0.171562	-0.310164	0.187035	-1.65832	0.097253	0.99988	1.0121
DAP3	1679.75	0.133758	0.142183	0.940748	0.346834	0.65126	2070.19	0.459878	-0.112836	0.118865	-0.949285	0.342476	0.999904	1758.15	0.46537	0.264315	0.205867	1.28391	0.199172	0.454296	2147.58	0.700771	0.000119467	0.162619	0.000734645	0.999414	0.99988	0.000254642
TMEM51	125.899	-0.842825	0.274306	-3.07257	0.00212222	0.0222928	142.569	2.67321	0.177107	0.312016	0.567622	0.570292	0.999904	107.274	0.243903	-1.5987	0.884704	-1.80704	0.0707562	0.247017	121.876	1.15024	-0.276299	0.380419	-0.726303	0.467653	0.99988	0.330076
DARS1	77.487	0.0554623	0.370578	0.149664	0.88103	0.960207	59.6997	0.0550095	0.160649	0.55076	0.291686	0.770527	0.999904	107.051	0.113212	0.867385	0.753404	1.15129	0.249613	0.513535	84.8723	0.602732	1.00531	0.361356	2.78204	0.00540181	0.396153	2.26746
DAXX	735.825	-0.103032	0.153974	-0.66915	0.5034	0.771794	922.657	0.298087	0.151631	0.170222	0.890784	0.373045	0.999904	681.439	0.428238	-0.332256	0.22779	-1.45861	0.144673	0.380302	883.585	0.839612	0.0364971	0.154873	0.235658	0.813698	0.99988	0.0895369
SPC24	109.649	-0.842635	0.301324	-2.79644	0.00516685	0.0431567	182.981	2.28677	0.108306	0.260793	0.415295	0.677926	0.999904	103.983	0.168818	-1.055	0.354104	-2.97935	0.00288857	0.0305119	149.716	2.53932	-0.499483	0.316863	-1.57634	0.114948	0.99988	0.939499
DAZAP2	203.775	0.0919473	0.200843	0.457808	0.647091	0.85756	254.744	0.189035	-0.00979511	0.197129	-0.0496888	0.96037	0.999904	304.755	0.0175612	1.07101	0.66162	1.61876	0.105499	0.317411	266.338	0.976753	0.119028	0.212109	0.561162	0.574687	0.99988	0.240569
DBF4	824.147	-0.251855	0.149475	-1.68493	0.0920025	0.3117	1054.07	1.0362	-0.0902007	0.158333	-0.569689	0.568889	0.999904	882.798	0.244973	-0.0339183	0.15797	-0.214714	0.82999	0.926039	1113.21	0.080927	0.0735129	0.142211	0.516926	0.605208	0.99988	0.218096
OBSL1	706.572	-0.840912	0.144783	-5.8081	6.3185e-09	4.17735e-07	520.682	8.19939	0.151182	0.240728	0.628023	0.529989	0.999904	638.961	0.275733	-1.2727	0.309647	-4.11017	3.9537e-05	0.00114994	464.606	4.403	-0.171546	0.248574	-0.69012	0.490119	0.99988	0.309699
DBI	91.6925	-0.552771	0.318763	-1.73411	0.082898	0.292896	100.822	1.08146	0.418503	0.300893	1.39087	0.164265	0.999904	98.8873	0.784454	-0.291104	0.285617	-1.01921	0.308103	0.576887	81.7516	0.511304	-0.149523	0.317419	-0.471058	0.637599	0.99988	0.195452
DBN1	5477.96	-0.160702	0.103792	-1.5483	0.12155	0.368968	5486.84	0.915247	0.0541168	0.108976	0.496593	0.619476	0.999904	4864.99	0.207975	-0.539541	0.282417	-1.91044	0.0560765	0.214888	5095.85	1.25122	-0.157526	0.128622	-1.22472	0.220681	0.99988	0.656235
DBNDD2	177.628	0.0129827	0.260173	0.0499003	0.960202	0.986649	180.741	0.0176375	0.0094751	0.267802	0.035381	0.971776	0.999904	167.775	0.0124339	-0.145995	0.298434	-0.489203	0.624698	0.816382	176.616	0.20433	-0.0468121	0.235525	-0.198756	0.842454	0.99988	0.0744541
RBM12	1749.26	-0.838313	0.130812	-6.40852	1.4694e-10	1.34336e-08	2226.79	9.83286	-0.0037191	0.171848	-0.0216418	0.982734	0.999904	1776.06	0.00756415	-0.765757	0.175233	-4.36993	1.24288e-05	0.000451916	2324.42	4.90557	0.123534	0.180828	0.683158	0.494507	0.99988	0.305827
DBT	679.273	-0.0174737	0.14955	-0.116842	0.906985	0.969608	739.257	0.0423999	-0.0252034	0.138513	-0.181958	0.855616	0.999904	680.765	0.0677211	-0.00110819	0.187471	-0.00591127	0.995284	0.998011	812.465	0.00205319	0.24455	0.208928	1.1705	0.2418	0.99988	0.616543
DCAF1	146.849	-0.535597	0.467459	-1.14576	0.251893	0.556514	288.446	0.598784	-0.402462	0.396874	-1.01408	0.310545	0.999904	121.834	0.507876	-1.29674	0.557619	-2.3255	0.0200453	0.113872	298.69	1.69799	-0.285078	0.929352	-0.306749	0.759034	0.99988	0.119739
DCAF10	112.84	0.0453014	0.281249	0.161072	0.872037	0.956685	121.354	0.0594653	-0.0217421	0.346902	-0.0626752	0.950025	0.999904	153.831	0.0222649	0.831197	0.605517	1.37271	0.169844	0.416836	141.305	0.76995	0.399236	0.372575	1.07156	0.283918	0.99988	0.546807
DCAF11	609.583	0.362684	0.1573	2.30568	0.0211283	0.120202	515.466	1.67514	0.0402202	0.196201	0.204995	0.837576	0.999904	552.51	0.0769759	0.107895	0.197205	0.547119	0.584297	0.791318	487.568	0.233367	-0.115849	0.210368	-0.550698	0.581841	0.99988	0.235196
DCAF13	220.223	0.464202	0.256722	1.80819	0.0705771	0.265817	181.401	1.15134	-0.333822	0.243042	-1.37352	0.169591	0.999904	227.65	0.770596	0.552424	0.304278	1.81553	0.069443	0.244072	185.444	1.15837	-0.251669	0.263769	-0.954124	0.340021	0.99988	0.468495
DCAF15	111.812	-0.376885	0.33246	-1.13362	0.256952	0.563081	166.015	0.590148	0.271203	0.242635	1.11774	0.263678	0.999904	111.092	0.578926	-0.390318	0.380643	-1.02542	0.305165	0.573128	138.753	0.515465	-0.244248	0.313687	-0.778635	0.436195	0.99988	0.360319
DCAF16	74.7826	-0.0660767	0.315882	-0.209182	0.834307	0.940564	90.9987	0.0786744	0.410565	0.292317	1.40452	0.160163	0.999904	70.252	0.795437	-0.246338	0.422688	-0.58279	0.560035	0.775715	94.8218	0.251785	0.523271	0.415806	1.25845	0.208229	0.99988	0.681458
DCAF17	204.814	0.573303	0.518277	1.10617	0.268652	0.575465	118.87	0.57081	1.60298	0.506957	3.16197	0.00156706	0.350412	210.81	2.80491	0.645893	0.597995	1.0801	0.280099	0.546657	144.916	0.552689	1.97451	0.379456	5.20353	1.9554e-07	0.000198502	6.70876
DCAF4	115.901	0.513201	0.291795	1.75877	0.0786159	0.285792	89.3425	1.10449	0.0375382	0.471539	0.079608	0.936549	0.999904	107.103	0.0284695	0.32341	0.309301	1.04562	0.295738	0.562216	99.2811	0.529092	0.328012	0.446528	0.734583	0.462594	0.99988	0.3348
DCAF5	874.915	0.120239	0.171919	0.699395	0.484305	0.759603	963.489	0.314881	-0.0829109	0.168197	-0.49294	0.622055	0.999904	878.7	0.206171	0.141847	0.191491	0.740749	0.458846	0.707086	978.259	0.338333	-0.0318312	0.149174	-0.213383	0.831028	0.99988	0.0803844
LPIN3	218.176	-0.836651	0.283742	-2.94863	0.00319184	0.0300974	201.82	2.49596	0.244576	0.283559	0.862521	0.388401	0.999904	220.847	0.41072	-0.776655	0.356393	-2.17921	0.029316	0.146305	162.283	1.5329	-0.396989	0.250214	-1.5866	0.112604	0.99988	0.948448
MPDU1	302.56	-0.83636	0.276115	-3.02902	0.00245345	0.0247077	283.912	2.61022	-0.300113	0.26421	-1.13589	0.256004	0.999904	389.102	0.591754	0.0191333	0.36324	0.052674	0.957992	0.982667	345.624	0.0186383	0.272845	0.348383	0.783175	0.433525	0.99988	0.362986
CSE1L	352.479	-0.835246	0.290275	-2.87743	0.00400924	0.0355964	631.423	2.39694	-0.221697	0.249819	-0.88743	0.374847	0.999904	352.235	0.426146	-0.825978	0.324418	-2.54603	0.0108956	0.0752384	703.904	1.96275	0.102914	0.263599	0.390419	0.696227	0.99988	0.157249
DCBLD2	51.0286	0.216158	0.607061	0.356072	0.721786	0.893309	55.8992	0.141591	-0.13577	0.433216	-0.3134	0.753977	0.999904	77.9194	0.122642	1.20868	0.701168	1.72381	0.0847416	0.276675	53.8678	1.0719	-0.23785	0.600001	-0.396416	0.691798	0.99988	0.160021
DCK	286.026	-0.0593023	0.281664	-0.210543	0.833244	0.94	362.533	0.0792278	0.23009	0.169543	1.35712	0.174743	0.999904	216.471	0.757601	-1.03608	0.248827	-4.16388	3.12891e-05	0.000969133	289.845	4.50461	-0.436881	0.347147	-1.25849	0.208215	0.99988	0.681489
DCLK2	108.403	0.0860167	0.369111	0.233038	0.815732	0.934079	68.0741	0.0884524	0.191668	0.402337	0.476386	0.633799	0.999904	135.705	0.198048	0.668846	0.448828	1.49021	0.13617	0.3665	66.9122	0.86592	0.142662	0.571986	0.249415	0.80304	0.99988	0.0952628
DCLRE1A	540.965	0.23216	0.175023	1.32646	0.184689	0.472606	497.345	0.733559	0.0615257	0.195136	0.315297	0.752536	0.999904	642.559	0.123473	0.671134	0.228393	2.93851	0.00329797	0.0334309	565.39	2.48175	0.409396	0.190776	2.14595	0.031877	0.783799	1.49652
DCLRE1C	119.472	0.356236	0.290156	1.22774	0.219545	0.520064	122.249	0.658477	-0.0628001	0.277338	-0.226439	0.82086	0.999904	147.926	0.0857307	0.875407	0.277822	3.15097	0.00162731	0.0200977	107.412	2.78853	-0.466494	0.299063	-1.55985	0.118795	0.99988	0.925203
DCN	52.136	0.0341709	0.395844	0.0863241	0.931209	0.97694	312.089	0.030953	0.253863	0.197019	1.28852	0.197565	0.999904	53.8072	0.704289	0.131285	0.405992	0.323367	0.746417	0.884967	305.429	0.127018	0.201988	0.197783	1.02126	0.307132	0.99988	0.512675
DCP2	121.493	-1.08003	0.633662	-1.70442	0.0883025	0.30347	225.399	1.05403	0.0407856	0.382141	0.106729	0.915004	0.999904	151.267	0.0385771	-0.254491	0.344204	-0.739363	0.459687	0.707538	154.259	0.337538	-1.35219	0.342341	-3.94984	7.82035e-05	0.0246575	4.10677
DCTD	1625.58	-0.0820392	0.108916	-0.753232	0.45131	0.738686	1780.98	0.345525	0.21001	0.12782	1.64302	0.100378	0.999904	1551.61	0.99836	-0.214363	0.190031	-1.12804	0.259302	0.523612	1678.79	0.586195	0.0515806	0.118318	0.435947	0.662875	0.99988	0.178568
DCTN1	4395.29	-0.17259	0.0839393	-2.05612	0.0397705	0.185935	3490.43	1.40044	0.0571056	0.103787	0.55022	0.582168	0.999904	4060.23	0.234951	-0.417273	0.174273	-2.39437	0.0166491	0.100014	3352.95	1.77861	-0.0534263	0.129347	-0.413045	0.679574	0.99988	0.167763
CYB561D2	211.698	-0.834764	0.233448	-3.5758	0.000349158	0.00516541	328.334	3.45698	-0.190651	0.19388	-0.983348	0.325436	0.999904	190.993	0.487534	-1.28145	0.431395	-2.97049	0.00297329	0.031026	275.191	2.52676	-0.800324	0.276218	-2.89743	0.0037623	0.327148	2.42455
DCTN3	88.1868	-0.29606	0.366519	-0.80776	0.419228	0.712743	122.484	0.377549	0.286483	0.273498	1.04748	0.294879	0.999904	82.0715	0.530356	-0.531686	0.354703	-1.49896	0.133883	0.363099	104.762	0.873273	-0.152558	0.291138	-0.524005	0.600275	0.99988	0.22165
DCTN4	103.286	1.09869	0.425604	2.58148	0.00983784	0.0693926	75.8	2.0071	0.125896	0.61888	0.203426	0.838802	0.999904	149.953	0.0763406	1.83814	0.303884	6.04881	1.45921e-09	1.94141e-07	97.3464	8.83588	0.76461	0.525397	1.4553	0.145586	0.99988	0.836881
DCTN5	880.318	-0.257674	0.156983	-1.64141	0.100712	0.327722	876.556	0.996919	-0.0509626	0.166893	-0.305361	0.760091	0.999904	843.364	0.119134	-0.388623	0.222382	-1.74755	0.0805426	0.267667	869.677	1.09397	-0.0687388	0.178361	-0.385392	0.699947	0.99988	0.154935
DCUN1D1	640.588	0.00650487	0.164143	0.0396293	0.968389	0.988918	622.444	0.0139503	0.0055335	0.151602	0.0365002	0.970884	0.999904	621.57	0.0128329	-0.0729665	0.208289	-0.350314	0.726103	0.874611	712.781	0.139002	0.379623	0.233121	1.62844	0.103431	0.99988	0.985348
[truncated: 6,153 more rows]

## Sheet: ONC201_GO_UP
Transcripts Used		Sublist	Category	Term	RT	Genes	Count	%	P-Value	Benjamini	For Graph:											Mitochondrial Transcripts	FUNCTION
[truncated: 746 more rows]

[truncated: 3 more sheets: TR-57_GO_UP, ONC201_GO_DOWN, TR57_GO_DOWN]
