# Supplementary material for: Multi-omics analyses reveal ClpP activators disrupt essential mitochondrial pathways in triple-negative breast cancer
Source: Front Pharmacol. 2023 Mar 31;14:1136317. doi: 10.3389/fphar.2023.1136317 (PMC10103842; doi:10.3389/fphar.2023.1136317)
Supplement: Supplementary file 4 [file DataSheet6.xlsx]

## Sheet: Normalized preprocessed peaks
	Normalised abundance
	blanks				samples																		SP
Compound	B_1_1	B_1_2	B_2_1	B_2_2	S_1	S_2	S_3	S_4	S_5	S_6	S_7	S_8	S_9	S_10	S_11	S_12	S_13	S_14	S_15	S_16	S_17	S_18	SP_1_1	SP_1_2	SP_1_3	SP_1_4
4.14_219.1101n	411.142	1761.52	276.667	236.598	6.9346e+06	4.86299e+06	4.39874e+06	7.15619e+06	7.98961e+06	7.28355e+06	5.93095e+06	5.3473e+06	5.07226e+06	7.24566e+06	8.20462e+06	8.73188e+06	6.3792e+06	5.8598e+06	5.70963e+06	8.1916e+06	7.57303e+06	8.25198e+06	6.84798e+06	6.30944e+06	6.28266e+06	6.52545e+06
9.93_334.0982n	1233.73	1287.39	83.4702	1855.92	239997	193973	438693	358252	220875	333782	152824	1.68365e+06	349326	378088	1.64884e+06	326288	529821	170014	363195	526252	387595	472186	469296	450039	395321	456870
4.96_134.0941n	110070	107704	100899	98366.7	134657	122115	112085	97443.9	87786.8	106752	3.06158e+06	3.0322e+06	3.0709e+06	2.42758e+06	4.00791e+06	3.92887e+06	1.31493e+06	1.83841e+06	2.1748e+06	1.0765e+06	1.57044e+06	1.17409e+06	1.91479e+06	1.96076e+06	2.26601e+06	2.13856e+06
3.50_120.0785n	1814.13	10178.5	1201.45	1173.87	19088.8	25182.5	27598	18214.8	17463.1	22248.6	1.24312e+06	1.36381e+06	1.72333e+06	1.13246e+06	1.56496e+06	1.50287e+06	460575	734220	776194	338920	584940	463811	738947	854384	735983	832135
1.06_175.0478n	209.969	312.417	158.205	327.144	2.25009e+06	762774	576998	2.03488e+06	2.01617e+06	2.18639e+06	1.7556e+06	837611	661813	2.52281e+06	2.28414e+06	2.8657e+06	1.85419e+06	710970	661642	2.30821e+06	2.38252e+06	2.32399e+06	1.62866e+06	1.65317e+06	1.91932e+06	1.81163e+06
0.63_238.0983n	0	23978.4	10208	7246.63	677011	829076	1.35324e+06	1.56967e+06	1.05011e+06	1.65463e+06	671061	7.5799e+06	1.2953e+06	1.61284e+06	4.43942e+06	999421	1.68169e+06	574300	1.57524e+06	2.42578e+06	2.18448e+06	1.46249e+06	1.86521e+06	1.86979e+06	1.9729e+06	1.93212e+06
1.55_189.0636n	0	0	0	0	135665	386271	401378	142745	216662	249265	126277	324790	427555	187068	234212	268136	150554	358919	381816	177347	209381	258068	243316	223187	248726	219346
15.90_330.2763n	467308	516045	543456	677720	1.09359e+06	915129	690297	1.0602e+06	470763	773000	1.04426e+06	1.37526e+06	1.02355e+06	782348	708057	1.35721e+06	813156	1.8486e+06	1.23833e+06	906791	818293	633013	1.36103e+06	1.61403e+06	1.20826e+06	1.182e+06
1.21_192.0269n	9181.7	8823.5	11537.2	11427.5	342794	127418	40416.1	196723	188021	196483	240369	146771	34569	138297	105902	112875	194940	108709	38054.3	133947	120756	97330.7	140475	136764	136640	109461
6.00_193.0738n	56.1779	170.659	695.178	756.356	134506	88208.2	148230	135030	124117	150231	92968.3	209469	97743.3	118168	255927	128291	165743	90616.5	132030	209198	162692	193875	137279	129847	203922	140729
16.41_358.3076n	60089	46104	56729.9	69718.1	86743.8	57854.4	49010.6	89763.9	39419.7	98251.9	79060.1	145311	161330	108051	70254.5	90337.8	61364.6	104173	73226.3	102758	74826.3	56876.5	187639	176512	156694	118192
0.99_78.0138n	10897.1	28907.4	16822.4	13712.1	650551	2.15765e+06	3.6477e+06	2.62459e+06	2.53908e+06	2.1021e+06	2.0432e+06	4.7911e+06	4.10277e+06	3.49489e+06	8.15595e+06	4.80158e+06	4.65892e+06	2.89005e+06	3.50455e+06	5.27843e+06	4.83745e+06	4.46649e+06	3.84123e+06	3.8851e+06	3.51283e+06	3.65146e+06
4.14_454.1850n	45166.4	28609.3	24730.5	26973.7	640026	484928	405301	664523	700220	636794	511353	482119	473587	543975	663044	757656	614860	526426	495583	656442	610983	690919	595269	553494	512329	539703
0.56_861.8418n	0	0	8376.86	533.503	55997.2	70533.8	81029.6	52174.7	58959.2	49646	50621.5	62162.7	96678.9	38460.6	37806.6	66032.5	51116.7	95258.6	98699.5	51730.3	53907.2	70317.4	70394.7	73995.9	45947.6	52037.8
0.77_504.1684n	0	0	0	0	215873	60917.6	45806.6	263423	145317	117117	145777	40543.6	95086.1	153709	62036.7	154698	156023	48870.3	64401.8	133961	154447	157907	169901	171278	152297	114506
2.76_268.0804n	0	0	0	0	11730.7	21698.6	21313	37811.9	27677.7	11919.2	82547.8	18007.6	33808.9	63337.9	38530.7	20180.4	26413.1	16531	65211	14043	328507	53454.5	41242.8	53267.3	49710.1	68917.8
0.65_147.0529n	1434.66	18491.9	7021.5	8948.24	3.29526e+06	4.32058e+06	4.50764e+06	2.02981e+06	2.54225e+06	2.77867e+06	3.38507e+06	4.44427e+06	4.23735e+06	2.56009e+06	3.051e+06	3.184e+06	3.24376e+06	4.84662e+06	4.85675e+06	2.70191e+06	2.52991e+06	2.92635e+06	3.24385e+06	3.02276e+06	2.99146e+06	2.88886e+06
1.41_663.1080n	0	389.992	103.878	0	1.02509e+07	9.88614e+06	7.68589e+06	1.48302e+07	1.44862e+07	1.74938e+07	8.09614e+06	6.79219e+06	7.39591e+06	1.40627e+07	1.41545e+07	1.38115e+07	8.12382e+06	8.35064e+06	7.84306e+06	1.54667e+07	1.42949e+07	1.60039e+07	1.181e+07	1.26443e+07	1.04411e+07	1.23134e+07
0.56_407.9239n	0	153034	108318	23723.6	549811	722771	954522	551733	536249	471584	577550	713131	724953	368058	389083	603786	507605	670289	911766	433241	529094	703837	592101	567869	482653	461070
12.61_923.4871n	19684.7	3234.25	11354.7	3890.29	57075.6	98136.2	95403.5	149732	127685	100718	126552	117458	90630	192253	103914	113751	175803	154461	147852	120602	107002	198997	110502	112384	108105	98071
1.72_244.0694n	1251.75	726.935	770.193	237.302	208148	71396.9	48504.2	257740	199918	180581	132932	52597.2	42475.3	140255	116801	118967	151602	36986.9	56934	112272	184733	198677	132401	119365	101433	142519
3.68_99.0682n	72584.4	167784	47731.5	79281.5	166889	21937.1	22355.6	13568.6	18044.2	13762.3	16109.5	21073.7	33500.8	13101.3	16550.6	29605.8	22060.5	32621.1	38077.3	38063.2	29560.1	22113.4	1.4205e+06	1.23408e+06	1.32712e+06	1.39483e+06
5.64_900.3823n	0	0	0	0	0	0.545213	0	98512.1	116381	183995	22.0107	0	0	109686	91916.4	110719	0	0	0	112025	79111.8	104812	63878.6	61202	66617.4	47993.5
0.63_146.0690n	255.064	14589.7	4081.27	1715.3	1.13649e+06	1.2067e+06	1.14664e+06	729459	771173	717064	1.25274e+06	1.53589e+06	1.304e+06	1.07395e+06	848836	650055	1.06759e+06	1.10354e+06	1.35154e+06	1.05873e+06	919060	681722	1.06936e+06	1.04136e+06	1.06842e+06	1.06537e+06
3.75_327.1314n	0	0	0	0	2995.06	23257.2	74822.6	97988	48198.8	57226.6	24536.5	1.07644e+06	132580	148609	1.30245e+06	145887	72349.2	11585.1	18949.3	239903	340672	127972	180975	179922	177551	193509
13.84_449.3138n	0	0	0	0	1375.23	3096.59	6633.7	3137.71	2406.76	5684.39	3820.78	20445.7	7660.07	10502.9	20281.3	6942.35	8137.49	4092.39	10297.7	11794.2	10893.5	7550.3	8970.38	9151.15	7741.35	8002.21
0.81_506.9952n	0	0	0	0	9.38955e+06	8.129e+06	5.73834e+06	8.9146e+06	7.9437e+06	8.9375e+06	5.4313e+06	4.35354e+06	5.45179e+06	7.66613e+06	6.40303e+06	7.37016e+06	5.11154e+06	6.47673e+06	4.94873e+06	6.56655e+06	5.5532e+06	6.67272e+06	7.59768e+06	7.14608e+06	7.01055e+06	5.35043e+06
0.63_129.0400n	338.422	0	18.6703	0	1287.94	877.938	1553.54	5421.73	5776.1	6429.28	1911.74	1756.13	1991.34	5854.57	1606.05	5323.58	2749.87	962.056	2428.1	7931.51	8577.89	9481.79	4841.14	4001.27	4432.19	3243.06
0.69_309.1052n	0	0	72.7918	0	76630.5	117997	212435	208363	153326	188723	122994	1.92667e+06	356315	213725	950538	216969	173254	82021.1	91262.2	338301	450835	182882	301987	289775	295191	285383
16.26_278.2218n	55910.4	50551.1	85888.5	69613.6	159147	162545	234511	180814	166185	198376	191817	334614	166194	246011	321342	195515	303557	217693	244072	194791	251030	219735	197949	184901	222242	256078
0.69_640.3092n	0	0	0	0	35547.9	18685.9	6549.23	47197.6	46168.2	62993.1	11247	28681.3	15442	69667	106652	36297.6	22220.7	17522.2	11768.6	95686.1	46859.7	47650.2	48284.2	54320.1	28978.3	33070.8
0.56_1307.7218n	0	0	7768.5	1482.87	35984.5	59291.1	73711.9	45084.3	37058.4	34488.5	38120.3	61377.9	72525.1	26551	33536	49340.1	30041	69946.5	96695.3	33260.4	41019.3	60253.3	47404.9	45382.6	37627.7	36621.9
6.36_148.1098n	77184	46687.9	42889.8	44544.6	20443.4	18865.3	23418.7	14302.4	15043.1	20135	667285	480557	248305	331043	918930	835130	233061	319070	301751	160950	248445	190694	339771	255433	305348	321886
1.41_1342.1834n	0	0	0	0	213998	250706	189953	263711	262245	296221	173375	147008	155990	220523	232542	206238	172627	168649	170147	245599	243545	284756	234840	237994	189403	237716
0.56_1291.7471n	0	0	10763.4	748.456	9561.47	33315.3	39621.2	14030.2	17016.5	12340.2	21841	33205.9	61360.1	13490.6	20393.4	33520.3	21818.5	48565.3	59021.6	22650	21647.3	41481.6	24308.3	28189.6	25837.5	22175.9
0.71_131.0692n	0	15259.1	6866.19	2863.23	4.77883e+06	4.54746e+06	4.36451e+06	5.89852e+06	5.94822e+06	6.35641e+06	3.62474e+06	4.09879e+06	5.10934e+06	5.13074e+06	5.44758e+06	4.57828e+06	4.18368e+06	3.69464e+06	5.01897e+06	5.17394e+06	4.82365e+06	5.30381e+06	5.07922e+06	4.80262e+06	4.70053e+06	3.81329e+06
12.00_1154.5988n	0	0	0	0	17682	26017.9	12523.6	1883.56	15879.4	4906.54	23805	465.367	15734.2	1070.35	0	334.959	5630.82	27183.6	81259.9	0	1050.81	6080.91	3611.99	2128.94	2194.7	2655.92
0.56_1239.7352n	0	4589.33	6184.52	608.547	33901.1	50310.2	64708	44964	34346.1	33186.5	37183.5	62464.9	61307.2	24783.2	30373.3	38483.6	31900	57625.8	84782.5	34079.9	34744.3	49061.4	37532.6	38600.9	28613.7	36018.9
1.16_148.0371n	221.708	217.33	448.458	362.293	17006	99175.6	142519	14064.4	15786.1	10833.4	9303.72	76548.8	156004	11259.7	9508.34	12320.1	8432.67	109521	134489	6983.14	12740.1	13075.1	35617.9	33801.1	31382.4	29810.8
1.14_279.1312n	0	0	0	0	5310.81	71482	219317	402193	205491	185362	90201.9	2.32144e+06	359142	379056	2.38338e+06	349433	223747	33327.8	36618.9	613065	958754	349864	532174	521199	504895	463731
0.69_281.1101n	0	0	0	0	0	1989.73	9585.72	25181.3	11372.8	16621.7	8185.5	176095	24670.2	23512.1	134506	15841.7	7913.92	845.676	0	47151.1	63358.3	13383.2	35775.2	29726.7	28207.1	27537.4
0.63_260.0801n	0	0	0	0	18120.3	30235.6	42141.5	97396.9	58096.1	106266	23842.3	355287	62515.7	116383	105657	43998.8	98967.6	10993.9	62167.3	130843	128866	63314.6	112280	124250	134238	106433
0.83_427.0289n	1594.4	1963.86	1706.38	1746.54	1.47529e+06	3.18471e+06	3.04335e+06	2.39269e+06	2.12916e+06	2.27284e+06	1.92165e+06	2.24783e+06	3.3527e+06	2.09056e+06	2.26101e+06	2.9917e+06	1.97123e+06	2.74482e+06	1.59386e+06	2.99101e+06	2.83469e+06	1.57855e+06	2.18024e+06	2.25992e+06	2.06263e+06	2.20191e+06
4.42_187.0630n	9863.35	7811.89	5791.08	4984	4.97107e+06	5.6389e+06	6.12341e+06	3.66382e+06	4.51581e+06	3.74194e+06	3.55036e+06	6.96281e+06	6.31554e+06	3.97404e+06	5.59414e+06	4.09683e+06	3.20513e+06	6.34689e+06	6.44094e+06	4.39071e+06	4.20718e+06	3.80904e+06	6.34739e+06	4.06764e+06	4.61066e+06	4.52308e+06
9.35_354.0556n	489.697	185.912	172.591	1238.2	111067	96721.3	246232	214815	161147	253598	98781.9	835371	212721	286464	813480	274345	323270	112950	228505	486343	317891	329782	284888	245136	310478	269330
7.48_146.1306n	12941.1	9952.97	10015.3	9674.4	51583.2	63609.2	58559.8	49503.1	60356.3	64754.1	50954.7	89413.5	21314.1	80593.2	127512	121423	80323.6	129284	53634.8	57686.8	122002	79656.8	67881.6	70577.3	77277.7	77050.9
3.88_590.1616n	3.71849	0	78.0406	7.27285	2871.27	659.667	707.94	15423.7	15158.4	22879.4	4407.97	2153.24	2621.47	37863.5	45679.8	37548.3	5875.39	883.567	1105.52	123511	37906.3	24835.2	11801.2	20578	16915.2	22872.4
17.95_749.5370n	0	2199.26	2142.96	3249.19	250771	189895	138331	192626	210034	192018	178204	124901	82528	191608	123852	149463	107250	109866	134752	74786.4	89821	154727	143911	150683	107464	120907
1.10_307.0830n	0	192.629	632.108	591.864	3.79763e+07	4.31891e+07	4.22817e+07	2.89054e+07	4.04018e+07	4.03715e+07	3.40351e+07	3.66558e+07	3.9842e+07	2.92708e+07	3.43838e+07	3.84046e+07	4.22004e+07	3.93207e+07	4.11892e+07	3.9803e+07	3.517e+07	3.97978e+07	3.49445e+07	3.49798e+07	3.66139e+07	3.79944e+07
1.46_469.1360n	0	0	0	0	97387.9	126499	297175	475617	385898	717587	221824	2.76179e+06	614773	566628	2.99125e+06	780707	523782	79702.4	96920.8	1.74619e+06	1.14583e+06	669566	815255	764637	636062	750032
0.56_475.9113n	0	53340.8	45054.8	10116	242735	317785	459949	269719	229878	220223	268287	335281	322753	154588	185115	275814	208210	283553	405537	197769	240526	324627	273687	259530	211862	195007
0.65_119.0582n	5843.16	5987.6	11041.5	9713.55	404659	369329	373927	261686	292930	285030	334931	420856	349296	287488	360382	306444	285371	389948	398498	289525	267890	293501	317364	290064	295862	306399
18.11_743.5472n	0	0	1922.58	5204.4	206408	144552	112056	102371	98226	101519	124937	106836	103644	110746	53593.1	74954.4	81750.4	123911	139905	57083.3	66126.2	83617	112282	96481.8	77859.1	82597.4
0.56_1375.7100n	0	4962.95	5998.88	709.994	29172.8	64611.7	67936.8	40409.6	36547.2	30706.3	44144.7	61753.8	64835.3	22420.5	36261.4	43532.5	39956.5	70835.8	99848.5	43142.2	38571.5	62248.6	52030.2	49207.5	43051.3	43535.2
1.21_146.0215n	0	0	0	0	218647	97819.9	41684.4	144251	140460	144447	170007	118062	37082.6	109866	93559	91898.1	141178	90777.1	39737.7	110080	106439	86379.4	116444	106878	107872	96213.4
2.69_193.0409n	0	0	0	0	17574.7	3760.61	28430.1	49490.8	20204.4	193156	25450.9	130904	67191.8	54248	160607	131919	18995	16807	6876.29	257772	58389.5	76555.8	67763.3	67958.1	59704.3	66220.1
4.30_1363.6730n	558.868	435.624	0	0	26489.8	21787	11096.4	2714.5	12100.1	17453.8	11432.3	2562.16	17905.5	7933.98	12762.5	18557.8	12737.1	18798.3	13584.1	9411.24	2296.47	14727.3	10820.7	13533.2	10101.4	9537.62
1.41_311.1028n	0	0	0	0	0	7690.29	31020.3	33079.8	16647.3	18999	8105.84	391605	43365.7	39144.7	331061	35195	20749	3539.33	5566.62	63467.5	96546.4	30982	57947.1	54336.5	51368.2	56807.5
18.01_717.5320n	1912.96	996.711	2206.9	1777.6	239236	122226	88810.1	111885	88544.1	83838.5	97613.3	67689.3	73533.3	102021	41955.3	56220.7	98844.8	89294.1	73620.7	50109.7	106540	62349.9	94987.2	100344	84700.8	75166.7
2.51_77.0552n	0	0	0	0	3893.15	1857.27	1436.02	1341.46	8442.15	2193.34	2243.67	2913.52	1841.56	5455.54	9692.32	4280.6	1830.66	2535.76	2672.66	983.197	10119.8	4954.25	3087.72	3781.84	3746.34	3234.58
5.38_578.3440n	70.5369	0	0	0	32105.7	19952.4	18813.8	19139.1	35139.2	33731.6	27531.3	17506.9	16362.2	23643.1	30425	27706	22656.3	21696	18849.7	33744.4	20786.3	36334.2	31543.4	23521	22154.1	24540.2
4.51_562.2143n	0.489522	8.52241	0	0	678.132	34470.3	18978.8	74294.2	64973.6	19047.9	7004.63	4429.1	30907.1	16515.4	5955.23	11727.6	7099.86	7023.12	21348	21308.1	42270.3	13762.8	34187	42479.4	42156.9	47874.8
5.78_294.0859n	0	0	0	0	6953.98	7722.66	16244.4	7191.85	5721.86	9178.98	8979.81	58601.1	13401.6	9816.5	56087.3	12957.9	18571.9	6843.12	19232.1	21975.2	16826.3	14500.4	22572.4	12916.9	13027.3	14060
0.67_308.1209n	142.471	0	0	0	2837.33	21495.5	88605.3	76135.5	31295.4	38649.1	52777.8	1.03682e+06	215097	104646	677158	93971.8	83229.8	10116	12435.8	251107	209697	100809	201714	207244	125661	125425
2.59_293.1470n	1.80605	1.998	1.36182	0.169126	5526.19	52883.3	165510	303199	134747	163068	62298.1	2.40594e+06	279545	353885	3.05696e+06	358499	208543	25405.7	32440.1	677415	910166	327405	431241	434658	445038	458270
17.85_723.5214n	49.4879	7150.95	8956.95	6544.3	222538	212045	177011	187754	217616	202522	198771	147618	110309	221379	126240	188105	162592	147271	127934	142855	122769	182572	202456	192793	151180	165202
1.41_541.0608n	0	0	0	0	640169	707055	501754	920364	887314	1.08993e+06	549900	427537	515489	889261	855087	832648	554280	591647	563332	944062	938213	1.00762e+06	771443	830702	610388	780720
0.77_191.0790n	54.8768	292.254	458.666	623.928	4251.25	39820.9	52067.8	10762.4	21339.9	14068.7	17521.7	33890.5	94433.1	11058.4	13786.6	19083.2	41291.8	21769.2	39036.8	13125.3	6685.6	22264.7	23090.1	24165.9	24922.1	23047
1.29_155.0695n	0	0	0	0	172237	142261	129170	172084	208429	185797	120950	99686.2	150242	201350	186033	200043	136784	143135	141260	215939	227462	235592	158429	178012	160552	165462
0.56_385.9291n	0	6057.51	4214.29	2361.98	222956	219353	218870	192001	242294	207083	217598	208870	237874	139312	142668	197698	189392	196240	220251	177550	191032	194714	190821	209204	199517	187828
0.63_183.0658n	558.281	236.699	435.63	243.051	749118	278439	286402	896434	717130	758255	700359	293816	223335	781734	493849	494637	750736	177791	323186	857281	633383	518909	635841	592377	579241	541884
0.56_831.8229n	0	0	3082.52	0	85888.4	72306	115344	98234	59040.3	78651.9	76153.6	97788.5	46917.9	37637.9	43941.3	56800.8	57319.8	58420.6	71786.2	50134	46366.9	60928.7	68334.4	60333.4	43661.5	55164.4
1.21_218.0900n	798.688	586.517	924.643	900.413	184989	156016	113567	80661.2	105515	102576	177971	138991	154228	144914	112770	132017	140385	190118	158636	112653	103045	115137	131757	127863	137752	110359
0.56_1647.6592n	0	0	3847.04	0	23733.8	32738.2	50284.9	25075.5	18545.2	19280.1	21856.7	40347.7	55911.6	15246.9	16593.1	29420	15970.1	58189.5	63972.1	23785.3	14863.9	32330.3	35844.6	39237.3	27789.3	22477.6
2.38_752.2225n	0	0	0	0	5913.39	6720.18	24807	379643	75256.6	105530	9921.51	652414	74716.1	230866	1.31242e+06	126390	32577.6	6504.41	11257.6	286073	412366	100948	149879	185908	172755	181915
17.79_747.5211n	0	2050.86	1375.58	1056.84	162625	100964	79923.1	119406	135474	134441	111821	100555	61444.1	119153	53666.7	100189	87037.7	97767.4	84171.9	70870.8	52016.7	107644	97612.2	109669	70906.1	102210
0.56_763.8353n	0	4360.03	7075.75	639.245	125663	104620	149580	136165	95302.3	104135	109095	126973	70264.5	56403.7	77493	99875.2	72197.8	86184.7	111316	81493.8	80588.3	96039.8	97807.5	94065.5	81311.5	73642
0.56_1511.6846n	0	0	6226.41	264.193	30708.7	54022.8	74718.4	35866.4	46308.3	21109.2	31455.1	63917.3	77762.3	21207.4	26261.4	40599.3	33411	67081.1	99759.3	37719.9	36829.9	48441.6	53742	40900.1	33903.9	38835.1
0.69_185.9925n	0	0	0	28.0031	35830.9	26274.4	17950.3	155965	97836.1	67406.4	44617.7	21535.7	19405.1	125635	34897.3	40952.9	45755.1	17372.7	17791.5	69595.3	110771	59051.6	74764.5	80887.1	87187.2	96897
0.56_1443.6967n	0	2509.72	6218.95	559.04	30638.5	58480.7	69120.1	38622.1	36157.4	33887.1	30314.5	59372	66808.3	22654.3	34132.3	53608.1	41230.9	76305.1	94309.8	36170.1	33322	62801.8	54112.5	45396.1	31663.6	40774.8
0.67_211.0353n	34.0552	111.412	25.4154	56.8163	1.41617e+06	219291	226067	671489	634913	801693	842549	172295	154816	610837	466141	680446	545906	206365	204775	679684	430394	536404	593954	568644	484613	453975
0.56_695.8479n	0	4043.49	8878.18	1825.34	165602	137792	199813	171719	115424	125220	141936	153108	89452.4	76025.7	92885.3	119198	90051.5	92309.6	144941	84756	109712	134005	124874	118181	91305.1	98891.2
0.74_115.0630n	2015.32	5648.62	6933.12	7909.22	1.07995e+07	4.53474e+06	4.62974e+06	7.33784e+06	7.996e+06	7.76368e+06	9.53683e+06	4.18484e+06	4.20813e+06	6.89087e+06	7.44111e+06	7.66613e+06	7.92427e+06	4.46005e+06	3.80839e+06	6.90615e+06	7.42652e+06	8.04284e+06	7.4936e+06	7.1224e+06	6.5271e+06	5.81319e+06
0.79_203.0792n	124.045	32.4468	258.082	222.059	425045	456339	427312	354079	412160	550352	329244	339424	295031	268234	274185	303453	252747	406028	336796	443522	292615	313069	306644	362580	393302	344760
0.56_317.9417n	0	4719.37	3734.88	2142.3	150878	140226	151270	135232	161016	145069	146870	133714	150535	98202.9	96254.3	130665	129369	120126	140976	121946	129618	130990	127806	144371	141380	124563
17.66_715.5156n	0	1892.74	1295.2	981.55	82971.4	68325.7	57049	57402.7	64199.6	64071.9	60957.4	53360.1	39438.2	49763.7	31668.4	48553.4	51259.3	59612.5	75820.6	39861.8	39985	52450.5	53797.1	50771.1	49471	52937.7
0.86_277.1156n	0	0	0	0	2533.11	9885.76	26307.4	187229	78044.6	86517.3	67366.4	325853	45675	194622	777426	187684	116370	3655.38	3659.15	279676	509323	176993	162710	186296	189624	180602
9.27_744.4103n	6585.96	11794.3	8216.93	6235.26	46252.1	55974.7	24146.8	15417.1	32795.4	33920.4	33869.8	33646.4	25330.9	19894.3	22557.1	42551.7	42820	32644.1	16055.1	46768.3	12837	32554.8	40205.2	31927	32917.1	31076.9
14.74_374.2814n	0	0	0	0	47949	23626.5	20372.6	30072.4	32177.1	33783.8	25107.7	29689.7	22250.3	49685.9	36315.9	29095.2	32448.9	21029.8	19414.8	35054.7	29040.3	30479.5	26649.5	36108.2	36283.9	31911
1.02_721.0921n	0	0	0	0	628249	416345	292465	729627	741351	719100	563754	280156	338136	646547	654255	778417	533803	354401	314515	649891	678835	762422	589081	501898	511128	508808
0.51_199.9650n	589.975	200.99	241.46	0	253195	159241	187720	182394	189413	186345	186404	164490	132000	178248	186103	174262	158540	134081	132133	186009	167713	191945	173257	202844	170890	161005
0.77_607.0815n	0	0	0	0	1.42105e+06	1.96056e+06	1.64394e+06	1.32374e+06	1.55416e+06	1.81487e+06	1.31734e+06	1.37293e+06	1.3294e+06	1.0305e+06	921462	1.169e+06	894877	1.58337e+06	1.47337e+06	1.66187e+06	1.05052e+06	1.07844e+06	1.0447e+06	1.314e+06	1.70642e+06	1.44384e+06
0.56_339.9364n	0	153518	116295	23890.7	504964	663706	894350	513265	478345	450024	563393	670215	731875	343441	374179	577711	489438	642302	832893	428126	504260	661737	553360	543516	474926	448214
12.61_883.4942n	991.537	4301.47	2588.42	1132.51	73028.2	132021	103842	159263	166989	136254	170673	141026	115018	277606	143056	153237	213916	187450	196034	179850	133033	285677	142156	134136	132443	128945
17.61_721.5055n	0	3005.43	10524.9	8991.2	60066.4	46825.5	45457.9	55048	72341.3	70350.7	55693.8	42065.4	26824.7	48881	54145.8	58998.1	35913.3	39176.9	50893.9	34181.1	36520.2	55002.4	38704	43567.9	43044.9	57753.5
3.33_148.0522n	941.808	5141.8	4908.39	4791.99	1.10991e+07	1.25557e+07	1.29125e+07	8.97226e+06	1.05225e+07	9.71428e+06	9.15614e+06	1.35027e+07	1.29611e+07	9.33004e+06	1.23136e+07	1.00129e+07	8.88587e+06	1.22035e+07	1.22456e+07	1.05552e+07	1.10323e+07	1.06042e+07	1.01745e+07	1.08276e+07	1.07686e+07	1.10799e+07
0.51_131.9908n	35016.9	17094.2	23254.3	16937.4	485996	406767	453640	370716	438037	417119	406401	379773	408405	338626	372962	351943	396430	386770	388470	356847	342971	377796	396455	379366	369718	371622
0.51_86.9884n	0	0	242.639	110.024	16311.4	12509.3	13182.1	11268.3	12378.1	10849.7	12797.4	12205.9	10225.4	11033.7	10609.7	10856.3	11163	11724.1	12352.8	10630.8	11767.6	12925.3	9966.49	11909.6	9611	10675.5
0.51_118.0115n	92377.5	51764.4	57487.5	47953.7	1.13796e+06	952861	1.10004e+06	872116	989594	1.02828e+06	1.00278e+06	932199	904675	809748	892218	841977	955820	895309	935261	852918	871179	925542	917060	924146	863556	899921
0.51_122.0064n	280501	175591	182697	151353	2.96094e+06	2.56883e+06	2.88999e+06	2.31114e+06	2.63868e+06	2.72465e+06	2.57803e+06	2.40623e+06	2.49138e+06	2.08121e+06	2.28238e+06	2.16973e+06	2.47663e+06	2.34171e+06	2.37614e+06	2.1104e+06	2.14522e+06	2.32045e+06	2.38943e+06	2.37868e+06	2.22068e+06	2.30323e+06
8.02_178.0626n	879.809	1227.72	916.202	570.294	1806.66	2659.35	5256.85	143.084	3415.07	3585.73	3205.55	4805.4	6936.54	4581	4924.74	5040.99	4098.96	5463.39	4699.62	2876.47	4142.97	5867.18	4166.87	4547.9	3729.28	4797.65
3.00_191.0581n	168.513	128.481	65.3389	140.082	45351.7	27614	22227.7	211630	333762	300226	47527.2	62851.5	42201.4	279758	365212	314656	26525.3	32777.2	31067.4	294889	509097	408673	173034	162882	209428	198301
3.00_665.1243n	0	0	0	0	352286	576387	596702	46700.3	111032	303122	212945	465625	887166	86121.3	380748	483051	323037	592418	685609	342564	49588	250371	175967	142117	129795	103988
4.88_578.2095n	192.83	0	0	0	0	4592.66	1152.2	10517.8	25899	22937.4	356.796	2466.23	3632.43	35324	26220.3	13248.5	1279.3	442.072	3362.92	13826.3	23098.8	13023.2	8239.6	9383.92	13836	12066.5
4.91_707.2522n	0	0	0	0	295.853	1639.07	4611.74	5990.16	19694.2	27430.7	129.116	3436.49	3246.47	14074.5	31711.2	16194.8	2292.92	1828.62	2825.17	11651.8	8646.88	16947.8	10354.3	7110.6	8917.69	8898.13
0.77_286.1482n	0	0	3165.92	1433.4	153168	34097	32440.9	147415	122881	107736	112885	63638.6	37253.8	104317	79731.7	86364.7	98887.8	36271.5	40935.6	125306	112699	84294.7	97718.8	108436	95165.4	69005.8
17.58_689.5004n	78.5399	0	0	695.289	59293.3	48054.4	43952.3	38209.8	40878.5	33990.9	50549.7	33027.3	21706.4	47408.7	29641.7	32120.7	31964	36780.4	55989	28508.8	32596.1	36516.7	31805.2	42764.9	42316.1	44438
4.96_284.1532n	0	0	0	0	0	0	0	0	0	0	59324.7	47655.7	51433.7	45686.5	123445	122055	3248.91	9724.74	12814.9	2800.76	9872.62	3340.4	17271.1	17576.3	21666.1	19450.9
4.96_177.0455n	13.7503	28.5072	29.2265	0	14312.9	12661.6	25439.6	12458.7	12198.2	21361.7	11391.5	86405	15982.5	14942.2	60134.6	18448	49688.6	15034.9	31866.9	56846	36284.8	45622.3	30044.6	30391.4	33511.8	28482.6
3.05_217.0948n	0	0	0	0	8060.21	5204.05	3315.7	12644.8	17012	14585.6	10522.4	5591.63	4795.32	18467.1	19473.6	10705.2	10252	3863.54	3580.1	16628	17912	15989.8	9641.54	10479.7	9781.32	10407.1
6.08_189.0998n	1667.66	1016.93	296.835	0	21367.9	24887.5	27493.3	9764.67	15088.1	14099.7	18075.2	13709.1	18916.2	10630.8	15377.6	13566.1	9263.44	26093.3	27191.7	11184.4	12482.3	11963.1	26297.9	21185.9	19709.8	17458.8
1.60_164.0472n	159.338	1224.42	1089.77	983.309	8.45332e+06	9.89741e+06	9.01533e+06	6.5751e+06	7.36966e+06	6.74959e+06	6.41454e+06	9.18824e+06	9.16245e+06	7.33261e+06	9.62925e+06	7.1282e+06	5.82916e+06	8.89215e+06	9.02443e+06	7.48672e+06	8.32727e+06	8.08982e+06	8.24417e+06	7.2963e+06	7.15817e+06	7.48327e+06
13.25_226.1930n	39999.7	58607.2	26294.6	39925.6	513495	74689.1	67929.2	59264.8	60756.7	54764.5	58502.4	49774.6	853644	44666.3	50881.8	136714	68244.9	433935	294740	60705.3	73464.1	77554.3	432321	502137	574471	581462
1.58_118.0265n	499.953	6835.52	5071.19	4308.03	3585.91	3165.34	3613.34	10793.6	8078.43	15317	8270.04	24045.9	5141.28	21963.3	28615.9	24690.6	19026.9	6715.35	5229.43	23715.5	16626.7	20306.3	15035.9	13498.3	14189.9	16036
4.14_275.0672n	0	0	0	0	134533	116198	112926	131966	142544	122101	118826	122457	124236	96367.4	107967	128826	127102	135476	139608	114393	115942	124262	130764	107314	115730	119394
7.90_210.0198n	2195.03	2904.33	2893.41	2353.57	5339.73	6708.5	6137.93	2858.71	6783.5	6308.66	7229.77	6873.31	8674.68	7088.32	7786.86	7964.89	6488.36	8510.49	10796.3	5014.77	7865.16	8246.2	7180.9	6147.21	7225.61	7588.72
3.73_207.0559n	0	0	0	0	89.8359	0	142.9	69.0464	0	5202.4	335.702	6630.66	946.668	512.377	11701.5	6107.29	467.393	52.7824	0	11289.9	496.493	2471.99	1791.09	2045.58	1806.88	2091.76
6.11_785.1560n	0	913.196	0	0	51787.4	38267.4	35925.4	57246	92380.1	95758.5	43463.6	29556.7	36314.1	44097.9	49884.6	55250.8	45403.1	33139.3	34455.5	57378.7	48015.8	62114.4	66212.5	66361.5	56668.2	45117.7
0.56_271.9489n	0	123565	103447	22588.5	434215	562993	740073	422050	405488	369104	459650	545341	596614	282486	307541	471803	409783	518470	682240	368000	408485	514036	445578	450562	389561	372400
0.79_143.0581n	852.94	1023.87	1978.17	2248.89	51804.6	60849.6	58143	41302	47352.2	65454.5	40197.4	48757.4	40456	29946	33905.5	36746.4	31278.4	58700.4	49391.2	53714.8	32012	36698.9	36166.3	41053.6	45628.7	41492.6
15.04_501.2855n	0	289.997	0	985.941	87081.9	32567.2	22454.1	42361.6	59073.1	64405.6	45250	22111.7	17738.6	44995.3	24045.2	44070.9	36974.9	47305	41038.3	25521.7	20844.6	55039.6	30285.6	38553.8	30615.8	37248.5
0.55_181.9672n	0	0	89.935	84.743	106547	101737	113277	95421.6	106306	105559	106216	95779.6	92276.2	70013	67804.8	79039.7	85871.4	81439.9	94723.3	75002.5	79291.9	88017.7	92646.1	89238.2	92626.4	81895.7
0.56_249.9545n	0	0	4673.32	3531.34	211368	203440	202083	178466	218672	204419	193790	186492	206508	135740	132968	174229	163892	169327	188847	160051	163582	168465	179680	178119	177261	164801
1.06_131.0403n	443.555	275.085	258.47	210.117	4095.61	2336.68	545.577	3864.62	3114.48	5226.58	4153.55	1898.01	2053.72	2694.08	11904.2	4480.62	2623.54	2367.43	2859.17	7098.65	8752.91	4691.88	3703.32	3171.01	3659.75	3464.33
4.81_191.0615n	52.7614	49.058	159.458	214.966	58850.2	26600.4	22242.5	48401.8	54455.8	56860.8	56438.6	28887	29023.7	70826	82041	66670.4	87365.5	30018.6	28872.5	73568.8	72756.1	68566.5	48309	65903	51918.5	47939.3
0.56_219.9358n	264.226	14685.4	16973.8	4792.93	567688	441515	535869	447082	384275	451875	470201	423674	306654	270914	275332	347652	314555	310377	374999	286082	315221	347646	361989	357779	320569	322084
4.14_267.1008n	0	0	0	0	82926.3	79330.2	68948.7	83562.4	93908.5	75975.7	80348.9	75406.9	77827.2	57045.3	67110.9	82540.9	75686.8	90175	95060.5	73226.7	76370.3	79815.5	83949.3	65030.8	80855.2	76980.8
0.56_67.9873n	1930.62	71151	165336	83563.8	594886	689877	775294	472097	558644	555250	601592	599585	753627	442863	469989	547642	585163	699390	719930	494477	513612	536371	550859	560937	559369	560170
12.59_760.4031n	1889.74	517.27	923.973	4829.8	7018.06	13422.8	13063.6	25047.2	16995.8	16086.5	21359.5	17740.2	11667.7	33227.2	17778.3	18626.5	24962.3	25635.6	21715.2	16666.3	23071.5	35170	19326.5	15293.2	13710.4	16657.2
7.87_238.9998n	73.7605	604.07	1113.61	877.107	5056.11	7298.07	5442.07	1647.66	7227.29	6460.66	7208.51	5893.4	8283.85	7664.62	8346.79	9027.94	6490.44	8229.44	12614.5	4989.03	7382.53	8763.17	6481.95	5568.11	7616.26	7616.74
7.09_650.8270n	0	0	0	1120.53	13012.5	12618	6142.77	8256.2	11149.2	8416.9	12419	3114.78	10670.9	10389.8	5842.4	7621.73	6160.45	7950.77	10217.8	8977.76	4640.61	7005.04	7668.88	9333.68	6203.1	7617.23
1.04_244.0690n	420.959	405.969	376.322	342.577	3049.8	1780.21	3009.25	67769.1	77804.3	78503.1	3465.27	7707.22	2859.11	37992.1	40792.7	54020.1	3847.51	1959.99	2581.27	41839.7	41157.7	67145.7	31672.6	26487.5	25410.6	25080.7
18.19_843.5524n	0	0	0	0	314224	259600	245036	253751	335828	358738	371191	258733	173554	303044	237611	300053	277632	295852	282405	242374	185430	321386	262624	259729	250873	298283
18.27_701.5370n	0	1177.99	1490.74	0	136257	91513.4	55756.5	54385.1	40370.3	33793.7	90550.1	49328.9	45895.6	53281	27781.5	44391.9	48540.4	74022.8	63014.9	33769.2	68865.5	40285.5	49856	53832.3	48890.8	48727.3
4.35_202.0148n	1788.38	728.153	899.289	315.961	1143.27	2411.4	4162.97	950.124	1498.25	1776.19	1246.1	5157.64	5386.76	1035.22	3108.19	1729.81	987.839	2917.3	4732.48	1431.22	2475.32	2193.67	2042.76	2201	1994.75	1998.39
7.09_571.3543n	0	0	246.328	53.7135	3722.01	2079.12	2581.16	4335.7	4920.88	3634.16	3202.26	894.075	4309.36	3174.03	1514.35	1488.14	2089.72	2787.94	2445.1	2500.49	1296.34	3061.03	4537.09	5164.25	3121.77	3055.79
7.09_712.9325n	681.005	1061.35	397.045	814.834	24945.7	18928.5	13332.7	17558.9	19856.4	17842.7	21866.1	14097.4	19267.5	12640	7700.2	14984.6	21855.2	16183.9	16298.2	10206.6	9607.5	16717.3	12801.7	22847.4	12399.9	16808.5
1.36_231.0048n	0	0	127.256	0	23648.1	24640.5	28207.3	20293.3	20680.5	18169.6	12707.3	24520.2	19745.4	12810	21124.9	15019.5	17967	11719.5	15103.7	17454.7	15839.9	15123.8	17743.4	17983.3	15121.3	15053.9
1.55_229.0516n	0	0	154.25	197.547	2105.74	5088.15	5798.73	1467.8	2769.9	2657.43	2324.34	3207.43	6577.3	1825.64	2209.33	2360.79	1401.38	4846.83	4947.12	1155.29	1831.79	2503.95	3211.08	2326.97	2858.63	2366.5
1.36_129.0425n	356.318	62.6064	224.515	252.583	327972	301333	382407	340222	309647	312131	129455	309185	191181	158142	295160	170357	176181	110556	142268	215833	176520	157486	203636	219136	197293	197078
1.55_245.0205n	325.34	267.875	0	58.882	2865.57	5249.4	6418.98	1927.44	3838.96	3645.8	2024.97	3799.35	5467.18	2672.63	2391.05	2860.77	2177.34	5943.34	6313.48	1975.69	1854.87	2743.9	4298.04	3340.82	3659.89	2677.66
1.36_344.4741n	0	0	0	0	16762.9	22286.9	24424.1	25265	24472.9	20606.2	11407.9	28490.7	17326.1	18667.4	32795.2	19371.6	17051.5	11565	13271.2	19238.8	17164.6	17113.8	13265.2	19316.1	22181.9	19082.6
1.48_156.0057n	0	0	0	0	7820.92	1480.25	310.491	3575.26	3942.91	4368.01	4820.97	2518.92	591.154	3209.73	2582.33	2383.2	4507.21	2118.4	618.242	3270.91	3112.53	3271.74	3025.72	3048.83	2708.91	2771.93
4.10_1242.2803n	0	0	0	0	188.408	27.7142	395.849	5697.84	9754.67	10787	492.654	0	88.7099	19056.3	12768.4	17728	1042.74	134.215	208.819	65635.9	10995.9	8470.42	4186.73	4692.91	5635.71	7222.56
1.36_165.0636n	3832.72	3777.7	6361.67	6364.17	1.54334e+06	1.31957e+06	1.60721e+06	1.60925e+06	1.57513e+06	1.72453e+06	705439	1.43006e+06	983048	978253	1.68805e+06	1.00622e+06	908518	680432	790904	1.22413e+06	1.03695e+06	957629	1.13712e+06	1.16955e+06	1.12588e+06	1.12592e+06
4.35_749.4296n	0	0	0	0	16281.2	22431.7	20821.6	12047	13850.4	15636.8	10679.8	16334.7	19150.2	7378.84	9698.93	11543	13674.8	22458.5	23141.7	9333.8	10571.7	11772.4	13352.2	14569.7	14868.3	13896
1.34_796.0094n	0	0	0	0	5678.48	5782.23	7963.1	8449.72	8817.05	6929.62	3500.57	7794.01	4705.13	5648.24	8909.87	4980.76	3797.45	2422.4	3509.82	7308.1	4239.28	4760.37	4452.53	6903.23	6539.57	4521.14
11.41_334.0978n	0	0	0	0	8741.95	8565.37	16269.1	12897.5	8640.87	13925	7363.73	57849.2	14493.4	15968.6	52667.3	15958.1	22132.4	10179.7	15111.9	20954.1	15224.2	21993.4	15707.7	14703.9	19132.5	18854.6
1.48_161.0687n	0	13.7998	0	0	45504.5	14628.4	9499.55	52534.9	62546.1	53812.3	31948	12534.4	8242.29	43491.9	45694.1	40309.6	38976.9	14679.5	10719.2	47848.9	50233.8	46256.8	35300.4	33734.1	34347.1	34377.3
1.55_157.0192n	174.981	103.796	50.2295	157.999	251.692	1034.52	2064.5	857.321	1094.5	1613.06	922.836	2524.76	2638.64	1239.48	1914.55	2157.25	1006.47	595.3	1290.4	2291.65	1514.43	996.745	1263.42	1149.33	1678.61	925.118
10.95_813.5791n	30581.9	13026.4	35911.1	25675.5	24114.9	69362.5	99366.7	117034	75520.6	43921.4	96724.5	39266.1	96306.7	113905	26679.2	50879.8	39895.5	42677.5	28365.2	46069	106778	29767.3	46541.1	50705.7	46724.6	59425.3
1.34_207.0558n	0	0	0	0	2911.02	3348.72	4866.3	5489.63	4779.24	3541.66	3793.89	6528.9	3806.44	7129.86	16929.7	7477.64	6079.95	2286.29	3290.41	8343.01	7018.1	5793.06	5048.23	6186.36	5517.59	3979.94
1.34_136.0634n	0	0	2.56473	26.0122	3902.04	4154.96	3483.8	3315.71	4337.61	3175.49	2323.18	3421.74	3242.17	2820.03	3010.73	2694.97	2570.25	3483.04	3424.86	3542.01	3469.12	2874.45	2913.89	3705.07	2855.17	2645.23
4.12_180.5700n	0	0	0	0	25.3146	1949.97	3362.46	3607.51	3306.2	2695.2	3924.86	5303.29	3855.17	2292.42	4258.64	6153.37	2860.08	6092.99	7478.43	2919.12	4513.12	4547.41	3466.45	2286.8	4178.37	3414.85
4.12_440.2134n	0	0	0	0	7505.25	6188.43	4996.44	7572.24	9253.1	7782.09	8918.84	6553.09	5544.2	7029.26	6576.3	10672.5	7725.54	4638.43	5648.96	7828.3	8847.49	9442.64	6419.31	8165.84	5541.81	6467.79
1.41_1967.3453n	0	0	0	0	55493.9	34063.3	23274.5	110743	84453.2	114081	20497.2	17993.9	16865.2	83233.2	92923.8	77583.5	24508.1	18991.7	11020.5	83069.9	63656.5	86491.4	56801.4	60529.1	51669.6	53438.3
1.43_1201.0346n	0	0	0	0	111876	143032	134525	165451	164384	165895	155769	134003	133610	188500	171695	173628	175918	184731	186860	200494	205822	225397	120551	159283	164977	227962
4.24_132.0242n	0	0	0	0	1115.19	411.703	360.111	1110.9	1167.21	1833.5	859.469	518.444	445.906	1746.39	1782.3	1572.74	1163.26	467.678	437.686	1514.72	1404.25	1350.16	1026.02	882.091	903.794	945.675
1.41_1983.3097n	0	407.717	0	0	58880.7	62171	43257.4	104509	83523.6	114994	41992.6	27329.5	34954.2	78290.7	76439.1	75888.2	34522.1	35914.1	35250	76164.3	55906.9	96603.6	75933.7	82543.4	51698.7	68602.7
4.24_177.0454n	0	0	0	20.0241	4687.79	815.169	762.137	4452.52	5045.1	7360.75	3873.42	998.241	781.409	6386.55	6481.14	6679.91	4499.25	744.818	600.457	5171.05	5319.99	6470.22	3908.49	3481.15	3439.85	3646.64
1.51_617.9051n	1013.37	1457.13	900.115	1502.06	13952.8	14132	20396.6	15607.1	14879	16014.9	22936.7	20455.8	21332.5	13873.3	15804.9	16736.8	24951	26338.9	31247.5	17857.2	16924.1	24448.9	14396.1	15241.3	21608	26378.3
4.14_295.0524n	0	0	0	0	16855.6	15799.5	13767.4	15455.6	19593.5	15863.5	15356.3	14569.3	17941.9	13903.2	14459.7	17709.4	17334.4	18013.4	18133.2	17334.9	15762.9	17517.5	16786.1	15588.5	16179.2	16645
7.09_728.5060n	0.081448	1802.66	466.969	6.22741	31159.1	34474.8	30602.7	48162.6	41903.3	43060.9	41041.2	81052.5	50168.2	41723.4	55413.2	41120.6	42069	25045.3	25451.8	46169.7	40091.8	33061.6	43041.3	66256.6	42107.3	42217.3
1.41_663.6104n	0	0	0	0	21323.6	20298.7	15005.1	34521.7	32430	35839.5	13824.5	8349.4	8737.6	30748.5	22382.8	26475.7	13956.5	12715.6	12238.5	35353.3	21293.8	32344.6	27331.6	21857.3	19039.7	27432.6
1.48_582.9369n	230.813	142.674	0	0	463088	544046	605493	510514	570247	518976	645429	665041	668060	595449	615762	655616	759265	818269	851948	678975	773288	796645	436749	529352	697338	798772
1.41_677.0581n	0	0	0	0	85601.4	80081.4	73894.9	93334	101301	117520	58976.3	59791	63463.1	96772.2	97552.7	84692.8	67677.8	68019.5	65368.8	113789	116770	126305	86393.8	87551.1	78952.6	110279
1.53_127.0381n	0	0	0	0	1118.19	36.6929	0	384.082	170.038	409.849	888.863	67.5359	0	2895.12	1086.54	1445.1	225.643	0	0	2118.34	2095.51	1612.28	843.852	1030.24	1076.55	1029.32
4.24_889.4085n	0	0	0	0	264.221	990.442	4224.77	4404.73	2661.9	3731.74	1026.42	14964.2	3849.16	3459.01	14255.8	4419.58	5782.97	922.145	3495.63	6973.23	4763.59	5817.85	4042.72	3982.94	4655.82	4840.81
7.09_661.1139n	3718.88	8379.92	14976.4	14846.6	2.04217e+06	1.78785e+06	1.14265e+06	1.53182e+06	1.64096e+06	1.57214e+06	2.00249e+06	1.06853e+06	1.54107e+06	1.25609e+06	783511	1.35263e+06	1.64707e+06	1.41829e+06	1.55379e+06	1.02576e+06	1.00715e+06	1.05553e+06	1.45304e+06	2.0971e+06	1.38311e+06	1.69183e+06
1.55_182.0610n	0	0	0	53.1796	10847.4	4968.47	11343.6	9562.15	6421.13	8793.82	10103.8	11794.1	12402.2	13417.2	12798.6	8765.93	6621.12	12457.8	14882.5	5856.88	11301.2	9108.05	13904.1	9207.97	8254.06	7610.39
7.09_660.9712n	2009.75	6079.87	9190.41	6907.18	1.54661e+06	1.31072e+06	896732	1.15478e+06	1.21445e+06	1.15817e+06	1.5207e+06	808405	1.17403e+06	902884	566531	1.00302e+06	1.23794e+06	1.05221e+06	1.13371e+06	745824	762651	780543	1.04355e+06	1.55347e+06	1.04305e+06	1.28007e+06
4.22_1027.5669n	0	218.387	0	0	3133.78	4857.59	1601.53	5557.18	3276.35	3363.39	8195.29	277.794	3510.64	12575.1	1864.74	2419.38	1457.38	2754.8	2291.98	1541.95	7369	1868.09	5421.61	3734.73	4877.64	5710.34
4.14_173.1048n	641.701	646.293	399.305	275.7	1955.32	2029.63	1350.69	2072.34	2423.69	2166.35	2205.76	1512.52	1750.01	2203.76	2684.67	2195.7	2054.12	1866.38	1790.9	2466.55	2001.26	2328.19	2599.57	1622.79	1929.84	1785.79
1.41_1842.1623n	0	0	0	0	70928	73112	60067.4	110537	102570	131324	84102.3	49932.1	69678.5	127400	104824	114842	79022.8	90134.6	72555.8	120698	120582	143518	68664.4	98037.8	90938.2	122755
1.48_273.0840n	0	0	0	0	936.132	441.828	1148.04	2086.5	1020	2187.71	1146.68	13434.3	2212.13	2197.83	11276	2753.91	1764.16	605.908	565.425	5882.97	3369.83	2738.49	3658.24	2691.74	2778.22	3125.71
1.53_522.9613n	0	0	0	0	8321.11	6268.44	6621.21	10990.8	10075.1	8974.93	10057.2	6665.85	8551.74	11851.2	9056.38	9773.21	11437.9	10994.3	11499.4	8656.05	10081.4	13121.3	7524.39	7272.72	11212.2	11458.8
7.08_660.8304n	470.115	2051.85	5320.87	5662.23	693251	633384	361299	500285	557611	528523	671990	355373	522344	451609	269287	428720	561096	472172	486011	350456	328012	326471	467364	728210	478078	571327
4.27_361.0938n	2.04626	0	1.02363	0.16951	1206.48	3615.28	3079.36	433.164	2400.87	1401.08	1510.03	1263.52	7346.73	1039.56	853.541	5156.76	8322.92	6413.79	6002.35	3149.83	504.948	4074.49	2387.06	1879.68	2487.89	2183.94
1.53_614.9636n	0	0	0	0	18215.3	16827.3	25971.2	19977.8	23975.6	23340.8	31245.8	27361.7	31283.6	25934.1	20429.4	23455.8	37817	34193.7	39465.9	26884.7	33274	34534.5	19352.8	20929.8	29636.3	32530.7
11.01_527.1721n	0	0	0	0	795.746	1218.96	5711.42	3803.72	1801.42	3104.39	1218.63	26736	3051.55	6905.17	25876.9	6466.95	12696.9	4336.92	9378.57	20785.3	18271.3	15085.5	7171.35	8959.49	8369.88	9627.58
7.08_658.6819n	0	0	27.9819	518.141	16037.6	12277.4	8786.07	10020.3	12371.8	10292.1	9776.23	4894.53	8229.04	7207.21	4687.04	8802.09	9494.88	8638.77	8398.35	7720.91	3928.88	6473.07	11852.3	12437.6	8900.15	7567.6
4.22_196.0643n	2751.2	4009.95	1961.61	2318.63	3590.34	3531.55	5350.35	7948.69	9800.31	1770.31	17858.1	21903.7	30235.9	28699	32707.1	31959.7	14338.5	11299	20647.5	9512.44	10315.2	13713.6	11492.7	13376.2	16525.9	9925.89
11.17_782.8034n	4356.06	8891.33	9079.46	3130.98	7593.55	15723.2	12969	32615.5	30800.6	14615.1	27097.1	15500.4	15871.5	37661.5	22446.5	12213.2	9507.79	10407.6	10069.5	10517.7	25600.4	8868.85	12919.8	15877.6	14325.6	13841.7
4.24_345.1530n	0	0	0	0	2384.47	2220.27	1979.66	3055.55	3504.49	4139.3	2226.05	1691.97	1688.81	4389.98	5182.94	4678.92	3571.32	1564.51	1506.49	4417.68	3515.95	3842.26	2746.88	2600.99	2695.75	2405.09
11.19_815.7531n	9511.86	12299.7	16969	12798.6	15761.2	37492.1	39539.1	63971.7	39898.6	17368.9	83315.2	32085.8	44542.2	68434	23957.6	30910.7	20762.2	23831.8	20671.5	24289.6	51321.7	28340.2	32117.9	23882.9	26896.2	33293.6
1.21_614.0270n	0	0	0	0	80930.2	15769.2	1272.83	33388	27775.6	31213.4	35512.6	23992.2	1226.33	18119.2	16171.1	14474.7	39401.5	10577.8	1195.59	24215	20378.4	12161.9	19919.9	18079.4	17196	16038.9
4.42_114.0467n	20.2727	65.2482	12.2536	24.94	28619	33729.1	35720.4	21576.9	26373.9	22684.8	19762.6	41557.8	39783.2	24029.4	33523.6	23553	18535.9	37466.3	40052.1	26390.7	25519.5	21577.2	37405.3	25818.1	27570.7	24690.2
6.81_2436.7584n	22022.3	26437.3	29321.3	26047.3	6.2721e+06	5.43537e+06	4.79904e+06	5.56446e+06	7.45742e+06	5.58837e+06	4.86822e+06	4.84682e+06	3.74467e+06	3.45223e+06	5.79927e+06	7.00013e+06	5.18424e+06	5.67123e+06	5.08224e+06	6.8465e+06	4.4463e+06	6.35902e+06	5.70508e+06	5.99963e+06	5.10838e+06	4.40752e+06
1.04_156.0565n	348.408	372.143	350.955	101.319	5561.28	6626.47	6705.22	6801.1	7480.39	8537.18	4564.59	5205.19	6293.49	3554.41	4530.42	3965.94	3537.03	5573.17	5977.39	3468.41	4602.24	5490.6	5647.49	5267.58	4987.59	4256.1
4.81_1052.5969n	0	0	0	0	0	0	0	9679.57	1336.41	661.009	23.7601	0	0	14145	540.203	808.735	0	11.6308	83.592	299.571	17391.8	425.052	3113.24	4146.95	4019.58	3901.5
1.04_167.0583n	0	0	0	0	27608.6	20655.8	30289.3	9930.79	14127.4	36491.7	11989.9	51869.2	46585.6	9981.29	20195	63880.4	14278.2	41122.9	27848.1	19271.6	18144.3	14220.8	16591.6	21400.4	17436.9	19912.7
1.04_139.1206n	54.3198	83.2395	474.505	453.821	10837.8	4349.43	5328.39	8841.52	7209.42	14123.5	4967.74	3558.63	4772.54	7776.55	8320.63	11143.9	4773.95	3643.49	4461.14	8342.58	8036.44	11346.5	5418.42	6218.05	7240.1	6294.3
1.04_246.0845n	0	0	65.4727	0	173.377	184.724	172.941	33029.6	34829.8	39010.1	0	906.125	0	18044.7	20395.2	24971.7	145.855	120.455	363.021	18812.8	17056.8	31275.9	12126.1	12431.9	11912.3	11318.3
12.59_163.0841n	67.3244	218.515	561.772	509.966	1095.37	1647.28	1710.54	1564.92	2030.58	1834.57	2198.2	3533.31	1748.13	2878.83	3344.62	2897.68	3353.05	2584.26	2620.09	2994.03	2264.69	3265.81	1773.99	1917.53	2111.3	2271.53
12.53_900.1657n	152639	167944	130267	145715	274277	340028	396315	484228	412413	381505	395076	425357	443168	477628	427719	476651	409377	314112	370655	552316	432740	421249	351236	418046	423139	434362
1.06_133.0373n	0	21.7041	0	22.5646	220289	69775	56047.9	209493	197629	223920	173376	81624.4	62298.9	248596	241465	280564	178805	65117.5	57077	222935	232368	224587	163371	162545	180386	174183
1.06_303.0262n	0	0	0	0	23172.7	12990.5	8848.51	23551.3	15492.1	19476.5	24070.6	12473.3	14713.9	22697	22433.4	20035.4	24101.9	15655.1	19801.8	18915.5	27575.9	24675.8	14976.7	19090.2	23904.6	29669
1.06_308.0415n	2153.15	2705.7	3380.26	2953.33	43884.9	60810	83326.7	36948.9	41193.5	56429.3	56966	135598	118967	47420.9	82588.7	57597.4	65440.8	89444	132296	53812.6	74047.2	62171.3	56019.5	59252	74147.7	82634.4
4.78_877.5264n	0	0	0	0	0	151.798	0	13623.8	204.117	109.378	187.423	0	13.8572	11683.3	103.753	0	0.558195	0	0	162.764	13711	58.4116	1158.2	1027.51	1132.65	1090
1.06_188.0793n	0	0	11.0981	0	20813.8	11839.3	7118.21	24280.7	23548.2	34089.7	12322.5	7252.19	8710.92	23186.1	25196.5	22874.7	9838.51	9807.26	10591.7	21118.7	28427.4	24498.8	16253	16636.4	18007.8	16034
1.06_253.0612n	0	0	0	0	340.376	630.327	593.67	4704.17	4601.8	4137.33	1546.25	2978.14	2675.28	14784.3	29877.6	21827.8	9129.57	918.027	2184.21	17692.8	16227.7	13841.8	6317.05	5842.44	8763.06	7959.79
6.84_1102.6359n	0	0	180.336	0	39217.1	30428.8	17247.5	62831.7	52087.1	41711.8	40191.8	28378.9	18837.6	44929	43894.7	27934.3	30793.7	12396.4	11391.9	68421.9	55819.2	32589.1	44763.9	44079.4	40256.7	31045.3
1.09_132.0243n	0	233.541	132.597	187.008	1.72948e+06	2.55243e+06	2.49615e+06	1.83357e+06	1.80243e+06	1.69349e+06	1.53729e+06	2.98176e+06	2.49184e+06	1.85004e+06	2.37996e+06	1.59924e+06	1.37018e+06	2.45297e+06	2.67203e+06	1.61166e+06	1.95409e+06	1.55736e+06	1.71104e+06	1.8583e+06	2.02204e+06	2.12095e+06
1.09_133.0276n	0	0	0	0	74957.9	115918	106557	82508.5	77106.8	68689.1	66405.6	138760	111143	80557.4	106234	68506.1	54567.4	110867	122558	66462.8	85035.2	62731	74429.9	79043.2	87606.2	97214.2
1.09_196.0274n	852.679	472.11	647.93	543.407	6409.71	11448.7	11777.5	7146.37	8579.1	9655.4	10359.9	24827.9	24891.4	12029.8	18734.6	16603.4	13836.6	20052.5	26800.8	12689	21380.7	17038.9	8437.14	10269.3	18038.9	22046.4
1.10_86.0188n	121.947	54.4793	52.1313	50.8172	26667.3	43962.8	42225.3	31290.3	26206.6	24868.9	22287.3	48019.9	36980.3	28808.7	36592.2	23043.4	19140.1	40418.7	43562.6	23789.5	27894.7	20934.2	27057	29654	30734.8	32031.6
1.02_696.4632n	0	0	0	0	1444.09	3861.16	922.993	23362.3	5033.82	675.804	19975.4	411.78	4264.75	26039.2	888.256	783.627	430.391	775.549	610.206	1295.87	25430.9	1851.82	5185.94	4299.56	5937.01	5928.51
1.10_161.0143n	0.329576	0.0386695	0.00681993	0	322586	340937	347023	222590	324515	343540	272700	281148	340183	243038	290032	315403	342746	331308	332769	320834	258214	312108	291362	273815	300513	302639
1.02_217.9975n	0	0	0	0	260.277	6427.05	5911.8	7853.71	5723.29	4930.77	14980.3	19961.2	20075.1	11199.8	23345.1	11440.4	18995.9	15141.9	16675.4	22194.7	26336.9	19104.3	13890.8	16253.2	20249.2	20363
0.99_715.9336n	0	0	0	0	1410.06	18182.4	14302.5	21854.1	17734.6	19653.3	21024.9	31979	29109.1	17158.3	42233.7	20968.9	28613.7	15742.5	20516.1	43364.8	26677.4	34751.8	51134.1	41207.3	30791.1	35777.8
4.96_327.1039n	380.04	228.883	86.0931	213.556	62.2938	77.6359	0	0	0	0	4796.11	17996	8091.89	6516.52	27421.5	16246.7	2065.82	1808.82	3622.47	2366.44	3260.55	2423.86	6107.67	3918.47	5560.56	4638.18
4.96_297.0890n	0	0	0	0	541897	989753	1.24406e+06	751595	739909	773124	618033	2.20194e+06	1.11688e+06	1.00533e+06	1.78201e+06	962672	939952	730447	1.02941e+06	1.11866e+06	1.02788e+06	862101	1.01031e+06	1.00806e+06	1.16484e+06	942551
4.96_243.1098n	0	67.4213	0	0	13136.8	42057.1	69209.9	97916.9	35809.4	86926.8	45899.6	206265	376236	203905	333842	63209.6	16907.4	37132.2	45985.2	239463	310671	50897.5	124568	133015	150729	120410
13.25_226.1926n	0	197.678	156.659	0	3136.29	196.58	232.452	128.851	184.21	0	284.324	108.927	5473	244.272	64.2959	682.754	367.993	3237.69	1960.79	189.019	211.53	173.556	2593.74	3233.84	3825.15	3664.52
13.25_240.2082n	2148.29	4029.76	1589.69	3572.1	39997.5	5047.75	4778.41	3709.79	3598.3	3399.17	3855.05	3620.39	73468.3	2992.58	3514.61	10012.7	5182.25	34570.1	21730.9	3961.41	5366.12	5599.25	34022.4	37363.5	47669	45293.9
4.96_220.0789n	0	0	0	49.3503	78.115	0	104.086	58.0629	0	68.5603	14047.6	15422.1	15737	10879.2	16361.1	18104	4463.67	9378.56	9535.1	3461.56	6932.48	3843.57	9274.96	9545.14	10385.2	9989.52
0.90_582.9366n	0	0	0	0	65688.6	72184.9	80390.4	48962.6	69906.4	50866.8	73673.1	51387.3	72993.5	32535.9	22124.2	37750.6	54600.8	85047.9	81393.8	27163.1	36057.4	48200.3	39888.1	51318	46315.1	54009.2
4.96_196.0642n	5043.75	4747.04	4277.9	4026.22	3919.27	4020.74	3755.23	2744.97	2547.54	3252.19	206449	215315	211628	160638	223737	242729	77318.2	122325	141557	61005.7	100627	67733	134012	138291	160257	138638
4.96_162.0536n	108.581	107.212	144.979	126.582	64.6382	65.0454	91.654	71.8183	74.5326	91.5087	2181.85	1933.95	3073.15	3239.66	7018.07	8009.96	50.0797	435.271	469.34	98.1897	512.97	31.1354	741.68	1135.31	902.04	1203.62
0.93_117.0787n	28469.6	27981.7	30227.4	30773.6	3.23582e+06	3.68375e+06	3.58923e+06	2.87042e+06	3.28086e+06	2.67807e+06	2.54607e+06	4.04502e+06	3.72036e+06	2.82641e+06	4.07539e+06	3.06177e+06	2.48285e+06	3.65076e+06	3.57872e+06	2.71075e+06	3.70601e+06	3.19155e+06	3.15321e+06	2.92743e+06	2.94273e+06	2.86995e+06
12.91_264.1329n	15173.3	13324.4	11312.5	11218.4	23909.3	27403.2	26365.5	21162.4	26129.8	25673.8	23875.8	27899.3	43435.3	31249.3	38439.5	38708.2	19242.3	19865.7	19691.5	19981.9	14044	14986.1	22660.1	23725.5	25262.8	24649.2
4.94_366.1642n	0	0	0	0	2009.78	1258.3	2852.05	1891.32	3679.67	4856.56	267.565	7096.93	1586.2	1516.75	6648.36	14819.8	17571.2	2864.64	3790.2	14507	5524.51	9707.29	5694.11	5102.79	5738.81	3049.71
12.72_932.5455n	1109.07	10.6448	1447.45	1784.76	9524.72	14888.8	10854.6	11027.6	15241.3	11118.5	7704.66	3951.86	14373.9	9035.26	6559.32	22099.9	9514.51	4297.15	3709.31	18211.5	6868.09	28803.2	14969.6	10228.6	10769.3	10004.4
0.93_577.9179n	1270.57	954.611	1594.83	1906.03	98845.3	103322	108267	83612.9	91687.4	79806.2	86457.6	67080.7	84309.4	46095.7	25038.1	44732.4	73047.8	99150.1	98989.6	37491	46885.2	59331.4	62457.2	64631	66412.3	72059.8
0.99_80.0096n	0	85.8034	68.3018	37.9272	22980.5	79101.4	132343	93010.7	89166.4	75048.5	69179.1	166941	143348	123065	258283	163661	156418	103076	123991	174166	166858	151959	137779	136909	124054	127998
0.99_157.0308n	0	0	0	0	1837.14	11848.2	19571.9	16805.8	14111.6	10933.1	12132.9	33366.7	25482.8	24176.3	90835.8	39668.4	32512.3	15579.3	20534.4	48057.9	31621.4	36709	28279.2	24801.1	21155.4	23546.3
0.99_203.1153n	0	0	130.661	91.4281	1.13098e+06	942015	887154	976861	1.081e+06	1.19689e+06	847234	679433	857341	731728	884232	1.10099e+06	754760	717017	794593	930722	708388	1.13228e+06	895815	761884	721756	835085
12.61_945.4685n	0	0	0	0	3163.36	8242.85	5609.17	9897.94	8250.16	8618.71	7208.54	8480.28	5523.08	11907.9	8669.43	8428.77	10874.5	10899.9	11616.3	9286.02	7043.41	17196.4	8403.86	6830.35	6927.21	7564.89
0.99_306.0377n	0	0	0	0	447937	6963.9	18909.7	12683.2	12718.3	4934.26	539665	39798.9	34228.8	39416.2	90565.8	60874.8	140539	19885.1	29328.9	66159	60226.4	46001	75459.7	69390.5	73381.7	76792.1
1.02_179.9764n	0	161.638	258.144	114.693	784.197	6285.44	9543.35	7119	8109.29	4638.52	11389.2	13282.3	15948.4	9317.91	8503	9493.12	14102.7	13164.5	14156.2	7676.22	12842.2	11220	9622.13	9436.67	13000.6	12590.8
4.69_970.2354n	0	0	0	0	146.411	0	451.18	30718.7	13991.9	11508.8	193.57	167.421	327.332	19767.3	10472.2	6827.06	129.716	0	347.643	7775.72	20752.4	11899.8	7536.01	6254.52	6582.11	7689.08
1.12_232.0509n	0	0	0	0	204872	208812	208299	142597	203885	219126	161223	187964	216122	144395	170024	199585	203525	205766	210293	197536	166212	206858	186020	182133	194415	179861
1.12_111.0353n	0	0	0	0	49842.2	51212.9	50565	32694.4	45346.9	50497.5	38411.6	45231	47216.7	33636.9	39718.5	43912.3	49810	46262.8	48276.6	45513.1	38130.2	46336.8	46767.1	42526.5	38954.3	42177.7
4.51_687.1475n	0	0	0	0	597.076	2648.71	978.837	12074.7	23703.1	18064.3	5293.63	190.859	2471.58	17192.1	15019.4	18459.4	877.44	126.159	1158.19	18204.8	17282.8	30157.7	8430.03	9186.38	9209.01	9005.11
7.01_203.1152n	33.7403	171.659	134.527	105.877	0	0	230.667	30.759	121.913	1341.65	0	3418.64	1335.86	297.178	1927.72	796.456	208.43	0	37.8015	1564.57	110.95	310.426	918.1	719.516	972.848	1044.09
12.16_457.2069n	14088.9	10228.8	17389.4	17360.9	21469.1	37128.6	38965.5	26548.5	31169.3	30644.3	37173.3	27867.4	30820	41038.4	46825.3	40023	24332.3	33241.5	32374.6	42145.3	39202.2	34074.6	29522.8	32393.5	29009.9	32651.3
12.16_870.7114n	5198.47	9263.92	10472.4	8641.49	9208	20464.7	34569.7	37249.7	23993.9	34097.9	38562.7	22575.4	25831.8	33190.7	20508.7	20644.8	16625.7	14704.6	10725	13682.3	21722.3	35421.6	28814	16419.6	12488.1	16423.9
12.16_847.2856n	19525.2	19918.7	17850.3	20752.6	36592	81160.9	81383.4	97167.9	85794.2	86978.9	72418.5	66413.1	77378.1	112094	85724.4	94107.3	67220.6	49882.2	75575.4	119010	82002.1	79490.8	74789	77255.7	84774.7	88113.2
1.24_132.0433n	115.58	332.935	214.278	81.7709	9444.02	7108.06	5392.33	25788.7	28229.7	16640	7253.32	8320.23	5396.36	22785.1	8365.33	12719.5	7251.44	6589.73	4676.64	22193.2	11178.1	17233.4	12816.2	12149.5	13165.3	10861.1
4.48_1170.5878n	0	0	0	0	0	0	134.683	6917.4	9165.2	9821.73	72.5476	0	0	6037.27	5931.93	10053.9	0	0	148.886	5449.18	6470.51	8267.64	3199.91	2995.24	3318.94	3885.02
12.16_778.4466n	1714.41	2628.39	3703.19	11566.3	11540.7	15195.9	14278.1	16510.6	17820.6	15928.2	18797.4	14552.9	12511.1	18169	19631.9	16662.1	11419.6	7051.27	12594.4	25907.9	21296.4	18139.2	13488.8	12947.9	11309.7	18609.3
1.24_218.9858n	0	0	0	0	29144.5	11626.9	1443.73	16749.6	14643.8	14985.1	21777.9	16734.3	1811.19	11330.5	8960.3	8722.86	25000.6	10184.7	1693.6	13592.7	14159.5	9231.4	11459.4	10672.4	13329.4	13305.6
4.46_1167.5762n	0	0	0	0	1827.88	2198.91	1175.96	6994.07	1523.11	1447.55	4727.06	989.032	488.277	10193.5	2010.37	1000.52	1436.55	264.665	631.162	1302.56	9694.81	675.478	3030.48	2154.73	1880.26	2291.33
1.29_131.0694n	0	0	12.3258	0	3313.05	2884.69	2598.66	4019	5108.3	4629.69	2629.62	1828.03	3031.78	4157.8	3483.25	3880.8	2869.98	2800.21	2739.36	3809.37	4453.31	4376.84	3444.79	3821.57	3537.92	3367.5
4.44_627.4690n	0	4371.69	0	0	3540.09	5194.66	3452.8	1124.05	4131.48	726.824	1515.41	0	4304.64	2685.67	5205.07	1899.23	2379.8	1686.39	740.494	2501.59	110.777	2991.03	2953.88	2151.44	2447.15	1962.99
1.29_319.1374n	0	0	0	0	2735.25	2128.61	2722.15	3215.18	3839.1	3294.59	3708.91	6180.41	2093.34	5255.71	7109.22	5683.59	5950.44	1572.05	2418.09	6415.07	3737.79	6179.55	3386.18	4142.19	4159.39	3160.41
4.42_204.0894n	0	0	0	0	105542	122586	128338	75901.5	86731.4	57637.6	59275.8	185819	126775	84629.9	119009	77383.9	48477.6	132674	127734	85291.6	81065.1	70557.6	150951	81537.1	95586.8	99682.7
11.84_877.6018n	8901.48	8414.35	7790.96	11021.4	11983	11518.3	5627.35	30938.2	25040.2	32842.8	18436.4	12325.3	10106.9	28342.7	22295.4	29155.8	25229.8	15302.6	12341.6	19817.1	23275.7	17092.9	11266.2	23991.5	29411.8	22701.9
11.84_899.5310n	7875.81	1452.44	10957	9765.35	10683.2	6931.29	10868.8	13679.9	15678.9	16509.7	25555.6	7148.94	17998.6	15308.7	19030.3	16512.4	17076.4	58.7914	10848.7	19544.2	19621.1	21576.7	20442.7	12828.2	11738.6	15052.1
7.06_334.0982n	0	0	0	0	136115	236404	624852	303645	237251	538381	222055	2.58716e+06	702467	481380	1.78869e+06	506117	1.28929e+06	354529	960299	953678	1.10458e+06	745284	1.01004e+06	827193	802884	893563
4.42_159.0681n	37.0653	65.8559	16.5456	27.6922	7846.72	10597.2	9607.44	5967.25	7147.71	6586	6461.81	11007.1	10942.9	6907.57	9615.39	6807.53	5469.91	10179.8	10235.4	7323.16	7170.57	5352.65	11026.2	7676.77	7971.08	7269.05
1.31_265.1520n	0	0	0	0	10540.7	8543.66	11417.9	16583.8	17407.3	15875.7	7002.43	5378.92	10754.2	14091.2	12871.7	13253.4	7143.85	7900.91	11228.6	15524.4	14427.6	15694.3	10806.9	12344.1	11638.8	10688.9
4.51_366.1421n	0	0	0	0	171.38	1967.36	7592.42	7701.58	4931.05	4730.64	2259.76	119424	13922.3	11136.5	125703	12957.6	7294.04	950.926	1711.54	20947.2	30813.3	10568.8	15526.7	15279.4	15394.8	17020.8
6.99_173.1046n	1303.27	885.088	812.908	763.427	1285.52	1319.89	1227.87	3255.6	6402.1	4405.09	2403.36	1184.67	1893.42	2945.29	3075.78	2767.35	1754.2	1360.15	1284.8	3025.06	2914.96	3310.61	3210.53	2237.51	3335.05	3205.94
4.53_196.0644n	17000	11485.9	8879.11	8027.44	4159.78	3116.98	2923.97	2470.67	2967.05	2718.27	63058.7	58452.6	82144.7	66320.9	87617.1	79863.8	26268.4	40778.7	49877.7	17427.8	25639	20018.4	38677.3	37366.9	37189.3	38130.6
1.21_396.1569n	0	0	0	0	25422.8	14675.9	11966.5	18417.1	18461	20076.7	15052	7718.67	15056.3	19488.3	18715.9	20548.5	16918.8	14592.4	13910.8	22578.3	23117.2	21594.5	15639.8	15918.5	15792	14865.2
12.51_900.0934n	127901	140922	110017	132507	205551	297428	344959	387497	328482	343188	315423	368652	391157	397298	381873	391679	353614	264937	273947	467487	373027	355353	286039	363782	320067	330962
12.51_899.8201n	5026.06	11532.1	11576	13066	27818.1	26009.9	21802	50654.4	35339.4	38249.8	29257.1	61315	42567.4	38633.8	54113.4	46305.1	39477.2	32348.1	40908.8	55044.4	59192.2	45517.8	32218.8	41281	43668.1	49474.1
12.51_884.5411n	3198.24	4719.11	4437	5686.94	6512.52	7059.78	9492.7	32947.6	21919.6	11858.3	8128.29	15314.8	8617.31	25481.8	20077	18517.9	9109.44	11230.6	6054.85	30143.1	37186.1	19798.7	13327.8	20312.3	23217.3	13799.6
12.51_876.9643n	66407.1	68719	53645.5	45921	97288.7	141375	174973	231890	171631	162904	160060	160796	186124	232309	223257	201223	183395	127418	136173	259159	227070	191782	140383	196463	171545	191285
12.51_802.5826n	4580.61	14722	7399.75	13058.8	25120.1	40069.6	29870	67356.5	36669.7	36013.8	40372	45953.5	58886.6	61008.6	53970.5	69734.4	44857.1	34608.4	39013.8	58007.1	52642.1	46767.7	30997.4	50438.4	48063.7	53792.3
4.66_825.5424n	24.2342	17.6553	18.9747	28.2926	7234.1	6549.7	5517.28	9.1301	47.7123	7.32474	4837.57	4400.56	6920.7	579.599	952.667	502.968	8727.22	6926.19	9810.15	245.891	137.65	60.2593	231.676	184.386	347.56	153.178
12.51_798.2301n	3253.37	2005.36	1629.74	4875.18	5709.53	4997.66	12381.3	8431.89	7140.83	9004.59	7270.14	2898.82	8224.62	7025.33	5340.18	5138.39	4357.66	4170.28	6238.58	10427.7	6882.83	3918.93	8301.94	7652.77	6401	6646.83
1.16_210.0070n	0	0	49.1266	68.5368	0	3963.28	8728.88	99.2865	171.893	389.223	60.0472	2546.53	10421.2	134.757	215.615	283.913	0	7544.62	11261.5	266.379	789.081	533.835	1231.18	1272.15	1383.1	1450.86
4.66_244.0277n	0	0	0	0	6965.92	14880.8	7910.21	3043.07	6263.76	5798.48	2809.57	10086	7318.96	3450.04	6694.69	3747.16	2359.19	10967.1	8213.33	3151.03	8808.35	4295.36	6156.47	5524.59	4985.69	5728.86
11.54_254.1510n	31318.8	26258.7	26510.4	24410.2	62981.2	79572.9	55415.2	52926.1	68897.8	67324.9	58530.4	73001	68817.5	99445.4	110254	81507	76004.6	102550	91673.1	62393.4	80620.2	81021.2	72650	77780.8	72448.8	71439.3
4.66_182.0574n	62.3713	65.2002	37.6999	27.5875	11209.6	28134.2	13834.8	5134.26	11940.5	10014.6	4435.84	19724.1	13240.8	5337.4	14543.8	6599.74	4093.91	19084.3	15621.5	5435.84	15877.8	7582.7	10234	10537.1	9536.77	10308.2
4.58_111.0682n	166.054	278.838	223.241	218.069	658.346	368.643	502.753	342.041	431.53	575.848	495.746	1181.49	381.86	553.605	828.106	873.105	455.266	859.708	592.652	448.937	1731.89	519.373	597.747	602.579	529.424	451.049
1.21_131.0403n	68.3035	63.9841	70.2144	69.989	87.564	92.3607	207.774	373.54	550.073	363.716	156.007	187.892	157.094	567.811	455.619	367.622	171.692	109.714	125.145	356.024	472.951	290.602	346.584	275.633	269.962	204.995
1.21_176.0204n	0	0	0	0	663.262	0	0	234.958	195.1	223.39	256.867	0	0	79.1165	29.201	66.5161	213.961	146.962	0	22.9092	68.7183	43.1994	91.2996	105.654	130.254	89.908
1.21_147.0246n	0	0	0	0	4364.87	1972.17	1113.84	2354.89	3101.33	3251.91	2356.86	3860.28	968.653	1993.15	2076.21	2017.88	3908.72	1639.14	720.449	2671.6	2814.91	2342.41	2326.85	1831.29	2201.84	2015.69
1.21_173.0685n	4.40515	63.8085	26.3494	32.4489	584.812	630.313	754.042	419.219	644.178	527.724	644.323	1139.04	1031.6	718.86	670.093	673.972	882.566	699.318	685.759	677.95	583.795	560.029	790.308	785.534	686.996	501.949
4.56_691.2576n	0	0	0	0	763.999	36125.4	30228.8	47866	56397.2	27319.1	1528.23	11259.3	18157.2	10062.6	5957.51	12029.2	8122.12	12307.4	19243	27608.9	12602.1	15642.9	44685	42592.6	31869.7	26900.9
12.18_870.6398n	7789.68	4813.68	7764.49	9908.35	10767.9	16039.6	10649.1	12408	24469.2	21743.1	12237.4	10842.4	20363	25983.1	11278.9	19179.7	13813.8	15050.9	19887.4	16393.1	4162.57	17222.1	16575.5	20171.2	12628.4	13577.1
1.21_247.9839n	0	0	0	0	16239.9	11806.3	5460.99	10815.4	12567.8	10914.4	12457.8	12803.4	5885.89	7959.65	6825.97	7627.94	18320.7	11690.9	6430.56	13532.5	14338.7	11222.8	8899.09	10783.1	11935	13926.7
12.18_847.4198n	7892.77	11589.3	18622.3	22497.1	46334	46338.5	65867.7	70220.5	69071.6	54114.1	44567.4	45860	53193.9	100778	81914	74360	55814.2	38836.3	43155.9	81231.2	65222.1	72141.8	80654.2	65048.2	53675.6	70599.5
1.19_156.0895n	0	0	0	0	2750.32	7187.31	8232.32	5214.6	1971.84	1935.53	5080.79	2416.28	7833.24	4939.52	1595.84	1968.66	3017.8	7281.28	19708.7	3293.57	7046.36	1714.09	3942.25	3827.45	3678.54	3037.91
1.55_369.0821n	0	0	0	8.60455	13931.8	47146.7	32164.5	11838.9	26148.2	25670.7	12662	40826.4	47255	19302.8	22475.2	36485.7	17034.6	45079.2	42058.2	20915.7	21093.1	26943.2	28835.3	24322.8	31100.5	21251.8
9.88_2377.9677n	3153.92	4892.53	6776.94	4166.28	2983.84	9792.75	14751.8	6016.1	7394.3	746.735	11745.9	64163	27078.3	9161.31	10285	10575.3	11204.6	14976.8	17674.7	8038.21	5416.86	6944.05	11597.7	13091.3	11726.4	11770.8
10.95_848.6046n	6695.99	14182.5	10044.3	5658.91	7733.95	32859.9	11004.7	33673	28218.6	16662.9	25248.4	18655.5	24681.8	42681.1	14065.5	10140.2	14019.7	5593.29	7155.42	3811.6	18535.8	15317.4	20460.2	21510.8	15498.5	14875.6
3.50_206.0633n	0	0	0	19.8916	0	34.8059	0	0	46.8336	0	8518.06	9968.24	13776.7	6237.18	10121.7	8661.73	2066.02	3778.39	3596.21	1527.34	2811.65	1721.87	4257.65	4889.14	4087.07	4727.72
3.50_160.0684n	175.258	369.464	44.0393	0	491.709	733.03	821.402	325.702	431.286	611.957	95466.1	99239.3	137660	76956.9	99965.7	94452.9	26924.3	48399.6	50581.7	18039.2	33305.3	24919.4	52073.5	63108.6	46708	52627.7
2.76_128.0836n	5771.48	1866.76	3239.98	2434.76	6136.69	19812	21006.5	13900.4	10562.7	11427.7	12043	2715.83	2538.63	5460.77	8471.76	36896.8	43984.4	68230.6	2522.7	48267.9	16704.1	16158.5	17408.8	15242.2	15813	17624.2
2.76_250.0616n	0	0	0	0	0	0	300.561	419.461	0	6997.06	42.5762	1483.61	2553.36	1074.43	3026.04	1516.14	45.4619	44.7038	0	12287.5	810.813	546.69	1487.81	1733.75	1276.73	1492.94
9.35_209.0604n	0	0	0	0	184.81	426.539	720.021	502.13	355.579	830.932	56.577	2057.48	86.4776	812.091	2350.82	743.236	1062.93	104.287	334.388	1272.42	649.508	990.358	840.465	510.867	718.153	650.334
2.76_283.0913n	0	0	102.903	0	116856	91874	67494.3	375279	345015	219539	182007	48992.7	139001	321128	268248	260707	201691	74768.3	166591	496360	353400	295590	184544	213743	193346	244334
2.76_634.0930n	0	0	0	0	6670	5473.22	6554.4	25747.5	29262.7	31176.5	8585.67	23073.9	13676.7	87586.7	137436	80213.9	59937.5	14305.9	12995.8	133535	101660	79372	33741.6	52272.5	43340.8	60210.9
7.78_1019.5869n	0	275.023	529.993	163.842	2490.94	1679.28	987.482	512.294	2165.02	1826.06	5124.93	199.777	800.25	14840.3	326.207	791.854	1318.29	1061.53	98.9909	3629.83	10586.6	935.4	2333.5	2057.86	3112.56	1840.7
3.47_191.0575n	38.4171	0	0	0	390.653	417.475	662.936	1751.62	3379.87	3383.64	205.658	983.109	680.425	1731.49	2943.26	1465.95	310.968	427.35	813.601	2075.22	2743.58	2363.19	1560.6	1515.75	1478	1421.13
9.46_1713.8000n	2916.58	707.534	0	1032.41	4633.37	7525.17	493.222	13118.4	20162	17415.4	5202.07	4144.99	3078.99	18437.6	7981.74	8154.07	3782.22	3653.16	2391.1	6064.33	12058.9	6723.55	13256.5	9669.21	13537.3	15403.6
7.81_276.1101n	0	0	0	0	1816.56	2554.11	4228.08	0	1783.59	1258.56	1984.97	2031.62	2835.52	1299.05	1567.91	1757.48	1745.6	3051.17	3574.12	1121.08	1584.43	1307.03	2324.73	1746.72	1825.59	2971.96
9.33_198.0559n	9.5331	0	0	0	1634.72	1060.66	3480.35	2705.18	1882.4	3616.09	1238.92	10541.1	3099.08	4119.21	10417.8	4027.98	4489.23	1958.37	3146.94	6873.17	4131.55	4435.65	3113.23	3427.86	3773.7	3882.66
3.45_918.1375n	0	0	0	0	4005.52	3211.43	3570.69	5054.33	5663.56	7968.96	4370.64	7888.21	5789.04	13153.7	18342.4	11122	12606	4605.86	5870.57	14976.2	10947	11333.1	8107.85	9146.74	8418.77	7305.14
2.82_299.0767n	0	0	0	0	372.824	274.977	71.92	5168.97	3163.01	1355.79	3783.23	112.223	1481.3	11185	6309.86	1889.41	818.969	0	118.843	2482.57	44412.9	2493.12	6453.55	8240.86	9172.26	12755.2
3.45_236.0795n	0	83.37	0	0	9904.61	16787.9	27593.9	49961.2	98258.1	89604.9	8222.36	31657.6	25003.9	54344.9	84989.5	44815.9	11602.1	18448.6	22402.5	61109.9	78689.1	67344.1	45555.1	49009.8	46376.8	41267.1
2.84_683.4680n	0	0	0	0	2189.73	2205.13	1294.88	4244.62	1478.19	2059.05	5180.74	1196.89	1241.9	4078.73	1462.83	1110.46	1652.63	1395.4	1274.47	1561.85	3198.03	1195.38	1491.72	2444.07	1857.06	2116.67
2.84_650.0881n	0	0	0	0	4627.78	2034.04	2721.06	8294.6	7556.2	12110.7	3819.24	11344.3	2917.31	24288.2	38739.1	27916.1	24462	6575.63	4319.83	33912.7	19643.6	28005.9	11989.8	17079.3	14688.8	18068.5
2.84_951.1273n	0	0	0	0	0	0	0	2268.18	2147.23	4110.88	0	0	0	3899.48	778.898	4533.09	0	0	0	7463.89	1827.61	1241.82	982.399	1164.01	1214.92	1260.94
3.42_545.1973n	0	0	0	0	0	0	0	13085.2	13545.4	15411.1	0	0	0	12871.3	14427.1	19068.7	0	0	0	14415.4	11985.8	19614.9	8077.6	8988.51	7534.72	7896.93
7.87_237.0996n	0	0	0	0	21037.3	23971.4	27339.5	11487.7	20566.3	16129.9	25169.5	24693.7	26245.4	19722.5	25871.2	23449.2	13839.5	26556.2	45856.1	18451.5	19780.3	24220.4	18506.8	17109.2	20453.2	24830.5
2.79_984.5106n	0	0	0	0	0	0	0	14908.7	15839.5	14543.3	0	0	0	12342.9	10460.3	11879.1	0	0	0.833241	15290.2	12025	12893.9	5291.68	6310.3	5473.56	6251.01
9.49_136.0522n	0	25.8102	0	0	710.025	617.288	308.411	432.555	949.862	796.972	550.834	603.915	447.915	666.422	1151.1	1026.84	716.378	1196.69	790.177	454.71	815.182	652.881	820.574	653.022	675.61	616.416
9.49_224.0354n	797.372	615.922	517.67	307.239	1702.79	1428.12	953.814	1446.38	2073.52	1803.78	1512.56	1757.08	1117.31	1389.21	2347	1822.74	1789.55	2428.93	2132.65	1167.1	1984.06	1407.75	1662.73	1715.96	1993.86	2040.27
9.49_238.0511n	195.034	180.993	92.6428	3.66523	7010.89	10191.4	5921.56	7166	11176.5	9667.37	7303.37	8450.35	5297.78	11450	14259.5	10645.5	8661.54	14192.7	10231	5602.01	10196.9	7501.29	9411.98	7319.55	9962.92	9679.67
3.58_379.1044n	0	0	0	0	9363.44	3597.96	5138.59	6427.52	8119.25	11154.8	6293.37	3201.51	4601.04	5861.03	6331.49	8736.1	6947.5	3982.11	3576.7	9853.22	5907.98	9095.29	7187.8	7165.9	5042.99	5857.7
2.59_161.5522n	0	0	0	0	1259.04	684.371	330.834	2749.65	1609.37	1931.93	1747.57	500.448	751.852	3203.39	1670.3	2334.8	3218.39	373	163.606	3716.2	2350.08	4120.51	1635.46	1276.64	1592.1	1676.37
9.85_366.1242n	709.598	500.026	3220.93	1375.6	43437	28793.8	83270.1	65138.9	35118	54799.7	29705.9	228838	58659.6	54836.6	242934	56779	76480	27559.5	60525.1	95535.9	63273.7	74815.8	68094.8	73859.1	80795.8	74994.3
9.80_887.7019n	12779.6	27876.3	26835.1	31230.5	82331.2	53278.1	54541.5	47752.3	35441.6	55320	49820.4	50557.8	55516.2	34584.3	44429.1	51981.1	48477.9	60347.3	63616	52519.1	47257.6	33791.6	44864.5	47643.5	45096.8	52456.9
2.61_267.0961n	6351.62	5007.88	7985.86	8834.29	1.51344e+06	1.71265e+06	1.37835e+06	2.73639e+06	2.99608e+06	3.37403e+06	2.71914e+06	1.42355e+06	12396.1	2.72663e+06	3.41385e+06	4.05429e+06	4.20433e+06	1.61286e+06	3.12716e+06	4.02536e+06	2.00509e+06	4.44535e+06	1.83518e+06	1.92748e+06	1.79206e+06	2.11442e+06
7.57_951.4786n	0	0	0	0	0	0	0	3244.02	0	0	4147.91	0	0	7314.31	0	0	0	0	0	0	8018.05	0	347.728	429.117	520.277	323.03
2.64_466.1184n	0	0	0	0	27890.3	32417.9	32947.2	41504.8	35897.7	42720.7	28753.1	53818.7	42939.8	59320.7	66763.3	50241.6	33502.2	30223.8	36983.5	43317.9	66550.5	45296.5	43534.1	41424.4	39899.4	43597.4
7.60_1086.6270n	0	0	0	64.3614	28197.7	22207.5	19546.1	23068	12154.8	15878.7	19150.8	8513.97	16354.8	16420.1	5798.58	5523.07	14580.9	10249.3	6068.26	14593.3	19827.1	6879.43	18075.9	15083.1	11611.5	15234.9
2.66_144.0241n	788.926	176.334	609.931	477.789	82848.8	51753.8	45157.3	48538.1	43037.3	21865.6	43872.8	25329.9	29218.1	45544.4	35097.5	36068.3	41385	45174.7	32597.6	27654.9	41505	41477	38990.8	36382.1	38138.5	37901.7
7.62_203.1154n	0	0	0	0	35804.3	36934.2	52387	20859.9	30504.2	25621.4	29972.8	40014.2	50829.9	28840.9	42432.2	34510	24715.9	38624.9	43613.9	28330.7	32798.5	33567.7	33473.9	31346.5	33117.3	32922
3.52_953.4202n	0	0	0	0	0	0	95.8639	3347.48	4002.59	4644.1	0	0	0	2964.69	2436.59	3777.23	0	0	0	3082.9	1663.86	3947.96	1892.49	1083.13	1206.34	1932.94
7.65_252.0848n	583.889	235.962	107.547	151.915	67.6314	72.1975	84.3396	26489.6	30455.8	35371.6	181.335	137.792	114.054	38511	51348.5	43169.6	11.8544	47.9452	46.1351	54959.8	37703.2	39440	18300.6	15200.6	18709.7	18073.2
3.52_694.3520n	0	0	0	0	1131.99	1310.22	1801.61	997.539	1100.77	827.668	2284.18	2680.85	5666.06	2072.29	2941.27	2087.63	1875.06	2553	3937.73	2373.45	1624.71	2927.77	2157.14	2714.08	1850.61	2384.52
3.52_359.1321n	0	0	0	0	5195.82	3417.68	3392.45	4989.9	5718.5	5619.55	5271.8	3021.81	4195.75	5941.58	8260.15	6618.93	4877.28	4497.74	2784.93	7010.05	6322.6	8286.59	4258.82	5482.77	5235.9	6019.65
2.69_194.0438n	164.981	70.5488	83.4667	0	638.602	76.6491	819.682	1702.04	697.783	7905.77	873.379	4515.6	2535.93	1813.57	6058.13	4947.86	446.008	508.7	125.37	10449.7	2103.6	2765.99	2387.2	2352.56	2082.32	2315.59
2.69_195.0362n	108.663	0	0	0	320.27	72.7609	515.727	1002.8	337.089	4458.33	501	2762.56	1425.71	951.675	3752.46	2824.81	407.36	195.219	91.2002	6311.02	1210.68	1530.53	1609.74	1532.81	1269.14	1500.54
9.57_495.1106n	0	0	0	0	0	724.866	198.697	1109.26	776.823	2779.9	0	15925.2	719.111	1006.01	13364.9	2145.08	1007.42	0	205.55	7521.25	1291.88	1103.14	2110.54	1771.41	1655.18	1856.32
3.50_147.0379n	224.828	91.4236	91.4154	231.388	0	105.001	70.751	0	33.89	37.8385	4540	4084.32	7755.15	5298.75	10227	7395.95	156.552	603.189	786.965	164.038	712.277	397.614	1014.13	1626.55	1145.66	1546.79
9.49_253.0157n	0	0	0	0	1755.82	1984.25	992.567	1562.17	2589.31	2414.27	1743.4	2423.78	1063.94	1763.62	3230.47	2299.15	2225.61	2948.12	2819.61	1201.68	2205.32	1765.34	1875.38	1792.98	2420.64	2316.94
2.71_161.0684n	1429.08	396.615	722.888	750.521	1970.84	641.159	630.136	2554.66	3142.4	3802.35	1586.31	1074.85	898.884	3040.2	4578.5	4100.43	1282.52	816.093	856.887	3817.25	4014.04	4188.04	2357.28	2219.47	1988.19	2340.64
9.49_252.0303n	111.637	249.822	128.348	255.496	6390.88	10450.3	6203.4	5946.76	9566.46	8326.79	6381.85	7059.39	4804.55	10376.7	12623.5	9903.12	8447.05	12820.6	9672.63	5290.82	9916.72	6715.48	8978.94	7683.9	9022.17	8314.05
3.42_957.1597n	0	0	0	0	5194.46	2696.52	4514.36	11706	11688.3	15638.9	4620.25	18077	6444.58	36697.1	57605.6	40920.2	32382.5	10099.9	8873.26	39331.6	33095.7	41525.9	14847.6	21097.8	22054.6	24900.5
2.84_935.1646n	0	0	0	0	590.232	226.299	0	23484.9	20779.2	33503.5	1185.84	73.9191	0	37222.5	9581.93	42091	761.855	203.911	0	83794	15660.5	14840.1	9789.17	9779.58	12458.3	14088.4
9.30_455.1180n	914.575	399.105	712.502	565.802	187224	180626	525340	204109	180830	319644	196845	2.65399e+06	392594	404338	1.81971e+06	452544	601783	192151	402696	808336	576307	520276	595420	516276	612678	538741
3.42_941.1647n	0	0	0	0	9421.12	4719.26	6648.6	16842.9	17232.9	21574.5	6578.92	17311.2	11758.3	42431.3	50117	50779.5	31112.5	18135.7	14503.2	44931.9	27826.8	43562	22478.1	27014.2	26333.4	29978
8.18_286.1019n	1487.04	6023.61	4290.51	3900.56	3784.92	3742.4	11342	11704	5060.44	9837.15	5338.36	152826	8519.21	9080.12	150820	10008.6	12954.4	3022.15	6826.73	19583.8	16520.4	8359.26	26566.3	29677.2	18883.3	16042.2
3.00_344.0673n	0	0	0	26.2831	5480.92	35979.9	36978.2	6989.56	27262.8	14834.8	13040	9771.57	67241.8	11676.1	6386.71	23180	65718.8	26311.9	35517.4	13978.7	5992.52	23948.5	20443	17008.3	20124.6	16056.7
3.26_1060.5768n	0	0	0	0	1614.73	1167.67	856.545	10238.7	216.914	152.757	17498.9	73.1385	1413.11	8580.04	43.7474	0	520.945	294.188	386.135	110.175	10076.5	0	1223.15	1980.16	1223.08	1226.14
8.23_1108.5985n	0	0	0	0	226.602	770.646	519.045	23182.4	409.691	1045.6	16251.3	0	988.057	26879.5	0	20.9788	0	0	0	154.118	34471.5	0	1114.07	1151.62	1551.63	1561.92
3.24_1099.4794n	0	0	0	0	11309.5	4007.57	1457.55	9364.49	10582.9	9668.28	5302.47	2321.45	1454.56	6705.67	6060.18	6464	5217.51	3982.86	2069.5	8041.68	6322.56	7279.09	6311.9	6447.77	5400.23	5543.95
8.90_1624.7771n	256.085	5328.08	3395.66	3854.55	21648.2	24772.3	15880.7	29202.1	20780.7	23107.3	20244.7	3454.57	7669.96	29765.8	11614.6	15304.4	30722.7	9615.11	7957.44	30109.5	25273.8	19482.1	13442.1	16297.2	21940.2	23482.5
8.26_869.4620n	0	0	0	0	38508	20081.1	10973.5	11464.5	23549.3	8665.15	14118.5	1139.05	7563.62	9258.03	468.101	2235.47	5154.13	11068	32809.9	766.461	4858	9058.33	11646	9804.97	7501.21	7200.11
8.26_885.4246n	0	0	0	0	5386.65	2663.15	770.113	118.858	2249.73	973.904	1711.08	0	242.86	426.19	0	187.541	0	1256.12	3908.79	0	250.583	728.538	1137.16	842.972	853.3	655.455
3.05_201.0631n	0	0	0	0	149.626	1018.48	1206.85	49.6684	364.975	466.241	452.745	650.61	5135.91	211.113	216.465	869.884	1644.89	3523.5	1673.18	425.516	64.5127	797.126	589.711	611.635	588.994	706.709
8.77_792.4394n	0	0	0	0	6592.42	14130.1	9565.69	6453.05	4656	4616.45	8702.9	5808.72	10249.4	7569.21	2924.93	2221.25	7359.79	8973.67	6997.91	9690.95	4623.72	3393.3	6533.62	6697.21	7125.05	6936.14
3.05_199.0842n	0	0	0	0	1041.82	525.956	351.448	1533.97	2076.03	1834.12	1242.23	498.594	539.998	2009.55	1858.69	1254.91	1281.22	533.246	466.819	1757.35	2002.41	1933.19	1038.56	1088.37	1227.4	1348.47
8.34_787.7345n	0	809.065	319.961	0	6275.1	2836.86	3376.25	17558.3	7846.95	7720.97	12624.9	3100.99	5614.48	15898.2	5465.21	2693.21	5370.18	3040.29	2068.97	13458	20234.3	4542.02	5695.17	6749.13	7086.01	9596.36
8.71_352.1088n	1465.63	1121.27	2344.52	1690.98	125487	196266	612662	750977	331356	580109	189408	3.58517e+06	515366	792798	4.3771e+06	759234	997183	194509	497753	1.71863e+06	1.37095e+06	968238	948588	899663	906595	903164
8.69_308.1191n	1440.25	803.61	1282.57	790.634	145022	199890	610069	733862	281507	608621	196594	3.4789e+06	559239	744377	4.21153e+06	761709	1.12484e+06	251851	673619	1.79753e+06	1.35894e+06	1.02578e+06	920544	902336	936399	945240
8.42_1111.6260n	387.136	5.51053	168.845	85.6104	0	453.537	121.82	7047.04	10784	9072.08	276.559	8.17475	0	10244.4	4372.13	8489.6	0	0.758034	0	2712.73	5663.84	6568.27	4077.93	4228.95	5924.32	4613.63
3.18_933.1490n	0	0	0	0	7863.2	4668.54	4705.54	5252.03	7821.93	7615.17	6843.4	8162.19	4377.84	13821.3	18349.7	21468.8	23326.6	8655.9	6034.91	12492.5	13482	18780.9	10468.8	13075.8	11731.1	11490.3
8.45_760.1851n	0	0	9.94622	0	1091.52	1123.33	6425.35	13908	4878.57	8491.94	1452.14	87481.7	7879.95	30720.9	125126	9515.83	7914.17	2944.45	9682.01	28669	58815.1	16006.5	18599.5	20518.1	27894.4	20860.7
3.16_917.1539n	0	0	0	0	2695.11	1273.15	2388.73	10164.8	9292.34	11755.5	1921.86	6612.65	1956.33	28815.2	60517.2	36964.4	13910.7	3548.47	3264.28	52024.5	31308.1	31095.5	12271.1	11702.4	17004.4	19778
3.11_498.1092n	0	0	0	0	4352.22	1058.72	10110.2	181039	22458.8	155241	6385.85	99604.6	33499.2	134574	218946	90920.9	5815.96	6290.03	3917.2	177769	116699	49691.8	52666.4	68398.7	75348.2	75391.6
8.61_1833.9220n	74.3968	568.346	0	0	1261.66	1538.58	2108.43	9011.97	1236.32	949.198	5418.29	2818.73	964.249	13530.7	6398.01	2272.67	2589.38	2789.91	2201.29	9554.94	18004.2	1848.4	4901.19	4127.49	5013.1	6355.35
8.52_1700.4734n	1027.19	0	0	0	1772.94	3813.72	232.076	1648.27	5166.42	2518.07	591.182	1212.9	506.278	217.75	2840.58	3600.84	5286.23	2491.75	1284.22	11440.4	754.6	2499.42	3318.51	4534.76	3577.88	4025.54
8.10_180.0913n	224.724	566.137	948.122	938.678	3077.15	4852.55	4351.49	0	4936.61	5655.21	2433.06	4434.56	2157.55	5242.28	8354.05	6311.74	6359.11	6897.06	5784.29	3495	6392.77	4746.31	6352.84	4748.03	5329.14	5070.13
3.58_458.1648n	0	0	0	0	0	0	0	18349.4	12842.2	20874.1	0	0	0	15532.1	14334.4	16797.8	0	0	0	13795.9	13114.1	17724.5	8893.09	8615.33	6788.09	7582.78
3.00_186.0500n	620.642	1429.91	1234.43	1681.08	1177.89	1286.59	911.422	1183.06	1701.87	1322.07	1104.74	2266.22	1689.23	2157.03	2557.82	2261.41	1525.78	1113.75	1379.52	1547.9	1920.74	1809.19	4218.35	3706.8	5068.37	4373.35
3.00_135.0683n	27.5018	0	0.342963	16.0832	1744.82	1002.18	734.73	11629.4	18496.1	16050.3	1951.95	2466.3	1604.61	14497	19814.9	16604.8	853.944	1045.3	977.222	16394.4	28351.9	22830.2	8932.26	8943.83	10335.1	9930.23
9.30_296.0818n	0	0	0	0	1421.41	1249.7	4679.43	1608.08	1460.79	2701.76	1460.87	24451.1	3460.17	3536.33	17817.1	3681.02	5224.45	1248.45	3439.31	7379.43	5405.41	4357.5	5359.38	4462.48	4705.93	4440.35
2.87_639.4424n	390.608	52.7635	49.2813	50.567	561.898	405.182	510.946	3213.5	5218.51	2846.11	269.46	600.197	714.376	3235.88	4943.53	8884.23	847.723	385.195	543.312	13635.1	4407.89	11079.8	5728.55	4807.52	4768.84	5510.6
9.30_249.5404n	0	0	0	0	491.505	440.621	2029.72	294.849	409.535	804.843	586.575	9084.77	1389.03	1274.01	7061.2	1546.35	1964.34	495.607	1335.03	2201.46	1720	1748.89	1881.15	1908.77	1876.68	1575.63
3.42_331.1371n	0	0	0	0	2075.12	1846.97	783.22	3168.55	3493.96	3334.22	1521.22	1129.63	949.235	3391.25	4980.78	4355.33	2346.34	1422.09	1003.38	4062.82	3805.61	4301.89	2378.41	2472.33	2480.33	2712.59
2.87_730.3738n	0	0	0	0	2413.9	2180.23	4214.34	5005.06	3490.39	5501.87	2377.98	20801.3	3640.69	4213.89	15409.7	6710.76	7165.78	3331.9	5866.24	10185.7	6636.87	10397.2	6812.15	5818.88	5846.55	6212.55
7.87_1204.5821n	84.9979	1846.8	0	0	0	1471.77	2250.38	8495.18	11849.8	18366.8	689.765	687.946	0	8645.55	8946.28	12705.1	8.48316	1039.58	934.423	7925.62	13006.3	17765.2	5568.16	4904.46	6465.91	9316.25
7.90_224.0356n	7307.49	5632.73	5609.24	5455.12	15224	19429.6	17965.8	11862.8	19140.5	16946.4	19409	17835.3	23490.8	20933.7	24280.4	25542	18695.6	24730.1	35088.8	13206.9	21580.3	25730.1	17858.4	15691.1	21612.5	21835.7
3.42_186.0885n	2671.85	2588.9	1429.74	1086.04	6208.09	34629.2	30187	4410.85	14367.4	7142.76	9824.99	9638.22	66725.3	8190.76	6047.11	11107.2	31026.2	22618.9	35218.8	6989.03	4017.35	18237	15358.8	15276.6	14677.5	16496.5
7.90_238.0148n	2919.74	2826.17	2491.8	3217.86	9627.07	12950.1	12561.2	6886.06	12217.4	11492.9	12619.6	11428.1	15620.8	14671.1	15048.4	16329.8	12519	15905	22513.6	8912.49	14182.4	16438.2	11511.4	11111.9	14475.3	14322.7
2.90_839.5110n	0	0	0	0	0	0	0	19319	26213.2	24123.4	0	0	0	21643.1	21652	28591.9	0	0	0	29451.1	17190.5	27048.1	10141.6	12087.7	10554.4	11709.3
7.90_314.0459n	0	0	0	0	1859.5	2221.28	543.346	0	3348.98	2245.55	2215.06	2239.14	3215.75	5639.14	5758.21	5350.23	2496.54	3477.61	5395.64	2068.83	5544.26	5308.7	2879.66	2860.33	3699.16	3356.72
3.40_379.1044n	0	0	0	0	0	0	243.6	0	114.443	6116.5	68.64	5443.53	2114.46	394.92	6119.01	3037.63	315.873	0	0	5660.54	192.756	859.134	1100.4	1459.63	1055.36	1481.06
7.90_459.1130n	0	0	0	0	195.011	1423.89	2584.76	4280.21	2761.59	4739.4	599.404	16494	2313.44	4534.21	31835.2	3962	2377.06	321.164	916.33	7678.79	8202.6	3605.19	5383.72	4200.72	5980.97	5469.03
7.93_887.6305n	0	0	0	0	152.178	101.327	84.0893	2014.01	5974.41	10669.3	82.6204	92.5463	92.4133	1527.14	10312.8	6334.15	67.6643	0	0	30235.3	305.831	6478.14	9690.72	7894.67	8723.98	9028.09
3.37_1547.2760n	0	0	0	0	206.964	0	0	22503.5	25508.2	24927.4	0	0	0	17418.2	1556.11	22156.4	0	0	0	17218.4	9553.9	9910.94	8929.1	12673.4	11477.4	11882.7
2.95_931.5332n	0	0	0	0	245.827	339.612	67.7543	13747.5	923.996	542.289	2414.38	0	106.137	12463.1	224.687	141.314	0	134.168	74.2989	356.318	16751.5	460.422	1199.78	973.364	1061.56	1499.57
7.95_760.1851n	1330.61	214.284	1098.94	55.1984	15197	12882.5	78591.7	206394	44432.6	49728.3	13164.9	404957	50249.6	225297	631686	60276.3	45704	18571	53577.3	157996	253298	71557.1	125925	119377	140571	173093
9.27_680.0056n	2525.14	203.727	0	0	6620.49	11211.5	6237.97	3277.3	6262.16	6066.07	6646.55	7303.38	5433.43	2470.07	8456.61	4373.3	10310.1	1396.49	1081.38	15683.7	1156.98	5478.08	7520.46	7152.1	7158.82	10539.2
3.33_165.0786n	0.16564	0	0	0	228006	323853	304562	176928	216398	206694	187271	337786	303965	181583	267572	200330	181020	286050	287763	193303	214771	206314	226365	229584	229025	210601
9.25_206.1512n	13836.6	18471.1	8020.75	6275.55	49019.9	15428.6	16903.9	15272.6	10801.7	15415.4	8897.45	9791.03	31280.1	20164.2	6627.5	13266.8	9482.31	4633.99	4393.98	3290.45	3549.69	3237.1	95152.7	92633.4	101229	94119
3.33_102.0468n	1310.04	808.846	715.965	711.784	3.2323e+06	3.63523e+06	3.67982e+06	2.58659e+06	3.0465e+06	2.72947e+06	2.76022e+06	3.79692e+06	3.67427e+06	2.7542e+06	3.60662e+06	2.84682e+06	2.48978e+06	3.57818e+06	3.58741e+06	2.98359e+06	3.11299e+06	3.12881e+06	3.00062e+06	3.01928e+06	3.13424e+06	3.10346e+06
3.00_145.0526n	63.65	50.0321	34.1258	31.1361	1007.77	622.823	490.949	6999.25	11530.3	9908.11	1053.61	1483.13	916.31	8767.38	12401.7	9877.83	509.077	648.883	705.191	9699.49	17558.5	14004.5	5316.48	4911.64	5863.33	6027.36
2.59_247.1413n	0	0	0	0	32.1686	327.725	1959.63	3474.51	1627.08	1918.68	491.403	34403	3304.7	4284.63	46126.4	4127.91	2109.61	39.8356	138.528	8371.65	10957.8	3586.17	5605.08	5764.69	5654.87	5691.68
7.53_1004.4806n	4.2461	541.798	0	0	11516.6	6775.8	6043.45	15726	18254.9	11610.3	13611	4002.02	2784.87	9422.36	6666.43	8774.41	8406.31	4211.34	3981.54	7399.18	7878.92	10688.7	7290.66	7830.41	8916.72	9851.16
9.93_175.0630n	110.049	93.8307	67.2088	27.0548	53831.5	46653.2	93515.3	72746.1	48270.3	64539.4	35919.3	237160	73944.6	70802.6	219226	66521.2	98832.6	39531.2	75396.3	82907.3	69230.8	81621.3	85305	83611.1	74724.8	85080.2
1.72_306.0394n	0	0	0	0	30231.5	10882.3	10172.8	33029.8	28536.7	24992.8	17626.9	10063.1	7281.25	17109.8	15052.2	18611	20738	5974.15	9242.4	14408.8	22065.5	24230.7	18267.8	18407.2	15955.2	21011.5
1.72_375.1208n	0	0	0	0	117942	328.818	120.341	713.702	408.955	176.484	57086.8	503.339	527.842	2926.82	1229.35	1510.12	4297.39	453.822	302.441	1017.17	11985.1	1655.1	7930.67	7222.98	6249.05	8851.42
3.99_596.1484n	0	0	0	0	4283.32	1628.61	2584.98	21670.7	12427	10414.2	8025.34	3615.86	6556.24	22028.5	18622.2	17077.6	11730.2	1772.46	3264.22	68719.2	31412.9	18313	11669.5	9116.9	9706.96	14670.9
7.13_953.7453n	0	0	2068.19	909.037	14213.2	16731.3	13844.5	9934.87	18794.3	17858.8	20422.6	20461.6	22545.4	10146.3	6569.78	12423.4	12541.7	17377.8	13767.2	12190.1	10796.2	8765.48	9309.47	9570.01	16792.9	13143.5
1.86_131.0584n	219.818	247.347	175.456	291.822	69429.9	26256.1	15139.1	26393.6	51071.3	48880	53729	19117.9	17640.6	37136.3	48577.5	54191.4	67321.4	26303.8	18495.2	47689.7	47722.4	55183.5	37083.6	37360.5	38439.1	41619.4
1.86_304.0897n	0	0	0	0	49244.7	30497.3	27831.3	4873.41	8968.12	9697.77	31678	21926.1	27825.2	5962.89	5079.23	6022.65	33496.9	28963.4	29170.8	7653.09	3905.95	7392.44	15258.2	17187.9	16442.2	15860.6
13.38_299.2814n	0	0	0	0	9032.32	6652.25	2722.66	9355.61	5374.46	2856.16	6653.18	2689.25	3259.39	8362.35	2898.21	4697.03	7280.69	3685.5	3005.14	3951.85	7000.03	5021.29	4901.97	5067.38	4072.47	4458.98
3.93_226.0947n	79.4342	0	59.65	0	5224.59	3521.02	2972.75	5277.55	5065.67	6752.77	3524.98	3401.05	2234.57	5147.24	6649.91	4820.69	3600.42	2828.67	2265.76	5124.1	6106.17	5934.4	5051.93	3633.42	4205.66	3569.22
1.86_343.1257n	0	0	0	0	274.142	8990.4	40173.9	75442.6	39890.6	48403.1	15975.3	674330	96375.1	92648.1	813226	92033.6	38077	4705.75	6314.01	173802	249291	79168.3	133928	134379	130624	122366
1.86_337.0392n	2852.66	2731.73	2026.04	6343.38	4226.55	5725.68	9713.64	27640.4	12750.9	17753.5	3601.19	10240.4	8593.21	16860.6	12361.4	8632.9	5647.54	4102.48	8054.28	10303.2	14113	4987.05	11666.8	13908.4	17091.5	11962.9
1.86_537.1176n	0	0	0	0	9576.72	15160.2	14259.2	82667.4	44349.8	41596.4	8383.85	19042.2	21000.6	57312.4	34422.2	25641.1	15338	15069.6	21024.3	30527.3	48173.9	23933.8	32408.4	39200.6	40204.5	30393.2
10.68_982.3114n	4648.85	4421.33	1544.73	5464.08	11894	16903.7	24022.6	15917.1	21548.8	34720.8	22709.3	17531.3	15431.3	21698.4	14164.5	23318.4	7061.04	11160.5	15722.3	18425.7	20868.7	26441.6	18224.5	15586.6	14200.7	11577.3
1.92_131.0943n	275.599	212.432	107.452	211.249	140868	152433	137786	84216.8	104289	97439.6	94333.1	138019	128203	117801	147117	112139	89092.4	141820	154859	106266	103029	102880	116918	107626	92144.2	99416
3.86_1162.5024n	0	0	0	0	220.011	279.66	153.874	40525.8	54073.1	51825.7	285.131	0	174.268	37086.6	38017.5	46995.4	0	0	64.7356	33166.5	38657.5	40248.6	26434.1	23587.3	22619.6	21985.5
7.24_908.7729n	6250.95	19811.2	8168.47	12538.7	37334.5	24142.8	27282.3	50186.2	34254.9	44390	26613.8	15529.7	12977.5	19076.1	21086.9	33141.3	19864.1	18096.7	21028	24182.8	27449.4	35049.3	28474.5	31039.5	21238.4	15841.8
7.24_908.9161n	3392	9597.01	12390.3	12745.8	35154.3	22849.2	23351.4	33214.3	14562.9	40483.2	28920.8	9577.22	8236.03	17089.3	12580.3	23134.9	23053.2	13222.1	9876.6	16542.1	19161.4	21478.6	23920.9	29043.8	17920.3	19967.8
2.04_104.0473n	293.146	322.218	0.892989	0.0721627	10813.9	428.29	306.325	6710	6627.35	6908.23	7712.96	2165.7	415.806	6456.22	10664.1	6765.77	7567.96	570.363	410.613	7915.62	8180.94	6912.51	5831.7	5648.71	5296.77	5167.38
3.86_260.1367n	0	0	60.0223	0	3451.74	5837.94	3656.29	8510.71	3438.21	4171.05	11623.4	4502.42	5470.31	18886.4	4050.5	4766.46	4198.12	4636	11202.5	5141.1	21860.7	4754.37	5387.85	5975.65	5150.84	5639.92
10.65_721.5743n	5202.62	14396.8	15442.6	22567.3	46057.4	43924.7	39876.3	40283.9	34761.9	45350	49462.1	37779.9	28388.7	46248.5	55070.3	41870.9	34570.8	39370.9	38912.2	49678.7	39843.6	46669.8	37267.4	26164.2	36708.3	25790.9
3.83_1178.2623n	0	3.63212	0	0	1418.73	225.298	0	6508	6395.26	7982.16	2164.93	249.711	44.7172	16409	10303	14500.1	2593.35	153.533	881.895	30878.2	9454.17	7380.93	5823.95	5986.35	6595.11	9025.96
3.83_1162.2676n	0	226.884	0	0	6971.42	4330.44	2837.83	21331.1	22293	16918.2	5923.87	2932.54	3726.89	36858.1	15282.2	31538.4	11529.1	3792.45	3501.32	48174.7	26512.7	22793.4	18743.8	13725.2	15736.3	22273.7
4.00_952.5945n	0	0	0	0	0	0	0	2541.38	8115.56	7355.49	0	0	0	5714.31	6760.7	7353	0	0	10.7491	9682.06	5553.42	6545.04	3196.9	3617.29	4238.44	2981.56
3.83_955.1804n	0	0	0	0	6904.23	5777.59	6219.39	5599.41	5225.53	7818.32	3600.41	5711.52	6310.99	9487.96	7733.39	10778.2	11615.5	8381.27	7761.69	9080.84	6097.3	9769.11	11374.4	9033.57	6597.65	8100.38
4.00_830.4529n	0	0	0	0	109.553	285.979	0	1668.3	143.611	47.4943	963.796	0	129.852	2858.74	0	0.662566	0	0	0	82.8579	3550.45	0	393.325	521.548	586.822	579.977
1.72_95.0005n	2157.09	1613.51	1931.06	1760.55	88639.9	35945.3	27148.6	117571	95395	87651.3	64835.3	32042.3	26733.5	78854.9	64753.1	64210	75674.2	24112.2	32099.3	62300.7	89144.5	96810	61513.6	61589.1	61275.2	67303.9
7.09_2415.2661n	840.736	0	1281.21	1258.14	81589.5	90808.9	64493.4	55812.9	74876.6	60341	78401.2	52661.8	82590.1	49152.1	39211.4	57168.6	64923.3	61736.5	74684.3	40193.7	42457.4	44387.6	61537.6	83491.4	61814.5	68407.3
1.60_136.0523n	2882.99	2102.54	1921.69	1771.65	169221	189347	177375	130758	153861	133164	130917	193825	182866	141205	192340	144658	112504	172722	190005	146491	166104	149858	168207	142525	142642	145171
1.60_120.0573n	9122.36	7579.86	5769.39	5415.77	31911.9	32838.9	33635.5	24277.9	26220.4	25413.7	25951.6	32092.9	35001.9	24495.9	34113.2	25846.3	22171.2	32337	32381.6	26154.8	26704	26725.2	30491.3	27222	27083.7	24854.6
4.04_741.4370n	0	0	0	0	0	0	0	7643.69	9027.59	14181.5	228.896	0	61.9202	7251.49	4815.41	10383.7	0	0	59.8124	7287.39	7027.78	11145.7	4567.4	4635.25	5899.92	4515.16
10.92_813.4058n	39835.5	29490.9	25585.1	20803.8	43875.2	94457.2	90122	148294	97827.8	61070.6	146412	50225.1	90289.8	138254	49557.2	54070.6	49543.4	35356.8	40473.5	49874.3	93319.3	49752.7	83602.8	81246.5	65697	72245.6
1.60_181.0735n	0	0	0	0	160120	181849	160901	122249	122283	103854	103704	175072	159669	128854	194265	120853	82372.3	131908	135174	119495	138392	139576	148979	132280	108440	119694
10.92_780.9312n	9445.67	9721.12	12686	3382.38	18968	36553.3	32979.6	66354.1	36848.3	29078.2	34973.2	18324.3	28022.5	43473.7	12046.9	27886.4	18995.9	9541.34	12050.3	19644.1	36858.3	12228.7	33360.3	23573.1	21478	21391.4
10.92_780.8893n	16546.5	9013.97	13971.5	9920.43	19205.8	43511.2	53309.7	55154.5	44323.8	24865.2	41990.8	20369.3	35579	56338.5	18895.9	27272.4	16418	20132.3	15891.7	22143.6	46680.1	8897.67	39463.9	37807.9	34623.9	28648.7
1.62_135.0682n	1.63587	14.022	114.145	86.1415	935548	1.05133e+06	981784	718878	816231	729934	719321	1.02965e+06	1.00342e+06	786956	1.05169e+06	790571	635766	958613	1.03506e+06	812160	907856	835975	917089	781233	820623	806561
1.62_265.0344n	0	0	0	0	20507.9	38187.1	39587.6	42861	42875.4	66482.5	21027.3	55312.8	33922.7	50553.8	112758	52112.1	56562.9	21967	39363.9	70809.9	56329.2	65172.3	46677.1	43663.1	42903.2	47184.8
10.92_795.6128n	21932.6	19578.5	23943.1	24752.8	27245.2	71241.8	60897.6	99926.3	61885.4	38809.4	81453.3	45270.8	57669.5	85810.7	45864.9	45911.9	31285.6	37658.7	28654.3	33344.8	61828.4	28140.6	44125.9	47341.4	44764.4	51202.9
10.92_813.3624n	33125.5	23949	26982	28995.2	34367.9	87987.8	93162.2	136924	81891.9	44009.8	81995.2	46527.5	82624.2	115739	40142.8	40043.3	36585.5	35360.9	27824.1	35131.5	91684.3	41101.4	52992.4	61582.3	50476.2	52108.3
4.04_155.0579n	0.366402	0	30.3385	0	22.9476	6829.16	8818	636.309	1940.55	1015.08	1139.58	2825.97	12882	814.311	579.543	1220.23	3058.69	3623.89	5837.42	667.273	456.791	1434.65	1837.04	1652.05	2220.72	1854.84
10.92_733.2033n	5328.49	4920.85	7573.63	6611.95	5233.67	21118.9	18675.6	34663.7	18826.5	8807.95	27090.5	6773.62	19222	31540.9	11451.9	10397.9	7874.09	7923.48	6151.09	10551.2	16277.6	10688.9	17195.1	11077.7	11275.8	12178.8
4.04_110.0367n	4545.23	5007.04	2004.38	1682.85	6058.51	14479.5	10240.5	7302.9	8131.1	9386.41	9171.8	10992.2	15749.8	8761.53	17492.5	17544.4	9614.51	17468.8	23855.6	8724.45	14542.5	11852.6	10693	10422.6	11787.7	10431.1
10.92_228.1288n	351.744	173.366	145.989	212.398	1463.08	1585.61	1469.04	1303.21	1132.44	1872.05	1223.85	1398.88	2009.75	1989.73	2760.06	2636.54	1749.38	2478.16	2408.31	1555.2	2319.31	2291.89	2128.36	1686.64	1916.67	1980.99
1.66_617.9050n	1122.94	889.93	1364.35	883.13	12224.5	14487.2	17108.8	10135.3	12842.7	11368.7	20401.7	19953.1	17352.8	12916	13446.6	15395	23069.8	21874.7	25850.7	16474.2	15620.5	18833.2	11642.6	10716.6	16152.3	23331.3
4.02_524.1756n	0	0	0	0	18985.3	1280.27	5546.64	1045.26	7269.47	20423.5	5150.18	13908.1	1731.85	2775.71	18034.3	20989.7	16258.5	9027.93	4730.54	13870.4	1803.65	14518.8	6389.44	5801.66	5090.41	4205.95
10.90_132.0785n	8407.5	6208.1	5514.64	4497.11	13321.1	16285.7	18097.2	14422.1	15529.3	16906.7	13316.2	15319.3	24613	18978.3	23094.6	21630.4	17891	20520.2	21786.9	14627.9	21561.4	19892.9	18848.9	18232.8	18382.7	17514.1
10.79_854.3756n	3425.1	3257.88	5220.2	3319.37	25747.7	5947.28	1858.75	10795.6	13612.5	12438.1	8252.57	10929.9	10317.5	13084.2	19920.8	12542.8	12293.3	8312.92	5662.84	23076.5	6776.66	15176.9	9934.79	15219.9	12098.8	11720
4.02_157.0735n	88.8956	67.8883	212.892	136.505	356.022	250.888	234.875	348.91	658.44	680.959	645.449	413.026	397.021	656.032	750.777	575.281	746.143	183.306	201.824	524.815	867.713	633.594	441.058	400.827	369.681	556.852
1.72_219.0736n	0	0	0	0	0	27.7757	471.736	114.445	143.135	12178.3	31.9453	19365.5	5056.76	904.135	13974.7	5287.1	507.51	0	32.0882	6975.15	553.174	908.43	2134.53	3076.06	2942.32	2788.52
7.09_2408.2613n	1389.76	378.49	1167.55	0	43035.9	44681.7	27715.5	36097.2	40502.3	38781.5	34532	29611.3	44665.1	26611.3	20932.8	29017.7	25242.8	34941.5	37520.8	25101	27548	26050.6	32791.5	38306.9	32549.6	39702.2
10.63_879.8620n	11568.3	4526.17	6354.97	7677.62	45409.2	41700.6	40402.5	60999.5	58697.2	52983.7	33351.6	34036.5	37768.4	74275.8	71971	79682.9	31317.2	46143.5	30217.7	66542.8	52322.3	85321.5	57104.7	49925.4	50124.9	54400.2
2.04_730.3741n	0	0	0	0	832.01	808.164	1885.9	1947.86	1145.83	1675.35	564.655	8342.46	2695.2	1904.7	9375.2	2929.65	3335.28	1155.12	2542.09	4785.44	3230.65	3385.85	2898.66	3399.64	3660.38	2931.91
3.70_231.1467n	71.7125	0	373.477	137.488	1.38038e+06	1.19806e+06	1.38305e+06	1.60595e+06	1.60877e+06	2.08194e+06	1.13522e+06	965865	1.11773e+06	2.02238e+06	1.50255e+06	1.86541e+06	1.46021e+06	901246	1.36951e+06	1.83663e+06	1.41188e+06	1.99399e+06	1.3266e+06	1.3582e+06	1.39892e+06	1.36568e+06
2.38_169.0848n	0	0	0.89396	0	13742.9	26182.5	33393	18192.9	21137.3	21376.2	8239.23	24105.9	30599.2	17339	25093.6	20868.1	10404.8	32477.8	34694.9	22695.7	25045.1	27589.3	20316	23507.5	21029.2	22146.3
2.38_157.0526n	764.036	491.704	323.797	409.302	514.625	503.681	488.736	1781.86	1861.34	2022.66	299.746	548.584	361.642	1615.93	2100.47	1413.21	313.773	370.072	381.81	1462.76	1485.57	1599.05	1026.96	1134.16	1068.44	1084.81
9.99_815.4291n	3102.35	2412.1	2484.69	53.2534	3869.78	5471.79	11173.2	7592.39	3949.85	2688.24	4588.23	11920.8	12649.5	5230.21	13869.2	6642.4	8790.98	8480.36	10561.1	12462.9	11243.6	8703.64	6675.43	6016.99	6327.03	8049.85
2.38_220.0846n	172.36	131.982	108.49	97.2584	6588.38	5607.74	6126.22	36714.9	37446.2	44428.5	2820.67	9281.22	4061.29	32394.5	42943.3	33088.8	4947.23	4517.66	4657.66	31695.5	31437.5	36671.8	18604.7	24769	21472.9	23991.3
3.68_1248.2346n	0	0	0	0	2010.14	520.868	709.118	3840.79	3801.88	5405.8	1073.35	6197.19	1445.81	13973.9	14361	11356.1	9452.82	3532.82	3115.01	13156.3	9602.19	10205	5590.52	6805.08	7016.6	8961.01
7.48_805.4307n	103.745	0	290.372	0	1304.71	827.845	511.665	11797.8	929.504	709.703	7367.27	575.445	757.676	10403.7	319.002	471.72	0	598.14	773.607	794.878	15623.3	787.379	963.809	1288.64	908.805	1016.35
9.99_455.1179n	0	182.069	0	0	20880.2	24492.8	83310	17241.3	18784.9	40053.9	24202.2	440297	83412.7	57096.9	323245	69597.8	136156	38001.6	100829	172292	115792	123901	82663.7	83901.9	111279	107899
2.38_768.1855n	0	0	0	0	0	0	396.782	8753.42	1071.15	1839.55	0	14029.1	1248.88	4153.07	24788.4	1916.82	265.479	68.6748	79.6787	4603.49	7530.66	1464.28	3253.01	3372.38	2881.99	3093.75
9.99_260.1039n	826.514	454.43	471.336	472.846	1416.48	1560.52	1603.08	1129.92	1585.28	1830.11	2677.75	4287.91	4423.72	4876.39	4352.38	3356.1	3921.32	3192.28	3250.65	3995.4	2310.45	3081.92	2361.56	2477.97	3404.28	2851.1
7.50_230.0825n	93.0874	0	68.8409	0	1233.27	1731.05	1249.23	1199.01	1635.54	1636.17	1227.6	2105.62	397.86	2454.1	3771.51	4156.24	1995.43	3465.05	1054.68	1856.08	3580.44	2040.19	1373.28	2100.33	1922.06	2042.66
3.68_201.0307n	6.90425	561.483	106.903	348.019	775.384	43.9544	127.939	0	0	60.4896	27.4874	88.8555	36.8898	0	0	0	0	137.789	96.3253	151.027	55.6668	53.0118	8356.54	7943.51	7344.75	8587.65
9.93_418.0504n	0	0	0	0	31431.6	26209.5	47196.3	37366.5	26014.4	34625.9	18174.6	96218.5	40535.4	32243.2	81218.8	27441.2	51042.3	20548.3	38506.5	39069.5	31590.2	36050.5	45063.2	39822.9	37574.8	45743.2
3.68_100.0716n	3080.42	4322.3	756.569	1750.38	6002.99	327.925	285.552	163.248	257.507	241.169	249.606	410.474	608.753	164.317	287.365	625.14	365.015	618.683	793.275	937.213	669.315	394.055	57316.5	50117.2	54184.6	57599
2.48_163.0299n	0	0	0	0	5942.55	4372.68	3454.88	2330.37	3254.88	3926.13	4298.96	4481.99	3566.16	2737.82	5585.38	4212.81	4054.5	3273.17	3516.62	4651.93	4055.06	3886.37	3429.85	3814.77	3962.8	3275.98
3.65_321.1240n	0	0	6662.03	5797	34394.7	19687.7	13574	18345.8	13842.9	13968.9	6702.86	6736.64	8807.82	14838.5	11266	12048	11703.3	6536.92	9605.86	11514.1	15167.6	13469.5	17990.5	16752.2	12346	11728.9
2.51_159.0683n	46.5283	37.6785	40.914	0	1633.99	1628.8	3084.43	1741.89	786.52	1386.68	1414.33	14132.7	3152.53	1958.07	12115.9	1848.19	4826.48	3662.18	4825.59	5082.51	3556.27	3214.64	3481.41	3185.08	3495.7	2919.05
7.50_715.0732n	361.27	4613.67	3515.31	3568.44	8849.4	6666.13	6168.88	10782.7	8855.53	10727.6	12483.2	1482.22	6056.83	8162.74	4092.04	9567.88	5034.36	5552.56	3504.72	5178.83	6410.58	5279.14	5565.6	9542.02	6405.51	6872.91
2.54_145.0736n	4402.94	2205.2	2760.74	2740.69	7164.37	5021.97	5702.48	7487.29	6950.65	8311.69	5297.32	14785.9	7054.38	9484.44	22245.2	9716.1	8557.81	6689.66	6784.42	12934.1	10684.5	11972.5	7452.51	7785.11	8508.89	8492.69
7.50_864.9233n	5242.07	2155.88	2031.91	970.659	11105	4579.54	3253.01	10121	9152.86	4917.7	7357.97	6337.93	1692	6290.94	8471.32	12789.8	5617.06	5867.21	2819.52	9103.29	7220.92	11546.7	6227.8	3760.68	7791.75	6206.28
2.56_191.0611n	0	0	0	0	874.939	1769.05	2287.22	3294.69	2611.08	2579.4	1946.63	3486.22	1149	4830.02	4129.05	4787.89	1259.2	1576.06	1964.42	4165.73	5732.6	3466.77	2621.72	2613.59	2821.83	2779.22
2.33_1182.1919n	0	0	0	0	11665.4	7021.26	18421.2	20270.9	22413.3	40883.9	32199.1	12186.8	8742.87	32413.4	41465.5	38835.6	11958.7	6241.54	6496.9	40231.1	26184.2	38107	24192.1	25146.1	22948.4	19803.3
10.63_824.7790n	18142.3	19783.2	30381.2	29263	69053.9	52689.2	53976.7	69540.3	54691.3	84860.1	54110.1	36969.2	47929.3	63089.8	67132.8	66143.9	54459	61265.4	42446.8	55912.1	63307.6	68093	70737	49072.2	60980.9	54820.5
10.06_424.1297n	0	0	0	0	7182.23	12694.5	64183.5	28217	12768.5	39841.4	8108.76	323266	46869.1	42282.5	382843	48077.3	45003	12425.6	40337.5	96833.8	65829.4	47620.2	67308.6	58894.9	60899.8	66596
7.45_994.4657n	0	0	218.183	0	0	956.565	693.296	25640.4	837.23	0	17618.8	0	1203.47	37983.2	155.909	0	0	0	0	0	68192.1	721.153	3871.67	2840.74	3944.81	3886.21
7.26_946.6418n	0	67.6009	0	816.224	6988.26	7058.46	3550.18	0	6335.39	4922.41	5397.27	5248.99	1413.46	1933.35	6546.28	8655.22	9931.19	9983.92	2994.89	8522.01	528.001	8486.65	6677.62	5525.56	5426.01	6169.98
7.29_296.0822n	0	26.1435	7.96333	19.4796	1744.91	2339.71	2398.93	718.714	1161.96	2078.54	1571.77	5461.73	1776.76	1342.64	4568.8	2547.22	3157.32	3128.6	3453.86	3883.95	2876.85	3604.03	2495.72	2542.07	2761.28	1923.25
3.80_395.1325n	0	0	0	0	14051.2	6684.03	4303.45	9575.63	14657.3	30135.7	21787	15882.6	6560.25	30865.9	37028.8	36214.6	20069.7	5697.86	10424.9	50439.6	34988	20740.7	15934.4	15031	15650.6	15569.7
10.49_362.2085n	0	0	0	0	2301.41	1625.7	1721.89	1417.76	1387.92	1575.21	1715.72	2289.75	1745.81	1403.67	2263.88	1782.57	1774.43	1304.75	1678.85	2640.81	1872.08	1773.63	1947.21	1916.73	1920.09	1883.3
2.14_384.1215n	0	0	0	0	1.06118e+06	938287	953114	778345	1.02236e+06	662466	1.20934e+06	556615	39194.6	1.11216e+06	854932	687020	769561	539101	662197	774202	1.09069e+06	903921	810366	758192	779369	815235
10.23_234.0883n	0	0	0	45.7419	2119.73	1191.08	608.445	1591.71	2042.49	2103.64	2706.52	2951.54	3680.21	3168.11	3414.11	4254.24	1651.21	1892.17	2029.4	1699.78	1253.27	1338.41	1789.57	1853.94	1950.49	1922.82
10.17_226.0623n	0	0	0	0	615.976	582.008	283.264	606.129	819.036	936.15	890.262	1066.66	1245.98	1231.43	1298.17	1185.24	740.264	847.705	1316.56	819.845	1032.41	1370.52	708.523	716.423	971.684	954.213
10.15_527.1720n	0	0	0	0	28531.1	24475.2	35410.8	30686.3	25111.9	36032.9	34087	80029.7	35097.1	41013.7	84188.4	44934.2	58084.1	39957.4	50269.1	85200.5	74408.7	73694.4	45134.5	45032	47656.4	48324.7
3.75_1178.4967n	0	0	0	0	285.302	0	0	24162.7	30861.4	32834.1	0	0	0	29166.5	30044.6	31955.1	0	0	1.14936	22847.4	20411.9	28040	15388	13695.5	11962.9	14209.9
10.15_565.1173n	0	0	0	0	5297.15	4240.45	5432.6	5244.3	5165.01	6320.68	5675.63	15887.7	6879.42	7721.01	17866.7	8862.45	11660.2	7861.98	9032.5	15867.4	11393.3	14320.6	8522.52	8001.19	8740.4	7979.93
2.17_219.0737n	1.00494	0	0	0	25897.7	41723.7	41986.5	14825.2	23948	22256.9	24875.8	29473.3	39870.2	21755.5	23604.8	23748	24835	36335	36140.1	21834.3	21971.6	24435.3	25174.1	22965.9	24568.9	25935.4
2.20_173.0682n	0	0	0	62.1744	2488.56	1362.58	1233.86	4389.27	7879.4	5207.32	2521.93	1327.87	944.453	5025.84	7164.19	5080.84	2552.71	1120.94	1787.98	5013.86	6095.86	4804.45	3868.97	3601.45	3538.44	3667.83
3.75_281.1253n	0	0	0	0	0	0	67.1153	361.505	145.493	124.789	79.9223	7325.64	463.967	911.064	8386.84	579.621	136.972	0	0	1202.89	1641.48	610.16	415.211	675.375	793.395	616.887
2.20_191.0792n	0	0	0	0	17796.4	9773.59	10602.4	9900.58	13374.1	12112.2	11366.4	7906.27	11674.8	13137.3	14077	15099.1	8997.26	9605.8	10493.6	12080.1	14484.4	13456.1	10554.7	10833.1	11795.7	12290.5
10.06_852.5826n	6039.01	10274.6	14990.3	13374.1	43968.4	18201.1	16422.3	30278.1	41985.2	27722	16833.8	16222.5	14446.7	22083.3	32353.7	32305.7	28209.1	14158.6	20296.6	43167	28526.8	37535.2	24590.8	22226.5	24342.5	33302.8
3.73_340.1741n	0	0	0	0	2901.91	2181.88	1824.05	739.773	667.021	944.563	2090.4	422.631	675.77	1168.12	1084.49	2093.89	4179.83	2729.83	472.628	1621.01	891.23	339.11	1293.11	1126.51	934.578	1049.63
7.42_1457.7901n	916.846	555.551	570.758	1165.83	63173.7	51253.5	23856.5	27990.6	28028.8	28701	42056.7	10258.8	24646	46025.3	12976	30247.3	32043	68866.8	39247.4	21388.8	41135.4	25456	23733.3	30594.2	26832.4	34680.4
10.06_794.2572n	7245.23	5037.61	13579.4	9288.55	51369.5	21446.4	18378.1	41142.7	39072.5	41974.8	24405.8	22623.3	23874.3	37757.2	34715.3	41634.2	39219.1	17918.4	14786.2	51052	42137.9	39130.2	39352.9	29256	36536.7	28661.5
10.06_816.1774n	10147.9	13678.2	11104.1	9754.07	33633.6	15037.7	10959.5	25579.7	22592.3	26034.9	19038.4	20129.8	11170.7	23691.8	30769.1	26928.9	26364.9	17180.2	14604.9	24066.8	19142.8	26746.5	25092.8	24591.1	26283	24278
3.73_265.0612n	0	0	0	0	0	0	688.183	37.0157	0	3760.87	92.7577	4373.07	2502.09	80.0269	1996.35	2759.16	78.1829	0	0	1247.82	28.696	477.365	953.571	664.553	694.566	541.162
10.06_794.0436n	3813.96	2914.74	7900.33	5642.57	32286.6	12393	12251.8	25257.6	24214.8	35599.6	20076	12482.6	7873.86	27487.8	23183.3	29968.7	20178	16267.9	8761.65	35457.8	20803	28723.3	24214.4	22383.9	24151.7	25842.8
2.33_197.0794n	0.0174178	0.403337	0.815014	0.0841567	10547	12382.1	19252.5	24993.5	14237.6	24318.4	9288.42	80019.4	19563.7	22565.9	86149.9	25110.7	26651.9	10684.9	20378	41060.7	32479.2	37630.7	26310.3	27902.6	25765.5	25401.3
0.88_346.9636n	0	0	0	0	24067.6	3364.06	0	28490.9	22650.5	26534.1	40333.5	11940	0	27926.2	21860.1	27879.2	43020.3	6914.41	821.891	29508.1	33542.8	32221.8	25067.4	36655.5	32429.2	36095.5
1.21_268.0721n	0	0	0	0	6638.98	4736.96	4749.54	9353.72	9853.67	12820.3	5313.95	6726.86	6693.22	14722.1	13901.2	12180.9	11781.5	7663.39	5490.74	14881.1	12057.2	11014	7570.09	8041.23	9735.71	8614.13
0.75_221.0890n	520.838	316.386	693.559	907.386	11416.6	17876.8	16010.2	6091.47	16802.2	21941.8	5127.54	10781.8	11004.4	3888.48	14350.7	14921.1	13676.8	12759.6	16154.5	17536	4776.52	12708.9	7900.32	10259.4	11221.6	9218.85
5.28_240.0304n	0	1014.42	264.191	249.076	3175.42	5618.64	4211.82	4565.28	6512.56	4996.45	6599.43	6057.93	6192.43	8098.62	10702.5	9700.74	12653.6	8080.26	14321.6	4144.26	7845.12	7296.43	6523	9523.22	6380.78	6954.74
18.19_921.5675n	0	0	0	0	62291.1	59397.7	58085.2	56253.4	72346.2	81179.1	88858.1	64988.2	47226.2	63893.3	59630.3	64915.2	62185.7	69572	70478.6	58931.7	41557.9	73242.9	53899.4	56792.8	60242.4	77192.2
0.56_153.9725n	1695.46	857.38	1536.77	1265.37	9570.7	9562.36	11397.4	9240.7	9123.78	10524.1	10309.5	9686.25	9637.51	6810.66	7110.03	7660.92	7659.77	7566.12	9859.48	7319.68	7308.58	8204.98	9754.26	7753.76	8207.32	7982.08
0.65_287.0665n	0	0	0	0	0	2008.51	11295.8	22774.7	11895.3	12613.2	5852.09	28545	5732.05	14036.3	42837.7	15675.7	9745.77	0	0	22118	26726.4	10181	17742.3	15337	11581.1	9897.8
17.34_688.5529n	0	0	0	0	54683.3	32233.9	23579.1	50409	31049	31713.7	39424.9	17865.4	18944.6	51387	17140.5	34026.8	33125.9	20502.4	34733.3	21045.5	45201.4	31926.6	23911.6	35117.8	34821.9	30652.4
15.77_696.4360n	943.154	565.7	1389.17	0	26852.2	74967.3	1083.66	11531.9	9167.47	206297	16281.9	94121.8	35423.2	120034	12026.7	24837.4	18646.3	120061	7690.6	141011	108992	64473.1	67395.9	65231.4	59875.6	68504.2
0.65_257.1023n	0	834.139	330.822	113.134	772347	1.05763e+06	1.69223e+06	502245	664708	707934	699501	938002	1.33946e+06	502530	619747	721257	713162	996079	1.30869e+06	620639	746546	717449	849731	809287	707775	682730
5.28_237.9920n	0	0	0	0	235.089	479.242	345.991	488.42	563.267	214.662	834.366	690.885	956.622	1067.12	1377.33	1277.27	1532.2	877.13	1578.78	437.174	1048.86	953.266	627.041	981.479	561.221	863.961
15.80_481.3535n	0	0	0	0	16279.8	5395.58	4828.3	12348.4	6767.44	6622.67	9989.1	4418.16	2108.42	12431.1	5716.2	5110.31	14111.2	3394.63	8081.94	6777.35	5377.9	10128.1	5815.26	8670.64	8274.3	8523.32
17.32_703.5162n	0	17.2329	809.063	1029.85	275310	104594	127602	211134	243402	286665	245117	91792.4	66207.8	290019	190875	243308	158588	118436	130211	139299	130955	297198	167487	204001	207773	190096
0.83_169.0430n	1265.4	461.116	2246.6	1162.29	65612.6	46115.3	67108.7	71546.5	104441	177124	154728	392011	60663.9	217975	707555	252838	280804	53211.2	85248.1	295055	279659	259487	159891	160761	169935	157445
18.19_793.5533n	0	0	0	5.76675	26683.7	13878.9	15856.6	17335.2	22754.1	26420	25047.2	16405.2	9156.81	20678.3	15465.5	16786.7	17504.8	16930.5	14235.5	12308.5	10607.1	24845.4	23824.9	15690.7	16449	14434.8
5.89_306.1242n	350.576	43.3003	359.315	23.0295	1343.91	7141.36	10565.9	3073.34	6882.26	2988.13	6286.91	11555.2	7241.5	2876.02	4115.62	3021.17	4135.19	2391.04	5145.15	2549.33	3828.21	4198.96	4360.38	4171.56	4397.69	4440.76
6.52_148.1094n	10761.3	20146.7	16533.3	21992.4	6215.4	8148.72	6648.72	2488.55	4501.68	4423.72	116785	164488	48935.9	60704.9	252176	208420	49755.9	121532	110459	38185.7	54021	34652.7	103449	111972	75500.2	71591.1
0.83_157.0372n	65.4013	21.408	0	24.7204	4285.72	6242.48	4980.35	3512.1	5554.46	7323.6	4754.98	4845.46	7592.57	6006.07	4493.17	5786.49	4290.46	7518.4	5432.63	6204.08	6820.36	6459.07	5627.92	5788.33	6068.28	4831.74
0.83_192.0245n	36.1752	52.8249	122.517	115.901	83983.9	12285.4	2713.77	67197.2	62295.8	87297.3	108592	26311.5	2948.34	85248	62962.9	87117.8	125013	17710.5	3853.68	94011.5	100502	101620	88949.6	96554.6	104763	95850.7
0.83_163.0302n	25.424	0	146.207	50.3854	17874.6	17404.2	25776.9	29526.5	27387.5	39034	32789	61150.3	29321.1	50474.2	91659.4	50254.4	45994.9	19912.6	28814.4	51352.1	54855.6	49923.5	34904.7	34900.1	38868.8	37030.8
0.56_453.9167n	0	4370.26	3077.49	1519.57	114949	105268	107643	100134	118219	106620	100615	112446	113979	70735.4	72917.8	107013	93117.6	105795	115307	93025.6	101022	100812	95092.5	104208	104147	91984.5
15.90_238.2289n	816.924	730.861	1547.58	1575.73	2519.23	2178.27	1560.69	2485.39	886.166	2053.59	2572.62	3126.29	2544.66	2212.23	1781.12	3143.64	1918.3	5441.38	2251.03	1981.18	1944.81	1681.62	3941.65	4821.83	2771.47	2922.04
0.83_155.0772n	1199.34	666.167	748.179	362.506	1625.12	2057.49	2168.67	2089.76	2038.94	1735.53	1614.74	1781.27	2113.02	1316.55	1404.01	1317.4	1497.38	2099.15	1855.26	1591.97	1541.42	1270.2	1253.59	1610.09	1339.83	1403.4
0.77_380.0714n	42.6258	413.784	394.857	343.936	22795.8	13981.5	13815.9	28991.8	19569.3	20096.8	18586.7	6480.18	19179.3	17099.3	6810.43	20009.9	15879.8	10302.7	11612.7	8500.49	14230	19236.9	25694.8	26529.8	21772.7	12870.7
18.11_833.5249n	0	0	0	0	155032	160127	136596	140243	151817	145768	166546	135976	127566	129285	113676	128843	142364	163845	170234	122073	109084	132711	130003	132502	132037	130960
17.95_386.3539n	476.212	0	0	0	27449.2	12876.8	9575.61	17206.6	15651.3	13046.8	12318.6	8300.42	5227.23	9117.63	10998.6	15687.3	12396.5	8062.53	12455.8	9237.6	3985.15	11188.1	14776.7	12700.8	9993.27	8685.5
0.79_131.0581n	647.454	725.257	1424.9	1186.87	9248.03	8973.46	8937.18	7052.84	7907.65	11651.6	6983.36	8707.82	6014.86	4854.89	4811.55	5458	5040.78	8512.43	7403.88	9267.72	5308.31	5758.05	6292.14	6711.6	7651.26	6995.92
0.56_1019.7974n	0	0	5547.67	417.166	2210.47	12786.4	18118.9	6931.6	4208.37	3591.18	7876.2	12677.4	17446.4	5585.48	6082.08	11187.2	6081.71	17377.7	22750.7	7919.53	7111.25	12701.5	11301.7	8827.56	8901.82	10508.8
0.56_521.9043n	0	3660.43	3308.27	1237.71	120136	113564	130669	108268	137308	110188	114401	122394	136910	77191.9	78824	115701	109406	115311	134830	107746	100427	118969	106394	125078	112505	103443
15.90_392.2471n	29800.2	26151.2	23866.3	27126	68296.8	53815.7	39074.6	60273.3	23061.9	40496.1	50781.8	70516.5	46117.5	35376.1	32298.3	65320.3	32857.7	73806.6	50381.5	34909	29796.6	22002	92519.6	87922.1	53385.7	40044.9
15.90_438.2565n	3327.91	3116.04	4109.86	6180.57	8883.99	8475.31	6149.12	9377.9	3304.05	6959.94	9628.9	12240.8	9241.06	6041.76	5394.4	14299	6805.9	17560.6	11101.8	8106.97	6481.07	4790.68	13352.8	15782.6	11053.6	9708.23
0.56_1103.7599n	0	0	3642.66	412.893	18182.1	29688	50886.2	27265.1	19489.4	20541.3	22380.5	43826.7	33033.7	10066.7	19164.7	30287.9	18748.8	38845.2	54800.8	23628.6	23729.8	31919.3	30790.9	25699.8	18925	20676.2
0.77_404.0016n	0	0	0	0	44425.6	58128.1	62352.3	36082.7	51844.7	45564.9	54375.1	36821.3	69881.8	42278.7	31708.9	39880.9	49188	54522.3	46298.4	35517	29758.4	33715	43573.4	44681.5	39376	37455.5
18.11_793.5989n	0	0	0	0	26652.4	43492.1	45518.9	32217.2	40113.2	78001.6	22351.2	36413.2	20181.6	49984.2	32149.8	47318	12356.5	45492.5	47395.7	23589.4	21803.9	50748.1	38386	32211.5	30252.9	32826.8
0.77_419.1629n	0	0	0	0	3604.49	8020.29	7799.3	9721.5	11122.4	9510.14	3850.42	7676.59	13583.3	7359.61	10660.3	6955	3966.59	5866.62	6807	9247.43	10572.8	6537.68	6759.2	7679.8	8898.04	8451.53
0.55_431.9222n	0	0	0	0	29880.8	27444.2	28444.2	28805.7	36288.5	30646.6	30879.6	34963.5	27697.6	18420.6	23508.6	27004.4	25893.3	18981.1	27136.5	23426.6	26370.2	24236.3	30946.1	26733.3	29306.4	22251.6
0.51_257.9195n	4567.74	2865.81	10141.2	9102.23	59528.7	32743.8	38520	48998.3	53737.3	46171.1	40383.7	20447.5	19980.7	41874.2	30922.8	36946.6	38811.5	24013.1	22054.8	37263.5	33958.6	41368.9	38908.4	37644.1	34425.5	33189.3
0.83_522.9902n	0	0	0	0	730296	701958	490074	704518	668282	789459	415931	313636	495919	748509	681635	831860	493265	562034	437043	677931	639291	833497	710206	696105	531521	465830
6.71_1065.6057n	0	246.016	0	0	244.042	0	72.996	19719	7836.92	12696.8	541.935	83.3503	87.369	12347.7	7710.42	4625.93	0	6.37236	0	15351.1	19864.6	6580.08	12417.2	16778	17361.9	15302.9
0.51_259.9166n	12.6207	1939.07	10604.6	11600.1	57355.5	33524.7	38036.2	46845	50144.1	42061.6	43407.2	18436	19228.6	42553.6	32129.1	39615.2	35907.7	23946.1	20721.9	39054	31585.8	42549.4	41735	40430.5	36102.2	29273.9
17.87_871.4936n	0	0	0	0	15247.5	6710.43	6894.96	10202.5	14997.8	14215.2	17034.9	11207.7	4077.25	19415.9	10157.3	18676.6	16307.8	12170.1	8264.39	13418.3	7109.68	15620.7	10114.3	17146.1	11760	14988
0.51_285.9503n	0	0	0	0	73548.6	48301.8	49295.4	54979.3	50198.3	50706.6	52500	37935.6	35177.3	50592.8	40924.8	42308.7	40142	37519.3	32409.4	46741.4	39779	46356.3	49862.4	54456.2	45596.8	43323.5
15.44_479.3012n	0	0	0	0	88082.8	22507.2	16121	25990.1	17951	19272.8	27355.8	13819.2	13744.5	15758.2	5357.79	10695.1	20685.2	21330.6	30001.3	8815.57	11978.4	17751.5	15719.4	14551.6	18088.8	17156.3
0.77_237.0300n	0	0	6539.35	3443.95	16580.1	17620	11592.3	16983.5	16683.4	16127.7	19687.9	14027.1	14039.7	18999.3	11589.4	16165.9	19103.1	15072.3	12112	15486.5	20727.1	17481.7	15845.8	18499.4	18871.2	14155.1
15.44_521.3483n	0	0	0	0	61280	15463.7	12287.5	23558.8	22005.2	29294.3	23646.7	12553.2	8093.39	17618.7	8720.06	14028	18955.5	16638.6	19894.3	11513.7	8348.69	23982.8	14637.6	13201.1	17015.5	16290.7
6.11_1332.5881n	0	20.2274	0	6.20592	2498.64	2051.01	17292.2	3579.59	3703.6	5828.74	1740.81	58579.4	15124.2	7381.48	31539.4	6718.51	17284.4	3473.52	9315.1	14746.6	13150.3	13488.4	15993.5	21280.6	13513.5	14847.8
18.40_751.5526n	0	2089.05	1131.62	1979.19	102221	59925.1	48350.8	91536.1	86833.4	88407.3	65444.1	53910.2	46610	72513.8	56307.4	68315	51723.3	49926.6	45097.4	38680.5	53084.9	59835	69006.4	64263.4	49921.3	56899.7
17.48_721.5237n	0	0	0	0	4780.84	2091.81	2360.14	9639.69	5858.92	6592.45	7167.08	4716.73	1380.99	11386.2	6948.29	11325.5	5710.18	1994.53	6854.8	6262	5035.25	14646.2	7173.18	7934.08	7153.84	6098.65
17.48_717.5322n	0	0	0	0	40261.1	19525.7	17916.3	44868.3	48674.5	54176.6	38049.6	21601.9	10178.7	52287.5	34307.3	50885.8	25802	18273.3	30951.9	30756.2	24963.7	69964.1	34343.3	35780.6	32902.2	34715.5
0.53_111.1046n	98.205	343.285	318.102	271.173	734274	691176	646641	657406	653287	723369	617285	509417	749309	660254	546534	616385	639986	662671	684844	635689	574220	567824	648900	622937	621652	611253
15.57_529.3171n	580.328	0	0	0	11145.9	2872.91	2001.61	3022.02	3015.85	0	3631.66	1185.69	1192.48	4009.13	1391.38	4274.39	2176.86	4387.12	3751.87	1243.08	1644.78	3324.34	2761.93	2815.02	2908.89	2089.6
5.26_699.3907n	0	0	0	0	162.905	1677.94	325.795	31092	722.167	235.926	28346	254.998	1189.68	43690.6	365.682	0	0	955.162	222.521	1495.45	64562.5	552.393	3987.9	4769.57	3559.29	4076.9
18.40_719.5838n	0	104.515	241.455	0	409048	141691	79322.7	241087	123140	133104	159491	69194.5	70677.1	179326	67616	94569.2	137403	99827.7	100509	71971.8	206391	123011	145232	130144	116588	125521
5.94_155.0579n	2.81312	1.84959	31.949	33.8416	88.21	1914.16	3397.26	912.021	1852.86	2091.69	1445.36	1324.82	1292.41	1203.11	1261.67	2326.01	4234.86	932.32	2803.13	940.44	573.69	1976.52	1802.12	2141.93	1254.88	2121.26
18.38_773.5939n	0	0	0	8.40005	78920.4	46661.2	44666.2	73279.5	65295.6	71220.5	57915.3	45831.7	34184.6	59803.7	42335.6	37073	49591.4	31193.1	29843.7	15485.5	27008.5	43853.6	52294.9	48784.9	39756.3	39867.5
15.70_437.2906n	0	0	0	0	24616.7	13091	9789.19	24804.1	13944.9	5093.4	16685	11434.8	6620.39	22145.8	6615.42	9656.21	14956.4	7084.98	10968	10440.8	13699	17375	12855.3	12053.3	11732.6	12049.9
15.70_636.2991n	941.826	718.653	620.682	432.654	76972.8	3249.12	4735.41	951.422	2330.65	745.542	10418	2711.04	1720.32	8903.4	1702.77	1313.29	9346.2	14780.4	23256.6	1115.87	2025.04	5862.79	13212	13786.6	15244.6	16487.9
15.75_379.2582n	2473.15	2868.94	2806.73	2260.3	5504.22	7185.63	5777.06	7228.9	6138.96	4685.84	6338.2	5880.21	5721.95	11293.8	6326.84	6785.91	6617.06	7484.85	9451.09	4598.02	3607.08	6179.67	6697.54	5069.02	5297.78	6343.22
5.28_138.0679n	2917.96	3987.2	2670.09	2216.09	7270.17	12970	9399.21	10107.1	15354.8	12899.3	16016.2	14496.3	14656.9	17143.9	21914.5	21314.7	29321.9	18032.6	33983.5	9260.3	17540.1	18634.3	14423.4	22639.7	15068.5	16346.6
0.77_262.0655n	0	0	0	0	4662.84	12148.5	8100.95	7679.64	9072.54	8305.33	4507.24	4775.15	8697.66	7106.99	7075.32	6765.97	4973.6	8649.05	7759.48	5552.58	6086.12	6097.1	7383.17	9706.92	8349.79	5706.61
0.55_202.2155n	1462.37	4011.8	1719.42	1554.3	1.77098e+06	1.77933e+06	1.48765e+06	1.76922e+06	2.02266e+06	2.13641e+06	1.46268e+06	1.38961e+06	2.35894e+06	2.15162e+06	1.89028e+06	2.29399e+06	1.94916e+06	2.23892e+06	2.14274e+06	2.32624e+06	2.0643e+06	2.1633e+06	1.88522e+06	1.98363e+06	2.04465e+06	2.10454e+06
18.35_743.5841n	0	0	0	0	154691	102355	95130.5	119795	120695	113562	124097	99704.5	69727.8	119435	86667.5	105748	94677.7	118526	106345	78757.3	74542	133311	95311.1	99254.4	89400.9	97419.2
17.40_713.4983n	0	0	0	0	30805.1	10418	12424.1	29895.5	26365.3	26846.7	21027	12412.5	5405.29	31046.3	16800.2	26447.1	12569.6	11050.2	16561.1	17214.5	14960.9	33553.1	15272.6	15095.9	15694.4	21339.9
0.55_267.9524n	0	2675	107.132	60.948	12833.4	13969.6	16359.1	16444.8	13922.3	13915.2	14639.9	15208	10990.6	9785.93	11562.3	9913.95	9648.93	7437.16	13101.5	8605.01	9704	13861	14408.9	10025.5	12096.7	9238.7
5.91_179.0941n	19.4812	0	3.73355	58.4087	1251.92	2400.47	7981.35	804.381	3029.33	5944.56	1072.02	18204.5	5677.08	3186.15	15166.9	5889.62	7975.71	4637.62	7075.81	12558.5	9617.25	7311.28	5157.51	5798.85	5433.49	7286.93
5.91_125.0840n	120.271	3128.88	124.869	251.832	6575.16	4055.29	2980.6	1717.68	2580.9	7399.22	1746.6	7551.55	5410.2	2830.71	4629.87	6595.28	3874.27	4972.89	6997.34	4110.45	10783.9	2449.74	4073.05	4120.73	3759.68	5601.89
17.50_828.4904n	0	0	0	0	37926.6	27769.8	17874.8	27247.3	20185.1	29071.9	43723.5	16480.7	20295.4	36045.8	18116.6	25601.7	29887.1	18897.5	28246.5	21687.6	35288.2	44592.6	17181.4	26400.4	28184.6	26707.2
0.56_559.8727n	0	0	3594.32	963.522	109811	90904.9	155881	126400	71592.5	91131	100461	106218	54988.8	47669	62538.5	89210.2	56525.3	66833.9	103341	62343.8	74308.3	98721.7	88933.8	77844.8	58966.9	57086.8
17.27_700.5528n	0	0	0	0	212211	89528.4	106970	114664	120413	130799	120964	96637	83460.7	148601	62676.3	94228	128586	109094	138449	82031.3	83950.3	129435	96550.1	99781.7	116144	98717.7
16.36_450.3110n	0	0	0	0	17042.9	51967.2	30013.5	37589.4	42291.8	74538.1	64632.6	24980.6	41617	125528	26463.5	25711.6	75497	40664	59232.5	30180.3	15686.4	117179	34820.2	30474	38043.1	45043.8
5.34_479.2548n	0	0	0	0	871.268	2087.63	2932.9	3199.69	3129.36	2953.11	969.118	6206.08	1824.54	2742.39	6118.63	1543.81	1481.76	733.615	1451.76	3378.46	2468.2	2590.41	3202.31	3114.7	3660.97	2262.17
0.56_1557.6785n	0	0	2307.68	0	24332.6	21675.2	25324.7	27212.7	26003.4	11367.7	19164.1	30553.8	32661.4	10265.2	9482.52	25358.6	24646.6	36887.4	41779.5	18740.1	10601.8	26224.2	26196.1	20098.3	17603.1	19412.4
0.79_251.0999n	0	0	75.7854	121.042	34925	31345.3	28189.4	34858.9	27626.7	36893.1	29340.9	46854.8	31891.9	27714.3	41029.5	36121.3	31216.8	25065	25659.8	35807.1	32212.8	30252.2	33774.7	34569.7	32947.6	32004.2
0.56_811.8151n	0	2211.84	2043.58	0	13416.5	18536.7	42244.9	23285.8	10169.5	16503.7	10150.2	29850.2	15331.2	8384.11	4433.46	12323.1	21831.8	27153.4	44459.6	10243.4	10514.9	29232.8	18032.4	20317.5	12668.6	12846
18.01_809.5948n	0	0	0	0	20020.7	13993	20994	26400.9	39167.9	59239.7	27638.6	29128.2	6143.59	54615.8	41005.9	53797.1	34538.4	33859.1	24878.5	25609.9	20962.3	66802.4	20151.3	30118.6	40829	38292.5
0.81_176.0430n	56.1311	0	17.4385	0	22611.5	2250.62	2383.66	15774	13276	30900.2	30985.5	4764.67	2105.6	25286	27915.1	42730.1	43594.7	6080.56	3493.73	32346.9	26148.1	34718.2	22866.6	23384.4	22868.8	20656
0.56_860.8188n	0	0	494.105	0	19063.6	10506.6	13633.8	10579.5	13500.6	6474.49	6724.62	15320.1	15580	7640.67	7172.86	6976.4	4214.13	23316.4	21148.3	4262.07	5337.76	12819.9	9894.26	15814.5	8504.86	11705.3
0.79_274.0827n	0	0	0	0	0	3153.16	5550.47	537.954	950.499	1276.7	397.467	4250.92	5016.11	271.079	0	626.112	548.802	634.194	3088.36	696.262	269.445	970.971	1313.34	1143.2	1255.25	1588.78
5.83_380.1802n	0	0	0	0	2216.03	1462.41	4372.49	2453.53	5074.19	7207.52	477.96	8859.87	2496.04	1989.72	12623.1	14225.8	14316.5	2951.88	5312.77	16119.2	6535.81	14548.6	9216.84	6468.55	5854.55	5179.71
16.41_466.2880n	13191.5	10243	15193.8	16288.2	14444.3	12252.2	9749.53	15223	8174.12	18588.9	15696.8	23603.6	29388.5	17833.8	15572.8	16070.2	12264.7	19872.6	15968.4	19638.2	13678.2	11789.4	29633.4	29527.3	25214.7	24370.8
16.41_438.2487n	11516.7	7176.42	9974.88	10859.4	12104.8	10723.3	7909.8	11247.5	6859.1	12674.7	12303.6	17699.6	20108.9	13604.6	10944.2	10473	9466.94	15783.9	11515	13396.5	11882.9	8285.21	24236.1	24902.5	15398.8	15633.4
18.08_743.5836n	0	0	0	0	87555.7	64898.2	62806.9	66458.7	87941	82589.8	79909.8	56669.7	31995.8	80863.2	54346	69174.7	50488.4	63720.8	61670.6	44292.4	41124.4	95324.5	64602	60128.5	60480.6	54369.6
16.82_400.3339n	1596	1767.08	1231.71	794.679	3745.77	2213.86	15008	28695	14257.2	4069.29	2576.13	1046.29	2864.56	4093.79	2327	3708.33	4400	4457.31	17357.9	1956.11	1545.52	3551.32	3619.04	3006.94	3095.46	3192.71
5.41_679.5375n	521.994	5206.61	221.366	99.2616	10545.2	18823.2	15817.5	8464.33	18812.4	13454.2	15117.2	12207.2	19788.6	9336.74	20033.6	13395.1	12031.2	10432	12709	13808.2	6527.56	12803.1	11195.1	8089.2	6716.06	7639.79
0.79_1599.0913n	0	0	0	0	51922.1	65519.7	31344.8	44262.5	49567.5	54584.1	22811.2	37003.9	47310.9	46577.2	43891.1	41093.3	22093.4	50344.8	42737.6	58761.7	27467.4	45743.8	42764.9	47588.7	63941.1	39828.8
0.79_352.0666n	0	0	1358.57	1297.5	69074.4	282302	242226	906833	1.05265e+06	532872	186950	105913	210458	974462	689858	741529	288345	301262	287608	130852	881745	591342	413454	417573	439598	551318
0.59_151.9484n	105.522	1674.42	8717.24	7256.8	115212	76051.4	93160	80211.4	69229.4	85388.7	87832.4	71420.9	51629.5	52968.7	51042.7	58440	61586.8	58131.3	60556.9	51524.4	53607.7	57035.6	62562.3	63842.4	62587.5	61117.8
0.59_168.0870n	0	0	123.736	40.7761	10311	13349.2	14894.7	6415.42	4793.51	4175.22	6671.9	19268.1	9655.01	6262.35	10696.4	5807.49	4160.72	12436.8	12427.3	6930.52	6103.41	6072.45	7384.43	8125.14	7250.86	7723.11
5.81_173.0682n	301.334	180.792	285.268	156.427	16729.8	5100.2	3922.56	11604.4	11779.6	8093.47	12811.1	2175.91	4367.16	16608.1	8542.12	6414.41	12923.7	2017.76	4710.07	6027.13	11892.6	14152.7	8088.28	7789.46	7115.47	7649.36
0.79_305.1213n	0	0	0	0	2165.84	3268.38	3854.5	11988	3587.26	4888.39	1976.06	5887.91	6177.27	8863.23	14566.4	6296.52	2751.42	3696.44	3424.56	16924.2	14161.3	6277	5436.41	6805.99	7197.94	8104.13
0.61_243.8600n	0	0	0	0	34577.6	35750.5	37333.6	26239.5	26378.3	27256	29915.3	23393.8	40899.4	20254	33139.3	32639.3	32180.8	38371.1	0	18932.6	27435	24879.7	27396	24973.5	25030.5	27281.3
5.78_675.3968n	0	272.093	510.218	235.747	6319.7	3788.78	2875.58	2643.4	4882.2	4993.47	5089.44	2537.73	3099.45	3748.5	5088.32	5170.9	4192.97	3164.61	4959.89	5751.32	3258.1	6090.33	5204.41	4157.37	4063.56	4012.68
0.59_979.7597n	0	0	0	0	6177.61	18255	14942.2	1885	5801.56	4085.59	13557.5	5433.58	19503.6	6569.32	3635.79	11116	11107.3	1418.99	1985.59	4497.53	11773.4	9761.01	5579.9	9262.76	7584.2	6093.97
0.61_183.9045n	0	0	0	0	60175.9	56535.8	67937.7	47941.1	45632.6	48574.7	52993.3	52711.3	59657.4	30720.7	59683.6	57161.9	49931.9	53087.7	5112.9	34235.6	41235.4	42609.7	48564.7	42235.2	40660.1	43843.4
0.61_185.9015n	0	0	0	0	37197.9	34799.1	42262.3	29157.9	27207.9	29764	33073.4	32515	39596.4	20303.4	36836.4	35303	30982.5	32642.4	4315.92	21506.1	26590.7	27757.5	28629.5	26172.9	25854.8	27285.8
5.41_221.0713n	0	0	0	0	2839.52	3711.03	4613.37	1390.45	2434.61	2379.57	2089.94	3637.8	4220.1	1653.64	2497.19	2114.35	1423.08	4467.87	4499.71	1762.02	2026.16	1955.28	2500.09	1991.55	1946.22	1831.47
0.61_193.9331n	179.394	1750.68	1890.97	1591.82	64493.2	59717.8	98116	80209.8	41927.4	57244.1	66479	106939	54618.4	24981.4	71895.8	47316.8	50977.2	65945.2	118042	29137.6	43409.9	34946.5	52564.2	39161.9	47631.4	41331.7
5.41_179.0579n	422.201	298.82	335.418	461.971	5373.78	5884.92	9025.79	8892.17	8303.66	9035.46	5002.39	31181.7	7381.6	7232.87	29852.7	7360.41	8872.59	4948.42	8202.74	13088.4	11716.4	11572.4	10838.4	9331.97	8682.59	9107.91
0.79_281.0558n	0	0	0	0	908.378	1221.5	1239.79	9147.12	6992.49	7917.56	463.781	1315.33	747.862	2792.48	3299.6	3744.78	386.883	329.15	1192.78	2560.32	1008.19	2606.39	2805.1	2630.75	2926.27	3432.28
15.90_410.2169n	4756.98	5561.1	4684.59	8471.98	13155.8	11759.2	8604.34	13714.9	4532.28	9727.51	12452.6	19652.9	12751.7	10150.1	8675.57	20490.8	10326.6	26589.7	18047.3	13364.2	12128.8	8525.24	18756.9	24688.4	14998.5	17927.8
16.33_509.3844n	0	0	0	0	6066.97	1821.68	1708.35	3803.73	3354.88	2182.07	2724.07	848.699	401.375	4112.07	851.616	1503.69	3377.65	1063.69	2943.84	1178.65	2704.13	3503.06	1347.56	2023.34	2340.45	1318.56
0.56_725.8666n	0	40925.8	29752.3	3408.1	130957	195873	244446	152644	154874	125147	146772	181917	242781	103892	107781	185815	150096	207275	278844	138071	164376	206501	167369	180760	139677	126298
6.52_1008.5839n	0	0	0	0	210.55	502.596	0	4879.79	3532.18	4515.52	836.254	271.716	107.444	3142.31	1978.5	2537.43	193.138	0	264.78	3547.02	5985.11	2553.89	2063.15	3165.47	2660.12	3277.34
0.56_1155.7730n	0	0	10517.3	866.431	5061.18	30100.1	32458.4	15601.3	14961.7	10449	12897	28081.8	43229.6	10085.7	11424.1	26153.2	20448.1	40590.2	58508.2	17960.8	21541.7	38289.4	19203.3	22529.5	16712.4	15146.6
17.95_730.5999n	0	0	0	0	34499.6	18146.6	6066.55	19055.1	7876.89	5858.85	9761.67	2662.47	6461.66	13284.8	3779.62	3382.95	7954.28	7967.61	8246.11	1478.77	14892.1	6349.65	9014.27	8739.69	6130.73	4952.53
5.87_233.1258n	1625.5	966.927	1146.28	1016.49	910.252	1442.25	2482.95	1375.2	1032.42	1581.99	1599.48	3252.93	3300.99	2220.26	2267.09	1892.19	2880.13	1227.56	3276.9	3029.87	3158.92	2274.8	2163.59	2182.91	2725.42	2479.86
0.81_1499.0053n	0	0	0	0	76838.3	69326.7	23693.7	99277.3	83606.2	97291.7	37616.5	22627.8	43660.4	102990	79625.3	122823	43794.5	71048	56163.6	78148.6	58756.8	92470.3	85279.8	67125.3	86406	64267
17.95_771.5779n	0	0	0	486.708	292440	183357	150165	283616	331657	369105	234195	129292	75478.8	315783	189830	270035	170589	129027	173432	115619	97083.5	286240	187933	233374	166575	168179
0.56_1171.7470n	0	1696.1	7217.78	1410.08	19690.7	43462.5	69752.8	34413.1	34327.7	24351.3	27219.9	46012.6	52637.9	17765.9	24255.7	41544.2	27809.9	44756.6	70089.3	27368.5	25186.6	47382.2	38957.1	36406.1	22503.3	25175.8
0.79_155.0581n	0	18.281	181.617	106.842	98086.9	90083.6	87554.1	73031.9	83064.1	116297	79140.4	85883.5	65122.3	55419.3	58713.6	64313.2	59718	87482.3	75727.4	102889	59446.5	65293.9	66292.7	79588.9	82542.6	78727.6
16.00_481.3168n	0	0	0	0	20279	5585.25	2157.27	11271.6	5405	8024.52	6823.38	4548.53	2131.73	14542.7	5207.27	9822.61	13537	9234.02	5734.23	8014.13	10527	13512.7	6277.22	6705.22	7124.88	7122.16
16.03_326.2215n	0	176.555	213.803	419.34	6259.37	5965.06	9411.14	13682.8	13524	5374.52	6228.9	3724.44	4680.87	11489	11870.1	3287.47	4784.08	1377.85	17119.7	2618.52	6814.02	7366.59	7733.2	6856.41	9178.97	7744.29
18.11_789.5293n	0	0	5112.18	993.618	74387.6	48512.1	24064.8	72575.6	62051.7	72444.8	40914	31927.6	26890.6	84187.3	43431.9	58087.8	28937	37170.2	38610	39881.5	47697.9	43696	48894.2	50774.2	37596.8	42938.3
18.11_1525.1089n	0	0	0	0	63281.4	24957.1	20757.6	24956.9	31606.5	36145.6	62548.9	39787.4	22227	44264.8	18772.8	26920.7	25833.2	35361.7	36678.6	19249.9	21246.8	36275.4	26929.2	32210.2	27921.8	31235.2
0.56_1233.7148n	0	3871.34	2620.59	1459.14	51081	36648.4	42195.7	44893	42797	42224.6	37012.2	54613.3	31642.5	25127.2	30122.9	35007.4	35727.5	39755.6	42548.7	36257.7	35029.5	37890.8	37085.9	34760.6	32804.4	32652.2
0.56_611.8864n	0	51642.4	42615.7	6848.32	170437	239006	327508	206138	150269	149969	189061	235606	228887	111092	135465	201555	164292	216696	320180	141110	172790	254906	195368	182778	144441	142660
0.63_407.0763n	0	0	0	0	8131.95	15510.4	18720.1	22760.8	25478.7	33716.3	10426.2	16716	14694.7	17324.2	444.324	401.198	12967.9	3357.4	0	14185.2	13101.7	3893.51	17618.4	17530.4	21677.6	20268.8
0.56_327.9115n	0	3242.28	2269.69	418.608	24237.7	19257.5	21628.8	23648.1	20601.4	22045.9	20984.5	32539.5	13174	9309.34	17069.4	16656.5	21010.1	21915	21165.5	17160.2	18904.6	16836.8	22751.7	19083.4	18425.8	14108.5
17.19_674.5371n	2978.98	0	148.89	0	74476.3	44374	42854.2	67865.2	61243.1	64503.6	49633.7	37342	32661.6	65964.4	29965.1	67749	53163.1	42459.4	59374.3	39490.2	52782.2	71978.3	56460	45307.8	49175.3	58215.7
0.63_240.0936n	0	835.764	251.427	96.064	14468.5	17619.5	30152.3	30202	19750.9	29589.5	15329.1	152719	26217	30254.8	110314	20173.7	31093.3	12060.7	26908.7	47472.9	38103.9	25312.1	33508.3	34670.4	37968.2	37451.3
6.57_242.1259n	0	448.416	255.191	265.179	5937.87	10005.7	5654.1	5612.42	6541.66	6859.95	3616.68	4445.23	3857.08	3258.95	3666.06	2935.61	3266.71	3183.98	4684.1	3602.65	2714.05	3491.43	5278.36	3784.34	3743.93	3500.37
17.98_717.5681n	0	846.237	0	723.964	1.06199e+06	550995	423533	621527	728850	700354	831110	437917	261274	849831	524709	821706	755004	459435	653918	428631	336848	945638	497220	689971	521621	545397
0.63_215.0549n	14.2686	0	0	0	16338.6	19493.4	25990.6	11410.8	13546.6	14744.2	13335.7	18834.4	14446.1	8513.35	7915.23	6141.33	8856.38	13315	11870.3	7930.57	11870.4	7685.18	10857.1	11358	9948.75	11847.4
0.56_1407.6575n	0	0	0	0	12464.1	12015.6	26563.7	26671.4	3875.94	17536.1	17731.2	19611.1	4273.97	5070.72	9794.92	14359	5483.05	6189.01	10187.9	6111	5030.59	12752	11675.8	10009.6	7517.63	7645.78
0.56_693.8284n	0	0	409.971	0	42568.9	45212.8	42579.5	38252.4	54361	37316.9	48001.5	37609.5	48735.1	30852.9	24241.1	32967.6	41204.4	39006.1	51308.3	42541.5	37161.6	37241	42869.2	51454.9	43565.5	33506.3
16.26_590.3821n	0	1178	1401.5	1356.23	2632.27	3969.7	5200.93	5124.3	4849.07	4589.85	4084.68	8560.76	1726.67	6708.94	8242.32	4856.36	7201.16	4358.24	7149.01	5334.09	5652.01	5938.13	5668.64	4688.09	5182.3	8558.08
0.63_174.1114n	0	0	286.146	157.479	73145.6	68546.2	63082.1	87747.3	65550.6	78465.5	48962.4	284048	95309.7	117774	149983	84209.2	80631	34701.8	176050	145289	150988	137744	111038	113505	105376	80972.5
16.26_566.3992n	6063.7	4676.75	6648.78	6282.15	22605.7	21165.4	29991.2	22045.9	20670.1	20639.5	18018.5	35972.5	19036.2	25805.6	31294.6	22864.1	26262	19493	18620.8	14985.7	23379	19321	29484.1	20756.8	21924.7	19819.8
6.64_1744.8627n	0	0	259.457	0	2168.02	3101.27	1616.79	13280.6	6399.93	3161.61	16995.3	706.668	2730.79	10217.7	4223.78	1388.4	877.96	1451.69	946.352	2152.56	7958.41	1224.01	5989.16	7059.37	7103.27	5846.48
6.20_938.4667n	0	0	0	0	0	1733.29	158.819	53683.1	1399.59	157.962	15886.4	0	2009.74	70693.4	0	0	0	110.843	263.594	627.321	98793.1	785.293	4187.89	5746.59	5628.12	5426.91
17.98_791.5843n	0	719.539	0	917.152	31646.7	59890	52801.3	42936.8	78157	101244	37775.2	56516.5	29001.1	88320.7	58212.1	90327.3	32652.6	64376.4	87495.1	28060.6	26326.5	102214	38040.8	69879.9	55894.7	58765.5
6.57_261.1205n	0	0	0	0	3312.5	4377.32	2257.85	4424.43	5839.01	5236.13	4402.64	3119	2873.4	5490.41	4638.13	5324.23	3465.51	2468.76	3501.82	6060.13	4695.62	6347.57	5967.84	4176.03	3708.51	3357.13
0.77_368.2417n	0	0	0	0	18146.2	40180.8	27335.4	14346.7	27130.7	17298.1	17973.5	22218.9	23500.7	11456.7	14532.1	9473.74	21011.7	44074	28411.1	18024.1	17624.4	12862.3	19140.9	19310.7	23877.9	20627.5
18.38_831.5376n	0	0	0	0	18541.4	5008.12	5952.65	16528.8	17029.5	22253.7	20854.4	15053.2	7472.27	21844.7	12956.3	17763.7	13966.1	15835.1	10931.3	8401.22	13569.4	17468.5	11817.4	14067.9	10122.6	10097.3
17.79_807.5789n	0	0	0	0	67702.1	41557.7	39088.5	76939.2	95631	127916	59538.3	51925.9	16219.6	106095	51674.1	88273	30427.1	42756.3	45551.3	37421	31469.6	114529	61955.5	68567.3	52573.9	64781.7
0.47_555.3109n	396.263	159.465	499.031	556.062	10223.5	16884.9	56571.3	50341.1	11003.6	27172.9	12439.4	180980	35988.7	36075.1	119516	21161	51980.8	14786.5	38771.8	57087.3	45862.1	29017.4	46659	44736.6	48603.1	37797.8
0.69_172.0134n	0	0	0	0	58466.3	39121.5	59604.8	43394.6	59785.2	45150.8	48582	23575.3	44203.1	37198.6	37290.1	33127.1	41369.1	36307	37527	42470.5	43671.9	37760.5	41836.4	46037.8	35261.5	38061.2
0.74_481.1902n	0	0	0	0	96194.4	126343	120220	232262	235253	227817	79276.4	83882.4	95120	121938	139180	189168	79428.4	124294	150915	134308	132019	216202	141087	128884	134377	119250
0.49_103.9947n	54.0092	6115.3	7515.03	5006.07	180929	155605	191669	137422	161206	168343	166672	151350	150614	130483	147953	137490	158301	145547	147951	139785	144133	159726	145717	154795	137054	147221
0.49_124.0241n	0	1335.18	3880.76	2955.75	100290	83699.3	93969	75478.3	90834.2	85468.7	87949	80581.6	80413.3	73943.4	81172.9	74173.7	84361.5	81490.5	81655.9	79823	78589.8	91354.5	83153.9	82633.8	79652.5	81641
5.08_974.4077n	0	0	0	0	8127.59	7758.77	13033.3	9440.9	8009.04	11071.2	6115.9	49170.2	10939.8	9644.82	36299.1	11958.8	16412.3	5822.02	11877.6	18279.5	17315.2	14874.9	13907.6	14424.7	15210.3	12605.8
0.51_185.9500n	1802.16	1857.65	6784.95	6129.28	722898	482101	586985	554017	571288	571260	545865	508176	438489	512298	544239	506208	484875	446090	410842	558335	465670	558846	564347	576993	497069	474023
6.78_514.2100n	0	203.535	0	0	8203.16	11034.3	5703.74	5707.02	6859.74	2128.4	5871.48	2654.48	4096.65	3320.9	3393.92	2101.08	6411.81	4695.34	15810.1	2810.09	5196.74	6975.53	6503.41	8353.01	6695.19	7145.28
5.11_679.5371n	637.002	973.71	0	0	1446.56	3409.18	2800.83	2143.82	2554.21	3087.75	2318.83	3410.94	2676.78	1706.62	3573.57	3335.12	2672.24	1474.02	1398.87	2965.21	2059.99	2728.8	2365.39	2062.57	1941.68	1894.35
14.63_499.2697n	0	0	0	0	13716.9	5515.16	4029.33	7717.1	11689.1	8906.84	6160.07	3081.21	1900.35	10027.8	4317.05	7770.1	3594.14	5954.32	5107.22	3884.76	2820.39	9086.34	4890.52	6053.47	5020.44	6197.59
17.85_691.5524n	0	0	0	0	216072	152689	86305.1	151220	99887.7	95699	106650	72630.8	67457.6	144407	46805.4	93358.6	92710.4	102675	102504	66783.9	109836	100086	109806	108402	87186.2	92028.4
14.28_373.3551n	14937.6	13006	10947.4	9204.29	173435	212615	217564	153183	140174	230822	325566	152541	200774	535656	156174	289590	401919	299067	395049	179983	153933	344813	224420	174943	212170	206857
0.86_325.4944n	0	0	0	0	3572.86	2451.03	2081.55	4946.99	5263.56	7288.49	5139.28	2584.68	2769.63	8087.22	6103.31	7178.05	8313.41	3308.83	1981.02	8521.14	8411.14	6961.63	6684.94	7732.94	8796.52	8697.57
5.60_253.0943n	0	0	0	0	14917.8	17707.4	15665	5737.56	9707.64	7536.19	12873.4	10598.3	17104.7	5839.74	8843.01	7184.29	11816.4	13899.5	14879.8	6245.19	7669.41	7886.79	9764.39	12215.8	6544.35	7123.13
17.85_715.5531n	0	0	0	0	54380.3	33684.1	22977	48426.1	63139.7	59629.5	50348.3	31642.3	14807.7	63337.1	35039.2	54287.5	32505.5	32158	32831.4	35683.5	28657.3	65379.2	48889.7	43004.3	34917.5	44007
0.51_71.0735n	1644.4	1044.99	766.128	542.779	29853.2	14737.1	15135.2	23130.5	24973.9	25660.3	32374.5	13836.2	16442.6	22914.3	27134.2	25460.9	41865.3	13355.2	12943.6	28207	21493.1	24833.2	21739.2	22758.7	22314.9	23281.5
18.61_761.5946n	0	0	0	0	159772	50385.2	18360.6	221954	128637	107889	71374.7	23982.2	21058.1	162059	54685.6	92992.5	59276.6	39494.4	31124	52288.2	154584	100461	77335	76579.8	76926.6	87031.5
17.85_745.5630n	0	0	0	664.912	283849	181699	145778	269803	311531	274337	216942	138964	76712.9	302866	160301	236006	185003	133077	141002	152502	124008	241217	218190	206091	162464	181457
0.86_259.0684n	0	0	0	0	222200	428736	449187	356774	353435	387727	314075	362622	748411	476600	377079	329885	239191	269907	326426	428146	572864	354494	329103	425454	397342	343481
6.76_869.5359n	0	0	0	0	50.624	263.392	0	23613.5	1778.13	0	1154.55	0	791.336	24630.9	0	0	0	0	325.391	0	20977.8	0	3219.97	4076.51	3943.98	4540.28
6.76_1269.7906n	0	135.836	0	0	0	0	0	156159	28995.8	27870.5	173.786	0	0	123465	15268.2	12456.2	0	0	724.426	48822.9	86330.3	20342	23448	23126.2	23542.6	29463.7
5.21_247.0262n	329.581	198.305	263.651	236.521	633.025	4281.01	6311.02	310.809	1243.5	1438.79	719.957	6231.29	5882.12	215.927	3480.09	2027.81	489.107	7457.52	6707.21	1922.53	846.928	2070.04	1551.13	1641.47	1305.33	1353.62
5.21_243.1100n	0	0	63.8677	0	26537.3	41973.1	81848.6	134261	46984.4	138080	91149	193064	463265	206890	353521	66092.6	27984.1	48373	49413.9	260439	318350	45020.7	164794	200158	128376	231835
0.67_278.0395n	0	0	0	0	62565.7	47911.6	100484	82894.7	79130.7	72553.5	98226.6	161881	82903.3	86905.6	153118	84709.2	140248	61591.1	74856.3	141443	89826.6	114231	105914	112685	85728.7	89133.5
14.69_493.3167n	0	0	0	0	10251.8	2506.06	1560.17	5178.99	3966.7	3820.46	7265.75	2298.98	537.624	5226.7	2402.77	2859.34	3532.28	2136.24	1973.5	2311.85	1509.05	7483.93	2468.16	2984.67	3202.58	2236.9
5.99_249.0306n	0	0.0951937	0	0	2365.27	1842.36	3035.16	2868.46	2428.71	3198.34	1773	4480.47	2116.5	2060.53	5520.31	2684.12	3534.19	1982.33	3160.39	4610.33	3099.24	4274.61	2864.12	2804.72	4824.9	3177.72
17.66_789.5062n	0	0	0	1141.03	358972	202351	187557	275442	340201	365232	350151	227241	128945	299214	230044	308978	308067	266957	280153	247170	240540	344704	219323	256884	272144	283895
0.69_180.0629n	0	1254.87	1452.41	1299.19	79536.1	56368.2	66878.1	80438.4	74122.6	73527	84437.1	120695	81946.3	109317	156883	103574	122908	66896.5	66255	152272	101537	126817	107218	109748	88744.8	92124.7
5.64_916.3473n	0	0	0	0	0	0	0	21053	26010.4	40642.4	0	0	0	20802.3	18917.3	23586.3	0	0	0	23961.9	17648.1	20988.1	15356	14640	14176.6	9989.69
0.88_443.0239n	0	0	0	0	206462	523732	569167	322865	326968	314429	275529	312218	660096	305751	281208	379288	246642	339915	266943	363622	350931	221901	302351	320130	275858	241922
0.88_184.0956n	0	0	0	0	5874.33	4302.54	4909.67	7375.03	6966.44	8057.55	4015.98	5370.17	3000.53	5942.59	8199.51	7906.03	3829.63	2885.38	2711.06	6699.93	7565.35	6339.78	4376.84	6404.34	5155.65	5426.34
6.03_201.0783n	578.288	271.686	625.292	400.753	14086.2	5039.48	4806.16	3835.13	5576.16	6418.61	9119.19	3616.92	7868.58	3239.33	4288.17	7301.5	10846	7811.88	8726.18	5818.59	4158.63	7313.97	8205.7	6039.14	5334.11	5050.18
17.74_787.5139n	0	903.81	1406.86	116.938	36245.2	33462.5	29512.1	47589.8	55239.7	72623.6	37441.7	27535.6	18354	68331.7	38939.8	51767.3	27233.9	34652.3	29050.1	30556	27300.2	42864.7	34607.7	42765.1	44168.7	37098.9
0.88_130.0375n	1952.39	1488	1848.17	2186.58	20260.9	43627.1	48016.5	31883.7	36168.3	39990.5	30424.1	37252.5	80023.4	50856.9	34615.5	29429.1	25355.3	27673.4	33238.9	46661.8	59606	34720.5	30344.8	40902.5	39316.3	32065.1
13.72_343.1495n	338.851	787.254	664.823	744.797	5818.81	7161.51	4600.44	4612.2	7232.73	4163.7	5779.77	10480.3	2524.93	4305.63	12137.7	9415.29	5372.14	6928.08	4458.48	7927.35	9909.53	3928.91	4227.4	5026.65	5158.99	6040.93
17.74_815.5203n	0	0	0	0	197118	118691	106910	135723	192186	245848	213378	115186	55817.7	219308	132940	204557	126191	132986	126013	97318.3	101891	234202	118232	164826	165603	159237
0.88_148.0563n	0	0	0	0	7889.27	4423.05	2636.89	7233.56	13853	7446.98	7199.46	4234.5	3645.1	10589.2	9617.21	9051.25	9925.67	6442.59	3246.82	12566.3	9283.15	8958.79	5248.4	6349.8	7212.29	7391.65
0.88_145.0374n	0	0	0	0	728.461	449.796	571.47	838.153	826.795	753.138	475.927	987.698	1246.39	715.558	1593.81	1297.9	468.322	744.037	759.406	552.069	1711.85	977.299	776.808	954.335	873.053	1215.65
0.71_341.1316n	0	0	0	0	825.715	1153.66	0	716.301	1031.63	1211.11	0	110005	2561.73	1519.47	72343.9	565.906	1057.05	2038.45	0	5555.51	6077.22	550.994	7867.62	8902.11	6385.19	7772.78
5.03_813.5060n	77.8108	0	0	0	824.858	489.248	94.8931	1607.79	1994.64	1425.45	1233.87	0	666.634	4199.85	797.43	1822.97	35.9145	515.841	288.386	591.806	3373.63	1078.52	1136.71	1114.94	1488.73	1489.73
13.97_450.1570n	1460.24	634.307	3978.71	2795.67	5419.36	3552.2	2851.35	5454.04	7497.01	6347.71	3925.29	5183.28	6096.94	9930.69	9663.32	10222.4	5445.17	10491.4	8496.59	5285.55	10179.1	6962.35	7333.36	7118.3	7518.62	6180.78
6.36_210.0798n	8132.34	6517.21	5939.18	4747.76	3108.88	3429.75	4779.88	2096.19	2900.53	2616.88	24736.7	20349.1	10153.8	12309	43995.6	40462.4	9209.53	13073.2	13323.8	5796.58	9978.35	7729.03	13401.8	10989.6	11982.7	12665.2
18.80_813.6261n	0	0	0	0	220047	108549	96268.2	91684.7	117301	129354	215378	150336	64827.7	126958	80135.5	82046.6	115466	128123	135134	50081.1	51492.4	134473	97555.3	95349.9	104393	102614
14.02_449.3136n	0	0	0	0	467.455	582.623	1901.16	554.092	508.72	1468.18	535.532	4284.64	2324	3033.93	4677.2	1898.4	2062.9	1157.54	1877.71	2818	2436.91	2645.43	1704.2	1489.54	2008.01	2224.5
5.03_382.1416n	0	0	0	0	4036.06	4706.69	4470.78	11713.8	13873.3	8759.72	11271.4	3512.93	3542.3	12539	8794.11	14922.3	20737.4	2372.91	2743.48	10670.3	18357.1	12686.8	9283.02	7605.18	8149.55	6858.33
0.71_88.1096n	0	557.978	40626.7	24645.9	201979	204722	190076	245094	256854	271479	151854	180141	228541	219722	232083	194560	178442	163682	233915	220012	203364	224036	216045	208354	198949	162877
17.77_689.5364n	0	0	0	0	38381.9	27860.9	18851.7	41672.9	32563.9	32130.6	26405	19262	24490.6	55665.4	16271.7	34474.5	19973.1	31437.3	28862.4	20478.5	36684	34077.2	24554.7	29063.2	27275.3	29810.6
17.66_867.5206n	0	0	0	0	78265.3	50491.4	45772	58743.7	79718.4	85991.6	84919.3	57283.7	38993.5	65260	57516.7	76086.4	77630.5	66604	69449	62401.1	60324.8	78308.2	57454.4	66211.8	71017.6	68939.8
6.00_263.0462n	192.751	108.888	0	372.563	4346.54	2495.66	4737.08	4341.68	4171.54	4707.17	3102.59	6413.42	3089.07	3694.68	8560.7	4191.74	5980.01	2837.44	4645.7	6166.56	4975.4	6115.57	4343.86	3967.83	6609.61	4882.39
6.08_310.1191n	0	0	0	0	54.0321	4266.71	4161.86	1047.53	2244.11	1661.11	1860.76	1707.19	876.728	1057.42	1169.25	2103.38	3122.97	787.662	3354.82	1171.76	583.057	2184.36	3176.74	2185.13	2563.61	1932.66
17.77_719.5471n	744.442	401.837	1095.79	0	53726.5	24279.6	17636.5	43672.8	39806.5	42823.2	24054.1	18862.1	11590.6	53019.8	19458.5	35689	23399.3	20593	18398.9	17482	23717.8	29087.2	32614.5	27416.4	26309.2	27628.3
0.69_229.1156n	329.073	125.234	1168.55	792.36	642.367	410.44	1926.03	6634.82	1904.73	3572.28	1691.65	6328.95	1387.51	6551.59	29993.8	6929.12	2436.52	0	575.182	10756.1	13956.8	5831.59	6885.92	7369.91	5537	4772.2
0.74_342.1154n	0	434.121	142078	91386.2	71270.8	25182.5	21547.6	216351	239709	162708	59282.6	25683.7	19947	111093	118689	154896	62054.9	38140.7	31963.3	211425	136527	212639	143944	147942	125127	118219
5.21_300.1289n	0	0	0	0	229.216	861.984	2562.82	1641.62	900.083	2450.02	1808.14	5590.88	6737.46	2845.41	6473.96	2100.45	2898.33	785.46	1276.81	3838.4	4140.63	1791.02	2439.73	3517.92	2289.7	3733.15
6.41_772.3242n	127.516	173.344	0	1578.96	436.699	688.723	0	12617.3	26796.9	21385.4	784.739	371.769	522.824	15340	15592.2	23115.4	124.411	41.8747	577.56	21651.9	17829.1	22840.5	9625.14	8357.14	8719.73	9552.62
0.79_468.0613n	0	0	270.431	0	14906	5825.97	2304.14	64408.2	60600	57008.3	12659.4	3512.41	1887.82	43105.5	38834	48736	13202.2	4934.32	3934.12	50274.7	40551.4	45339	27777.1	29424.9	32208.5	36116.9
0.51_124.0102n	0	0	249.288	130.102	9956.96	7382.48	8816.18	6922.53	7944.47	8927.32	8284.32	7739.64	8217.12	7624.8	7592.31	7221.19	8056.22	6649.91	7037.36	8086.01	6003.89	8021.67	6891.75	7622.08	7457.66	7793.57
15.24_527.3013n	0	304.974	0	0	21181.9	11144.5	8374.5	10391.8	12115.5	15018.7	12394.7	8881.63	4830.06	11624.2	4744.9	10614.7	12082.7	14909.6	16981.7	4850.52	5162.25	11419.5	9316.15	10904.4	8663.45	9732.93
0.67_182.0785n	0	130.458	892.177	1013.66	20758.6	40256.4	69757.6	11205.6	13145.9	12634.1	15924.7	29673.5	66184.9	10374.1	13408.6	12689.8	11733.2	38045	52460.7	12561.5	12006.1	16036.3	22514.4	22900.6	17841	17418.5
15.24_495.3327n	0	0	0	0	12957.4	4168.34	3248.03	10160	6843.9	8611.83	3984.01	2700.64	1919.93	7265.39	1799.78	5856.48	4470.37	4808.21	6028.32	4771.77	5263.39	6434.95	5173.34	7291.19	5510.08	8531.41
6.11_801.1214n	0	0	0	0	46791.3	38333.2	38864.8	47633.8	79481.6	80431	41673	28203.9	36060.1	38337.6	41376.2	47518.1	39899.2	33934.9	29913	45987.7	40623.4	53505.5	64069.6	57325.9	49424.5	43178.3
5.55_798.0440n	9594.45	8347.7	11080.9	8619.55	314135	166762	170545	117876	218050	276261	273710	121010	131703	117889	147392	192504	254199	105634	137512	221727	114960	193030	229277	221403	185798	191269
18.56_767.5450n	0	0	795.421	1166.42	156625	100082	83508.3	91735.9	81504.9	64378.1	97180.5	65181.5	56669.5	68231.2	38325.8	50744.8	80439.2	83226.4	83706.3	36035.1	72341.7	60557.3	61483.2	68752.5	62792.1	76541.1
0.75_426.0863n	0	0	0	0	76246.8	48959.1	38152.1	240152	73477.9	26082.4	20731	36148.7	28447.2	99648.6	42804.9	27645	15237.8	46850.8	65031	11934.9	65081.4	22487.3	61326.3	70498.3	57683.3	67693.7
0.77_170.0688n	332.304	441.172	237.717	184.736	18471.4	34255.4	32014.1	23601.7	38426.8	35724.8	20742.2	24064.9	35751.6	31443	29946.2	21635	24712.3	29368.5	28447.8	36133.7	46825.2	27334	34014.6	37561.1	40031.5	24380.7
0.51_233.9530n	318.711	43971.2	10243.2	6817.38	30643.7	24206.4	41553.7	33820.4	31138.7	30755.9	30448.6	111448	31058.4	32302.7	82839.6	27260.4	42964.3	55744.8	30680.2	37661.4	42059.8	34340.6	42894.6	45158.5	37379.7	33108.4
0.77_175.0300n	294.512	221.889	127.908	157.671	43517.2	63171.3	80445.4	37960.5	28504.9	32892.2	42259.2	47393.1	98149.6	29651.9	19883.4	31810.5	36827.7	40069.4	72433.5	21060.3	21192.1	33267.2	43577.6	45230.1	43138.5	34243.7
15.04_525.2857n	0	0	0	351.397	47303.6	17213.3	12795.4	18752.5	25529.5	28801.6	23608.1	11908.5	7999.89	20538.4	11073.5	19385	19852.3	24062.9	22529.4	10328.2	7750.86	23090.2	14771.4	19086.5	17013.2	19122.8
17.53_760.5032n	0	0	0	0	152952	94868.8	70463.1	121955	96384.9	118232	136906	68193.4	79000.1	149874	80389.1	101666	88907.6	83977.9	98221.5	82562.4	117406	152417	80770.7	97833.5	103460	106363
5.24_232.0252n	476.893	248.311	226.78	288.762	1395.55	8731.06	12833	642.352	2188.38	2945.59	1144.39	15579.8	11736.7	499.591	7673.64	3606.45	1361.81	13224.5	12326.9	3251.07	1784.48	3602.07	3871.78	3941.62	2753.73	2253.89
5.24_560.2945n	0	0	0	0	3470.19	1756.51	1783.3	2744.15	3511.81	2806.34	2067.3	901.903	1561.51	2574.62	3998.96	3218.15	2304.73	1820.44	1574.93	4286.17	2085.88	4045.49	2728.76	1868.62	2949.25	2195.55
18.59_771.6153n	0	0	0	0	233893	129931	115869	98473.3	145857	152080	224684	148613	80014.9	125048	96335.8	124499	153046	145539	140958	69823.6	64654.6	181263	114552	115349	117840	132603
0.67_216.0394n	0	2386.06	186.136	750.063	10932.3	2431.81	2089.99	4882.66	4741.61	4964.74	9772.27	764.5	1931.3	5047.36	4076.65	5603.44	7206.78	1964.17	1084.64	4598.88	4400.7	4287.21	5017	3632.1	3517.37	3761.12
17.87_783.5789n	0	1226.01	0	0	398039	287705	280652	379368	468298	546390	321541	224383	112881	454114	267913	397769	209071	235420	239453	207705	163294	426575	352446	334066	255342	278204
15.42_453.2855n	0	0	0	0	7374.43	999.031	0	3746.48	206.874	3456.03	903.018	1121.02	350.396	4636.43	475.973	4387.49	2702.42	1718.05	833.109	3486.41	2354.59	3833.68	1449.18	1043.91	1423.59	1007.71
19.06_747.6148n	0	0	0	0	132361	64340.6	5245.15	125428	77226.8	57715.6	63515.1	22160.3	28435.1	86309.2	17697	33287.3	43241.8	41686.7	42896.7	26903.7	117809	50260.5	27884.6	53626.6	55093.9	52053.8
7.48_848.1700m/z	2282.08	2790.61	718.002	1377.67	12829.6	9284.4	3906.05	17888.5	16242.1	11500.2	9604.98	4880.67	4890.49	8558.12	13564.9	11402.9	7121.69	4618.45	4865.96	14148	8230.84	10494.5	8675.81	8074.4	13619.6	8327.26
7.24_851.1212m/z	0	469.804	371.095	436.778	2670.96	2413.49	670.897	1244.3	1959.9	2776.1	5374.33	3804.77	2899.16	1858.09	3418.4	4312.09	3309.68	1221.25	594.747	1755.61	2327.31	5077.79	2365.94	2887.7	2116.18	2154.12
7.50_501.7187m/z	0	0	0	0	0	157.42	0	3350.75	604.898	0	3537.2	0	534.853	4614.82	426.019	282.017	0	0	0	1969.11	3312.69	620.478	1798.64	2508.24	1865.82	1682.55
7.26_244.6567m/z	0	0	0	0	768.874	174.584	0	2072.15	1673.67	2375.47	867.803	151.441	65.179	2483.53	1595.32	2228.1	1701.13	139.263	0	2933.04	2144.36	2475.01	1613.73	2277.69	1663.46	1310.05
7.48_848.2952m/z	65.1381	457.163	1583.35	757.405	13301.1	5361.3	5482.24	14526	9448.18	12865.3	5096.43	5958.27	4201.28	8584.14	8399.91	10082.4	7294.42	3361.98	3937.99	11035.5	7363.68	6782.22	9975.01	9325.47	7785.87	6481.86
7.40_492.4909m/z	0	0	0	0	0	0	0	3993.54	3664.66	6233.77	0	0	0	3211.69	2060.67	3218.38	0	0	0	3647.8	2699.41	4236.81	2478.88	2666.39	3097.68	3847.99
6.25_472.9952m/z	0	0	0	0	128.396	0	0	717.712	580.425	497.45	119.77	0	0	499.982	266.174	249.137	0	0	0	968.948	624.023	105.294	1413.42	1001.72	810.812	849.533
6.25_555.7553m/z	0	0	0	0	0	4119.29	132.659	12904	3927.37	144.601	24668.6	0	2051.71	8661.44	230.214	0	819.043	160.931	0	0	6195.9	458.589	10216.4	11028.4	7742.25	8693.29
7.48_848.4208m/z	2623.16	1632.2	1744.57	408.751	10688.4	2066.38	5410.66	10563.9	12269.2	9804.03	7746.24	2441.46	6140.91	2968.68	6233.7	7842.72	7422.23	4932.79	3676.36	10442.5	6202.26	8324.53	7508.77	4324.97	8893.53	6966.79
6.33_543.7695m/z	0	0	0	0	1568.4	4424.71	2266.61	3006.3	2935.99	406.431	2036.15	805.546	2643.38	2906.15	512.64	1098.65	186.081	2901.66	1419.79	1629.05	3232.03	457.753	1707.97	1857.93	2537.57	2183.96
6.26_336.8582m/z	0	106.566	0	0	1678.25	655.846	163.278	782.794	1043.01	1724.69	588.246	0	94.8193	544.438	58.7377	154.609	217.855	968.862	538.373	146.987	489.645	640.708	262.081	298.996	171.994	347.12
6.26_343.1317m/z	0	0	0	0	0	0	0	241.871	0	531.502	0	2322.14	543.241	221.375	2673.21	515.705	0	0	0	464.008	600.248	228.421	713.437	906.379	530.347	495.42
7.24_909.6987m/z	569.338	173.649	0	1727.29	7216.33	6976.24	3106.84	5393.6	3347.35	10267.8	6173.78	4628.42	1298.99	2081.95	7740.6	11939.6	7142.99	7742.37	3994.83	6073.23	1322.66	8204.92	7241.42	8872.79	7761.25	7483.6
7.48_849.9311m/z	0	0	0	4477.85	2003.71	913.022	3336.04	1404.78	4548.77	2295.39	3048.38	3430.39	1825.9	3109.67	871.158	2132.05	2505.91	535.699	3424.8	694.46	1977.08	2462.56	3890.44	3934.09	1984.18	4153.45
7.50_463.2556m/z	0	0	0	0	519.014	1079.9	0	4738.32	1729.35	2399.57	3195.79	534.849	587.337	3747.89	2199.71	1711.63	208.04	0	243.272	4533.9	4196.15	2470.17	2219.16	3067.41	3507.87	3468.59
6.26_398.2234m/z	0	14.7126	0	0	2441.21	2311.88	1419.66	1972.9	3638.32	4072.58	2032.31	1257.17	2151.09	1978.52	3053.69	2895.1	2743.2	2636.44	841.08	4283.56	1970.49	4183.57	3160.83	3889.16	3090.36	2894.67
6.36_190.0891m/z	0	0	170.407	33.2288	14553.9	9667.05	6702.78	5236.42	7827.51	3524.95	3606.12	2966.07	1270.39	4041.3	3882.71	2330.19	3663.01	5580.34	4280.19	2114.34	8546.75	4260.23	3440.27	2684.47	3588.03	3526.71
6.34_295.1281m/z	5.53145	9.34063	8.76675	14.7392	192.119	5476.08	7425.11	806.745	3184.88	1259.2	1028.49	3318.42	2795.69	919.761	1416.44	784.214	1959.46	2165.11	3124.54	844.806	684.679	2317.48	1915.45	1603.77	2110.11	2070.42
7.26_186.1120m/z	0	0	0	0	547.411	1546.95	1433.2	1679.99	947.982	1461.01	1083.91	2170.33	421.346	2188.2	2580.83	1566.05	1335.22	1369.96	2484	1621.84	2151.3	1733.14	1461.48	1583.86	1530.84	1224.69
7.50_404.7548m/z	0	0	0	0	0	0	0	9402.35	502.45	0	0	0	0	24787.2	110.893	214.673	0	0	0	0	28247.4	280.567	3210.59	4250.81	4578.21	4351
6.32_245.1853m/z	0	0	76.2156	0	250.508	769.001	984.373	1203.51	1153.65	1243.13	1228.24	7984.05	1046.03	1752.02	6214.88	738.295	280.71	1575.13	1984.3	1339.47	3141.4	553.9	1937.68	1478.47	1678.58	1487.35
7.50_542.0343m/z	0	0	0	0	0	292.423	192.384	246.495	0	0	460.683	944.436	276.986	115.189	1869.29	897.181	414.524	406.268	201.552	2095.08	225.052	729.738	1608.85	1465.15	1644.87	1003.07
6.25_130.0649m/z	164.811	193.417	96.7892	113.373	552.54	543.12	554.64	384.619	483.982	419.056	417.964	285.625	403.083	193.894	196.999	186.439	274.971	374.862	342.224	227.715	149.905	282.026	318.606	412.608	322.695	286.747
6.36_260.1848m/z	0	0	0	0	1277.15	1946.64	2081.18	1407.83	2419.13	3018.49	426.869	750.489	841.476	1220.91	1408.59	1219.89	911.1	732.875	1142.52	1862.83	1279.36	2530.74	1137.99	959.282	1313.99	1437.13
7.18_581.6590m/z	0	0	0	0	0	245.407	0	7527.85	0	704.491	3773.3	0	290.026	11503.1	973.046	191.751	231.99	0	0	3768.43	7490.96	0	2404.95	2287.46	3376.57	2160.6
7.50_783.8811m/z	685.341	677.904	34.149	0	2992.44	815.713	1079.02	13.8687	1263.63	1490.51	0	1343.57	0	635.603	950.376	1933.41	1352.27	341.289	0	2009.31	1242.64	1184.08	1141.14	1698.58	1604.84	1940.11
7.40_546.3077m/z	0	0	0	0	5261.74	4828.61	2441.57	381.784	1799.85	174.654	2499.59	393.855	2635.74	232.285	0	0	725.852	5351.14	14750.7	233.444	180.137	891.913	855.498	467.449	896.119	793.948
7.50_774.1436m/z	534.346	1434.6	142.489	2135.71	68829	49567.6	44964.1	5488.74	86240.4	91553.9	13308.1	83661.4	46297.7	4272.01	99617	77402.7	64112.4	37941.6	27680.8	102736	3072.65	75901.7	58209.8	72360	68610.2	51644.9
7.50_773.8927m/z	88.6636	3174.88	1981.67	0	81015.1	52061.3	49448.8	6463.99	89915.8	94242.4	13882.7	98981.4	52515.5	6129.92	113185	74133.9	73362.3	42307.5	30532.8	113791	1577.05	79620	71878.6	75872.8	77397.8	58283.1
6.25_333.1649m/z	0	0	0	0	0	3524.63	7003.7	680.987	1783.18	1533.89	2194.83	7353.94	1410.19	1022.55	2525.93	1985.76	7787.38	1908.94	3111.16	2022.39	661.049	3339.46	2204.44	2656.51	2490.64	2507.45
7.18_592.0585m/z	344.652	0	0	0	0	0	523.68	4542.27	247.514	177.61	13146.4	208.886	1260.49	17105.6	433.529	0	215.358	0	330.149	1030.77	11457.1	0	1789.71	1665.49	2438.59	2728.7
7.50_712.7839m/z	426.36	1004.1	0	597.715	4734.17	3179.34	530.328	2481.92	2415.41	3924.7	2691.24	1478.42	1660.24	2965.19	3794.62	3134.3	3184.46	3445.26	649.904	5541.38	1081.61	4025.19	2487.95	3124.69	3717.63	3369.83
7.18_639.6020m/z	0	0	0	0	2229.69	575.56	0	1084.52	532.833	1470.1	812.313	0	0	320.506	0	0	727.58	0	383.108	600.429	737.737	422.244	1112.52	569.948	731.705	704.61
7.18_662.0373m/z	0	435.407	0	132.853	5257.05	3263.41	445.624	6265.58	2603.65	1728.57	4846.55	792.659	523.957	6679.07	4309.69	1807.42	4488.06	1238.09	481.114	6182.8	4756.78	1924.72	2802.39	4240.41	4317.51	3035.21
7.21_538.5301m/z	0	0	0	0	602.38	1213.48	665.914	2685.67	1911.37	1658.14	1361.14	1045.18	1185.15	1102.23	2151.2	1065.81	0	0	457.168	1264.92	1664.37	1092.16	1485.97	1552.72	1121.05	944.9
7.21_538.7801m/z	0	0	0	0	1591.93	1052.52	624.165	2932.63	905.847	1345.19	767.81	824.911	1677.48	674.079	1364.15	1347.46	181.408	232.713	610.367	735.671	771.371	630.078	859.143	841.459	977.434	1219.46
7.21_569.9127m/z	896.986	202.325	350.695	1052.98	4268.38	4807.61	3267.21	7354.81	10648.3	6965.32	8206.28	3350.05	4931.82	9616.65	7077.24	5865.22	6355.62	5398.77	5262.47	5621.13	9920.24	7808.95	5593.03	6092.48	5296.19	6704.58
6.33_492.9316m/z	0	0	0	0	0	1821.23	171.897	3828.18	0	36.9385	7451.03	0	1375.09	6945.52	107.701	182.606	0	0	321.007	242.158	7361.04	0	2624.85	2454.07	2533.92	2064.57
6.33_294.8604m/z	503.939	177.665	0	0	610.842	3731.86	1650.59	1368.52	3879.52	3935.8	1459.77	4464.92	1492.47	829.349	2558.96	1583.5	2049.45	1120.99	1705.91	3067.96	1605.85	1439.84	1374.89	1120.5	1052.24	930.947
6.25_383.6970m/z	0	0	0	0	257.756	2678	677.68	2696.89	701.118	168.035	4901.23	0	1117.93	1472.23	0	0	175.384	123.267	232.552	75.2405	1193.77	1.21849	1682.03	1956.16	1590.56	1081.55
6.25_409.9026m/z	0	0	0	0	0	0	0	3782.9	1595.93	1986.86	0	0	0	2857.79	423.082	386.919	0	0	0	1111.47	2748.23	1544.46	1519.75	2259.71	1305.71	1574.22
7.24_580.7826m/z	0	0	0	0	4232.96	3026.05	3347.73	5078.68	1375.28	2829.42	3542.67	2367.81	2290.41	4888.67	2161.59	2499.63	1781.32	3653.68	3392.69	2323.94	4096.01	1483.75	3039.15	3241.29	2188.11	2413.27
7.40_514.9346m/z	0	0	0	0	314.985	236.815	0	5590.55	5954.6	8314.39	805.072	20.141	0	8097.54	4383.17	7068	0	160.232	0	6062.09	3386.69	6574.23	7964.94	9153.95	7247.77	7461.93
7.24_764.4151m/z	2734.2	3262.22	767.551	5502.69	11278.3	10345.1	9019.27	10751.4	4154.88	12057.8	7328.79	1875.89	4477.62	8125.21	5805.39	5989.41	4865.36	6200.22	2796.23	5061.55	7441.4	4221.93	8533.66	5892.19	4855.44	6829.43
7.26_556.5255m/z	0	0	0	0	3785.81	5330.06	2963.21	1036.33	0	0	3810.51	3368.81	2250.75	728.461	0	0	2290.44	2948.96	2445.41	382.197	380.083	0	624.14	1192.62	1232.85	948.839
7.24_796.2357m/z	775.035	0	0	0	6878.69	3259.23	1013.07	432.222	2861.07	2877.47	5483.82	3010.74	4320.01	2126.94	1729.82	6983.81	3393.6	3105.86	1928.51	2838.84	0	7470.48	2238.69	3797.93	3170.83	2533.92
6.25_450.7611m/z	0	0	0	0	17862	18122.3	7116.43	3822.38	8686.27	2810.55	16350	164.475	9055.22	1148.26	8.03721	169.899	2703.99	9297.48	18116.1	79.1883	1906.46	2896.31	2937.28	3103.76	2391.42	2582.26
7.24_796.3620m/z	14.0586	0	375.867	0	3573.16	6132.2	1318.03	0	2454.85	4341.07	2408.12	3829.66	2915.04	2823.09	1780.88	6666.35	2892.06	3655.18	1104.07	1504.39	928.446	5241.27	4506.83	2426.74	4010.19	4523.82
6.34_421.1747m/z	0	0	0	0	8520.98	5077.16	3244.64	3933.71	7239.02	6191.93	5080.63	3702.2	4045.81	4835.82	4365.19	4522.48	6295	5348.74	3039.71	5089.36	4199.07	5772.87	5420.43	4351.49	5684.71	6247.06
7.26_697.3840m/z	930.125	0	0	34.0807	10840.5	8178.26	7237.87	2181.54	9888.73	8573.27	5014.58	6205.74	3577.89	5.42858	5713.27	6089.25	10138.1	4238.56	4588.57	10718.7	929.036	8229.73	8296.05	7112.06	5987.59	5627.97
7.40_386.7030m/z	0	0	0	0	0	0	0	794.728	1311.69	1726.02	0	0	0	1447.15	1082.72	1385.21	0	0	0	635.97	711.657	766.378	1806.05	1475.3	1198.87	1830.91
6.34_554.2852m/z	0	0	0	0	58.255	600.442	0	28153.2	31304.2	28771.9	761.637	45.7628	228.243	28844.1	11475.2	8718.96	339.9	252.604	0	15518.2	25127	13706.3	18654.6	19469.3	23208.4	31831
6.29_565.0333m/z	0	0	0	0	720.819	1407.8	599.489	1013.05	1102.36	205.148	1044.81	856.022	462.882	665.012	131.726	0	678.139	0	0	1189.63	662.426	114.886	644.164	793.952	1031.3	512.817
7.26_849.2524m/z	128.791	852.531	1185.61	1487.95	6206.4	3832.13	3786.17	3728.95	5280.29	6825.54	4935.38	4008.27	2692.02	3384.8	5796.1	9102.57	3809.54	2683.62	5123.57	7415.22	3105.49	10324.2	3215.77	4308.76	4363.36	4327.97
7.26_849.3190m/z	3137.6	1427.1	852.774	0	4548.67	3218.82	2476.44	4051.09	2452.2	5639.75	7186.56	4248.09	1491.36	4940.49	6935.45	5043.94	11555.5	6409.65	3783.37	6515.33	1775.05	8081.19	3924.46	4203.18	4548.76	6562.39
7.45_537.3065m/z	0	0	0	0	0	0	0	1957.34	1266.62	835.748	0	0	0	1066.96	1025.06	3054.53	0	0	0	920.476	0	1531.06	1480.56	996.419	1022.95	1064.17
7.34_154.0859m/z	0	0	31.1427	0	0	174.063	459.026	287.838	129.866	480.336	319.678	837.616	26.89	254.836	1730.33	1351.24	154.925	432.318	170.335	414.17	2506.45	648.302	638.531	547.504	476.658	749.83
7.26_979.7532m/z	0	0	0	1344.98	4840.46	2012.71	3837.72	2311.69	3115.62	9667.91	4015.66	3127.81	2812.04	4222.39	2701.17	6478.55	8488.81	3066.76	2961.09	8237.15	2308.28	5998.55	3470.92	3238.59	4090.85	3333.72
7.26_979.8314m/z	0	634.848	0	763.833	6273.45	6222.55	3025.36	637.954	3575.93	1888.94	2616.95	3224.75	2343.77	2636.78	2402.46	7566.61	4252.41	2955.88	5385.32	7275.49	67.9083	7059.69	4754.79	2663.33	4092.49	3619.27
7.45_516.7898m/z	0	0	0	0	316.407	369.404	0	2176.12	2431.45	928.539	228.907	0	1447.24	1345.9	1845.91	2070.5	0	0	0	2218.39	2050.29	1619	1215.84	1034.78	1533.73	1647.07
7.32_853.2622m/z	82.1533	0	293.244	21.0705	131.49	999.357	343.462	468.429	1317.29	993.41	0	2751.65	668.748	0	889.831	741.029	4648.82	1797.98	1249.29	0	0	2818.54	2165.83	1358.7	1154.48	1758.15
6.32_461.4907m/z	0	0	0	0	1642.25	1728.52	727.441	7269.77	5947.74	4121.52	588.68	359.184	845.856	10447.6	2067.88	1529.85	925.267	975.824	138.832	2272.6	7758.63	2989.71	3664.94	5164.61	5422.65	4780.54
7.45_412.2086m/z	0	0	0	0	793.727	2605.21	1716.98	1655.07	2120.93	1059.01	1979.27	822.602	834.216	1163.64	900.398	916.62	651.247	975.836	2060.06	347.648	1043.35	1339.64	3570.87	3749.15	3168.45	3004.57
6.32_461.7414m/z	0	0	0	0	893.324	1157.13	142.361	5109.39	4931.66	3526.9	1219.18	597.552	376.901	6673.65	1109.05	855.399	930.138	637.021	482.982	1573.98	5239.88	1509.36	2840.05	3548.68	3183.25	4332.45
7.29_512.7726m/z	0	0	0	0	1893.54	1204.37	0	1281.63	896.9	1429.14	906.821	239.375	240.035	600.245	784.513	1589.09	1604.5	1320.57	789.394	384.519	359.058	322.758	1207.69	1609.3	1660.02	1031.79
7.32_538.8031m/z	0	0	0	0	0	0	285.828	6061.24	0	0	261.289	0	0	4157	0	0	0	0	0	0	4506.73	0	616.59	653.463	685.743	1099.4
7.32_481.2519m/z	0	178.66	0	131.163	1722.37	2165.47	402.2	193.446	0	234.149	5152.47	141.152	1261.15	375.609	172.548	146.484	350.408	977.503	239.23	221.221	200.381	124.447	308.93	304.383	203.248	234.309
7.32_313.1538m/z	8.38177	0.419947	0	0	0	0	265.222	184.26	0	425.432	0	5814.8	155.437	272.604	4598.6	244.831	0	711.861	338.327	537.287	711.44	0	551.692	654.9	634.495	509.705
7.45_258.6598m/z	0	6.24993	2.57467	0	1512.86	1049.94	1054.5	133.272	168.171	428.917	1937.61	1261.26	767.451	273.302	839.104	604.878	1685.45	1555.43	989.997	4097.91	293.848	239.228	943.695	594.953	859.389	835.63
7.45_186.1120m/z	0	0	0	61.0481	603.285	1602.59	1679.57	1829.65	1647.53	1536.99	1141.1	1995.5	513.83	2132.82	2724.76	1982.38	1182.84	1439.5	2044.94	1795.41	2288.79	2057.86	1610.11	1488.35	1542.19	1809.88
7.42_1006.4154m/z	0	0	5808.8	3461.67	6668.57	5384.44	3426.4	4331.02	5259.84	4599.2	6747.74	2671.55	1411.11	7371.98	5070.52	6120.14	4866.56	9993	0	3921.21	10749.4	4964.87	4684.82	5531.41	3453.73	5706.47
7.29_683.0266m/z	2341.19	1833.78	68.6102	37.9804	4647.59	2417.88	1206.26	2788.88	2941.99	3889.93	1656.43	1332.31	481.606	1313.63	315.779	1588.87	2724.72	1385.16	1129.49	2558.77	482.208	1501.18	2491.63	3087.47	1921.45	2331.68
7.29_835.4316m/z	799.283	3430.83	1328.09	1165.84	19726.3	32527.5	40841.7	11667.7	19102.5	19968	22451.1	19051.5	66527.4	10922.3	13261.6	22609.2	49549.3	25640.8	34115.3	12824.9	5819.31	28063.2	20307.6	27724.2	17231.1	25058.3
7.29_777.8837m/z	137.696	466.844	0	350.076	1465.92	3102.02	3170.43	3058.33	552.997	2410.81	1915.65	2368.44	709.381	3614.57	1649.88	2504.44	1195.75	1471.94	6118.51	2022.54	2387.45	1430.93	2814.74	1903.16	2742.9	3357.61
7.42_948.4613m/z	967.541	609.824	470.755	2882.68	3768.32	5042.21	7429.13	6712.88	6727.37	5744.09	3212.01	3665.72	3365.77	6765.8	2687.55	6673.09	2662.49	7524.93	12383.9	4300.65	4656.24	4575.01	4746.64	4211.86	5134.16	4729.86
7.29_777.6324m/z	1190.36	681.731	28.4762	872.401	1543.63	3530.38	7526.05	2339.07	1170.14	2226.97	1704.66	2553.88	880.426	3062.78	1471.55	5146.5	2664.4	2580.65	7652.31	2248.82	1959.48	2510.11	1929.11	2983.3	2045.99	2555.78
7.42_504.2710m/z	0	0	0	0	504.027	1489.51	182.18	12703.1	13348.2	11097.9	1793.02	29.9327	6.88022	13631.5	3397.41	6402.1	207.716	272.706	0	9855.69	7340.81	6365.35	10951.9	11353.4	10939	11868.7
6.30_243.1332m/z	0	0	0	0	1874.12	3164.1	2346.53	1398.69	2900.94	1580.17	1046.87	1034.09	1299.49	1208.46	884.066	1038.34	1405.93	1355.36	1539.49	1289.57	1314.23	1091.6	1646.85	1684.98	1791.95	1684.11
7.26_589.3391m/z	0	215.573	0	0	2505.69	109.821	298.266	0	1936.75	1631.91	0	1448.79	0	189.411	1559.38	1448.68	3582.98	0	159.737	2269.07	0	1941.88	2287.23	1464.94	1281.69	2114.78
7.34_543.6233m/z	0	0	0	0	0	0	0	6357.98	1372.42	0	0	0	0	7239.16	123.463	0	0	0	0	158.23	3301.52	1400.65	1666.49	2453.87	2307.88	2931.3
7.45_625.8216m/z	0	213.165	0	0	3211.35	2765.26	711.921	26246.6	7183.59	3756.56	11123.9	351.968	3502.23	23008.5	1275.43	1419.72	1240.89	365.422	657.964	3171.3	26246.2	2107.68	6126.02	7611.93	10297.1	8566.33
7.40_386.4523m/z	0	0	0	0	127.091	0	0	1465.82	1788.64	2268.85	0	0	0	1208.64	1117.4	3149.7	0	0	0	1487.33	1126.44	2013.22	2168.17	2252.66	2125.17	2106.46
6.34_554.0345m/z	0	0	107.911	204.212	659.477	668.21	114.957	34187.2	36842.4	33341.4	722.69	0	2.54073	34953.1	15254.9	12734.4	22.7843	521.581	442.531	20301.2	28426.3	15892.4	22632.9	23298.3	29122.3	38790.7
7.26_602.3202m/z	0	51.7294	0	199.855	814.147	1433.15	791.188	40306.2	3808.82	3067	6174.62	415.024	1547.06	52481.2	1118.41	1394.18	503.968	440.1	154.507	2301.67	45508.7	2396.8	3685.65	7098.53	4988.77	6888.25
6.30_422.1590m/z	0	0	0	0	1067.19	2155.52	2015.53	572.867	904.047	158.683	1570.34	1382.67	2856.3	938.169	1678.61	1716.81	1771.65	4299.02	2936.69	1560.74	1757.56	3490.14	2033.29	1553.42	1634.6	1613.48
6.28_265.1152m/z	0	0	0	0	781.937	1522.2	1108.23	614.939	1293.87	816.486	411.72	616.981	565.483	555.324	398.229	281.799	608.502	647.847	1023.33	629.244	450.079	457.19	744.675	611.881	742.448	734.456
7.37_835.5992m/z	2335.52	722.17	741.822	796.63	11415.1	29886.9	35010.2	12756.7	22046.2	17145.7	23410.1	14685.9	49296.5	18550.8	14245.5	23357.1	50963.7	26050.4	32948.6	14779.2	11583.7	22559.7	21569.3	26123.4	21705.9	24861.1
7.42_378.7057m/z	0	0	0	0	0	0	0	1201.43	1785.94	1435.94	0	0	0	1785.52	617.168	1303.34	0	0	0	1057.81	938.69	865.712	995.465	1926.06	1166.56	1472.3
7.26_697.6345m/z	0	364.875	112.704	0	9013.46	6825.63	5924.97	3377.97	6335.49	7811.83	4405.94	6238.95	4142.06	1979.42	4196.3	6232.85	9747.63	2955.24	3597.93	9937.52	1764.68	6680.47	6044.24	5973.59	5161.2	5686.58
6.32_614.9858m/z	0	0	185.644	318.552	10260.2	9833.46	6759.97	52241.4	37911	31177.8	8282.19	3576.24	6814.42	70867.9	16396.6	12851.9	11326.7	8388.63	7177.43	16776.6	70073	21181.1	27145.3	31281.6	32324.3	35732.7
6.28_507.6107m/z	0	43.0521	0	0	278.07	266.246	124.542	10973.4	7921.06	7072.46	835.439	0	109.544	9990.45	2237.45	3602.66	0	0	0	4404.8	9145.96	5158.11	4616.6	5612.75	6094.3	5528.94
6.29_409.2144m/z	0	0	121.967	145.089	2317.48	1566.26	1165.34	1660.82	3282.35	2664.03	2476.78	999.065	1274.25	1136.34	1630.87	1783.55	2700.26	2209.34	521.432	3467.97	1632.52	3487.36	2749.18	3438.96	2186.58	1896.64
7.48_485.1329m/z	0	0	0	0	1073.4	823.232	431.804	170.539	1135.94	1006.41	274.191	881.891	1526.86	1799.23	1661.98	3366.58	410.392	980	742.849	265.86	1310.77	1608.57	814.62	1207.91	1050.64	779.958
7.45_593.0486m/z	0	0	0	0	822.48	229.515	0	5196.01	192.556	0	756.057	0	728.367	3656.62	0	0	0	0	276.431	191.261	2809.82	0	1207.3	658.173	819.456	801.657
6.29_529.2675m/z	0	0	0	0	0	0	0	4567.5	5495.01	3681.86	0	0	52.0065	5700.37	1884.95	449.651	0	0	0	1060.99	3142.27	2544.17	1108.3	1956.45	2022.81	1934.25
6.23_473.2456m/z	0	0	0	0	0	251.636	0	515.345	109.883	189.407	0	0	0	250.442	281.604	194.738	0	0	0	540.927	421.554	0	737.472	422.921	642.873	496.769
7.48_428.9004m/z	0	0	0	0	0	0	0	573.99	796.925	0	0	146.405	675.961	1747.53	1864.45	336.175	326.218	0	0	939.429	416.76	346.341	3512.71	5376.01	3732.73	2916.93
6.29_529.5177m/z	0	0	0	0	0	0	0	4224.37	3809.12	4002.79	0	0	0	4700.88	657.501	809.607	0	0	0	973.787	2659.72	1767.28	1147.69	1200.01	964.101	1484.36
7.42_457.7319m/z	0	0	0	0	3164.31	2992.36	2944.91	977.89	435.808	1131.66	3051.36	2663.13	2746.67	1438.59	893.772	1077.92	2955.83	5555.93	3109.26	7366.39	1777.22	1117	2187.39	2299.79	1961.3	2074.89
7.37_654.3340m/z	1746.86	348.166	1506.61	291.253	16246.6	8531.6	3543.85	59.8749	3500.76	4502.72	652.227	2673.39	3274.6	1543.78	1917.03	4874.42	9173.83	3790.68	1090.27	3450.87	312.292	5728.85	3513.37	2882.95	3058.02	4827.5
6.36_171.0583m/z	2.75379	0.237415	1.1063	0	0	3.01963	0	0	0	0.0130422	1414.6	932.291	466.177	661	2262.13	2400.61	527.456	563.709	505.477	322.135	516.689	320.25	700.463	475.965	709.159	695.388
7.37_481.2109m/z	0	0	0	0	1679.64	945.345	1699.25	3448.74	2059.42	2389.61	911.92	8230.59	1652.01	1992.32	8334.67	2757.44	3533.96	1115.88	1293.19	2618.38	5218.44	4063.26	2853.72	2779.3	2902.74	4420.87
6.29_564.7827m/z	0	0	0	0	933.351	2277.91	798.732	851.31	704.511	925.548	1840.48	139.407	203.933	1354.55	172.447	244.359	1118.98	191.471	243.761	1460.88	890.701	703.75	591.501	934.322	1027.33	685.527
7.37_428.2037m/z	0	161.214	0	0	3112.42	2761.48	1631.86	2011.75	1876.54	664.847	2765.88	754.092	734.475	1461.14	885.243	424.327	502.492	372.775	2398.3	100.422	1398.21	2105.18	2486.17	2766.04	2672.08	3014.26
6.32_538.5924m/z	0	0	0	0	0	19.1983	0	2045.13	3409.88	3655.07	2.25879	0	0	3517.78	1847.36	1793.12	0	2.29328	0	1872.26	2561.75	2661.29	1272.02	1896.51	975.164	1528.45
7.42_480.2412m/z	0	0	0	0	418.976	932.614	947.101	828.16	917.953	1217.16	1589.05	2587.31	2779.06	2667.55	1886.37	2978.59	2566.75	4350.73	2699.1	2387.74	1824.69	2261.08	1253.02	1654.94	1936.35	1983.41
7.26_797.9271m/z	929.149	0	508.494	662.059	2772.17	1073.64	1582.64	2385.86	1529.47	3462.2	1315.19	2520.89	2610.06	2873.74	2224.14	2638	2011.33	2140.75	4114.22	2597.02	687.737	2853.19	2329.41	1093.06	2112.22	2304.06
7.42_388.2256m/z	0	0	0	0	189.682	912.803	424.038	2923.12	187.336	187.759	2980.77	355.328	618.404	4150.49	0	0	279.282	441.423	237.326	472.292	4935.82	125.716	642.012	608.646	899.43	712.878
7.42_378.4549m/z	0	0	0	0	0	120.802	0	1899.68	2697.55	1552.52	174.449	0	0	2436.54	951.863	1460.78	0	0	0	1653.75	781.375	1215.63	2534.31	2482.6	2441.31	1465.73
6.20_470.2648m/z	0	0	0	0	0	194.734	0	1625.07	1222.36	912.703	622.915	0	109.991	2068.59	997.498	1147.97	0	117.799	237.194	2393.16	2174.55	2034.75	2917.77	3679.79	3604.05	2650.62
7.50_968.9072m/z	747.05	1249.14	1432.91	1087.09	11833	5553.08	4609.39	14234	12352.6	8710.07	3815.6	3708.5	3598.99	9115.44	8379.32	10437.4	2932.45	6936.7	2503.8	11340.5	10355.7	10872.1	10362.4	8247.11	8487.25	9529.33
7.98_959.2855m/z	0	0	1.26043	0	6292.07	2804.63	4801.11	0	4968.34	5371.65	0	3871.11	2354.63	0	5931.7	3625.03	2594.78	688.278	2385.85	7219.4	0	3383.22	5944.31	4764.42	7366.48	3617.53
6.11_348.0698m/z	4787.84	4480.67	5148.24	5448.26	46034.6	38478.5	38238.9	51455.8	82264.8	85285.5	42736.4	31090.9	37212.3	41977.1	44333.2	48869.1	40104.5	36472.4	34287.1	52701.3	43846.4	56908.9	60937.6	64304	51070.5	45321.4
8.05_421.1508m/z	0	0	0	0	1651.22	0	6174.79	0	281.733	1878.54	1748.23	852.98	2589.99	1393.58	3348.55	5821.67	5438.84	2661.99	2736.19	1751.4	509.336	2403.19	2633.26	2394.27	2059.18	2515.78
6.10_431.5329m/z	0	0	0	0	1723.59	1117.18	1562.11	1461.32	3825.49	3361.07	1604.75	832.254	1382.72	1778.21	1833.03	2732.79	1995.89	1273.54	1107	2156.06	1281.24	3018.82	2528.75	2294.58	2390.44	1587.68
8.05_444.2814m/z	0	0	0	0	15975.8	13941.7	8614.36	0	5950.69	2531.52	10690.4	179.873	6778.95	940.685	0	257.233	1798.37	10223.7	27267.7	140.011	445.361	3183.55	2075.02	2694.09	2273.24	2533.55
8.08_458.1694m/z	0	0	0	0	14266.1	6577.8	11055.2	4016.36	7850.18	6155.91	1627.58	1956.89	23238.7	7901.7	11721.6	9750.13	10908.6	14202.2	17928.8	3302.03	6290.67	8758.78	8838.42	8976.91	8595.44	10520
8.08_829.2471m/z	0	364.32	0	0	690.996	0	423.73	0	0	1020.17	7490.66	490.35	956.128	7590.36	1451.47	325.054	156.203	1900.04	123.049	1513.43	6996.61	892.312	1820.88	1745.34	1478.47	1105.05
8.10_160.0425m/z	0	0	0	0	830.575	1250.64	5349.57	0	1330.2	2931.87	1074.9	20607	2914.62	3943.94	21888.2	3768.89	8063.36	2377.19	6328.91	12259.2	8858.96	8856.54	8233.13	6022.96	6056.17	5822.49
7.98_793.9921m/z	2281.85	598.872	0	1061.83	7300.56	3545.01	1734.42	1217.45	5842.78	4246.99	3143.26	2457.88	692.527	654.867	3913.45	3504.26	8289.58	1350.08	1302.89	4405.73	1043.73	3826.68	5231.66	4669.78	5441.14	4557.46
8.10_176.0701m/z	0	0	0	0	337.977	611.408	2452.56	0	660.1	1406.2	513.257	8836.08	1454.83	1572.15	10150.5	1503.85	3683.34	1176.19	2723.19	5418.02	3697.92	3780.19	3443.41	2792.24	2666.73	2608.99
8.10_276.1256m/z	0	0	0	0	10018.4	5087.11	6986.03	4821.4	5768.68	3395.06	6117.96	3294.31	5864.03	9114.21	5377.95	5120.22	7602.56	7221.11	7971.54	3626.39	6468.41	7263.62	10495.6	9011.37	11279.4	9827.71
8.10_357.0872m/z	0	0	0	0	3377.2	3294.6	13350.7	0	4502.36	7981.43	2960.27	41383.3	8140.06	8896.52	48815.1	9823.26	20074.2	6889.94	16644	28553.3	18373.3	19420.3	17979.2	13490.7	14314.3	13557.4
8.10_421.0512m/z	0	0	0	0	0	0	316.467	0	0	0	0	1433.54	115.146	130.786	1775.55	241.124	529.99	161.083	127.497	661.496	670.877	542.774	608.278	346.763	447.333	410.535
6.10_301.5234m/z	0	82.762	104.917	296.739	146.845	0	0	1729.88	132.908	151.62	49.9597	1062.33	195.058	2201.43	158.176	138.371	0	60.4508	122.383	1323.44	2372.31	101.56	1665.77	1805.17	1882.95	1531.87
8.10_481.2114m/z	0	0	61.7649	0	0	281.071	819.264	0	1545.96	1152.82	0	2490.46	513.746	679.366	3644.93	1183.96	1589.95	217.368	401.177	1544.56	1910.17	1466.16	1547.35	931.237	1058.91	1115.16
8.13_369.6486m/z	0	0	0	0	0	2928.84	0	0	4618.99	0	0	1343.1	0	0	3465.75	0	0	2012.01	0	0	3015.94	0	807.555	647.238	783.948	804.171
8.18_602.5431m/z	0	0	0	0	3646.94	2658.65	22.5354	1266.79	295.719	1037.79	3623.95	0	1395.8	1600.2	8.62838	288.977	539.544	487.723	576.939	1313.65	731.769	355.518	1968.78	1974.63	1150.95	1190.42
6.10_273.8439m/z	0	0	0	0	0	98.8408	0	644.426	442.897	855.335	0	0	57.202	633.371	232.339	489.84	0	0	0	2354.05	471.956	418.225	1283.55	1161.75	1406.2	1022.73
6.10_333.1649m/z	0	0	192.473	222.403	322.372	2955.34	4137.56	558.14	1119.17	1637.26	2335.54	5323.15	832.927	836.857	1630.76	2083.25	3658.12	683.905	2806.45	1373.54	700.043	2015.28	2286.49	2152.17	2508.61	1733.82
6.11_420.0412m/z	0	0	0	0	24838	21287.3	22735.2	26260.3	44709.5	44809.3	22155.4	15873.4	20529.2	21341.2	21934.5	29017.2	21938.7	21615.9	18103.8	29032.9	22792.3	31781.4	29678.2	32683.9	27486.2	25429.3
7.98_765.8022m/z	0	1735.24	8.78823	0	5854.9	3734.54	3350.41	850.147	1472.71	3274.8	568.26	5944.33	3531.47	0	1669.12	1744.29	4140.35	3349.91	4289.29	3669.69	0	1493.24	1629.38	1643.25	1443.47	2558.45
7.98_617.8591m/z	0	0	439.79	0	0	2935.15	1796.35	179.632	1846.66	554.625	3724.73	467.597	7146.68	1262.62	0	237.441	231.352	0	38.9333	0	265.954	158.095	2564.68	3274.4	4888.1	4449.01
7.90_470.7583m/z	0	0	0	0	159.588	411.602	0	1108.02	2428.6	2622.68	0	0	0	637.966	567.616	845.169	144.75	0	0	2774.82	112.009	948.433	1403.97	1730.47	2236.69	2496.07
7.93_286.1429m/z	0	0	0	0	174.947	349.67	606.014	265.534	247.038	421.037	1322.11	1621.33	1367.52	1531.74	1002.27	1028.32	624.611	419.4	401.148	706.473	185.782	321.328	596.628	613.309	756.948	813.067
7.93_471.0093m/z	0	0	0	0	0	0	0	497.798	2706.81	2073.81	0	0	0	300.612	555.668	958.825	0	0	0	1836.9	121.613	829.947	1874.82	1628.24	1460.81	1723.47
7.93_550.6328m/z	0	0	0	0	159.22	1.85906	298.913	7851.57	9633.85	11924.5	0	232.416	358.521	6345.03	8296.59	7862.78	0	346.451	485.607	24559.5	3602.44	9227.36	7950.11	7315.9	12124.7	10094.4
7.93_590.3238m/z	382.829	0	855.001	0	11765.5	5014.96	5505.81	389.19	1762.78	2161.45	255.589	8032.66	1631.91	0	7462.42	4740.02	12256.4	2441.83	943.355	7165.28	139.782	2280.91	3490.82	2028.28	2042.3	2571.44
7.95_274.2003m/z	0	0	0	0	192.637	431.422	398.57	1342.97	1365.97	1056.25	0	329.878	409.42	1109.89	1325.27	1305.63	229.065	261.439	169.668	1368.96	1208	1208.71	697.695	549.501	781.972	755.51
6.11_500.2891m/z	0	0	0	0	322.921	952.964	170.167	0	955.407	684.796	334.899	156.171	961.03	115.145	427.092	244.177	1020.21	0	204.976	910.201	0	514.157	563.782	803.642	843.685	465.385
6.11_446.5089m/z	0	0	0	0	942.308	1036.01	992.821	1580.56	699.169	921.913	1795.54	224.641	443.64	1593.98	210.158	60.666	539.056	294.479	474.022	807.188	1128.67	738.145	655.254	1163.24	1191.96	982.091
7.95_400.0733m/z	0	0	0	0	231.947	0	1720.96	5133.9	1067.69	1010.23	213.271	8766.96	953.281	5288.22	13402.6	1351.29	1134.78	502.434	1110.94	3105.23	6122.76	1713.44	3144.36	2729.26	3373.65	3688.25
7.95_408.0596m/z	0	0	0	0	0	0	431.425	936.823	120.124	0	0	3117.36	104.179	1193.85	3176.23	360.175	102.864	0	0	845.154	1833.76	0	501.41	811.989	608.206	613.806
6.11_446.2586m/z	0	0	0	0	1130.59	971.887	717.239	1894.95	746.77	779.541	2798.81	664.81	859.618	1624.94	683.001	152.685	390.727	108.094	418.344	558.843	1386.16	536.83	1411.22	885.841	1901.74	1411.44
7.95_427.0949m/z	0	0	0	0	0	0	542.146	1754.3	314.312	326.235	0	3827.22	256.812	2060.52	6170.72	510.787	260.233	109.311	245.507	1373.15	2148.72	607.686	1321.62	1150.53	965.68	1352.81
7.95_474.7442m/z	0	0	0	0	3298.3	4160.27	3762.99	2678.15	3828.79	542.696	3785.06	0	2311.35	2516.85	0	356.054	1442.55	2335.02	12010.7	511.825	2005.91	1028.62	976.382	890.792	1282.85	1057.49
7.95_602.1582m/z	0	0	0	920.385	459.973	320.619	2863.21	9129.38	1728.85	2080.69	730.184	16517.7	991.822	9872.14	24970.3	2595.45	1523.13	562.694	2282.91	6362.85	10314.8	3427.67	7078.8	4965.86	5104.45	6388.11
7.95_660.3219m/z	612.223	0	0	67.9921	762.731	1836.54	1350.9	1239.46	194.486	458.396	9396.47	48.284	2971.39	2180.83	1225.81	213.073	1.76479	733.549	1090.26	111.499	1408.44	864.159	1049.03	1400.6	1920.77	1576.14
6.11_439.5189m/z	0	0	0	0	1588.93	1051.12	456.134	1428.63	2767.62	2519.64	1097.74	604.606	845.075	1125.52	967.68	1608.49	603.713	707.252	450.113	1750.22	1086.89	1774.34	1978.56	2382.13	1596.24	1463.88
7.98_272.1305m/z	0	0	0	0	1895.1	686.447	703.223	265.323	520.174	239.451	355.745	1036.35	1019.52	519.655	1224.6	983.805	531.575	1385.62	1948.53	632.227	813.786	745.614	865.241	748.111	953.329	1214.22
6.11_439.1012m/z	0	0	0	0	52342.2	42420.8	42218.1	54645.5	89538.8	91917.5	46498.1	32051	42080.9	46670.4	46604.3	53980.5	44726.8	37141.9	34645.7	58286.6	46770.5	62340.8	67822.1	70827.3	55538.3	48526.7
7.98_415.5656m/z	0	0	0	0	0	113.606	0	0	1130.25	569.903	154.438	0	0	4949.33	388.244	437.506	0	0	0	570.094	4491.41	109.154	1479.62	1483.41	1581.12	1648.46
8.23_237.1221m/z	0	0	0	0	656.225	1012.83	993.995	226.02	723.383	878.225	713.991	979.501	1853.72	1223.74	1280.98	1113.6	764.409	732.704	1099.78	888.638	614.655	785.262	979.978	926.016	960.007	794.843
8.23_551.2556m/z	0	228.428	0	0	0	0	0	1142.07	1693.33	1484.2	0	0	0	2259.73	3532.6	3542.28	0	0	0	3165.96	2302.2	1628.7	623.909	1086.95	923.086	1243.78
8.23_560.8266m/z	0	0	0	0	0	10.6095	0	5885.07	0	0	292.111	0	2919.64	18559.2	246.509	214.749	0	0	0	157.162	18915.3	0	3281.72	1932.04	3236.72	3219.63
6.10_212.1175m/z	0	124.65	0	117.566	67.8088	0	0	37.8361	80.5945	39.4572	80.4729	85.3751	1963.32	0	52.3982	27.9332	27.5659	0	118.727	80.9565	31.0663	33.016	111.724	134.595	114.195	132.335
6.05_588.0656m/z	242.532	0	0	0	110.162	0	0	1271.32	2919.53	920.785	152.6	0	0	995.057	630.097	833.138	0	261.362	0	1378.27	1044.75	515.737	651.272	576.74	917.089	913.503
8.42_412.2547m/z	105.494	58.9102	64.842	14.8535	172.102	463.172	0	7004.02	220.171	287.164	4177.54	140.514	150.098	9076.32	29.2916	227.474	0	64.9642	378.553	286.822	5823.08	388.327	527.486	660.591	913.202	607.948
8.42_551.0480m/z	0	0	0	0	839.572	0	0	444.7	4340.5	7098.47	231.326	408.451	0	0	4103.31	5378.26	493.824	258.327	0	3057.28	144.308	4984.96	1212.31	1127.1	1062.46	1190.29
6.05_436.5736m/z	0	0	0	0	0	0	0	17687.7	2834.31	1942	0	0	0	16406.2	802.406	483.76	0	0	0	269.716	17874	969.02	5086.06	5184.7	4648.99	6710.33
8.45_410.1374m/z	0	119.746	0	48.32	234.432	1036.66	4372.02	3428.06	1975.36	3446.57	439.027	30041.5	1691.52	3146.37	30802.6	2416.42	2098.52	262.587	761.276	6391.69	7073.45	2563.7	3942.65	4860.49	5489.91	3965.08
8.45_572.6764m/z	0	0	0	0	397.749	0	333.958	994.281	0	0	888.517	0	1763.23	4258.7	309.903	194.284	0	0	376.151	349.754	7818.37	182.567	3011.96	2016.45	2989.53	1840.83
8.50_515.1688m/z	0	0	0	0	1333.18	953.017	8252.24	25090.9	1560.07	6100.82	1211.07	99764.1	7995.45	10164.6	109369	9630.08	30087.4	1193.98	6600.51	25102.5	15616.8	9673.83	18115.4	17770.8	16389.8	17576.8
8.50_698.5839m/z	0	409.684	0	0	4329.19	4748.8	2324.08	2420.46	5254.33	4989.4	983.845	1585.75	1567.94	540.63	2926.94	2270.98	7128.42	1192.49	958.298	12012.4	0	3123.58	4643.23	4336	2786.21	3544.93
8.50_698.9838m/z	0	309.652	0	0	8127.08	6031.95	3353.17	2808.84	10106.3	8876.57	3774.94	3683.09	3561.43	1005.72	5358.41	3989.35	7070.32	1413.92	2865.11	18788.5	909.9	6295.71	7293.39	8184.54	7463.76	6982.24
8.52_698.7832m/z	2320.76	670.053	1040.87	0	7360.6	5304.92	5684.74	3579.22	8828.45	10300.1	2745.39	3411.67	3492.31	632.838	9563.62	5990.54	12725.4	2558.61	4321.89	21698.8	0	7409.51	9010.14	9781.12	6030.81	7629.15
8.52_736.4036m/z	0	0	413.569	0	1284.46	435.653	0	2863.79	1634.78	1263.32	1070.96	1352.32	850.151	1528.73	3495.22	0	425.226	0	1442.43	3214.13	1125.97	1045.96	768.184	1349.74	1371	1393.27
6.05_401.2392m/z	0	0	0	0	0	0	0	10938.5	918.045	1169.84	127.536	0	0	9651.01	264.007	239.592	0	0	0	252.878	10217.2	1486.23	1962.26	1437.29	1545.57	1961.66
6.05_343.1889m/z	0	0	0	0	0	0	0	684.711	288.266	1597.07	0	0	0	723.745	1063.57	735.658	0	0	0	591.252	237.193	719.061	561.848	380.175	405.225	424.942
6.03_689.8105m/z	0	0	0	0	140.411	0	0	876.158	2822.27	5603.82	0.976051	0	0	298.541	2518.18	2733.31	249.365	0	735.073	1885.84	918.822	4034.24	3780.41	2705.71	3419.56	1978.01
8.52_873.4794m/z	0	0	0	0	2546.45	1420.88	324.536	871.399	2401.81	2162.61	929.342	2184.2	1425.29	1021.97	1628.46	1457.01	1930.26	0	1370.22	3800.14	1442.41	364.332	1345.43	1943.82	976.021	1319.14
8.52_882.8821m/z	1822.32	0	965.264	794.524	31887.1	20403.5	16124.2	35251.8	40107	41932.9	20104.3	26942.4	16243.2	23254.1	32164.5	31892.8	29536.7	11553.5	14958.5	54791.7	16902.8	32158.9	32202.9	30099.5	28751.8	23726.7
8.52_883.0825m/z	1083.46	1662.22	449.645	1529.6	40832	37189.8	25352.2	55154.6	66913.7	61418.5	32916.7	39854	25788.4	35551.2	49496.1	41719.8	50188.7	21395.3	25573.1	84993.2	24666.4	42543.8	48086.6	48755.8	43947.6	45929
8.52_883.2829m/z	1318.51	687.281	0	0	51889.1	38253.3	26847.5	62723	71020.2	75008.8	34985.1	42017.9	25370.3	36304.6	46713.2	50894.6	49502	24527	27389.6	102044	27926.3	45699.2	56994.2	51398.7	46815.1	48204.1
8.52_883.4834m/z	0	0	601.061	0	41906.7	28787.1	24183.6	44730.4	60628.6	65711	28343	33124.4	18300.3	30318.3	45736.5	40964.7	41963.7	17473.6	23078.8	81160.5	19506.7	38254.8	47958.6	44656.7	39543.3	39021.5
8.39_440.1485m/z	0	0	0	0	0	337.004	471.542	719.38	118.462	204.362	0	4523.84	460.78	328.631	2127.4	129.678	827.255	0	0	395.438	381.473	266.348	499.628	714.815	473.652	466.43
7.90_456.7336m/z	0	0	0	0	155.011	0	125.927	3565.94	0	0	0	0	145.961	3189.85	0	0	0	0	0	0	3666.85	0	742.093	654.403	801.235	930.18
6.08_144.1016m/z	112.668	117.849	258.268	204.279	1681.92	1919.61	2162.47	733.528	1134.89	1124.53	1339.68	1064.93	1622.81	826.732	1217.09	957.463	796.453	1876.56	2129.7	855.192	1078.01	945.203	1815.12	1707.66	1560.76	1381.88
8.39_204.1048m/z	0	0	0	0	24239.5	8711.42	6861.96	12517.9	9509.29	5045.77	4779.92	6345.27	3865.33	6093.85	6182.14	4479.37	6388.58	11446.7	12930.3	4372.46	5362.33	6650.62	4465.56	4272.34	5815.41	4148.8
6.08_763.2419m/z	542.343	0	0	391.565	562.107	307.592	0	2606.51	7325.05	7800.79	0	0	45.1689	1055.7	6206.06	6555.68	1005.23	0	584.654	1916	1075.85	2740.49	4118.32	3631.99	2620.17	3464.24
8.26_352.1316m/z	0	0	0	0	0	0	0	133.859	0	265.454	0	3443.71	0	193.476	3911.36	232.649	143.112	0	0	777.559	732.53	328.658	466.056	459.56	336.762	354.82
6.08_671.0009m/z	0	0	0	0	23668.7	27617.5	15487.3	38852.1	25460.6	30256.2	62252.3	14032.7	13968.5	26981.3	11686.8	11486.1	13198.7	10205.5	12202.1	21917.6	24084	16725.1	33721.1	31450.3	34588.5	24256.3
8.26_547.7714m/z	0	0	0	0	0	1231.64	286.78	16665.6	2032.37	627.639	4128.52	0	250.093	13174.2	0	0	276.85	0	0	296.173	14383.9	0	1663.78	2559.52	2089.1	2948.35
8.29_538.2839m/z	0	55.7932	0	0	847.9	3210.32	193.258	15803.4	1278.2	0	20820.9	0	3550.01	14599.6	240.48	0	1486.81	49.4112	1335.85	595.748	14413.7	297.422	3287.09	3636.94	3236.24	3761.06
8.29_538.5344m/z	0	0	0	0	787.832	2592.76	103.689	12006.8	882.29	490.19	14400.5	322.979	2563.85	12240.1	184.027	158.684	1011.34	0	1146.56	206.177	10638.3	297.168	2818.83	2974.35	2443.96	4228.91
8.31_199.1298m/z	123.781	313.779	335.185	241.271	1160.09	1181.64	765.393	659.857	732.926	918.687	608.267	1005.33	365.906	1043.16	3750.8	2433.41	1390.51	2331.09	1329.78	1127.72	2440.88	1443.17	1027.37	1168.17	1094.69	1285.66
8.31_392.7685m/z	219.397	178.325	0	0	862.307	1991.32	466.242	410.351	1687.91	755.172	655.49	1001.31	970.484	1020.46	2174.16	1369.68	1089.37	468.355	1735.14	1241.32	424.081	1458.63	795.145	962.65	645.877	703.075
6.08_512.9881m/z	0	0	0	0	590.529	687.819	314.896	1434.39	774.475	665.21	1474.43	272.958	191.983	756.084	681.101	403.299	423.202	0	408.529	559.044	827.956	286.363	880.491	820.765	948.065	474.706
8.31_481.2110m/z	0	0	0	0	424.009	334.416	228.268	430.716	755.374	346.063	177.926	1045.88	225.55	528.33	2095.98	648.648	543.112	258.443	360.981	1375.38	849.254	841.867	438.237	544.407	401.712	422.392
6.08_437.5907m/z	0	0	0	0	0	0	0	3233.89	1456.33	4415.35	0	0	0	2295.85	1938.54	3090.73	0	30.5237	0	1142.93	556.607	2846.74	2250.08	1903.82	2174.67	1568.1
8.34_208.0961m/z	686.85	123.62	275.536	140.684	605.681	480.84	515.89	411.763	387.537	512.91	2240.57	2445.01	2258.93	3014.34	2068.76	2226.01	584.236	1041.42	743.503	692.016	708.469	659.433	1178.53	1055.95	1027.6	1224.04
8.34_398.8187m/z	0	0	0	0	637.022	376.423	1343.53	457.517	716.628	721.476	321.126	2871.66	975.171	987.21	3296.31	1043.18	2128.48	954.944	1148.72	2779.84	1489.27	2127.43	1073.16	1640.46	1174.72	1417.49
8.34_826.9487m/z	4388.16	0	756.526	1371.2	19773.8	12849.3	12495.1	62336.6	21534.3	18905.2	31476.9	9897.38	7608.33	51185.7	20046.5	8813.5	16778	7801.27	6685.01	33536	60036.9	19719.9	22270.3	22227.2	18100.2	22569.5
8.34_827.1994m/z	539.72	0	302.526	511.343	14500.7	9975.68	7079.02	42706.8	14707.6	14803.7	25196	10563.3	7297.23	39043.7	14918.3	9322.47	11878.6	6989.65	4217.99	24389.3	48507.5	10355.2	14539.9	11735.9	13851.5	18586.4
8.37_351.1907m/z	0	0	0	0	0	1754.35	3737.28	244.297	1347.37	654.469	907.854	4197.05	976.898	830.548	2666.36	1739.74	2888.14	404.794	1610.58	1415.89	537.405	2311.04	1569.33	1161.5	1104.05	1222.86
8.37_482.1585m/z	0	0	0	0	0	378.182	1247.7	532.943	508.604	1313.32	247.141	11098.3	1194.09	940.54	11387.4	1531.86	738.631	180.978	266.083	2270.2	1859.82	1391.11	1779.86	1598.71	1740.97	960.03
8.37_587.6304m/z	0	0	0	0	0	127.223	0	6822.04	5944.93	6307.19	0	356.237	0	6800.98	3524.67	3209.48	0	0	0	6070.08	3448.27	4442.58	5612.81	3698.87	4966.24	6170.48
8.37_702.6981m/z	123.014	78.7906	970.475	1414.95	4758.76	3107.33	3468.55	7116.42	2865.83	2272.51	5428.83	2834.68	2882.58	6026.96	3120.64	1482.93	3008.92	2826.07	1367.35	6932.2	6262.55	1348	3122.36	2918.15	2472.6	3186.82
8.39_213.1455m/z	5682.78	2550.9	4103.35	4743.53	8348.34	8838.64	5115.56	5137.81	7188.38	8572.09	4474.71	6400.47	4372.73	8637.16	18627.1	15856.6	11748.2	13123.1	8802.63	4771.68	11466.5	9990.16	8937.93	7705.54	8973.9	7345.34
7.90_331.0256m/z	0	0	0	0	190.247	549.973	0	0	405.768	556.952	502.005	424.412	588.234	1224.04	1281.26	1070.8	517.902	752.163	1482.26	511.207	1041	950.605	674.199	516.973	579.851	692.534
7.90_263.0385m/z	0	77.6709	99.0395	254.213	1608.86	2508.43	787.05	106.345	2442.04	1849.75	2466.83	1851.62	2857.05	2511.68	2681.98	3099.91	2089.5	2813.19	3698.15	1451.01	2511.14	2607.93	2545.97	2213.57	2516.88	2662.03
7.90_243.0156m/z	0	119.49	209.459	144.977	1746.72	2592.38	1770.23	660.82	2573.78	2404.69	3127.48	2413.96	3426.46	3162.39	3662.85	3737.03	2475.04	3501.39	4866.49	2016.93	3372.48	4277.32	2424.65	2199.61	2952.6	3571.76
7.62_188.0315m/z	0	0	0	0	2796.86	4538.92	4194.97	4032.45	5309.96	3729.4	3769.21	3631.76	4258.38	7452.2	6836.3	7951.25	6967.54	7019.68	7822.98	2832.32	6609.49	7045.31	5845.28	5026.62	6194.69	5032.53
7.62_274.0953m/z	0	0	0	0	987.968	1200.83	2164.23	266.437	1207.43	762.861	1390.3	1689.74	1876.52	1014.56	1599.1	1188.79	1096.91	1286.39	1791.48	1157.72	1386.55	1184.73	1454.02	1268.2	1362.93	1390.32
7.62_288.6126m/z	0	0	0	0	958.298	479.851	369.92	55.4053	532.414	426.924	70.7886	52.9856	1563.73	621.285	626.519	439.606	405.317	738.874	694.68	204.069	237.346	728.706	509.032	365.6	489.999	467.134
7.62_458.2291m/z	0	0	0	407.097	3845.59	2564.74	1403.31	3009.1	1847.15	1776.99	8766.13	1637.66	1494.02	5014.05	2632.07	1641.06	3006.8	1007.16	686.408	3202.81	4203.38	2550.17	3260.28	3779.21	2875.25	3152.26
7.65_189.0940m/z	0	0	0	0	0	0	0	0	1025.95	1257.71	0	0	0	1279	1565.97	1572.42	0	0	0	1859.52	1199.25	1351.76	292.975	561.138	628.231	578.194
6.20_605.8253m/z	0	0	0	0	5659.29	3991.41	8510.75	1291.99	1606.65	827.353	2143.21	3769.23	1749.7	910.696	668.335	478.414	3681.61	3000.59	2373.2	1027.11	900.731	1021.9	1484.76	2073.72	1416.34	1893.54
7.65_198.1119m/z	0	0	0	0	0	0	0	421.061	243.283	725.017	117.414	544.143	0	311.441	1577.71	152.421	0	0	0	1215.26	740.015	206.371	223.525	305.894	291.436	366.308
7.65_274.2003m/z	0	0	0	0	0	210.952	212.892	801.724	752.204	896.132	176.393	272.76	145.729	637.906	851.243	889.284	158.672	228.83	333.019	786.798	758.102	738.087	393.762	314.908	480.429	431.531
7.65_712.5825m/z	448.264	0	0	0	2436.59	3293.48	1454.3	567.615	4139.41	1871.86	1313.82	714.947	1582.5	1217.45	1988.71	3318.48	1830.65	1164.11	1559.69	2699.15	747.586	1973.86	2254.98	2876.43	2160.61	1401.27
6.20_525.0358m/z	0	179.734	0	0	5686.72	7049.29	10123.6	487.514	1756.34	2103.83	2302.07	2511.06	7866.24	434.536	1758.46	1905.5	4232.98	9416.7	7536.37	3315.87	310.558	2480.51	4100.56	3789.06	3052.98	2928.63
7.65_868.4170m/z	676.545	493.917	35.9992	911.768	0	206.215	987.501	882.849	545.964	2134.3	31.4914	334.439	0	5637.52	547.042	506.854	456.33	1.22997	528.504	2138.38	5104.72	127.02	3418.42	2486.89	1940.35	2270.22
6.20_470.5154m/z	0	0	0	0	0	0	0	590.672	565.415	475.204	501.803	0	0	1062.58	558.154	381.612	0	0	0	607.113	799.304	781.299	1518.72	1404.7	1351.3	1292.22
7.68_375.1580m/z	0	0	0	0	144.421	428.319	845.941	651.411	102.616	412.766	378.728	3401.26	1867.5	1314.36	3839.53	1630.27	2146.23	869.514	1993.21	2967.92	1609.14	2711.98	1557.77	1271.94	1014.79	1701.23
6.36_470.5599m/z	0	0	0	0	5421.77	3551.57	3937.87	4206.22	4733.63	2576.12	1039.53	689.808	853.576	1336.56	0	195.417	2694.31	1007.83	0	1930.93	2209.74	1364.55	1568.96	1699.53	2476.65	2521.62
7.68_391.7610m/z	2828.24	2020.03	189.209	0	3144.74	4915.09	2783.51	961.879	4781.56	1467.51	1664.28	2095.43	2793.65	2775.32	3782.94	3779.85	2218.16	924.558	2129.89	3992.37	1789.31	2631.88	1991.7	2454.18	2587	2874.18
7.68_589.0502m/z	0	0	0	5.59631	6427.21	7175.38	9200.71	0	0	506.067	4179.33	9494.35	7008.71	0	926.009	357.336	8973.97	6682.46	3340.43	4057.47	0	198.391	1667.05	1551.71	1587.09	1800.73
7.70_199.1299m/z	797.856	501.964	316.345	346.919	1095.68	1093.3	860.519	577.825	494.168	891.668	643.772	633.432	604.925	848.946	1780.4	2005.01	989.087	1589.92	995.182	741.108	1583.01	1157.29	907.445	854.791	855.282	982.67
7.70_333.1876m/z	0	0	168.681	374.537	0	543.47	781.09	0	127.112	291.857	145.986	785.368	596.127	492.461	495.577	1019.12	553.303	565.496	441.342	539.758	380.115	397.659	314.551	488.158	415.632	287.439
6.20_470.0144m/z	0	0	0	0	313.099	180.544	0	1664.66	1564.98	1175.73	434.166	110.249	531.131	1943.48	1490.17	1703.86	0	0	0	1717.45	1419.57	1749.69	2153.48	2902.91	2303.08	3019.44
7.60_795.6615m/z	934.57	1501.58	76.865	573.826	1820.62	1600.93	874.211	1010.19	3394.01	3720.92	384.911	536.664	1175.79	319.948	1451.01	2022.79	296.976	313.902	1138.34	4109.11	631.246	1365	1945.9	1756.08	1484.14	1250.46
6.20_214.1066m/z	0	0	0	0	0	0	164.197	833.838	608.02	770.728	26.9588	667.163	474.681	255.311	1145.82	397.118	93.5339	66.7618	0	1575.06	951.698	695.618	653.014	632.477	514.59	534.917
7.60_585.0474m/z	0	0	401.428	0	0	196.551	0	3110.22	4634.44	7459.37	0	0	0	1048.04	3007.2	3691.7	0	0	4.22743	5926.68	2124.71	3823.61	3601.13	3952.61	2726.4	5019.64
6.21_412.6745m/z	0	0	0	0	0	0	0	2615.67	2573.97	3254.31	0	0	0	1617.83	2028.44	1869.93	84.4017	0	0	2384.47	2004.68	3479.06	1153.67	902.975	1722.9	1407.63
7.50_969.0499m/z	631.737	743.247	0	2424.2	14119.1	10300.8	2674.14	14422.8	15348.9	15186.4	9983.35	8094.04	4150.86	14098.3	12729.1	10537.7	9452.44	4641	5228.37	14828.3	9211.78	10458.1	8526.1	10812.9	11649.7	9186.92
7.50_969.1932m/z	1197.39	888.633	1010.4	869.084	24032.3	4407.27	4638.83	23980.9	23597.4	15914.8	15858.9	6706.72	6658.63	15307.6	9623.09	16842	7950.68	5717.75	3842.98	12103.2	11051.4	17143.9	12147.1	13467.5	13984.8	10144.9
7.53_403.2495m/z	0	0	0	0	0	0	0	3597.75	0	0	190.662	0	0	5055.43	0	0	0	0	0	0	5356.68	0	484.142	716.029	819.96	489.508
7.53_644.3606m/z	0	0	0	334.968	0	199.289	0	6020.72	2949.76	4347.91	0	0	0	3929.67	3398.2	2331.53	0	0	158.892	4166.99	4521.94	3231.84	1537.9	1901.38	2278.52	2107.73
7.53_779.3885m/z	1094.79	1000.58	1002.12	872.246	5120.39	2413.91	2164.12	5964.62	6334.46	6175.96	275.67	4334.56	3480.88	1230.72	6288.28	5554.65	2261.7	1577.97	0	6216.48	1398.21	2580.55	4175.19	3699.09	3278.09	4272.84
7.53_574.3045m/z	0	0	164.736	579.963	346.591	1147.5	1112.13	9.08523	1475.44	1358.24	0	1444.56	2128.07	175.805	2023.42	1515.64	1290.86	373.031	952.941	8692.18	269.844	2794	1937.16	2798.05	2839.64	1831.66
7.55_220.0959m/z	0	0	0	0	478.676	1823.18	2299	1519.31	1761.69	1530.71	1442.46	3404.14	758.798	2078.41	3103.11	1951.04	1177.34	1489.2	2965.78	1712.62	2086.61	1795.47	1589.72	1596.16	1879.24	1735.66
6.23_307.1315m/z	1873.08	385.672	206.431	318.224	1787.63	6813.58	6508.25	1738.25	4491.07	1380.39	4512.66	3585.02	2416.19	1420.07	1453.94	1012.91	4873.36	4467.82	4891.99	1713.39	1615.15	3201.59	2871.45	2751.46	2267.91	2744.65
7.55_334.7197m/z	0	0	0	0	0	107.528	0	397.548	1229.57	627.889	0	0	0	548.536	785.711	413.653	103.242	0	0	647.425	853.158	542.082	571.27	580.968	561.839	870.138
6.21_543.2959m/z	0	0	0	0	0	547.901	0	3369.09	0	247.29	1646.74	0	387.28	3216.81	0	0	0	0	0.407997	206.792	2737.44	0	343.895	499.043	255.652	332.111
7.55_482.5852m/z	0	0	0	0	3074.04	3084.01	1042.96	1786.29	2646.71	1005.65	4295.87	471.84	2219.81	3299.71	487.008	629.699	1240.99	1713.46	984.086	713.029	2873.67	1148.07	2250.04	1517.34	2330.74	1783.47
7.55_660.6844m/z	0	1505.91	581.225	557.275	0	305.615	0	3239.62	6718.57	6266.88	394.461	277.288	0	2484.31	7244.76	5295.45	297.887	360.699	395.622	25204	1683.14	6759.98	8161.45	7139.62	9093.89	6935.51
7.57_332.2122m/z	0	0	0	0	128.563	0	109.981	5885.64	1295.27	1023.32	262.73	183.158	111.983	5648.73	890.224	963.52	0	0	0	3653.93	5404.58	734.697	2804.81	2766.88	2510.75	3623.33
7.57_360.2120m/z	0	0	0	0	1757	1679.42	2237.85	8298.66	3507.89	2448.9	4647.59	1262.94	2463.25	9367.6	1884.36	1824.94	1239.51	1565.07	2888.93	2412.55	10326	3031.63	2873.26	2859.56	3024.91	3022.8
7.57_383.7453m/z	665.772	705.06	0	0	896.578	1769.83	1404.88	613.863	2464.23	867.512	1221.54	1497.4	1454.81	1470.76	2031.44	2026.02	1403.24	880.299	1059.03	1653.06	836.046	1906.15	1115.98	1208.98	1000.39	1245.23
7.57_524.9430m/z	0	0	0	0	0	218.571	0	0	3905.59	7280.82	0	0	0	0	1784.27	4131.87	0	0	0	2335.32	0	3435.26	1245.77	1158.44	1392.75	1722.74
7.57_788.3314m/z	785.341	645.942	401.306	747.284	1869.74	2040.61	2181.09	2667.03	801.672	3331.16	2643.56	2044.68	1284.97	1632.33	2290.43	1591.6	1585.62	2101.67	1601.41	2699.21	1703.71	1502.71	1859.13	1112.59	2045.77	2402.26
7.60_358.7303m/z	0	0	0	0	0	0	0	399.09	234.565	511.829	0	0	0	779.541	349.271	418.327	0	0	0	394.259	348.649	505.74	458.673	223.708	344.084	425.831
7.60_502.7738m/z	0	0	0	0	904.701	781.383	1810	4788.94	2678.7	3701.6	1119.25	2323.17	2214.14	3448.48	3244.02	3425.89	1235.97	1587.89	521.138	9246.16	3375.52	3447.51	3468.37	3468.79	3857.91	3770.34
7.60_506.9971m/z	0	0	0	0	3678.52	3453.9	1301.79	288.36	0	0	2837.99	1449.88	2269.11	167.425	697.289	286.491	1635.13	3143.2	2162.97	796.257	176.099	159.835	957.794	1026.95	678.875	734.057
7.50_956.2723m/z	898.113	584.079	649.696	1988.47	3994.24	2095	0	1607.5	5897.29	2088.48	2480.15	2904	0	900.557	2800.65	1090.17	2849.34	777.928	0	2085.09	2528.97	0	2996.64	1601.65	2683.6	2509.61
7.73_374.2278m/z	0	0	0	0	608.226	977.025	644.46	0	1741.01	1307.2	3147.23	722.852	1166.44	7289.15	1006.92	1021.46	706.559	690.026	2549.02	1534.66	8494.18	1979.53	1879.3	1752.9	2465.35	2191.05
6.18_589.7711m/z	0	0	0	0	1966.79	1317.08	1054.74	1095.73	1191.93	730.849	864.583	231.781	193.732	667.422	531.642	292.602	930.29	670.603	453.697	2072.55	1137.28	348.463	588.591	744.367	879.626	889.544
7.81_787.8649m/z	0	0	0	0	1303.33	1467.92	2505.41	0	1255.78	1061.81	2870.47	1741.3	983.824	4164.66	883.648	461.378	782.386	634.388	749.095	1431.55	3513.72	2129.07	1915.43	3274.92	2416.45	2922.43
7.82_365.1368m/z	0	0	0	0	2952.4	627.324	664.557	0	319.065	94.5844	0	178.603	1063.1	449.045	967.818	633.081	174.612	1064.41	448.862	264.504	450.326	170.744	338.953	380.195	501.904	490.158
7.82_765.7922m/z	24.7234	465.705	954.038	0	798.094	2107.16	3575.87	5083.52	567.285	1685	4477.72	2967.83	2525.45	7316.63	1540.94	1006.38	2807.6	1862.94	907.816	4524.39	10147.5	1444.55	3443.44	2436.96	3499.36	3054.97
6.15_507.2760m/z	0	0	0	0	4700.77	7089.07	6441.8	0	2105.66	1865.32	6030.62	2172.49	6401.85	101.16	1213.87	2485.17	1325.64	5515.16	4365.97	3266.85	415.671	2209.66	5016.84	4030.12	2921.68	3526.1
7.85_545.3014m/z	0	0	0	0	1610.78	2338.8	1013.66	369.697	176.378	552.237	4023.26	1568.62	1254.68	348.505	1170.78	400.578	4141.09	2449.4	1012.57	1174.47	1325.73	0	1426.21	996.952	906.235	1677.93
7.85_593.7447m/z	308.377	0	0	0	5430.85	3243.91	2028.95	0	4074.95	1779.12	3541.35	220.531	1620.81	667.257	0	516.028	718.675	3052.7	3378.68	0	203.145	862.4	1501.13	982.21	1336.16	1288.23
6.15_332.1810m/z	0	0	0	0	0	1296.89	3660.87	437.938	1300.73	751.678	2556.09	5025.46	1292.18	1411.76	2733.02	1928.83	6469.75	1019.61	2775.95	1909.46	381.331	2605.27	2233.56	2128.96	1936.58	1255.2
7.85_633.8367m/z	275.621	0	6.54606	0	1682.13	3829.67	6152.27	342.373	689.293	714.935	1879.58	4710.57	5488.91	0	1939.82	860.054	5982.46	2218.09	1542.58	7244.8	696.708	1938.94	1732.96	1428.1	2194.63	2157.33
7.87_192.1012m/z	0	0	0	0	460.356	608.375	161.472	0	565.586	407.92	747.757	571.144	889.369	475.334	746.976	449.312	347.356	637.596	1009.54	437.14	449.87	635.346	526.222	443.933	465.698	667.507
6.15_172.1019m/z	365.642	40.6466	46.4765	29.6619	23.9904	0	47.708	52.7594	29.8307	64.0958	406.363	219.571	352.806	191.035	722.121	520.353	157.201	217.258	284.7	92.7131	179.151	93.5261	200.582	284.131	250.423	240.758
6.13_539.5367m/z	0	0	0	169.579	3149.64	801.499	264.195	621.26	588.572	1729.02	612.34	0	415.573	0	0	483.585	442.422	1735.73	338.091	116.91	129.789	495.639	222.811	140.993	132.223	132.809
6.13_509.7512m/z	0	0	0	0	3344.11	1955.63	2995.38	4453.89	6536.44	5565.7	3915.28	2453.06	5300.85	5817.36	4206.62	4097.8	6129.89	2168.96	2095.83	11982	4562.33	4942.38	7681.83	7306.43	6296.55	5926.39
7.87_322.0591m/z	0	0	0	0	969.142	1389.11	657.17	0	1370.51	993.33	1403.53	1603.3	1686.32	850.368	1501.17	1448.12	750.849	1643.06	2944.01	1122.05	996.641	1339.33	999.362	855.535	1249.49	1290.21
6.13_431.5573m/z	0	0	0	0	2924.56	1969.86	1601.69	3068.9	4819.74	5148.71	2315.16	1560.67	1997.6	1853.62	2167.86	2784.29	2251.3	2187.51	1375.08	3163.99	1766.01	2836.56	3339.59	3134.57	2878.85	1604.62
6.13_221.1689m/z	0	74.0492	80.7066	60.9259	467.06	92.7284	115.939	97.4434	260.76	223.088	136.324	4474.45	254.812	165.795	152.907	356.617	138.609	82.1405	189.371	5913.2	3861.9	229.19	1179.45	819.549	893.503	653.808
7.87_807.2323m/z	1561.58	676.227	1169.09	0	5932.37	4705.8	3386.29	1819.44	3905.1	5399.6	7992.42	2440.34	2355.55	8895.62	3804.04	3487.41	2752.5	2710.63	1676.67	2778.72	10238.8	4683.67	4885.28	4251.41	4782.77	7856.48
7.87_921.9156m/z	1699.4	2007.71	3499.33	3761.27	2870.39	1314.45	4275.22	4596.25	8104.01	7625.58	2354.61	3324.44	5793.67	1292.49	7362.84	6509.75	3711.01	3878.87	2011.85	8293.19	1096.47	5984.01	6651.57	5704.18	6237.69	6728.76
7.90_120.0806m/z	1.5815	71.4697	28.3711	72.7273	1662.4	1862.88	2025.99	1042.24	1447.27	1128.12	1884.07	1991.3	2319.95	1459.17	1848.48	1687.55	1014.63	2047.61	3071.62	1140.38	1693.12	1745.17	1419.36	1318.23	1537.87	1668.95
7.90_241.0150m/z	644.192	750.16	895.548	952.958	3758.44	4954.93	4609.81	1293.58	4810.52	4275.72	4634.46	4045.61	5596.53	5376.32	6074.05	6584.94	4993.96	5944.69	9162.75	3518.69	6019.32	6148.06	4341.39	4171.15	5263.91	5726.15
7.81_669.3469m/z	0	209.541	92.673	0	3689.27	1146.61	1735.27	37.125	2110.82	3571.88	2975.82	2785.36	2666.19	4685.83	1701.83	1307.84	1268.41	2240.25	1060.1	3053.39	3391.01	537.263	3706.81	2058.89	3429.63	2623.18
7.73_413.8893m/z	0	0	0	0	0	0	0	0	1796.94	0	150.636	0	0	8823.33	126.077	499.549	0	0	0	1695.25	4606.64	2365.69	4019.61	2840.5	4206.12	3692.07
7.81_502.5123m/z	0	0	0	0	2047.09	1983.37	2180.12	2741.52	1159.32	3275.1	3381.7	3533.35	3769.84	2751.54	1495.56	1331.7	953.637	957.853	2002.22	1701.56	2367.55	1637.98	2894.59	2187.16	2744.5	1877.38
7.81_473.2969m/z	116.045	0	0	0	154.985	1194.26	768.839	0	183.231	0	1019.79	0	0	9016.38	0	0	0	189.259	529.74	0	6361.75	0	782.529	394.162	736.027	660.214
6.18_589.5192m/z	0	0	0	0	2812.99	653.127	1124.75	1707.31	629.15	1571.27	266.371	884.085	134.626	539.494	164.866	324.536	1288.1	1249.78	677.584	2698.41	1675.46	192.024	1265.87	1025.65	813.182	1535.47
7.73_756.3632m/z	0	1139.4	177.253	1584.15	6520.01	5420.26	3040.72	0.376105	2655.54	1879.73	16050.8	7863.88	3838.01	4252.33	3072.33	1774.26	4209.65	2020.76	1438.63	2836.27	4312.78	3792.8	8823.38	5961.73	5725.24	5805.54
7.74_701.3665m/z	0	0	49.4019	0	4555.53	2214.75	695.204	0	2743.77	3706.45	2831.96	1643.26	1081.97	1796.72	704.116	804.714	2543.5	635.547	2059.76	2713.74	0	1882.86	2781.82	2223.27	2569.25	1957.86
7.75_222.0729m/z	0	0	0	0	167.675	148.784	0	0	71.636	188.226	43.5452	99.7185	129.581	77.2929	177.152	324.36	168.702	156.615	218.504	119.176	107.457	77.2644	169.663	208.797	173.85	134.966
7.75_567.6085m/z	1402.06	957.723	2269.8	2291.85	7871.99	4947.78	3122.64	0	4075.75	4557.32	8625.89	5317.47	5554.16	5735.87	4034.75	3075.92	4241.59	3227.26	3391.78	4800.49	3991.11	3549	4284.62	4189.31	4349.3	3214.4
7.75_594.3109m/z	0	180.405	0	0	0	150.369	546.473	0	897.033	332.769	0	236.486	399.886	17583.6	128.866	0	0	201.524	491.235	267.438	15724.3	464.267	1069.84	1384.15	2023.98	1428.46
7.75_713.3352m/z	436.016	0	204.894	0	839.031	3609.5	764.49	0	2889.34	3108.62	10571.8	1384.62	1928.63	10488.4	1509.73	381.095	523.249	81.7785	456.317	2089.51	9505.31	1840.43	4438.37	4061.69	5959.03	4763.83
7.78_221.0112m/z	66.3317	73.4409	60.2131	0	544.701	538.727	906.599	0	586.827	706.531	787.252	1266.75	1820.98	865.936	766.048	908.803	762.308	883.787	1149.11	740.318	903.841	1100.91	970.199	812.957	1178.52	1034.82
7.78_376.1439m/z	0	0	0	0	1115.13	1054.02	470.737	0	1373.41	1368.19	5410.95	576.301	1125.59	4782.64	448.964	712.839	507.82	118.459	0	730.883	3847.75	632.978	2044.6	1792.83	2747.31	2178.7
7.78_524.2673m/z	0	0	0	0	248.404	620.581	814.494	0	370.17	1135.66	2706.42	4494.29	2650.37	1917.62	1483.3	1660.21	2028.98	2376.74	1403.57	1328.36	695.567	1495	1333.06	1106.37	2074.29	1298.33
6.18_553.2899m/z	0	23.6265	0	0	1311.73	1312.7	611.003	3396.64	1247.95	640.385	2194.47	52.7473	246.547	2060.62	422.49	439.484	1242.49	308.056	142.357	1077.88	3497.15	525.423	1814.8	1618.67	1602.93	1138.85
7.78_657.3143m/z	0	0	0	0	0	142.269	436.978	0	3262.72	2990.04	0	645.983	1539.8	3902.11	1429.8	1047.88	0	0	54.4877	1058.7	1815.32	3712.01	1438.48	1325.03	2364.05	1948.24
7.78_682.0086m/z	0	1626.73	411.427	597.987	333.094	4213.05	552.617	1249.28	751.32	592.625	9523	1041.33	4555.55	4868.27	2087.89	661.403	0	233.158	516.133	603.424	3723.52	790.899	1968.45	2461.56	3139.37	3026.17
7.78_481.7599m/z	0	0	0	0	0	427.518	0	1496.82	369.293	0	1434.83	0	697.546	8357.45	0	0	0	0	0	37.7325	6559.63	0	509.907	801.111	875.734	789.379
6.18_519.9268m/z	0	0	0	0	0	0	0	1483.81	1623.77	1347.02	87.9512	0	0	823.1	653.825	421.448	36.6123	0	0	984.653	1142.54	905.271	2155.96	1430.7	1221.1	1421.27
6.18_449.9996m/z	0	0	0	0	0	0	0	4599.3	85.5726	0	116.603	0	0	8559.98	0	0	0	0	0	0	7942.33	0	312.209	369.054	368.709	202.692
7.81_408.2123m/z	0	28.572	0	0	144.414	170.166	0	0	1025.6	811.482	778.894	0	0	2521.55	824.534	736.401	424.406	236.444	225.361	1221.19	2754.57	750.069	1875.51	1438.44	1722.26	2223.06
6.17_374.2228m/z	0	0	0	0	0	0	0	6959.45	171.455	0	485.743	0	94.2531	7898.2	0	0	0	0	0	0	12412.8	0	575.283	550.823	838.164	553.743
6.15_539.2850m/z	0	0	0	0	3359.49	327.226	668.208	278.721	706.853	2362.98	262.384	0	427.058	113.95	111.443	624.88	627.659	2699.7	2438.88	0	110.686	292.972	259.998	448.145	381.776	362.307
7.81_502.2617m/z	0	0	0	0	2754.99	3274.07	2106.47	3404.07	2570.93	3922.78	5100.26	4830.51	5108.46	5013.05	2049.32	1904.82	460.932	1441.13	2585.67	2017.88	3641.83	2240.87	3420.04	2507.22	4001.78	2712.19
7.18_560.6431m/z	772.127	529.075	275.05	31.0228	12283.7	13199.4	6763.14	1924.27	7511.11	11497.3	7983.96	8332.49	10866.7	3266.1	9838.87	6140.01	16978.8	3128.94	4997.9	31475.7	3107.54	5103.19	11262.7	12285.7	10822	10424.6
6.80_444.9101m/z	0	0	0	577.432	0	0	101.238	6279.06	3448.85	2124.83	0	0	166.019	1916.22	3784.76	3734.13	0	0	0	16013.4	5279.12	4317.48	2126.96	2672.16	3497.76	3082.31
7.18_559.5474m/z	0	0	0	0	0	966.866	600.982	10852.5	694.669	961.287	11777.3	180.864	491.678	17552.8	1418.63	1429.23	299.482	0	371.169	3741.55	23907	1096.51	2592.45	2742.85	3267.3	2302.88
6.92_437.4973m/z	0	0	0	0	150.285	3436.17	564.031	5683.23	457.049	273.949	8958.98	0	2935.34	8581.66	483.714	208.177	0	201.318	868.727	640.307	8311.53	220.889	3842.34	3629.93	4042.94	3369.81
6.92_527.1641m/z	0	0	0	0	1397.7	2428.29	2873.95	2671.89	1858.43	2418.97	1918.2	915.267	9672.17	636.243	677.569	1474.78	178.153	2888.73	6480.94	1753.46	1404.27	2058.45	2471.75	2225.47	1271.86	2513.48
6.92_582.6597m/z	0	0	0	0	0	1852.37	215.598	4197.43	0	0	5728.72	164.777	2067.86	7348	0	0	0	0	220.891	622.108	6014.47	0	3263.15	2617.65	3205.07	2710.16
6.92_592.8082m/z	0	0	0	0	4920.27	9808.71	9417.29	7734.94	5178.2	9073.51	3891.06	2543.66	29655	5686.48	3332.33	4134.88	1240.57	13124.9	23372.1	5118.46	4869.55	6986.74	8440.71	6367.08	6756.72	5873.81
6.92_592.9356m/z	10595.7	7147.66	7642.39	8893.89	16492.8	29115.4	31710.6	21479.6	19081.6	20051	18940.2	15990.6	59174.9	16773.3	14025.9	17607.3	15470.6	35337.2	45562.5	15975.9	16875.5	17581.9	27129.1	19614.6	20756.7	23953.4
6.92_593.0586m/z	20.7005	0	0	0	5910.22	13796.1	14917.5	9293.43	6035.88	10029.3	4438.16	3386.03	36404.7	4412.23	4835.99	5297.9	3003.96	12470.6	30770.6	7859.56	5391.79	6851.39	11298.8	7990.43	6198.33	7317.66
6.92_593.1838m/z	0	0	0	0	5024.11	8163.57	9665.73	7255.1	4245.18	5704.06	3242.03	1155.66	28503.6	2525.33	2199.91	3355.73	1234.04	11471.4	23101.5	3802.57	5542.38	4080.19	8494.59	5957.46	3959.19	6652.49
6.92_593.3093m/z	0	0	0	0	3204.89	3663.69	5697.26	3542.8	1557.04	3816.71	818.368	1864.55	17637.3	1770.63	746.167	1498.55	989.66	6430.6	12423.8	2576.78	1339.17	2694.67	3954.48	2417.41	2191.37	2398.72
6.92_677.2086m/z	0	0	0	0	5299.08	8886.26	14589.8	7184.04	7544.58	6710.35	4251.1	4401.03	37897	3052.63	2205.02	6480.09	2813.14	11735.5	22917.3	4679.93	6642.8	4794.99	10491.9	7065.48	6930.55	6131.99
6.92_437.2465m/z	0	0	0	0	0	3514.82	1262.88	7726.33	878.888	189.83	9781.92	325.709	5291.65	12471.1	441.768	613.527	116.708	265.161	1117.88	1945.17	11055.9	313.457	6517.77	5952.05	5318.58	6355.54
6.92_677.3512m/z	697.314	0	0	0	10599.7	18882.2	27007	19673.1	13080.2	15985.8	9894.96	3845.23	66487.6	10753.5	6499.75	9442.65	4756.79	21175.7	60036.2	12077.7	8255.06	11940.7	18507.7	15730.6	13034.1	11776.3
6.92_677.6381m/z	0	0	0	0	13524.1	19536.1	33663.3	20843.2	15480.2	17768.6	11215.4	6442.55	80279.3	12056.4	6066.8	13206.5	6953.16	28041.7	70075.5	12204.6	11640.4	14774.3	20251.9	17444.1	17506.5	14790.6
6.92_677.7822m/z	0	0	0	0	10019.8	14144.8	21106.7	15528.5	7246.04	14675.9	6624.8	3561.15	53040.3	7056.11	5628.4	12503.8	4499.72	18438.7	39014.9	7139.46	6521.16	8481.67	16014.8	12687.7	11304.1	12252
6.92_789.9090m/z	0	0	0	0	17029.5	22524.9	34186	23301.1	13486.4	19676	11883.3	9625.39	83104.5	13435.9	5858.92	18478.5	8132.01	33659.7	70120	16865.2	13327.1	19202.9	23616.7	19719.4	17606.1	18633.2
6.92_790.0761m/z	0	48.6115	1881.76	0	101839	169279	255849	166713	101262	147004	74358.2	50021.4	651367	92793.9	56608.9	113253	47193.6	245459	510919	111211	95103.1	113592	191396	139041	125834	123000
6.92_790.2431m/z	475.804	0	354.195	0	91781.7	154060	215820	143905	96235	116638	62602.4	42709.3	565291	72029.8	44583.4	97976.9	40488.2	200081	470552	90450.1	69301.5	105243	174380	119588	101456	110717
6.92_796.5677m/z	467.326	0	0	0	5191.78	2937.31	6647.68	2896.84	2441.35	4085.52	1927.46	3255.44	18811.7	2291.04	2353.83	2546.15	332.006	5696.35	14699.3	4205.22	1708.89	3699.01	4542.93	3333.33	3547.66	4174.71
6.92_798.8949m/z	0	0	0	0	1292.92	3162.74	5510.54	5477.27	2634.95	2793.48	403.389	868.719	13463	2844.58	2226.2	3198.23	1133.46	7240.66	16636.1	3924.28	1858.44	2441.49	4608.14	4119.71	4371.9	3693.12
6.92_799.0620m/z	0	0	1684.12	754.018	2376.13	1787.45	7893.12	3111.55	2923.66	850.843	1851.78	3293.49	14848.9	983.712	2398.1	3739.41	803.936	6411.98	12908.3	1248.61	1517.14	1592.11	3283.14	3454.53	3923.02	2950.5
6.70_274.1066m/z	0	0	0	0	475.415	62.2248	399.95	108.76	377.063	248.052	965.983	1903.35	1040.27	485.144	839.445	468.044	701.234	1386.5	1293.28	885.296	821.707	790.527	818.035	919.907	831.835	837.788
6.92_677.4948m/z	0	0	0	336.595	13458.2	21313.3	35410.9	23243.8	14875.1	23089.4	9495.49	6840.43	96459.9	13296.9	7500.6	19504.7	6411.85	31844.4	77540.2	18352.7	13434.5	15014.1	26959.5	25746.4	17849.2	18976.2
6.92_366.4850m/z	0	0	0	0	501.755	1032.32	753.514	122.834	587.17	1085.46	0	530.153	1025.43	0	788.231	239.841	1067.8	302.544	228.796	1486.91	0	425.086	831.735	744.76	620.1	780.072
6.92_211.1297m/z	600.435	594.811	560.144	491.821	2319.13	4093.74	4416.51	4645.79	5141.26	4228.12	129.095	185.574	621.639	208.456	197.087	244.234	154.454	156.649	204.381	149.134	201.979	0	1741.99	1566.12	1480.4	2206.26
6.89_868.8880m/z	2738.8	3242.16	1197.53	3423.16	4722.85	5029.31	3183.08	6942.04	2935.63	3533.32	676.724	2477.49	4866.91	4427.01	4320.67	2434.68	1266.06	1512.66	1656.17	3903.47	3866.63	2709.67	3402.23	5844.42	4970.52	7139.24
6.84_1001.0969m/z	971.388	0	0	0	18808.8	35083.3	28504.2	17348.4	21919.1	10382.6	13728.3	26345.4	17811.5	6608.11	11641.6	16563.8	20524.6	21708.7	23613.8	16268	8102.36	10874.7	15130	15795.8	14905.7	8236.97
6.84_1004.0889m/z	0	0	0	0	15111.4	20613.1	18466.7	9628.93	11803.8	7559.61	7584.15	18360.5	7270.86	1670.27	5271.03	6725.51	14251.6	18666.3	15471.1	6931.73	7791.62	6075.82	11551.7	12564	11234.2	6483.14
6.84_1004.6907m/z	824.788	311.929	2086.05	999.156	4865.04	14817.6	15087.7	9524.06	5855.28	7998.98	7356.4	13978.6	8460.89	952.383	4120.19	5433.28	9717.25	17525.5	10827.7	5041.01	4025.24	2735.06	6983.6	5505.03	8186.19	5585.53
6.85_388.5285m/z	0	0	0	0	1208.52	1770.03	719.014	2822.19	2084.08	1360.72	2233.4	1148.13	609.224	1946.52	1987.1	1323.22	1182.09	653.121	0	3713.06	2799.78	1512.88	1281.81	1914.75	1994.61	1148.01
6.71_404.7316m/z	0	0	0	0	436.899	0	1333.79	768.081	449.178	390.405	1593.19	912.908	611.422	621.243	392.912	375.733	1840.53	1097.08	248.727	1880.45	557.737	111.813	976.323	774.616	1039.39	1337.39
6.85_816.4260m/z	0	0	493.265	841.685	74321.3	34564.6	23366	56099.2	50027.4	41566.2	52992.2	41768.2	42865.9	34590.3	50460	63439.6	85737.5	31097.3	29601	62217.5	46497	50871.9	67763.4	64344.7	59049.6	38770.2
6.70_843.2633m/z	0	275.696	0	0	2302.66	1318.31	0	933.277	2731.94	1284.24	1051.7	1075.79	899.814	324.257	2373.54	1566.37	889.029	3677.89	780.6	2334.51	1213.44	2603.49	752.973	1128.95	948.552	1309.61
6.85_816.5938m/z	455.649	1937.63	340.674	297.936	64838.2	33659	19866	47282	37582.1	41932	42747.7	33816.4	40469.5	37540.2	43099.9	51872.8	83543.2	32562.6	22825.9	52596.5	40324.4	42079.2	68123.8	54966.1	41024.6	35727
6.85_993.1061m/z	0	0	600.944	0	107935	190590	144004	103953	95608.6	64079.1	84228.9	136184	90211.5	31123	64500.7	77733.2	103439	141457	149505	96273.6	57148.7	66563.7	110941	83386.5	96040.2	58122.6
6.87_224.0621m/z	1061.3	594.445	336.113	550.471	582.005	707.99	891.202	2452.01	2124.57	1846.37	770.141	890.994	336.216	1696.53	2341.3	1919.22	799.862	394.963	666.071	2292.7	1941.65	2010.78	2048.97	2112.15	1481.6	1321.18
6.87_379.1507m/z	0	0	0	0	0	0	0	1467.3	1085.85	987.718	171.374	377.277	0	1001.38	1325.85	1156.04	257.925	0	136.012	1468.33	1064.93	1454.81	906.155	997.927	715.843	572.442
6.70_785.4167m/z	0	0	621.324	330.332	12608.1	3673.22	6177.6	9634.07	13487.1	9091.99	6190.43	1935.72	1428.63	4766.45	2725.69	1391.22	7865.05	4884.75	3327.01	7603.6	8321.4	5419.19	6969.12	5970.9	5231.98	5744.36
6.87_381.7087m/z	0	0	0	0	0	0	0	5370.6	609.49	196.088	179.909	0	0	4269.39	461.589	225.872	0	0	0	1443.81	3434.02	724.087	983.624	712.6	834.896	1127.55
6.87_434.8870m/z	0	0	1207.97	1437.19	0	1198.67	221.766	3796.37	1270.46	1394.58	3570.79	333.769	3285.22	8366.37	3072.5	3249.24	121.088	114.711	561.901	2123.51	3029.37	1194.87	7803.96	7004.38	5572.95	5155.65
6.87_437.8858m/z	0	0	0	0	0	166.053	0	3013.05	0	0	674.777	0	0	4343.26	0	0	0	0	0	0	3609.13	175.577	231.034	178.774	249.458	243.619
6.87_478.1848m/z	0	0	0	0	1977.35	0	0	128.296	194.756	0	135.538	0	9066.46	377.473	0	166.233	157.43	188.084	0	0	116.675	185.02	649.881	1017.08	1133.43	733.737
6.89_224.0731m/z	1484	588.176	780.337	644.588	13516.7	5501.85	4484.66	4993.79	4073.85	3779.11	3176.48	3894.1	3320.99	5721.1	6191.48	5177.53	3326.24	4429.22	5847.33	3625.33	6121.11	5693.42	7856.65	5144.15	4242.12	4953.05
6.89_753.8961m/z	0	2.69859	0	220.096	1112.97	791.223	2012.43	2672	1950.14	4532.93	713.164	1274.34	8131.29	1683.48	2519.25	2843.6	393.064	291.971	15396	6361.18	1692.5	2911.02	2952.7	1961.42	2030.18	3172.05
6.89_754.0629m/z	0	0	940.874	0	335.508	2890.45	3714.04	4313.76	4628.08	5198.88	334.576	669.751	4387.25	1470.12	2100.13	5840.31	1817.06	2772.77	16871.6	6955.1	2272.81	2976.18	2209.99	1652.6	2810.79	2681.24
6.70_726.3599m/z	0	0	0	0	6674.5	4754.99	4457.41	5086.84	2055.85	3287.02	3603.39	3166.71	1426.32	2743.97	1755.63	929.244	3101.9	3047.17	1070.71	3880.91	3037.66	1798.81	3395.92	4845.45	5938.38	3220.55
6.70_475.7504m/z	0	0	0	0	169.261	0	0	6145.99	3919.48	1348.77	272.357	0	193.33	5445.68	0	860.758	0	138.469	0	1030.64	2934.03	3337.75	3463.39	5059	5293.38	5716.53
6.92_947.6891m/z	0	0	0	0	6527.21	9547.32	13974.5	13592.7	8334.34	8697.92	4431.55	3581.14	41706.5	5783.55	6346.37	10763.6	3637.56	16281.4	28905.2	8033.75	4354.41	6605.61	10830.9	8918.12	6326.23	7419.85
6.84_994.1087m/z	0	718.87	543.372	0	164113	281788	236167	143358	159836	105176	120890	218644	138486	52730	106281	134725	170293	226190	233307	153959	103066	101006	183440	150963	147351	88673.7
6.92_947.8907m/z	0	0	0	0	21601.1	39571.4	54560.8	38335.5	22372.4	32375.1	15029.4	13852.4	133551	18990	12061.2	28503.2	11601.8	44471.9	105427	21492.7	15790.5	20970.1	41006.9	34768.6	26251.7	27682.4
6.92_948.0910m/z	0	405.489	0	0	29281.4	42513.4	57921	41559	25109.3	34779.5	22364.8	8538.17	151065	21713.6	13730.1	26283.9	11274.9	51018.6	119081	30622.8	18553.5	21576	45949.3	33546	28819.6	30261.1
6.66_538.5773m/z	0	0	0	0	670.569	1279.09	923.592	1140.31	1303.44	1127.57	3392.82	292.436	614.243	2564.77	1502.31	319.888	538.48	202.302	673.463	2165.15	1599.9	798.593	1755.77	1888.02	2161.31	2178.22
7.01_694.3350m/z	0	0	0	0	0	0	372.724	3227	841.292	1021.33	420.422	0	0	502.645	453.621	450.863	0	0	0	1030.52	573.004	1067.99	983.337	548.795	555.889	752.795
7.02_255.1115m/z	0	0	0	0	0	58.1265	378.361	153.667	58.0184	65.3378	0	2698.39	204.889	262.166	2150.97	65.1661	528.084	0	0	569.682	404.015	193.075	544.059	502.502	527.877	684.72
6.66_457.7405m/z	0	0	0	0	768.786	524.396	147.098	1563.72	3146.2	1517.72	1211.51	116.393	139.459	1571.92	1417.88	721.564	768.007	264.021	261.408	1657.21	1106.47	1807.01	1624.84	1242.54	1672.98	1620.84
7.02_436.2147m/z	0	163.077	19.4221	32.7274	1550.58	3521.69	3439.87	2960.06	2041.1	1934.78	6685.85	5923.16	6056.5	5257.27	3577.96	3904.74	7321.53	5020.33	3927.82	6113.1	2334.72	3373.86	7462.91	5419.28	5214.02	6218.61
7.03_423.7496m/z	0	0	0	0	1342.81	1226.73	394.718	1125.73	1309.69	1038.04	761.51	401.895	492.908	741.027	459.585	450.601	661.657	839.896	382.324	1219.44	505.992	1148	1189.72	674.834	1066.63	1227.25
7.03_523.3108m/z	0	172.281	0	0	342.751	926.715	0	10887.6	1858.13	753.532	8637.45	0	387.3	11938.3	522.494	323.129	1062.72	329.336	199.851	246.984	7175.05	1067.8	3109.95	2147.79	3166.81	3491.18
6.66_446.7499m/z	0	0	0	0	692.472	285.287	405.303	2237.12	3268.27	2443.6	1980.38	320.596	400.668	1990.77	2664.87	1734.01	914.285	238.924	241.477	2046.1	2067.75	2095.53	1627.81	1531.05	2036.5	2174.88
7.03_523.5615m/z	0	0	180.842	212.538	773.868	1097.85	0	10178.7	672.02	261.232	9250.44	0	811.344	10975.4	218.683	461.22	658.527	0	186.422	653.863	5789.7	695.901	2020.94	2877.16	2222.67	2109.05
7.01_476.7651m/z	0	0	0	0	234.429	1564.07	1012.16	568.707	1256.68	0	1100.78	350.041	1480.43	1357.94	727.527	891.4	1013.03	373.953	1318.22	1467.84	440.482	0	1233.67	937.119	1366.16	961.384
7.04_504.2462m/z	0	0	0	0	14.9165	0.360523	0	9887.23	8395.28	7309.33	61.6379	7.05117	10.1964	6607.43	1280.15	2300.99	24.1266	14.5003	0	8675.18	3685.6	3045.46	9927.34	9432.24	10197.4	8403.45
7.04_623.0138m/z	343.927	550.537	549.291	749.354	979.102	674.187	441.597	10700.6	7051.48	7516.45	2952.65	900.485	357.114	6143.03	2066.73	1558.29	410.128	254.691	1650.86	4051.33	4642.41	3019.46	4321.34	2891.29	4208.34	4279.99
7.04_761.5332m/z	10974.5	12386.5	9090.22	14496.4	37697.3	34332.5	26705.4	17224.9	35236.8	24896.7	31534.2	6471.02	11587.5	20491.2	10269.9	13748.1	18356.7	15708.2	11453.6	13819.1	9848.3	11787.3	34446	20688.7	21245.7	17088.7
7.04_904.2860m/z	0	0	0	0	102.731	656.2	0	3276.1	2909.45	768.983	431.313	4266.45	573.57	3813.22	9890.11	1542.71	414.666	222.265	0	3286.21	2989.34	672.271	4447.3	4715.68	4708.39	4035
7.04_904.4560m/z	0	104.909	0	299.736	476.288	0	0	2897.81	974.424	2808.17	1017.05	5683.15	1061.97	2299.51	14767	429.613	326.743	126.498	488.994	8104.73	3931.18	2519.24	2488.37	2565.92	2967.27	1971.72
7.05_388.8708m/z	0	0	0	0	0	279.134	0	8181.22	10529.8	11645.1	609.78	0	0	18615.3	4775.91	4730.69	0	0	0	4673.75	9323.52	4733.17	13014.6	10065.7	9171.78	11297.4
6.66_378.2358m/z	0	0	0	0	212.059	0	129.972	744.962	1433.97	1133.37	434.206	0	0	769.393	696.074	264.87	454.976	133.282	0	1008.34	1707.56	897.54	888.352	564.64	793.663	854.011
7.05_407.2184m/z	0	0	0	0	0	148.864	0	4795.68	2594.47	894.66	454.803	0	167.573	6865.72	0	305.713	0	0	0	1898.22	3625.29	701.83	3264.67	2704.86	2770.95	3317.58
6.64_991.9157m/z	0	0	0	0	4366.27	3452.1	4539.56	2481.51	5132.3	6030.44	3134.48	794.407	5148.77	1749.22	1514.57	2356.86	2567.84	1978.69	3092.91	2172.02	1246.24	1360.53	4818.84	3548.46	4182.98	2366.73
7.05_440.2314m/z	0	0	0	0	597.233	1697.73	366.714	2473.35	1027.28	363.408	2774.53	185.083	1988.82	3195.13	202.588	124.705	846.165	467.091	0	452.158	746.604	975.014	1491.3	1383.52	1640.84	1973.59
6.66_380.1810m/z	0	0	0	0	4254.71	0	1939.83	3985.55	3182.98	2168.07	6424.36	373.488	2358.7	3335.17	1112.26	1053.49	1880.49	2229.21	2937.88	784.434	3022.21	977.833	3119.39	2421.68	3017.87	2725.26
6.67_335.1594m/z	0	0	0	0	0	0	411.236	356.84	1371.58	832.054	1411.16	1301.73	136.889	439.677	2237.05	1117.67	2373.21	0	200.628	1133.93	501.517	1958.22	1111.97	1131.74	717.783	901.074
7.01_323.1053m/z	0	0	145.067	0	174.272	2160.57	3213.22	1005.84	4026.79	1066.75	2317.25	3865.66	3011.51	1015.49	1541.51	1137.13	1572.06	1273.99	1513.76	895.364	1118.43	1606.28	2319.63	1526.98	1933.92	2355.31
6.67_672.6978m/z	0	531.532	398.065	590.195	2782.09	2361.74	1347.98	1144.59	2767.6	1817.73	4340.03	1021.53	0	657.711	1642.43	1027.2	2030.83	729.899	477.702	1271.27	284.976	264.068	2024.38	1590.46	1347.07	1668.69
6.92_948.2914m/z	0	0	0	0	21945.1	35163.4	56357.5	36319.5	24490.6	28325.8	13744.6	11908.8	131306	18500.1	11364.3	27227.2	11118.6	42124.6	103226	25135.7	17471.8	19488	40417.1	27823.8	25532.5	21329.3
6.92_948.4915m/z	0	515.454	0	0	16533.5	21565	33291.3	25875.8	14968.7	21547.5	10875.4	7281.91	82731.4	14775.2	8544.29	16992.3	6466.87	34631.1	73928.4	15455.1	11622.3	13981.2	28706	17761.3	18397.8	18519.9
6.92_948.6918m/z	0	0	0	664.467	8447.65	13321.3	14999.8	18244.1	8364.41	12652.9	5198.59	3992.71	51998.6	7289.02	4476.39	7976.81	6097.05	24430.1	40053.4	9267.7	6426.26	7639.05	13423	10788.4	10763.6	10748.8
6.94_364.2043m/z	0	0	0	0	0	0	0	3305.55	407.378	0	0	0	0	1018.94	0	0	0	0	0	0	1227.79	76.2781	382.713	462.187	372.393	570.008
6.95_364.7212m/z	0	0	0	0	1469.71	2318.86	1191.01	888.723	2457.47	2076.23	1038.24	916.093	2391.44	2144.99	1353.93	1429.46	1589.31	871.635	1070.34	2169.67	587.668	1545.65	2155.3	1840.55	1674.7	3076.38
6.95_404.7193m/z	0	0	0	0	127.591	28.6196	171.547	2149.18	304.264	544.24	340.958	0	124.793	2201.97	0	0	219.982	134.216	0	200.648	1828.99	365.132	592.276	671.336	547.79	397.6
6.69_864.3222m/z	12122.4	11391.7	5554.84	8058.01	42083.6	21814.6	14802.4	19336.1	28533.1	21121.8	33771.3	8060.06	5323.92	11893.7	11044.2	10006.6	23258.7	10962.6	7915.37	14592.9	9817.54	12870	17716.5	15696.6	18904.8	17137.5
6.95_440.2501m/z	0	0	0	0	873.795	2246.87	1424.62	1505.45	1521.34	1334.34	4664.78	1428.11	1645.87	2056.17	930.369	1085.47	2395.31	1339.53	539.994	4055.12	607.672	916.568	2024.75	1558.16	2158.57	3123.15
6.95_465.5287m/z	0	0	0	0	0	613.749	1310.7	177.164	152.405	119.389	153.307	105.215	2418.41	0	116.36	0	144.281	719.092	6104.23	0	146.724	504.249	335.033	595.458	523.83	598.908
8.52_883.6844m/z	0	0	0	326.256	21328.8	20270	13469.9	35942.9	32902.8	39183.5	17233.6	15320.5	15428.1	17391	30075.1	23009.5	22850.1	13226.7	15199.2	51984.5	12910.9	25968.9	31311	26936.8	23370.1	31070.8
6.69_863.8940m/z	11833.5	15836.5	14313.5	13087.8	66793	33125.7	22251.9	28059	43474.2	25861.4	50409.8	16659.1	6214.03	15975.9	14512.2	17100.9	34620.6	20237.9	15872.1	16828.2	13822.5	13513.6	34943.5	30582.1	26055.9	19283.2
6.95_622.3166m/z	0	0	0	0	2536.58	2454.73	2089.91	284.451	0	0	3164.4	1271.56	870.065	760.615	502.362	173.06	1288.28	1323.62	703.103	390.087	543.633	0	1062.27	1002.84	941.044	1501.12
6.97_341.1158m/z	0	0	0	0	2234.55	13465.2	9168.06	2247.86	8485.14	870.319	8084.75	3024.35	3584.14	3406.77	1674.37	1784.84	5311.98	6792.11	11655.6	1090.71	1827.07	3519.99	4848.46	3195.37	4683.39	3598.48
6.69_726.1091m/z	0	0	469.091	0	9309.82	1884.34	4553.72	4027.74	3019.6	5274.41	5293.51	3195.34	3783.56	2570.79	2580.01	1339.85	3471.01	3723.39	1558.91	3811.42	4362.72	1460.17	4028.49	5848.76	3814.95	3102
6.97_841.4177m/z	0	491.509	493.555	0	2140.33	414.849	1162.87	4025	6918.15	7391.79	2763.81	924.56	404.676	4477.46	3463.95	1934.41	2402.6	3906.1	3304.08	2826.19	2871.57	3527.48	5588.42	4332.85	4584.8	4671.43
6.99_507.2674m/z	0	0	0	0	0	812.985	220.321	8139.11	2966.46	2684.42	362.557	0	256.101	6573.51	2073.36	1014.24	148.912	651.362	221.917	2619.74	1674.73	1045.82	4068.55	2705.37	3786.1	2062.85
6.99_840.0912m/z	1222.53	0	431.764	716.833	21222.6	46856.1	44789	21801.9	41832.4	34570.5	31942.3	18693.9	75418.6	20719.9	15958.8	21719.9	48157.6	31091.5	26218.5	21538.2	18188.5	29543.4	36462.9	30150.4	28897.2	38412.5
6.99_840.2586m/z	0	560.264	1402.77	0	17402.5	26529.6	35313.7	19847.2	42147	29285.4	22434	17894	57417.3	18091.7	13260.6	21334.8	29292.9	27973.7	23372.3	17867.4	11321.4	29608.7	31532.3	29384.5	29211	32801.6
6.99_840.5939m/z	0	385.038	640.093	0	8040.89	12997.6	8754.4	10049.2	18980.3	13035.8	6055.99	5901.49	20965.4	3939.3	7663.21	8071.77	12884.4	10319	6271.32	6533.48	7347.56	11588.4	17580.3	9598.22	11025.8	13955.1
6.69_607.3308m/z	0	0	0	0	1996.13	237.041	1285.1	1070.12	1027.23	881.06	2248.69	1208.04	728.779	1263.69	891.002	588.317	916.072	325.464	209.217	1439.72	1596.06	732.781	1417.36	1531.22	1151.5	800.315
6.69_423.8848m/z	0	0	0	0	0	130.38	0	212.68	2794.92	4182.35	0.117291	0	0	234.116	1418.53	2278.18	0.142851	0	0	2419.04	94.8694	1587.02	1196.73	1959.04	1352.74	1502.96
6.70_204.1046m/z	0	0	0	0	464.007	0	144.043	25.8497	260.546	220.093	173.591	570.947	286.901	111.908	558.635	152.383	233.656	277.186	251.707	332.716	892.127	418.791	346.695	365.484	329.385	305.002
6.84_993.9081m/z	0	881.108	526.137	586.358	276324	482725	424031	243786	243474	180461	219672	347717	233017	76779.6	180244	217471	295825	371497	402220	255075	164690	165014	289132	232512	243762	143122
6.84_993.7077m/z	719.181	2073.09	4969.91	1059.5	394007	661703	547762	344652	342807	246120	309491	460435	318456	118045	244671	307171	399222	526559	542345	376403	215732	219862	385101	344003	340796	192809
6.84_993.5070m/z	2204.38	2244.17	924.319	517.82	428788	738940	627460	380841	397281	272068	330996	535230	359610	127480	266882	340522	430348	577567	620288	394558	242745	257235	456540	375872	390429	221300
6.81_621.4434m/z	878.32	328.943	609.246	870.499	187734	149607	131991	195780	277397	217878	149957	131841	101632	132950	174617	258117	144945	157624	139735	240040	158381	251564	175679	180265	165306	146579
6.81_621.5687m/z	345.819	504.093	198.596	529.882	131282	98322.7	88779.2	120011	179146	152805	101188	103784	72252.2	80149.7	132962	187234	104009	103270	90806.7	163393	103984	169587	112714	121799	112729	108414
6.78_881.9421m/z	0	0	1236.87	0	0	1164.99	2706.16	12092.2	2552.72	3387.76	605.501	86437.1	7423.2	7961.6	129291	15780.1	9834.03	2675.44	231.903	32622.3	27475.6	11202.2	25434.6	32478	21322.7	25265.5
6.81_621.8192m/z	0	275.579	0	0	33342.2	28953.2	26275.6	39374.9	52293	41379.6	29247.7	29733.3	19087.4	21800.5	38700.8	47233.7	29164.2	29982.7	26401.6	47122.8	30871.9	45858.3	35872	37747.7	35696.2	26272.2
6.78_792.0778m/z	0	0	332.182	0	1881.03	3532.83	6557.22	2213.3	2795.66	2536.7	2377.1	1650.01	32127.1	1131.05	1321.58	650.129	2077.59	8933.84	46045.4	2797.56	2029.39	3602.6	5861.61	6238.06	3941.51	5633.48
6.81_709.6479m/z	0	275.195	687.494	722.309	181559	153618	132355	170248	250326	189570	150870	140912	108347	127600	171743	240416	151453	166761	132480	218113	135348	205025	176006	182532	161792	133386
6.81_709.7912m/z	1.33576	945.758	584.432	732.033	399774	316683	322116	393926	559621	439288	323174	312260	248917	274284	379365	521368	322486	365890	298783	510908	324965	480954	384693	404080	355436	311387
6.81_709.9342m/z	1727.6	2008.07	3117.17	1749.92	566423	450213	392332	530970	794958	616051	439008	415003	333437	379181	546093	714818	439701	523739	428280	671688	431885	668770	531696	551537	502414	436594
6.81_710.0773m/z	3253.55	1722.84	1065.82	2735.05	548352	434701	368229	514327	718038	599299	412324	373673	313191	376601	513592	682308	431468	485610	373834	646316	422399	634795	516629	543274	460443	402892
6.81_621.3182m/z	98.4872	994.315	0	0	165765	130270	121973	189170	256891	198046	137343	141231	107743	122100	193933	247833	134318	132105	130799	216564	152677	237292	169458	169125	160584	146363
6.78_791.9099m/z	0	0	0	1657.12	2282	5398.82	5354.63	3233.37	2554.5	3857.45	2808.36	289.46	32743.6	989.841	1987.84	3969.54	964.124	6069.59	54641.9	4326.82	1352.72	3196.88	6590.64	7204.53	6651.42	3685.4
6.81_710.3634m/z	0	513.414	1213.88	1104.48	222648	179947	159091	185259	291577	226508	172858	156822	124534	153823	193962	273442	151035	179396	147773	257167	176754	256697	183650	195787	178923	157124
6.81_710.5063m/z	0	0	320.834	0	105520	87435.4	79573	82098.3	133581	116201	76044.2	74925.5	53520.7	74307.8	103632	132876	68481.2	73603.8	55259	109648	71458.8	114386	101838	86177.9	93355.9	57546.8
6.81_715.2110m/z	0	163.314	313.117	226.204	10988.3	11060.5	6057.46	9173.6	15330.5	13048.5	7331.21	10341.5	4813.87	7625.05	12606.4	13726.7	10409.6	8582.77	9509.72	14377.2	8058.58	15020.1	12099.7	11272.4	13906.4	8241.86
6.81_715.3551m/z	370.657	0	391.558	993.464	18955.9	14524	13402.7	10112.3	20292.4	21038	11650.6	11677.1	10021.3	12327.8	11849.5	21003.4	13349.8	9247.49	9807.54	16747	9460.36	20143.4	16244.4	13805.5	12418	12733.4
6.78_742.1317m/z	0	0	0	0	4683.26	6445.24	10221.1	9195.97	2040.86	2635.73	17049.5	1802.96	5484.13	13515.4	922.698	1367.25	2643.02	4845.4	7758.97	470.433	13267.1	1591.42	4808.82	5842.08	3630.86	2970.6
6.81_715.6407m/z	0	0	0	0	9895.6	6133.92	9766.9	6908.68	7867.06	6671.39	7710.63	7025.35	4718.45	5123.24	6263.04	9513.04	5547.66	9861.83	4372.47	7241.89	6880.62	8387.36	6260.66	6702.99	5694.69	4003.95
6.78_741.8807m/z	0	0	566.859	0	4572.71	5898.21	7992.25	10285.6	2860.82	2969.91	16073.9	2219.99	4423.64	14130.9	1483.34	2593.21	3741.56	4028.71	4272.6	2056.42	15784.2	1048.33	6214.73	5983.67	6876.77	4228.41
6.81_717.4936m/z	0	0	0	0	7562.92	7514.51	5847.95	2836.77	8096.88	5974.31	5025.91	5517.38	4097.56	4274.06	4898.59	6941.71	3897.57	6114.55	5548.7	6705.42	4460.26	7554.17	6270.03	5858.02	7494.1	4124.54
6.78_564.5655m/z	0	0	0	0	0	0	0	362.536	324.473	1216.5	0	59.5986	0	178.335	295.731	0	0	0	0	2014.88	0	0	811.33	896.386	677.73	578.573
6.81_710.2204m/z	427.872	1742.96	1496.45	806.351	391570	306782	254395	357427	510827	417592	283841	275302	218813	266365	352736	484675	283877	320930	268531	487425	291433	468712	339649	361920	336056	307067
6.78_882.1087m/z	0	0	123.595	0	828.114	0	975.044	10473.1	2323.42	4011.05	113.763	83847.5	4731.22	8660.61	106710	13478.4	9122.63	1273.63	0	32852.1	26331.8	11189.2	22200.6	26111	15474.9	18197.2
6.81_621.1929m/z	0	885.769	556.827	234.062	199056	151197	145688	212011	279253	223649	159808	147014	120414	123679	199005	261844	148982	172680	139291	264223	174999	259034	186722	188424	184295	147636
6.81_621.0673m/z	0	0	259.696	0	45774.8	40382.1	30126.9	47646.2	60786	49498.6	37889.8	35721.2	25692.6	25136.7	40146.7	56629.5	38934.2	41745.9	33055.1	53676.5	39566.4	58136.7	40407.7	44787.7	40352.5	32949.8
6.80_489.7615m/z	0	0	199.273	286.79	0	0	0	1903.81	852.912	733.179	120.889	0	0	1672.93	2067.09	1135.91	277.015	0	147.749	3027.13	2527.95	1372.5	5335.77	5595.75	3776.48	3066.27
6.80_506.2946m/z	0	0	0	0	9068.34	10713.7	3546.38	36173.6	11501.1	10155	23263	8179.84	5675.54	23705	12855.4	7042.24	7801.39	4351.78	1881.21	19738.1	37875.7	10168.5	17163.8	17790.8	15503.1	14009.3
6.79_855.0988m/z	283.11	2558.05	431.295	1964.92	11595.4	32755.6	85794.8	181692	89224	73447.2	41256.7	514372	97487	92574.8	653946	170274	147669	26026.1	25222.2	313913	211050	138837	218030	239477	154820	143546
6.80_619.1915m/z	688.773	0	0	223.381	3603.57	2384.44	1406.62	3201.83	6462.4	2889.18	3404.55	3406.85	2159.75	2206.41	3269.93	3464.09	1959.22	3368.15	3068.48	4195.12	4041.69	4215.81	2851.57	2420.8	3131.34	1802.19
6.80_641.4497m/z	0	0	0	0	215.916	370.409	1365.44	7864.12	3586.07	2309.57	1549.59	17204.8	2239.02	3386.05	23054.2	6511.57	3094.03	503.534	944.145	12979	9656.28	5308.45	4436.77	5995.37	4815.54	6503.13
6.79_854.9319m/z	454.416	580.102	93.6614	0	9410.92	42010.9	89677	193179	104365	78463.4	43692.1	572540	106831	97836.2	710257	188057	164700	28860.8	27895.6	359502	226754	152505	253030	257693	168040	167484
6.80_732.7993m/z	0	0	234.334	0	380.061	579.075	2053.9	3927.95	3696.21	2915.87	2047.64	15034	2146.08	2955.68	20039	6888.68	2597.97	792.813	632.099	14309.7	6647	5787.81	8334.42	5113.26	4736.55	6723.4
6.80_733.3720m/z	0	0	0	0	414.575	1950.59	4286.74	10038.8	8047.74	4740.97	2598.7	33224	5525.73	6272.96	39339.5	11766.2	10249	2454.73	597.266	24349	15204.2	10360.8	12038.4	15913.8	7530.12	11217.5
6.79_854.7642m/z	0	0	0	0	2332.98	3976.75	7200.58	23693.3	12887.1	8393.21	3744.8	65883.4	13951.9	12119.9	80944.1	20921.5	17657.5	2259.81	3872.61	40255.2	28758.7	19180.1	27498.9	25342.1	18132.8	16374.5
6.79_733.2283m/z	0	0	0	0	768.706	2282.13	5954.9	13522.2	11629.2	7067.14	4553.94	35237.9	7730.45	10754	60430.7	17960.7	11376.3	1243.08	1129.73	31778.4	23260.5	16930.4	19406.3	17062.4	13806.6	12513.1
6.79_732.9413m/z	0	0	0	0	0	690.607	4765.42	8749.28	5774.28	5652.65	2796.2	29254.6	4983	6088.96	35164.3	13946.6	8326.41	1804.71	0	22814.8	15874.9	12720.2	13049.1	14297.6	7383.01	9608.23
6.80_815.7484m/z	0	403.665	1363.85	0	12453.5	9836.28	10551.5	8216.47	13979.4	8344.56	8639.93	8333.98	4400.92	5916.01	10831.1	11867.2	10220.4	9912.36	6818.85	16210.1	8437.67	15120.7	9201.59	10634.4	6048.2	9402.14
6.80_818.0838m/z	1132.41	949.055	4.94812	174.677	24796.1	21936.4	19714.7	16691.4	24080.3	16366.6	10600	12520.8	13654	7129.93	18375.9	23010.9	10538.5	16479.4	16420.8	24296.8	15548.9	17821.8	18600	17869	18305.6	11339.2
6.79_641.5749m/z	0	331.208	0	0	265.792	641.62	1291.26	8665.68	3447.82	3211.99	547.363	18399.8	3541.27	3444.27	22174.5	5614.17	4876.83	540.243	0	12085.1	6528.36	6438.47	7374.83	7631.94	6198.24	4509.77
6.79_641.3244m/z	0	0	0	0	217.727	0	241.016	962.131	769.419	621.847	0	3991.55	1065.67	663.537	4844.54	1950.58	1018.15	0	0	2917.23	2533.81	1100.13	1686.51	978.534	1552.96	1175.27
6.80_830.7558m/z	0	1382.43	0	0	22566.9	30735	25438.6	26954.1	31492.7	18730.6	14541.6	24370.4	17442.7	13651.2	25080.6	25829	18433.7	27467.7	23671.1	29976.9	13979.8	28170.2	28668.4	34448.7	21232.9	18251.7
6.78_1026.5189m/z	0	0	778.42	0	0	576.647	5599.67	2781.42	1733.86	906.937	540.679	22094.2	1928.28	1492.37	9371.26	3496.17	5135.05	677.986	523.931	5939.24	7567.96	3984.95	6984.61	5559.56	3312.29	5440.62
6.81_341.1156m/z	0	0	0	0	1153.7	9052.03	7650.81	1338.59	5187.18	1044.48	4070.95	6322.67	2120.39	1542.61	2938.19	2730.93	4414.01	3814.59	8608.04	2303.51	2659.64	4560.5	3694.32	3129.78	2771.1	2093.06
6.81_486.5334m/z	0	0	0	0	10123.1	9572.08	11868.5	3473.7	7402.27	9944.89	8533.07	15070.5	9001.69	2395.68	10877.5	8327.03	21330.1	5223.47	5546.95	53278.4	3366.99	8626.65	9285.36	9662.83	12351.9	8579.89
6.81_486.7843m/z	0	0	0	0	6530.64	7196.3	8653.2	3945.49	4928.14	6806.46	7284.75	10255.6	6285.78	2771.77	6946.44	6975.88	16123.7	4389.92	4191.06	41554.7	2936.33	7811.53	7767.13	7382.87	8334.73	6506.79
6.81_619.3165m/z	0	0	451.112	0	2429.08	2546.27	1948.87	863.904	3637.94	4360.55	2653.19	989.065	240.966	2693.97	3169.57	2698.32	1845.94	2734.21	1475.22	2940.89	1453.42	3100.73	1382.98	2844.4	2691.5	2544.74
6.81_717.6366m/z	0	0	331.901	0	5690.18	5375.82	7599.25	5681.26	9436.81	9466.2	5250.49	6912.95	4774.42	4009.27	5973.26	8196.06	7395.99	7210.98	6764.56	7826.19	4584.26	7419.41	4916.72	6760.01	7092.09	5034.36
6.81_815.5804m/z	954.541	0	0	0	15268.1	12687.6	14744.8	15088.6	14945.7	11229.6	8897.15	12352.3	11120.7	9392.98	16123.3	15040.6	19034.8	13945.7	8773.52	22028.5	14313.1	16477.1	14069.4	14592	13417.8	15286.9
6.78_545.3049m/z	0	0	0	0	0	127.73	0	7609.93	2219.01	2561.2	1073.29	0	0	10580.1	3407.75	2954.94	0	0	0.0778008	10540.8	8906.69	4192.68	11882.5	11810	7686.73	7480.41
6.81_820.2529m/z	0	408.679	0	1273	5257.96	1897.72	3551.79	3993.02	5884.53	3215.49	1820.2	5251.06	2804.88	1961.37	3850.36	3574.5	1357.24	5709.83	4347.49	3421.36	4388.5	3754.5	4925.78	4309.5	2620.11	3745.41
6.82_813.5830m/z	0	494.422	0	0	2239.58	2485.05	1773.84	6957.17	3951.28	995.381	4062.82	1751.5	417.761	4431.45	2609.13	1493.37	1068.21	2768.42	312.336	2253.63	11682.4	2145.6	2619.35	1348.29	2634.98	2529.98
6.75_509.2991m/z	0	0	0	0	913.588	0	1076.39	3395.45	1712.91	1742.55	2596.53	1785.69	406.199	3484.59	1744.77	1263.14	2846.18	290.881	0	4943.47	1743.98	1951.91	2534.09	2083.18	1878.25	1963.01
6.75_394.1964m/z	0	0	0	0	295.214	427.665	211.97	6148.15	843.651	287.918	2335.96	0	606.915	5928.62	91.743	153.476	80.1078	0	309.545	310.567	3495.49	0	1211.28	1265.41	1342.1	1616.69
6.75_319.1720m/z	0	514.666	584.187	595.435	1145.25	212.013	1915.55	1178.07	855.459	1455.59	1725.42	2134.38	1416.36	1957.9	1263.44	1748.55	1465.54	1988.9	1995.38	1723.36	638.543	837.51	2054.67	1584	1352.03	1549.92
6.82_822.5845m/z	0	0	285.733	0	1691.38	0	847.976	1103.33	1165.98	768.341	734.326	1594.56	1578.37	1519.16	1846.47	919.455	2026.28	400.333	1004.07	1582.73	957.409	1675.06	1816.41	1435.41	1360.35	1845.35
6.82_822.7515m/z	30.157	71.9317	346.608	0	16626.5	17099.3	12046.2	17802.9	16994.2	13923	14616.4	7933.93	8607.62	5513.91	14938.2	16192.8	15156.2	8607.9	11372.1	17976	10839.9	12981.7	13531	15461.7	17426	9458.5
6.82_831.7514m/z	6.20359	367.11	386.486	0	46611.8	38243	38794.3	41321.9	54693.9	39648	33161.7	38167.5	29671.5	21981.3	45499.5	51075.8	35767.2	40214.6	37239.8	65785.8	32064.9	50947.1	38671.2	45363.1	35122.9	29199.9
6.82_834.0801m/z	0	0	554.206	0	14338	16463.1	13917.4	16330.3	21509.2	15332.7	14802.6	14203.6	9990.02	9389.14	16575.7	18974.9	14009.6	18087.4	15498.1	21879.6	12137.8	15953.2	18770.8	17952.1	19775.1	9549.94
6.72_785.5835m/z	0	375.942	0	2.47977	9726.69	4833.64	5653.87	7158.14	10371.8	6113.09	5793.27	3089.32	3991.92	6545.01	2632.05	4167.87	6560.69	5007.32	3181.84	7594.31	5239.96	4285.51	6175.09	7714.14	7077.19	6851.19
6.82_834.4138m/z	2951.05	0	1984.24	815.595	180419	171031	161501	157721	199457	133402	125866	149791	104923	86389	152327	175242	150740	174918	164654	185628	116347	151134	163470	167806	154482	121453
6.82_836.5736m/z	0	0	0	712.23	13913.5	12073.7	12341.9	12198.5	11620.5	8839.05	10131.8	8931.34	7253.63	4303.41	8805.51	15244.1	10567.8	12685.5	8386.77	12583.3	6429.2	9432.47	13383	8442.81	10307.3	8721.97
6.82_836.7408m/z	0	1037.71	2326.9	710.368	145977	163190	125590	120311	176377	114565	105996	136039	90563.4	70253.1	129013	142307	133281	157624	137830	154963	99428.9	129552	134158	129348	124058	99244.8
6.82_836.9080m/z	80.9925	1408.94	332.175	193.962	139076	139505	112376	110788	148726	97752.2	105225	114517	88226.2	63782.4	123606	145203	120550	133107	123928	142166	91870.4	128826	123657	124397	121706	95599.7
6.82_843.0664m/z	145.473	0	1171.17	0	22906.2	13482.5	18501.4	15613.1	21789.3	13432.9	16118.9	20992.9	12509.3	9342.97	22585.2	18169.9	22200.5	24765.2	22196.4	18566.9	12479.6	15333.1	19846	17528.2	15806.6	18482.3
6.82_1003.8913m/z	0	505.667	0	0	6549.1	16185.2	19143.4	11355.9	8880.01	5508.83	6691.15	15509.5	5885.89	1621.89	6314.06	8131.03	9391.04	17127.3	18115.8	11493.2	6030.51	4305.2	9369.18	6115.95	5972.92	5519.44
6.84_235.6696m/z	0	0	0	0	0	0	0	354.463	200.154	0	0	0	0	347.867	101.485	55.5358	0	45.9069	0	326.689	750.286	118.333	148.2	225.632	193.706	191.757
6.72_271.1768m/z	0	86.7612	68.339	0	348.398	0	0	127.166	189.915	269.256	151.901	4524.46	116.41	307.342	379.647	513.911	125.714	247.771	151.147	4226.53	3840.07	197.551	975.85	856.911	1109.43	1058.97
6.72_198.0731m/z	49.7563	75.8712	52.0219	91.4578	200.173	38.4963	116.931	259.385	219.563	94.5042	151.584	157.626	222.143	288.407	124.183	98.4636	242.41	123.808	378.827	160.837	224.207	212.221	220.222	280.714	248.678	81.8632
6.84_612.5704m/z	0	0	0	0	2793.8	763.724	500.535	3280.36	2475	3940.66	2168.55	1645.61	1216.43	2856.64	3257.62	1040.43	4405.47	1960	2441.26	1779.98	1802.78	2728.2	3800.22	3059.34	3773.01	2726.24
6.84_993.3068m/z	1564.46	753.208	3079.71	0	367533	631484	522622	326939	316870	237000	276745	461682	307057	109231	238926	265319	377274	471106	511995	363702	207660	196706	377338	313359	315949	196765
6.71_687.8564m/z	0	0	0	0	16495.1	13252.8	10510.7	220.802	358.165	487.763	2226.52	12198.8	8836.37	400.861	2142.3	667.587	13429	7151.79	3789.78	1102.72	0	190.234	1550.01	1551.73	945.383	1840.49
6.82_717.7811m/z	0	0	0	264.466	3854.8	3994.89	2324.54	4208.8	10317	7207.01	4409.28	5097.69	2881.24	3852.6	5234.28	6647.91	3753.87	4083.26	3076.86	8002.73	4171.19	4653.11	4405.34	4423.12	6341.21	5346.45
7.05_856.7608m/z	2494.59	0	908.805	952.416	3826.28	12077	9552.97	13089.5	18347.7	11063.3	5376.35	31870.4	9407.21	8777.59	22924.2	12439	24070.8	4500.11	3072.82	12081.7	11863.3	14292	18813	15391.5	11651.8	11869.5
6.75_512.7580m/z	0	224.342	0	0	0	0	0	7498.23	256.67	0	4309.81	0	0	8502.9	0	0	0	0	0	0	10182.3	0	1194.29	1112.38	796.377	1278.43
6.82_619.0659m/z	0.576355	0	0	0	2751.01	1343.55	2836.66	3716.46	5057.28	2379	2659.37	2636.07	991.292	3214.81	531.101	5232.31	2603.45	1835.82	2390.19	2133.22	1903.79	2680.58	4101.88	3803.76	3039.18	2767.5
6.81_820.4188m/z	398.414	1237.95	1798.35	393.484	33841.8	31045.8	23042.1	31947.5	37064.3	24759.5	23088.9	25076.6	19531.4	18121.9	25150.1	33646.3	26119	28207.7	25647.2	28348.6	21895	32514.8	26211.2	28013.6	26120.3	19767.3
6.78_465.9999m/z	0	0	0	0	0	0	0	1748.95	1031.91	194.319	4.03983e-05	0	0	1334.62	231.677	0	0	0	0	0	828.553	0	1071.66	1357.32	1170.58	1399.42
6.81_824.9184m/z	6.95284	1472.15	0	212.848	28431.8	25318.3	27712.4	21607.6	35552.6	30383.3	27377.1	27130.1	25586.4	14405.7	30061.8	29425.4	20617.9	26649.8	25961.8	37000.1	20635.5	25532	30983.6	27961.8	26106	19190.8
6.81_825.0879m/z	0	1064.72	0	0	28700.7	27230.2	28125.5	27072.6	40916.2	24203.7	25222.2	23751.1	14937.3	15103.1	27552.7	31325.9	23480.5	25405.1	24849.3	28472.3	24221	28370.2	24982.2	24376.9	24313.4	13051.9
6.78_465.7496m/z	0	0	0	0	0	0	0	1544.07	1014.8	460.963	4.51969	2.49711	0	1535.25	34.5855	223.875	0	0	1.07402	0	1508.91	114.538	2441.09	3211.4	2399.46	2063.39
6.81_827.7561m/z	2288.21	3569.99	2849.65	2575.07	675012	604360	524889	633652	811880	621495	508021	545044	408235	390247	639590	796111	554048	640044	516447	787496	495452	676970	656919	650540	580593	470827
6.78_457.1384m/z	0	0	0	0	2633.23	2861.08	3394.6	1796.14	4617.06	2422.12	1713.04	2537.8	3081.57	2389.75	3364.01	3222.81	3478.29	4304.65	5364.38	1644.93	2682.02	2380.39	4634.74	3912.75	3086.63	2756.03
6.81_828.0894m/z	14225.2	26523	28159	23256.7	5.61816e+06	4.80194e+06	4.25802e+06	4.85228e+06	6.65197e+06	4.99592e+06	4.2502e+06	4.26107e+06	3.35187e+06	3.00234e+06	5.12155e+06	6.11919e+06	4.62059e+06	5.00268e+06	4.55502e+06	6.0395e+06	3.86905e+06	5.64297e+06	5.05241e+06	5.21719e+06	4.51605e+06	3.87815e+06
6.81_831.5859m/z	771.762	692.455	0	0	53466.4	45064.7	39968.7	51370.1	57352.5	39827.6	33734.7	41259.3	28785.7	26888.5	52820.8	57188.6	40677.9	47079.7	37956.6	62613.2	34606	53211.5	44724.5	51449.5	47446.2	37712.9
6.81_834.2475m/z	1444.88	2995.74	1782.02	314.935	191867	187887	165362	165119	205963	141220	140542	163451	128086	81920.4	155988	183960	153555	199421	170933	191729	124603	155541	196350	178109	154505	125899
6.76_571.5238m/z	362.511	1552.87	295.612	0	4925.4	2576.73	2691.36	358.289	729.311	170.641	947.909	1191.56	1937.33	102.975	382.859	121.919	7000.03	3763.71	1231.81	825.589	345.039	94.5481	1232.49	1096.6	1040.77	966.97
6.81_840.5725m/z	0	0	787.967	0	19649.8	18737.7	11154.6	12371	18105.1	13372.6	12284.6	12961.4	8768.25	6203.57	12252.8	17573.2	16611.2	16874	11663.4	12089.3	7975.88	17691.1	10391.1	13960	12839.6	9881.79
6.81_840.7392m/z	22.3433	0	659.205	444.741	12060.2	11398	5684.91	10043	18181	10498.1	13398.3	11535.4	5779.71	3545.23	11647	16268.8	14714.9	14668	8054.65	16708.1	6839.93	14378.6	13145.6	12321.9	12503.2	11831.5
6.81_843.2338m/z	1880.88	0	1879.25	453.778	28628.3	24591	19639.5	15344.1	18771.4	15668.7	16153.4	9668.09	11819.2	5517.62	15469	19536.8	19116.5	19559.5	19648.2	17314	12947.1	23967.3	14090.7	16940.5	15011.2	12690.3
6.76_428.8902m/z	0	0	0	0	0	0	76.5927	2289.05	0	0	609.645	0	0	2046.66	0	0	0	0	0	0	2190.17	0	395.439	364.354	318.775	441.192
6.82_261.0353m/z	0	0	0	0	3166.39	5816.4	5972.2	1865.11	5610.67	1364.44	4937.98	6392.23	1619.7	1732.05	2637.8	2250.47	2573.2	2194.68	5537.4	1740.73	2778.71	3237.65	2325.17	2203.46	2144.1	1498.59
6.82_320.5898m/z	0	0	88.0282	0	0	0	573.981	4928.04	153.426	707.277	93.8644	17209.8	1027.24	2679.11	21570.4	1521.42	1251.73	87.4913	1615.34	5654.71	10753.3	3273.07	4122.92	3952.77	4756.27	3242.86
6.82_379.2219m/z	0	20.474	7.84386	0	0	0	0	3859.05	7001.04	6652.49	0	2.96922	0	1271.97	4590.4	6041.06	138.733	0	94.7296	17492	2441.45	8898.64	5184.44	4802.48	5122.68	2969.96
6.82_518.5856m/z	0	0	123.674	182.655	0	0	0	6038.63	3984.28	2517	0	0	0	3153.88	1591.11	1749.71	0	0	188.05	1973.61	4724.58	1815.84	1095.84	774.749	1173.02	1542.3
6.82_618.9415m/z	275.869	0	0	0	5253.93	4288.68	2944.56	5115.69	7325.28	4848.78	2659.07	4658.63	1556.71	2849.43	5371.87	5594.51	3662.53	2765.88	3159.61	3140.03	3650.53	4327.58	4349.75	4301.08	3797.72	4891.21
6.76_340.4646m/z	0	0	0	0	452.672	313.303	1087.17	299.62	914.74	1030.54	442.464	3108.69	893.241	617.047	1897.19	816.563	1543.6	855.173	1227.49	1738.5	583.003	1304.71	1458.96	738.29	1069.38	976.43
6.75_543.7929m/z	0	0	0	0	1477.77	892.92	1291.91	8093.93	2098.73	762.716	5614.15	1243.76	1590.77	11586.4	487.534	218.994	1667.1	2059.46	1288.83	4377.62	7312.72	750.25	3565.25	2964.27	3438.06	3919.49
6.64_991.3140m/z	0	0	0	0	7602.86	6354.88	11148.4	4469.12	10656.6	11561.3	9274.41	6307.03	7569.02	6152.9	3779.25	7690.32	5211.01	6514.68	8013.32	5574.42	865.845	4444.76	10472.3	10867.3	10548	7552.26
7.05_877.2785m/z	0	36.4056	7.57509	0	437.636	68.6633	11.7609	1142.02	641.207	710.106	442.543	8958.04	830.147	1944.66	12173	369.991	798.222	0	595.365	1417.42	2212.14	534.999	1582.55	2295.7	2802.86	2011.08
6.64_991.1140m/z	0	0	0	0	9769.73	6141.43	7996.26	5352.71	13186.8	10107.1	5131.76	3535.77	6952.09	4026	4584.62	8091.44	5163.26	10552.5	8312.8	3866.25	2613.65	4548.52	8172.59	6332.38	7869.82	5631.66
7.09_823.4282m/z	56756.8	61052.1	107023	92508.1	9.48659e+06	9.49807e+06	6.80716e+06	6.90425e+06	8.02758e+06	7.51707e+06	9.93136e+06	6.25012e+06	8.99087e+06	5.23038e+06	4.29249e+06	6.67623e+06	8.2366e+06	7.57275e+06	8.7351e+06	5.36628e+06	5.84673e+06	5.36245e+06	6.89429e+06	9.15089e+06	7.36452e+06	8.6769e+06
7.09_823.5947m/z	58415.6	59587.5	79845.9	77061.3	8.29236e+06	8.43396e+06	6.11698e+06	6.22367e+06	7.10884e+06	6.72481e+06	8.8383e+06	5.60159e+06	8.10394e+06	4.60538e+06	3.85328e+06	5.90166e+06	7.10275e+06	6.68392e+06	7.78604e+06	4.74795e+06	5.25016e+06	4.63158e+06	6.13082e+06	8.12526e+06	6.55086e+06	7.64916e+06
7.09_827.0914m/z	421.22	1443.01	1414.53	650.651	79945.1	75746.5	62819.6	58566.4	76791.8	61852.1	79825.3	47113.6	70655.5	44410.7	41836.2	53424.8	62630	62117.8	66469.5	53155	48036.2	57581.9	57857.1	70090.7	61297.4	64442.1
6.47_520.6228m/z	0	0	0	0	0	156.838	334.71	7890.5	851.134	0	814.902	0	825.664	7113.86	0	0	0	0	0	61.854	9161.4	0	1963.72	1980.95	2410.04	1701.49
7.09_827.2586m/z	1999.42	848.615	1701.11	2374.37	65797.4	73998.6	45889.1	49296.6	67115.7	57660.1	76635.1	47250.9	66801.5	41794.1	32174.2	51541.5	68233.1	62964	63225.1	50329	47962.9	48591	53376.8	70773.5	51720.2	65955
7.09_832.0801m/z	0	0	0	0	10045.9	17275.9	11968.4	8551.45	14431.4	13328	12104.7	7932.56	14060.1	6018.36	7269.65	9339.88	12549.2	11733.7	16219.8	7453.38	6648.88	10500.3	12003.6	13364.2	10057.6	9856.1
6.47_455.2791m/z	0	0	0	0	861.13	1256.74	185.425	10251.1	13727.6	15674.3	1820.18	441.657	871.664	17882.9	11143	15109.7	989.775	710.438	438.652	24293.7	13166.2	14530.9	22649.6	21635.2	33382.7	22542.6
7.09_838.7388m/z	0	0	593.349	0	7645.85	14112.5	12455.2	11104.8	14397.6	13930.8	16575.3	10750.1	17958.5	7592.99	7052.46	10584.3	17025.4	12208.6	13221	7070.72	9073.73	9836.46	11146.1	16023.7	10625.5	14121.3
7.11_481.5955m/z	529.306	252.751	311.239	204.104	0	0	0	5102.1	8441.8	8309.32	156.272	0	0	5525.6	4925.89	3331.25	0	0	140.515	5796.46	3445.43	4241.32	4280.93	6008.92	4995.22	5016.77
7.09_823.2618m/z	9317.7	11175.2	8982.04	10405.4	1.03722e+06	1.09126e+06	765951	735413	913840	801669	1.14045e+06	732610	1.00717e+06	594152	487395	727440	902454	813661	1.01415e+06	555554	655508	610910	758622	1.10089e+06	819327	945727
6.47_390.7181m/z	0	0	0	0	0	126.873	120.168	2954.9	245.988	0	417.711	0	537.951	3335.63	0	0	0	0	131.763	0	3097.78	0	808.356	939.423	998.397	512.832
6.47_812.2640m/z	1.59406	1439.63	0	359.087	8466.69	5893.44	5684.3	555.746	4018.73	3586.63	1680.33	5101.23	4059.93	0	2234.84	3723.96	9767.09	2578.39	4696.15	5885.21	917.055	3636.57	3026.5	3911.65	3660.21	2054.61
6.47_543.9456m/z	0	0	0	0	0	174.413	160.608	16707.1	4622.21	3778.11	2046.43	422.217	157.449	12209.9	1824.74	910.704	0	0	287.984	2566.5	10282.1	1403.04	6880.28	9727.14	8445.86	8188.62
6.45_366.1652m/z	0	0	0	0	93.0888	1663.8	5229.31	759.669	1712.74	2006.12	2778.08	7114.66	1893.91	1916.9	3178.39	2310.51	5382.33	1360.41	4039.12	2616.66	975.75	3751.85	2328.97	3199.22	2763.02	2424.83
7.11_510.5987m/z	0	0	0	0	1081.13	1792.57	689.884	28916	2012.21	277.268	26762.5	1185.56	3048.09	36678.6	99.4803	138.843	2011.37	490.648	0	539.427	27223.1	0	4661.48	6600.51	5599.93	6006.58
7.11_666.8412m/z	639.968	0	0	760.328	774.087	1066.81	1098.27	639.934	2512.34	1595	520.027	847.294	0	967.204	877.863	0	0	631.562	678.022	748.645	475.168	0	706.116	739.486	699.441	598.754
6.45_160.1328m/z	208.945	224.804	390.595	361.942	866.646	1303.72	1152.26	606.053	718.442	1151.22	772.598	1288.96	1168.81	665.404	1060.2	722.279	770.465	1343.15	1966.37	681.104	702.29	784.725	862.875	1413.43	1017.2	953.496
7.11_810.9230m/z	745.832	0	0	0	3138.18	1942.16	2185.27	1209.5	3826.49	2769	4241.21	3842.35	3719.62	2973.62	1421.26	2159.58	4363.14	992.208	4107.45	1709.26	1754.75	2012.67	3103.02	1996.33	3923.32	3657.47
6.43_461.2538m/z	0	1432.85	1560.91	1312.26	1329.36	569.427	643.795	2461.73	2950.1	5047.01	2711.34	1193.23	1269.72	3511.54	2301.85	3272.52	2616.46	1395.94	868.047	3889.87	2972.29	3337.49	2927.14	4047.25	2685.17	2924.3
6.43_346.1966m/z	0	0	0	0	1051.14	1038.37	592.79	4653.75	1537.9	1857.14	1674.05	228.04	459.229	4835.45	689.251	929.694	1198.4	818.016	306.597	1806.48	3620.68	1391.23	1775.02	1978.24	1719.92	2148.32
6.47_377.1007m/z	0	0	0	0	0	519.234	2849.8	0	762.312	1130.31	953.152	6125.44	5477.38	140.63	643.497	878.403	913.075	443.424	506.778	513.351	162.246	966.491	983.827	1379.62	1033.56	822.699
7.09_820.5926m/z	1128.39	339.205	913.857	780.523	49427.2	66919.8	39587.2	45210.3	44367.1	48883.8	63179.6	38986.7	48780.1	33398.6	25183.5	33946.1	39542.3	45321.9	45137.9	30469.6	37964.7	29872.7	37250.4	49586	39894.6	43062.2
7.09_820.4230m/z	0	0	0	0	7105.48	5988.6	2842.32	2706.61	7679.41	5276.27	5892.13	3508.41	4810.49	2203.56	5407.26	1797.3	5463.83	4663.42	4280.9	5221.77	1922.71	2244	4386.32	6527.34	5615.74	6158.75
7.09_813.5891m/z	14.6398	0	0	848.432	32233	29778.8	19864.5	25683.4	25011.6	22621.9	26286.4	16849.2	25412.8	19490.5	11190.5	17471.1	28011	19176.5	28224.4	19449.3	18542.3	19565.3	24212.1	28792.7	16338.2	26177.2
6.52_190.0889m/z	0	0	0	0	3421.58	1296.52	1430.36	864.454	1172.9	529.472	979.892	956.954	634.826	666.973	823.21	544.227	1138.79	2507.93	1490.5	596.922	836.76	714.689	761.492	899.192	808.334	674.87
7.09_706.6540m/z	1.69362	2547.36	1815.09	1436.58	382906	333716	210371	282864	306180	303636	354112	198621	288209	233329	149534	248980	270277	255641	269709	192442	193930	206334	262752	401422	274058	306685
7.09_709.2226m/z	0	315.686	0	0	8236.08	4524.52	2984.46	6071.87	6288.49	7731.76	6563.05	3837.21	3657.8	3299.41	6232.74	6407.3	4037.58	5063.87	4927.1	3443.85	2668.68	3679.46	5978.53	7748.5	6686.25	9455.15
7.09_711.3592m/z	1310.05	0	2330.6	31.479	34491.9	34572.1	28244.2	24971.6	29226.9	31327	35709.3	23727.8	28691.1	22097.4	17412.9	25279.3	27956.8	29026.5	27104.1	18428.4	16121.6	18242.4	29519.6	38948.8	27646.9	31657.4
6.52_182.0782m/z	101.772	0	0	0	148.864	325.435	240.787	46.0925	139.898	168.756	140.295	396.893	356.536	121.242	301.983	183.357	194.124	393.771	370.361	133.186	187.986	165.472	175.274	219.407	257.13	236.695
7.09_711.6456m/z	0	262.524	0	302.924	31587.2	24839.6	16726.8	16956.8	19838.5	23494.1	33784.9	15287.5	24756.6	15083.2	13323.8	16847.5	21409.6	25826.6	25464.9	13599.4	11123.1	13625.6	19104.1	30953.9	25194.2	22772.1
6.52_150.1203m/z	0	0	0	0	0	0	0	0	0	0	118.623	104.836	0	69.326	277.478	166.556	0	102.81	53.8589	0	21.7592	22.8962	79.812	89.4635	50.4098	57.4407
7.09_711.7877m/z	1278.41	348.031	0	0	20403	20923.2	13514.7	14041.7	17628.2	13499.1	23331.1	7977.53	15300	10811.8	11684.9	10966.4	15160.9	18020.7	17807.9	12026.1	10335.5	8916.66	14191	22884.6	13494.2	14779
7.09_711.9308m/z	0	0	827.096	0	9925.08	10541.1	6723.77	10346.5	9075.22	9706.48	13293.5	7126.26	7381.94	5648.96	1603.88	5883.02	8786.68	7358.07	10075.8	4677.93	6463.4	7653.6	9533.17	11712.5	6962.02	8932.83
7.09_712.0742m/z	0	0	0	0	8111.03	5487.39	939.082	2731.49	6139.76	6203.24	7606.07	2435.79	3479.62	2984.2	1694.51	3516.25	4000.06	3921.49	3363.06	3535.01	3258.87	1595.93	3911.04	3327.74	3760.98	3520.19
6.50_307.1315m/z	2355.15	1839.2	2083.07	2024.17	5984.5	23339.7	18990	3473.02	11656.1	3505.03	9502.54	6156.13	6687.54	4344.92	3682.33	3685.69	9511.25	12742.6	19931.6	2902.78	3731.79	7006.48	7971.69	8193.77	6994.98	6427.21
7.09_713.6410m/z	0	0	316.27	0	21624	19697.2	12518.4	15338.7	17550.5	16264.1	22476.8	13600.3	18029.9	13055.9	9061.37	16396.1	16675.5	15884.6	18650.8	13936.2	11298.7	12605.5	15922.2	20807.9	15025.2	17665.3
7.09_713.7839m/z	0	0	0	695.939	22641.2	23876.1	12290.1	14955.8	17841.6	12277.6	22317.2	11074	19885.2	13473.9	10045.2	14426.1	15564.9	13851.1	18316.3	9886.64	8064.89	8053.09	16030	18520.9	17434.4	18061.1
6.50_257.0623m/z	302.395	2710.69	1139.23	1436.62	0	0	0	0	175.749	350.153	0	1901.96	68.2395	0	62.6061	10255.5	1370.66	1116.14	1834.33	1126.53	6605.34	182.984	3840.49	3757.92	3471.8	3097.31
6.50_235.6696m/z	350.937	116.661	196.969	105.471	177.66	472.109	190.622	1211.22	219.787	238.537	1336.34	101.667	372.359	914.203	66.9765	106.701	339.184	278.73	212.956	579.951	1232.84	421.052	777.355	623.248	698.395	687.662
7.09_714.0704m/z	0	1412.44	127.344	0	14460	12827.9	8199.4	10746.8	9958.07	10458.6	14993.7	7886.42	10480.3	8708.19	4794.06	8995.79	9605.21	7979.67	14005.6	7496.04	6835.27	10232	9326.05	14802.3	10499.1	10534.6
6.48_532.7721m/z	0	178.835	0	0	132.773	2629.66	399.771	9200.89	769.472	0	10574.6	0	1812.93	9896.4	0	145.435	398.159	147.937	225.634	362.456	8489.81	1037.96	2396.08	1287.41	2635.37	1939.93
7.09_714.2143m/z	111.12	0	0	30.4638	7598.67	12298.2	5853.95	6678.59	9220.02	6703.56	8387.85	4408.43	8833.63	7011.86	2855.92	5246.35	6052.12	5047.06	8630.16	3900.92	3815.01	4454.56	8855.34	8206.72	7704.62	7155.58
6.48_457.1116m/z	0	0	0	0	16723.9	12959.6	11386.4	24571	15176.9	21799.6	8189.25	9367.41	11152.7	16875.3	12927.9	11143.4	9753.24	11554.3	7932.16	9668.52	9570.86	10305	12069.8	12008.4	15894.4	13955.1
6.48_268.1623m/z	0	268.339	0	126.238	2585.87	3103.22	3879.32	1633.56	2227.94	2401.75	3205.88	4095.07	3969.82	2393.42	2168.41	2280.13	1510.72	1717.22	1627.66	959.444	507.037	710.407	2057.64	2750.02	2784.03	2228.39
6.48_214.1543m/z	329.969	80.1762	56.7664	192.794	405.235	493.7	531.946	177.331	260.871	404.284	566.091	614.896	671.913	413.513	430.624	341.747	209.975	447.322	227.913	171.071	38.3756	125.31	442.235	354.605	483.631	369.104
6.43_337.8440m/z	0	0	0	0	0	167.768	0	2624.98	82.2809	65.3758	464.689	97.7733	2991.12	10145	141.201	0	78.8226	0	0	164.031	8635.06	87.0955	2310.08	2269.38	1901.22	2094.49
7.11_811.2547m/z	1155.03	0	343.942	721.773	21465.5	23098.2	18288.3	16830.8	19032.8	21695.4	21933.1	10568.2	23856.1	11583.7	12512.9	14379.3	17260.6	20773.3	19428.1	11284.6	10929.4	13949.4	15171.9	23021.9	18090.2	16444.8
6.43_153.0543m/z	363.871	507.459	613.533	784.426	1938.97	2736.23	2330.39	1890.13	2871.75	5157.88	749.884	983.565	1720.58	1616.3	2495.54	2454.2	1712.78	2293.83	3656	955.577	1550.71	2246.08	2373.32	3046.65	2090.91	1768.55
6.80_262.1099m/z	0	0	0	0	5234.39	4705.46	2564.2	3211.16	3549.13	1174.34	3851.86	2721.8	3055.09	2940.67	3322.11	4162.4	5805.97	5978.3	6407.29	2245.81	4091.03	6191.17	4628.59	5484.2	5336.53	4398.11
7.13_992.9090m/z	0	0	0	137.868	7574.85	3119.1	4550.78	3223.15	6064.95	5937.77	3985.59	5705.54	5001.87	2969.15	3708.63	4544.71	3530.58	3196.27	7306.17	4711.1	2442.3	1827.64	4427.05	3855.28	3674.03	5979.96
7.13_995.7028m/z	0	0	0	553.016	9673.26	13286.4	10241.9	6105.99	16332.6	12857.8	13412.7	6906.99	16902.8	7110.43	5630.36	8780.05	9007.21	9646.38	15403.4	6795.79	8201.25	5593.59	4294.7	8875.75	9158.71	8700.2
7.13_996.1046m/z	0	460.875	0	0	6806.97	14612.6	11130	8174.48	12125.7	11383.5	12252	15417.1	16159.4	9520.36	7851.23	5763.23	5656.32	11601.3	6360.15	6973.57	7644.5	5686.73	5850.11	10939	8747.54	7093.74
6.38_334.1456m/z	0	0	0	0	0	0	0	98.0046	81.579	0	3845.06	2905.31	2126.69	3446.4	1964.66	2207.98	0	0	0	0	0	0	1230.35	706.266	1071.7	855.225
7.13_998.8978m/z	0	2998.14	142.025	288.139	10592	11443.5	9008.13	5618.58	14817.4	11101.7	16693.4	16275.9	17682.2	5098.62	6692.93	4073.32	5566.44	7428.96	9465.09	12347.2	8694.53	4061.61	6598.35	7489.42	7625.58	11940
7.16_206.0804m/z	0	0	0	0	212.62	1288.87	1817.74	474.735	732.002	779.137	124.992	1646.6	1309.85	864.158	1319.32	540.25	542.763	1213.64	1548.81	830.948	758.585	823.704	731.576	804.58	892.335	889.188
7.16_429.8986m/z	0	0	0	0	0	0	0	8571.22	3031.27	1623.84	286.736	1.70941	0	9657.25	394.572	957.969	0	0	70.2261	3245.11	4753.66	1175.69	3370.62	3968.55	3517.24	4770.86
6.38_319.2084m/z	0	0	0	0	0	92.3664	0	0	0	0	3960.92	2337.1	347.918	1620.11	14847.6	12761	97.7546	224.81	608.217	93.5506	668.878	282.68	760.654	509.475	802.885	779.507
7.16_479.5050m/z	0	0	0	0	0	0	0	2340.25	1313.9	484.797	0	0	0	2332.88	728.77	278.167	0	0	0	525.754	1544.95	410.757	760.414	680.503	1017.43	783.853
7.16_524.7579m/z	0	0	0	0	0.113176	0	0	2110.01	5903.93	12850.9	100.65	0	0	7271.55	2418.46	3435.14	0.298305	0	0	3377.5	825.789	2541.85	6133.86	5440.85	4645.93	4795.95
7.18_282.1416m/z	0	0	0	0	550.762	846.591	634.1	836.627	935.063	1078.32	2331.83	2322.65	2403.7	3300.55	3009.27	2757.85	2744.89	1912.43	1951.24	2463.96	1498	1399.86	1976.7	1492.71	1728.42	1706.67
7.18_420.7339m/z	0	0	0	0	5182.64	4717.64	4617.51	1122.55	2255.3	5499.59	2851.24	3796.12	5259.85	1283.39	5286.08	2161.5	7021.85	2387.17	1069.92	11875.2	1087.74	3604.35	4960.14	5100.48	4917.27	4483.88
6.38_131.1065m/z	141.637	108.351	237.967	87.953	86.3986	112.316	106.288	100.608	38.5202	61.6839	1834.21	1140.62	496.494	776.104	3797	3292.42	469.964	725.131	612.87	433.499	688.395	427.356	820.268	658.346	758.197	620.935
7.18_420.9846m/z	0	0	0	0	2693.58	3303.24	3431.1	1257.45	2246.62	4171.2	2731.57	3373.09	3533.12	1240.93	3072.85	2152.13	4928.25	1394.84	1506.09	9085.04	589.763	1630.75	2947.74	3130.79	2242.61	3017.19
7.18_436.4960m/z	0	0	0	0	251.708	859.812	0	2123.01	0	212.159	1970.71	0	0	4661.89	343.071	0	518.491	0	0	1189.69	2210.67	176.023	1461.31	1238.26	1415.05	1158.83
7.18_440.1481m/z	0	0	0	0	8127.14	5512.4	4310.88	6997.5	5806.35	9517.78	7019.95	4210.43	6006.2	10477.7	10298	10676.4	8083.02	7234.3	7174.47	6802.76	10938	8182.92	6557.21	7314.42	6990.13	8248.17
7.18_450.5404m/z	0	0	0	0	0	0	0	1555.18	1859.07	602.104	0	0	0	1664	213.612	1240.85	0	0	0	319.032	2021.89	683.262	765.465	613.963	1048.67	1110
6.36_738.3781m/z	836.299	291.196	0	0	3019.15	1737.08	1069.15	24371.9	25479.1	22353.3	565.575	1064.66	326.807	29109	9837.88	8299.82	143.943	779.367	1334.77	14017.2	24702.4	9428.35	15044.5	17044.7	18533.8	26481.5
7.18_493.2345m/z	0	0	0	0	4032.32	2804.5	1056.85	1765.66	2922.37	191.471	1793.7	203.354	971.002	1589.2	0	392.615	453.549	1114.32	2823.31	0	651.808	840.599	1080.11	913.731	1202.19	847.041
6.36_647.8085m/z	0	0	0	0	0	671.708	0	2051.24	0	0	1095.57	0	0	1204.57	0	0	891.188	0	0	169.01	2056.55	0	604.356	595.558	688.748	719.989
7.18_534.5358m/z	0	0	0	0	735.9	0	895.588	1093.38	634.369	275.117	2293.82	952.542	4038.21	2288.33	1108.09	1219.54	204.081	782.753	830.083	2653.67	3213.89	1331.4	936.833	1104.9	1494.88	1174.45
7.13_988.7156m/z	0	2296.38	1626.41	4379.06	84465.2	96877.4	97761.2	66760.1	149534	114531	127066	148352	139888	71680	63630.6	76644.7	60155.9	78168	131069	86863.2	119968	66747.2	64982	81584.2	113762	100671
6.52_419.7601m/z	0	0	0	0	0	0	0	1223.4	611.763	422.631	102.845	0	0	1328.74	459.347	823.68	0	0	0	804.882	1247.78	363.053	944.578	1507.75	1314.69	995.795
7.13_988.5145m/z	804.593	6441.04	7850.92	10063.4	194997	230030	235953	176199	274497	271686	317882	362767	347249	150032	172720	163317	224109	156560	289376	195697	230804	146195	135630	165156	220432	238448
7.13_988.1137m/z	0	9565.41	10545.3	11182.5	315252	385048	369024	263428	437165	411559	481663	543836	552488	248268	265153	254511	346856	282795	459190	328621	365609	226510	199164	251629	359773	338409
7.11_813.2535m/z	0	0	627.411	0	2054.58	918.397	2505.37	1386.69	4861.55	1628.12	3418.85	1622.92	3671.14	3528.84	1730.99	3719.62	2067.77	576.67	493.233	4302.25	940.97	1219.63	2738.78	3305.91	3304.16	1791.34
6.41_414.1278m/z	0	0	0	0	0	0	0	717.943	1581.04	1029.53	0	0	0	893.555	783.715	1737.92	0	0	0	1524.83	876.606	1396.39	356.785	463.165	537.814	633.741
7.11_815.5925m/z	0	0	140.511	0	1932.71	2147.09	1498.12	1619.83	861.972	942.953	2018.91	2369.11	967.28	2075.22	560.887	1245.42	1747.98	2197.77	2559.97	2945.66	525.879	1546.11	2382.87	4215.58	2467.4	2973.15
7.11_815.9252m/z	0	0	968.811	2004.65	47917.2	37539.5	31633.5	28842.9	38316.6	32899.4	37779.8	30359.8	41521.5	23985.6	18800	32031.7	33983.3	29568.1	36175.7	33184.4	30424.1	21361.2	29396.6	46692.7	28320.1	40845.1
7.11_825.9281m/z	0	1.47019	0	0	3334.89	947.773	2041.39	901.47	4928.53	1278.15	1814.24	1000.18	1161.39	1526.43	1840.26	2547.73	1544.64	2363.43	2772.45	529.692	2107.08	4610.39	2399.15	2086.66	1529.7	1652.24
7.11_829.5849m/z	0	0	104.91	0	25805.9	26365.2	19591.6	17886.5	23533.8	25623.5	27696.1	17918.7	27065.1	8913.63	12026.8	13709.5	16782.1	13750.5	19767	10123.2	17256.5	12980.8	17064.1	25228.1	15405.1	22687.4
6.41_413.6244m/z	0	0	0	0	0	0	0	683.099	1219.16	834.992	0	0	0	632.674	456.611	972.694	0	0	0	820.904	491.65	771.784	356.75	304.746	310.797	345.424
6.41_406.1422m/z	0	0	0	0	0	0	0	4458.98	8963.68	7256.7	0	0	0	5080.58	5581.73	6905.97	0	0	0	6820.86	5123.71	6426.95	3503.31	2743.78	3286.33	3582.14
7.11_829.7522m/z	1321.54	2626.63	1221.74	4910.59	241010	259596	194851	169829	207997	189307	254401	178855	236214	126319	107814	156077	218487	189001	217181	142600	143116	125174	170817	206249	191530	213826
6.41_351.1877m/z	0	118.403	320.067	130.404	419.677	439.348	226.214	188.169	287.98	249.852	278.786	384.584	482.456	484.881	444.143	414.324	416.64	275.934	304.583	200.014	341.375	196.701	521.997	351.528	592.2	687.124
7.11_829.9198m/z	3401.19	2164.92	3893.63	2316.08	205921	245233	176218	147211	190979	187329	258991	170285	222486	126989	109177	143173	187904	171262	244817	121535	135157	119653	151880	206377	172504	200775
6.38_495.0037m/z	0	0	0	0	1845.55	1390.66	1065.25	402.413	93.4781	184.595	4157.59	303.496	479.187	695.079	183.398	273.974	1166.01	508.399	294.063	372.549	437.416	169.144	887.336	867.001	618.666	604.043
7.11_832.2467m/z	2947.38	724.202	748.388	2180.12	169013	196723	144093	120411	155049	144767	214482	145921	201559	91790.3	82898.7	109522	149149	155358	172244	107856	113462	102146	122145	158037	150277	186549
6.38_345.1109m/z	0	0	0	0	0	1547.73	2556.03	182.585	1081.09	801.894	658.555	605.533	316.771	336.515	442.683	543.748	1906.41	619.353	301.85	763.849	210.854	1398.14	700.569	654.466	888.042	959.131
7.11_832.4136m/z	2577.29	2744.48	3136.84	3654.94	158916	179677	127545	107816	143972	135277	192458	134724	185967	99359.7	87772.7	112256	150760	141020	181696	103184	100785	96339.4	118382	149219	140940	150313
7.11_836.0776m/z	0	40.7671	0	0	11034.6	20409.6	12899.1	8909.88	19548.6	9637.66	19227.5	15049.6	22641.4	7181.04	8042.85	9500.16	11905.2	8267.06	13371.7	5224.53	14323.7	10574.3	11811.1	12090.6	11206.8	8819.4
7.11_836.2432m/z	1.5503	280.356	1368.5	361.652	17584.2	18886.8	19645.8	12706.2	18191.9	12611.3	18603.5	12236.8	18635	9065.1	7884	11257	13601.7	19901.3	15438.8	7698.02	8705.88	8410.98	16626.3	17402.7	12207.2	18682.8
7.11_837.9112m/z	1943.58	57.0771	517.62	1340.81	11097.9	29164.5	17749.9	8593.11	16576.4	20081.2	16805.7	20238.2	18737.6	7723.72	10039.9	13823.8	16235	18648.7	17100.7	9360.99	12953	9185.5	12491.1	21952.6	20948.3	18774.9
7.13_261.5092m/z	0	355.61	69.3976	0	1955.93	2127.82	863.866	267.113	2001.59	919.591	873.747	1299.54	1139.95	1409.58	2256.65	2421.7	600.539	954.313	1226.36	3022.98	894.488	1088.37	727.72	1203.36	945.544	1059.44
7.13_289.1610m/z	551.706	772.626	903.091	1079.78	2264.55	2371.41	1961.97	1834.68	2976.47	2811.57	3532.03	2085.36	3422.15	3419.17	2448.1	2872.84	1436.2	1771.9	1909.82	1512.67	1164.19	1163.11	2842.74	2966.19	2130.63	2291.09
7.13_987.9131m/z	0	10425.9	6510.31	7831.16	268829	339386	322830	231578	338007	358356	413340	457754	473372	209847	218673	215204	273969	221398	386121	272723	312247	183335	163961	223321	302979	308538
7.13_988.3141m/z	1911.67	5213.89	7672.64	8067.86	279961	335449	334219	245440	371492	419191	458808	512067	519887	232536	240294	224856	308362	235288	419952	306126	311735	212633	184907	215522	310275	312543
7.18_559.7977m/z	0	0	0	0	3436.32	6847.14	4567.23	10931.6	961.061	1019.41	15177.5	3651.81	2134.88	13915.1	1054.81	824.55	2996.48	1958.94	1567.08	2793.49	20455.5	1143.28	3205.62	4315.91	2450.4	2495.87
7.09_706.5107m/z	758.769	4015.27	4773.61	6056.34	843345	722791	451442	624377	636972	635004	805866	421184	605270	497315	302046	520385	642796	565888	589178	439510	403410	443517	594431	838707	547498	694051
7.09_706.2249m/z	5490.12	11133.7	13246.3	15008.6	1.91716e+06	1.66739e+06	1.08647e+06	1.44558e+06	1.52667e+06	1.46126e+06	1.85539e+06	983016	1.48429e+06	1.14689e+06	733832	1.2585e+06	1.48103e+06	1.3516e+06	1.37521e+06	928561	959248	973117	1.31305e+06	1.94774e+06	1.30501e+06	1.5784e+06
7.06_729.3753m/z	0	730.878	255.53	0	2262.61	10631.2	14590.2	31192.6	29402.8	24351.3	17053.1	87617.9	27031.5	35874.9	81621.5	32074.9	35946.3	4766.36	4378.04	45667.6	52573.7	26843.4	31474.4	43875.1	35539.3	47190
7.06_729.6616m/z	0	0.395054	0	0	983.987	2832.26	7310.64	16533	8188.56	7983.2	3310.29	37787.4	8189.65	7881.89	32086.3	12446.4	19334	1489.82	1262.37	22572.7	18706.8	11406.3	12308.6	17531.6	12835.3	15266.4
6.64_455.1593m/z	0	0	0	0	3154.26	1295.66	1236.13	645.1	2570.29	2749.64	2727.76	911.114	1657.58	1045.3	838.94	1696.21	1979.36	2166.13	1250.2	1762.61	905.882	1463.26	2505.68	2162.41	1917.2	1877.29
7.06_826.0926m/z	0	346.818	817.856	473.782	19685.2	23586.4	13476.8	15072.2	27500.9	24727.6	19910.5	11294.4	25711.3	19398.5	8275.12	20726.6	13641.1	19682	20700.6	16833.8	13647.7	20936.4	20768.3	17793.4	14956.3	21918.2
7.06_826.2612m/z	0.127619	276.691	0	398.483	26196.3	28732	22553.8	20142.6	31406	28725.4	24930.5	20296.1	28946.3	15277.8	18325.1	18231.2	17403.2	23411	25596.1	16135.7	18206.7	19890.9	28329.7	27947.5	21496	24604.2
7.06_850.2692m/z	255.538	58.7058	0	0	1923.6	5497.4	12512.4	20313.9	16455.3	19042.1	13670.1	68165.5	26036.4	21849.2	66553.5	18267.9	26618	3095.53	2428.43	35630.9	43496.5	20676.8	20476.2	22400.3	27851	30560
7.06_850.4369m/z	1222.35	1705.54	648.759	1788.26	13682.2	62576.2	94600	170084	136975	146646	83373.4	660586	207735	180590	571215	160874	233711	30595.4	37470.8	311439	309796	189547	191368	183596	209498	267702
6.64_307.1315m/z	619.318	784.442	880.007	502.983	5557.97	22377.5	15252.9	2852.63	14148.8	2232.63	13267.2	4529.66	4646.19	3198.3	2844.99	1974.42	8363.97	9337.31	18265.4	2135.31	2363.84	4593.76	6982.03	6397.15	7056.69	5983.64
7.06_850.6039m/z	550.159	0	2589.28	2600.33	13124.8	52897.5	93927.7	167291	127540	141374	80552.6	572639	189607	157040	534953	148259	198636	24920.8	18753.5	277754	295470	172467	163884	165710	188064	254148
7.06_729.2317m/z	369.295	0	685.662	0	1933.96	7829.11	13030.8	32728.1	22270	22242	13790.6	91392.8	30814.6	31706.4	94955.2	30326.5	36567.3	3858.97	5670.99	49546.7	51765.2	32833.3	32666.9	42077.2	30106.2	46260.8
6.64_279.1693m/z	0	0	0	0	0	0	308.118	348.496	218.948	442.83	403.985	6672.58	140.323	504.361	4479.34	204.475	0	0	203.147	486.395	794.882	148.385	982.112	988.546	912.006	740.616
7.08_352.8758m/z	0	0	0	0	117.202	3201.77	574.895	1649.5	0	0	7029.23	189.504	1828.33	1032.54	0	100.435	0	247.908	349.427	221.179	1099.4	0	1050.02	1301.13	985.222	779.343
7.08_537.2570m/z	0	0	0	0	0	0	0	2801.06	2981.16	3640.69	0	0	0	1771.79	1133.32	2507.33	0	0	0	859.772	1417.1	890.738	3437.82	3712.88	3010.22	2906.31
7.08_610.6897m/z	0	0	312.579	211.394	2591.04	2364.51	1848	2221.78	1555.54	5178.04	4750.44	2142.35	1454.37	3467.15	2363.37	1862.46	2231.23	316.739	980.044	2171.68	205.171	4225.66	2920.78	3204.38	4342.57	3535.29
7.08_622.8152m/z	0	0	0	0	3968.04	4204.41	622.744	3575.47	4093.48	4937.86	4703.41	2384.58	1725.23	2303.11	1601.9	3184.75	2962.43	1655.58	3595.13	1796.09	3620.05	2197.67	3016.68	4853.84	5285.81	3728.43
7.08_624.1834m/z	0	0	23.6497	264.297	7048.72	3576.84	4944.05	3472.19	5038.57	4014.55	7804.25	2476.4	3152.8	2728.89	2269.73	2582.64	4945.89	3508.97	4808.95	1660.73	1715.22	2754.81	4828.95	6023.47	5987.15	5280.01
6.63_826.2627m/z	1078.32	0	0	1995.76	66691.4	62520.5	64294.1	32705.7	75651.4	70875.6	60729	33147.2	61546.5	37126.4	31083.5	43904.5	40196.4	64503.7	59051.8	34711.8	18700.1	31795.1	60925.2	58235	70606.8	47215
7.08_624.4365m/z	0	0	0	0	4654.87	1838.63	1575.04	1594.57	3289.97	4177.73	2898.52	471.57	2165.82	756.975	781.728	3518.27	1503.28	1718.02	2472.72	492.626	1268.42	868.692	2851.92	2911.26	3836.43	2211.72
7.08_638.0785m/z	402.403	0	0	0	1322.09	3325.6	5411.14	17514	9304.8	9800.83	7001.63	48936.5	11170.5	17306.6	36045.8	14704.3	14535.3	2270.29	2553.83	19652.1	25229.8	11579.7	16697.9	19377.7	16615.9	19605.8
7.08_638.2041m/z	322.903	0	41.9073	450.674	954.972	2685.25	5389.73	18569.4	8181	9642.9	8889.23	47789.6	12912.6	15989.4	40845.2	14221.9	15753.4	2405.37	1243.67	24503.7	26455.7	13696.7	18110.6	20870.6	16588.1	18934.2
7.06_857.2625m/z	0	0	0	0	783.114	5541.26	6557.98	8833.37	12530.3	7110.85	3552.23	14215.2	2985.76	6389.18	9912.67	6423.09	11474.4	5148.1	351.924	6007.39	6342	5592.22	7198.25	5924.71	9239.73	4778.51
7.06_729.0890m/z	688.404	0	0	0	1440.87	5493.34	12717.3	26364.2	16462.7	16353.5	13020.8	73602.6	21280.8	22945.1	67286.9	23701.6	26015.7	3722.86	1647.24	35583.3	39557.5	19964.1	26560.4	31630.5	22500.3	35929
7.06_728.9454m/z	0	0	0	0	1758.59	2860.06	2877.15	11273.3	10142.1	11249.4	7028.49	38925.8	10382.8	11052.1	31254.3	10388	12594.2	2821.36	2168.23	13095.7	17197.8	12938.2	12190	14208.8	13869.6	16908.1
7.06_728.0448m/z	116.459	0	0	0	30263.4	27116.2	16572.6	15244.3	13089.8	17094.9	24809.1	21251.8	24288.3	8068.95	5908.9	11156.4	17742.6	22378.7	17699.2	7534.38	4309.61	10575.2	14021	20619	15498	20314.5
7.05_877.4463m/z	2367.82	960.604	1208.58	935.987	3246.46	2722.15	3672.47	15707.1	12986.2	6419.17	5229.17	81609.9	9917.29	15850.4	115011	11412.4	13626.8	3055.51	1365.86	32187.4	33127.4	14552.3	26045	17820.3	26972.1	26511.2
7.06_277.1172m/z	0	0	0	0	3129.06	5855	3248.41	1709.39	2641.21	2602.11	1464.45	2258.02	2777.35	953.168	1037.58	1266.13	918.742	1904.61	3139.38	499.875	737.788	725.484	2040.72	2127.16	1573.49	1482.1
6.64_825.9283m/z	543.536	0	0	0	8876.25	8837.47	8480.29	4148.36	11481.1	9056.48	9561.23	5384.98	10484.2	6107.12	5291.58	7439.86	4803.09	6896.21	10138.4	5901.45	2453.07	3530.51	6321.18	11435.6	8765.41	8160.37
7.06_279.1691m/z	0	0	0	0	807.133	1487.55	1640.52	1703.48	1389.54	3160.35	1593.87	23914.2	2312.6	3065.99	15782.1	1321.38	155.255	2916.2	4608.17	1885.84	3938.12	914.742	3712.08	2927.56	3107.62	3855.35
6.64_708.3681m/z	0	0	306.548	0	7863.96	8929.87	14591.2	3808.59	11467.4	10339.8	6172.37	4243.83	9064.73	4452.4	3565.04	4335.41	5114.05	7689.49	9090.31	7065.7	2722.2	5016.83	9579.5	9593.45	7993.45	5441.22
7.06_337.1110m/z	0	0	0	0	551.265	1079.16	3691.43	1562.47	1254.51	3215.28	988.353	23086.7	3712.94	3483.22	14189.3	3429.48	8013.48	2177.85	6793.05	7029.41	8349.54	4782.79	7713.71	5315.71	5611.22	7003.65
6.64_620.1985m/z	0	0	0	0	1907.09	884.155	3412.12	533.782	2746.77	2522.8	1786.77	266.386	1665.21	938.949	287.704	988.355	1347.07	1517.34	1778.8	693.514	167.576	774.366	1805.12	2626.72	2423.28	2225.36
7.06_356.6970m/z	0	0	0	0	1907.21	3108.45	270.188	780.246	323.836	380.828	2975.58	0	884.055	1466.22	0	220.629	484.11	244.544	0	731.662	743.577	0	533.882	418.565	545.174	461.673
7.06_356.9476m/z	0	0	0	0	753.45	1585.02	385.984	607.812	276.993	264.252	1722.1	0	0	415.185	0	0	690.943	77.2703	116.374	77.1123	120.851	0	345.788	548.368	290.656	484.838
7.06_397.7468m/z	0	0	0	0	0	0	0	803.303	0	0	0	0	0	3860.69	0	0	0	0	0	0	2139.7	0	400.248	227.086	276.37	358.705
7.06_403.2117m/z	0	0	0	0	0	11924.7	0	90.2237	15585.8	0	59.7569	9304.62	0	0	18854.2	0	0	8438.35	0	0	8525.6	0	3438.7	1983.01	2273.54	3040.86
7.06_521.7793m/z	222.454	0	0	0	0	1989.86	174.787	21422.2	322.242	0	19822.9	0	1649.57	15758.5	0	0	150.712	0	223.653	281.928	20061.2	0	2219.53	1870.42	1882.01	2290.86
7.06_542.3234m/z	0	0	0	0	1.84441	0.977733	0	25177.1	2104.9	937.322	436.725	0	7.46038	26884.7	427.301	0	0	0	0	210.44	23486.8	0	2465.4	2479.06	2687.42	4012.74
7.06_567.2934m/z	96.3583	0	257.945	0	556.15	1513.97	2188.18	3281.35	2466.28	2717.1	2485.83	10062.5	1894.56	2759.12	9612.14	3033.79	6154.86	449.25	1152.46	6271.34	4101.79	2455.93	4170.34	4730.28	2920.51	5780.97
7.06_567.4041m/z	0	0	209.969	0	0	894.351	2783.9	2895.56	1887.29	2525.41	1518.6	11747.4	942.655	2853.24	8578.86	2277.85	4236.39	0	583.499	5149.82	4445.61	3015.04	3672.46	4760.15	3169.24	5019.41
7.06_567.5159m/z	0	0	0	0	0	585.661	1254.45	3352.82	2109.18	1757.78	1610.58	9914.36	2181.43	1486.83	6757.55	2453.99	1874.39	379.936	839.654	5108.95	6593.11	2917.23	2662.22	3511.39	2509.46	2348.43
6.64_620.0734m/z	824.865	0	0	0	2736.73	2466.04	2417.67	683.594	2737.92	2911.57	3242.34	1282.18	2441.52	1427.56	1331.53	2323.76	1307.12	2962.14	2621.43	1846.46	818.428	418.89	2706.18	3021.8	2292.1	1984.17
6.64_619.8225m/z	0	0	397.807	0	5439.92	5712.14	5097.35	1038.63	2634.82	2920.24	5451.71	2615.89	2774.81	1509.64	667.267	1950.81	1592.59	4360.68	3744.94	1657.5	1471.57	1881.44	3800.44	2998.64	2368.99	2337.92
7.06_603.2815m/z	0	0	0	0	7061.21	6387.66	3717.62	17320.5	11532.1	7657.62	4332.17	1459.39	5141.5	21422	4219.69	3168.78	4789.25	6514.38	4334.66	2744.61	8857.12	2350.83	9238.98	8189.53	7004.87	6020.55
7.06_708.5082m/z	0	0	270.851	777.399	9668.08	9188.62	3382.99	9443.48	7820.73	7258.77	7135.67	5490.1	8187.44	6205.74	2822.56	6443.24	6058.3	7965.32	2920.29	7317.94	2759.09	4187.15	7448.87	13269.1	8069.46	10462.5
7.06_708.6543m/z	0	397.632	0	0	7927.61	6837.88	2368.74	5008.7	7941.21	6452.06	6838	3167.99	4383.73	3935.48	1685.03	5366.53	4596.13	4442.17	2933.59	3494.91	2697.5	6725.57	5742.24	6852.16	3693.51	5611.97
7.08_638.3291m/z	29.1532	0	0	0	2285.89	3937.99	7458.36	13765.9	9625.61	8836.38	5337.62	42287.6	10248.3	10976.1	40608.7	9510.9	15197.8	2103.04	974.17	19105.7	21745	13232.1	14716.9	17041.9	17425.3	17529.3
7.08_638.4548m/z	0	0	0	514.315	1169.88	4808.83	3404.08	10574.4	5866.53	5463.25	4302.43	30396.5	4436.99	9668.14	27241.9	9317.7	8524.87	1157.25	673.389	13583.9	18701.3	7196.73	11855.3	13348.9	9526.75	15806
6.63_826.0958m/z	1269.25	235.667	1109.82	0.200989	72900.4	69531.8	74903.6	33594.5	90881.5	83322.2	75280.4	38008.6	69995.7	36047.2	32885.8	48276.7	50847.6	76994.1	71415.1	39167.1	24455.3	40365.5	72006.9	72256.1	76583.3	52268.7
7.08_695.5046m/z	0	1.02809	159.828	0	2627.32	3871.83	2221.11	4743.32	3688.03	3455.21	1749.9	3576.9	3017.97	2284.97	1141.61	2589.55	905.249	3940.2	2164.56	2713.76	1639.67	2772.88	2325.43	3763.94	3236.81	3476.08
6.57_368.5248m/z	0	0	0	0	0	0	0	4556.99	2471.77	1544.31	0	0	0	3261.04	498.162	569.754	0	0	0	1445.62	1988.7	970.464	889.871	915.755	912.24	925.034
7.09_612.1943m/z	0	0	0	0	6098.47	2834.19	2893.12	3083.35	3682.61	4783.25	4597.17	426.891	1319.79	2915.86	1899.77	2387.3	3015.67	3144.12	3033.02	562.299	1391.39	1984.79	2105.93	2625.26	2074.32	1778.57
7.09_612.4444m/z	0	0	0	0	6361.08	4336.12	3772.59	5881.94	6416.97	4605.51	6883.17	6204.54	3472.84	2337.77	2122.89	3347.82	3468.88	4803.79	3449.57	4137.71	2044.17	2464.76	7474.08	5954.93	3606.13	5830.76
7.09_612.5695m/z	0	0	0	136.955	4343.95	5348.03	2819.66	3337.69	4340.74	4431.62	4468.74	5217.79	3884.38	3115.4	2998.02	2911.33	4346.07	2868.74	4502.66	2160.55	1755.19	3332.35	3505.77	4930.92	2501.28	4847.31
7.09_612.6943m/z	0	0	0	0	2211.71	3067.85	2261.63	2312.54	2099.46	1420.08	1568.25	1843.91	1774.91	725.876	2579.83	1719.53	1336.09	980.9	2028.89	961.696	1445.43	899.408	2181	2886.29	1408.32	1846.72
6.57_252.1311m/z	0	106.536	525.824	659.646	1632.47	3482.4	2737.55	1375.9	1897.65	2128.76	5659.14	7150.47	5501.05	3700.72	3293.43	3141.33	4177.27	4009.04	5604.36	4163.02	1756.28	2785.28	3833.52	3509.78	3049.23	3072.45
7.09_615.9453m/z	0	0	561.503	0	11441.6	4767.29	4718.29	5694.95	6005.66	5167.43	4559.42	1736.47	4001.39	3381.13	2775.44	3438.25	5038.21	4271.99	4631.67	3892.91	3825.61	1101.49	4399.81	3568.36	3961.1	3321.86
7.09_616.0707m/z	0	0	102.879	0	7292.58	5992.58	3058.22	5525.09	3774.68	4744.56	6489.8	3498.65	3710.59	3126.44	1725.65	3267.51	3671.34	5799.33	5118.69	1479.58	2778.92	1045.14	5201.56	6192.2	4100.74	5232.92
7.09_617.6971m/z	757.678	378.354	591.577	252.869	246832	176551	102473	152724	175759	148836	221143	101394	133612	139977	85918	123616	154496	139439	154666	100851	112277	112739	147586	214140	141060	166796
7.09_617.8225m/z	990.741	2994.57	3708.59	4434.01	1.08885e+06	761539	462969	714786	767376	731233	963967	461632	627193	590262	343856	616521	693933	634293	665443	448914	485025	499678	692862	950725	652957	792384
6.54_788.0625m/z	0	360.742	0	0	5935.11	9948.65	5299.04	3516.56	5511.35	6992.46	5304.36	2487.77	6550.4	2188.19	2745.13	4468.29	3279.62	7821.31	6573.17	2529.82	1767.83	3658.23	3858.79	4787.43	3879.25	3806.08
7.09_617.9477m/z	1405.55	3194.77	5491.47	4542.97	1.12099e+06	842863	525205	731480	826799	768994	980189	512401	680966	639173	370021	661643	722602	674284	713908	478713	496544	527098	724722	1.01116e+06	678690	859245
7.09_620.8197m/z	0	0	0	0	3323.69	823.594	0	1382.78	2146.7	2541.86	959.083	0	1167.82	1199.5	305.444	838.565	1381.14	1508.44	278.824	497.018	1386.48	0	1258.67	1215.64	1529.72	1823.49
7.09_622.5654m/z	0	615.855	380.647	1382.32	7201.17	6122.08	2050.94	3863.91	3801.75	5273.89	6945.2	4583.39	3167.32	3656.24	1995.23	3575.48	4144.36	2560.16	2892.17	2963.07	3394.47	2938.23	4895.73	6439.3	5285.44	4710.05
6.54_409.2061m/z	0	0	0	0	507.422	108.385	0	4339.37	2214.27	2385.75	91.5008	116.39	0	3880.04	877.412	724	450.095	0	0	1243.45	3023.47	1437.32	2428.42	1684.24	1213.66	1691.5
6.54_386.1866m/z	0	0	0	0	6768.39	8266.66	4530.28	2544.26	5439.03	3783.75	5111.93	207.034	2252.44	1251.63	86.5226	487.213	1808.77	5408	10831.6	0	491.787	1945.78	3799.75	2655.92	2429.73	2318.83
7.09_698.0769m/z	555.672	930.793	0	0	7090.3	5205.6	3895.59	2332.45	7180.49	2186.18	6339.16	2689.28	2822.61	3724.89	732.585	4117.2	4165.14	3884.24	2834.53	3683.42	2998.15	2086.64	2705.37	5665.8	4206.01	5062.46
7.09_703.7933m/z	0	297.926	7.06547	0	6984.08	9247.53	3919.9	9216.8	9083.12	6780.55	8570.37	8212.41	7979.48	4959.77	5758.73	6094.74	6815.62	6865.21	8833.96	5988.75	4951.94	5092.6	7875.67	6575.18	9734.3	7942.72
6.54_367.1493m/z	0	0	0	0	0	2518.17	4465.4	235.967	1133.45	1484.27	1448.05	5636.47	822.806	989.375	1896.47	2257	5665.24	1326.98	2816.66	1499.24	490.774	2253.02	2534.22	2201.47	1653.27	1593.1
6.54_360.2121m/z	0	0	0	0	10138.2	11271.5	4495.59	23119.8	13287.4	20310.6	8353.62	2533.79	5579.77	28264.9	5686.76	7796.94	9155.16	11386.6	5217.24	7500.06	27766.6	6752.8	19014.2	15740.6	11569.7	12901.2
6.52_552.9635m/z	0	0	0	0	861.369	1057.27	358.898	5350.55	4210.13	4167.6	595.42	454.712	842.253	5409.98	2316.3	3235.67	804.793	531.377	1497.68	2551.27	7025.57	1887.01	4359.02	7425.86	7148.6	4916.47
7.09_610.8149m/z	0	0	0	0	3702.94	3651.01	3301.98	1588.09	2131.03	3900.59	4098.51	1894.79	3752.84	2165.35	1990.08	3184.89	3651.87	3522.13	1851.61	2974.95	605.31	1331.68	3046.36	2975.58	2944.71	2308.14
7.09_706.3677m/z	3151.73	6504.33	8145.11	8795.67	1.41066e+06	1.26746e+06	788099	1.06522e+06	1.10188e+06	1.0596e+06	1.36527e+06	719889	1.0296e+06	879107	531102	935151	1.11027e+06	998132	998728	712606	721086	729582	1.02529e+06	1.47026e+06	971826	1.17208e+06
6.57_392.1886m/z	0	0	125.953	0	1231.38	2595.06	2427.91	1270.73	1609.54	1781.11	5866.23	7171.18	4951.96	4177.88	3019.39	3694.79	3940.66	4178.1	5556.51	4618.21	1220.31	2746.42	3674.07	3096.74	3145.2	2525.21
7.09_609.0671m/z	0	0	0	0	3438.11	2670.49	807.384	2945.39	2588.93	1209.54	2901.41	1675.86	1398.24	1384.86	1563.83	3020.53	1163.9	1398.79	1345.86	1362.08	1732.03	2995.19	2142.7	2525.19	1171.65	2112.89
7.08_697.7890m/z	0	481.001	0	0	6208.98	6081.21	3098.13	5138.03	7367.13	5582.21	6833.4	3685.12	4311.35	4111.63	3380.85	5089.6	4122.91	5227.59	6752.67	3846.77	5077.47	3546.03	3441.95	6387.61	6355.7	6143.76
7.08_698.2191m/z	177.68	392.843	353.672	0	8643.7	3475.48	3084.58	6914.55	6611.28	7131.77	7384.48	4414.91	8678.22	3313.78	4383.04	4899.56	8211.66	4586.06	3641.78	6188.43	5188.22	3408.42	4155.32	5799.12	2725.76	4375.88
7.08_699.6489m/z	0	0	3.69579	224.696	11549.4	8479.68	4928.88	5937.91	11453.2	7489.43	9371.1	3007.17	6884.03	5813.46	2840.63	5243.79	6374.94	4798.12	8087.43	7866.98	3669.39	8039.95	7293.69	11454.7	6996.13	7816.79
6.63_619.9477m/z	0	0	0	0	3454.93	2607.84	1699.3	1012.7	2386.06	3491.71	3539.46	1328.5	2438.34	1681.11	1160.71	2332.64	1966.23	3243.95	3772.93	1184.24	1237.91	1392.59	2503.67	3524	2657.36	1844.54
6.63_428.7477m/z	0	0	0	0	117.318	1514.08	291.113	7112.25	212.644	0	15115.8	0	711.372	5392.16	0	0	0	0	93.9758	0	4230.13	0	691.062	1084.24	961.844	670.279
7.08_728.2121m/z	0	0	443.78	0	21358.9	23954.1	17076.8	11645.8	16006.5	19393.2	21437.7	14002.2	20294.8	10023.8	6176.08	9393.04	16727.9	16060.3	13799.1	8283.37	9525.13	8616.39	11728	15157.6	14404.8	19732.3
7.08_815.7581m/z	154.746	373.158	1426.39	571.435	39150.8	44290.8	33668.1	30781.8	40796.5	39859.6	46317	28446.9	37752.5	26598	26791.7	28850.4	35215	34971.7	44560.9	33166.6	20768.2	20419.4	33162.3	35638.2	40512.7	42411
7.09_539.2925m/z	0	288.017	0	0	25437.8	26327.1	15671.9	68117.9	18094.8	12241.1	54722.8	9309.65	16865.6	39964	6544	6539.33	13348.1	10838.2	15032.3	19363.1	51927.1	9529.48	20968.5	30819.5	21175.8	22063.3
7.09_547.2863m/z	1146.3	217.599	0	166.906	5392.97	1616.21	2084.92	3253.26	2477.83	3679.23	4828.24	759.329	2828.41	2794.04	601.959	3335.01	2576.41	2744.75	3599.16	2156.57	2628.93	2481.26	3250.35	3625.73	3844.2	3490.71
7.09_547.5074m/z	0	0	0	0	2507.26	2960.97	1442.34	3111.89	3946.01	1356.23	4109.85	2954.3	3440.44	1749.2	2608.63	1724.68	1780.57	1551.21	2265.95	678.807	2202.86	549.765	2604.04	1976.18	2221.06	2824.75
7.09_549.1756m/z	0	0	258.44	433.95	37031.7	27377	17884.2	26530.9	34312	30859.5	36830.3	18433.8	27306.7	20464.5	10811.2	26360.5	27266.9	26161.4	30338.3	21705.9	16553.8	17826.6	28562.1	41843.8	20767	33209.1
6.63_324.1636m/z	0	0	0	0	408.657	636.085	1010.78	209.117	518.395	545.328	1360.31	1542.58	1625.6	788.038	768.476	1203.84	903.182	1503.58	1731.54	1161.05	311.508	666.071	1227.04	1490.03	973.173	788.827
7.09_549.2871m/z	0	289.401	272.117	170.678	120631	84658.1	51519.1	78654	96071.1	77012.9	110210	43570.6	74317.1	65512.1	38485.8	66217.4	82765.1	69205.7	79705.9	49574	59575.7	51035.9	68491.2	117701	62401.1	87307.3
7.09_549.5098m/z	0	200.757	765.67	430.41	189529	132640	79062.1	124290	154853	137627	185029	80626.5	124622	100482	63940.4	114793	120895	113800	124463	89485.7	83752.1	86520.3	127297	190063	114451	135346
7.09_549.6211m/z	0	502.287	472.424	507.736	115106	79494.7	41815.8	77183.7	83908.2	79310.9	107365	43611.9	75736.6	58800	37916.7	65086.5	81915.4	64641.7	84135.1	49644	51386	42771.6	82734.5	104168	66151.5	79012.2
7.09_603.5658m/z	0	0	0	0	533.439	1442.97	568.874	1084.24	1125.61	701.198	1464.24	1376.87	435.138	834.168	445.811	1508.51	430.262	1277.93	1303.64	880.924	698.335	306.07	1317.42	1347.02	986.835	1361.58
6.62_559.2846m/z	216.297	0	0	0	0	0	0	3032.7	636.455	155.371	0	0	143.737	4072.8	0	0	178.295	0	0	5.38444	2084.34	0	512.21	536.129	275.58	544.479
6.62_421.7397m/z	0	0	0	0	0	736.816	0	18229.4	449.437	0.0169799	11771.9	0	371.724	33166.1	0	0	0	0	0	0	20839.8	0	3376.09	3947.12	3180.64	2490.63
6.57_630.8513m/z	0	0	0	615.929	2351.04	3644.66	2478.17	1913.84	3918.03	5019.94	2172.29	868.215	1464.59	724.815	1367	2776.7	1541.24	3185.5	1795.7	1524.98	1507.02	1577.67	2436.47	2072.7	2636.65	2378.32
6.57_569.9132m/z	5025.84	5027.32	5660.34	4250.52	18914.7	21211.3	23340.1	22039.1	29889.6	24074.7	23504.4	13487.7	18627.6	19956.8	20288.8	18702.8	26299.4	22322.1	19163.5	15409	24083.8	23468.4	19921.3	20519.1	22376.7	24281.6
7.09_603.6921m/z	0	0	0	0	4237.81	3924.86	1894.34	3164.95	3348.37	3876.48	4346.94	2531.35	3525.81	3874.34	1563.57	2635.23	3910.05	2280.32	3201.15	2272.44	1008.95	3074.94	3236.68	3028.27	3124.18	1827.39
7.09_609.1932m/z	0	0	282.2	28.9896	3671.73	1882.9	1309.14	1984.23	1288.42	1231.8	2901.73	0	896.83	1569.75	577.214	1945.97	1975.16	1224	593.04	619.586	1525.87	536.461	926.754	1217.74	998.079	853.03
8.52_887.6819m/z	0	21.1403	0	0	3087.11	3174.3	1651.6	3708.37	4881.07	7120.43	2371.44	4029.77	1343.49	1602.24	4111.23	5835.82	4102.96	2371.8	4172.76	11855	2926.63	5713.9	6194.47	4205.04	4599.28	5079.62
0.43_165.1306m/z	0	0	0	0	0	0	293.739	532.206	109.149	118.694	0	976.945	334.337	117.878	1114.63	176.83	124.332	0	0	231.589	386.107	106.78	365.749	273.225	236.355	213.86
8.52_891.0722m/z	21.737	672.235	0	0	3511.62	2468.53	2787.49	8192.26	4530.31	6078.99	4278.09	1746.91	2842.02	2692.79	5331.45	6615.05	7622.08	3986.54	1586.95	8325.45	485.739	7526.49	5469.19	6205.85	5544.83	5469.54
12.61_321.4846m/z	0	0	0	0	5173.82	9242.51	6280.69	10973.2	8882.89	9372.88	9646.3	10797.1	7685.3	13549	8732.7	8939.45	14582.7	11015.3	12221.7	9347.02	7880.95	16410.8	8548.09	9024.18	9380.13	6963.65
12.61_327.1765m/z	0	0	0	0	339.322	1124.15	822.355	1366.5	1141.91	1062.2	1618.8	855.109	1292.81	2145.83	1527.95	1416.09	1687.47	1901.82	1339.46	1218.3	1051.31	3100.63	1458.01	1192.86	1015.85	1321.77
12.61_336.1817m/z	0	0	0	0	1042.18	2586.02	1906.24	2584.3	2577.03	2811.91	3901.89	3396.8	2502.14	5165.81	3041.04	2861.39	4234.62	3406.77	3938.46	3833.3	2988.22	5905.93	3246.34	3065.26	2190.79	1940.76
12.61_341.2026m/z	0	0	0	0	1009.84	1853.74	1448.79	1791.41	2132.5	1346.79	2112.21	2062.88	1383.23	3773.83	1616.18	1634.5	2126.77	2023.81	1761.92	2457.18	1402.75	4450.29	1939.96	1559.38	1368.79	1437.26
12.61_345.1870m/z	0	0	0	0	2645.51	4505.9	3299.33	4689.37	5068.73	4309.62	5885.47	4559.77	3680.18	7360.55	4525.05	3981.19	7138.32	4702.73	5993.66	5545.35	5173.13	11003.1	4615.59	3479.91	3817.54	3959.88
12.61_354.1922m/z	0	0	0	0	3238.67	5980.14	4599.39	8673.26	7524.97	6230.41	9843.63	6248.22	5500.34	14603.2	7050.26	7363.45	11003.4	9092.76	8969.71	8234.82	7388.96	15342.4	6279.8	5419.64	5960.44	6421.43
12.61_363.1974m/z	0	0	0	0	8440.6	14767.2	11288.4	18877.4	18622.3	16662.7	20453.4	14674.4	11755.6	33118.3	17472	17036.8	24034.3	20236.6	23286.4	20049	16638	32065.1	17568.4	15262.8	13882.8	16613.5
12.61_372.2028m/z	0	0	0	0	903.376	1369.11	1325.76	2846.14	2504.81	2041.61	2202.6	2098.57	1138.67	4305.17	3143.49	2587.52	4031.91	2915.31	2880.59	2745.55	2065.19	5539.42	2415.17	1493.98	2303.6	2276.9
12.61_400.1815m/z	0	0	0	0	1105.26	1692.13	882.615	2645.11	2270.33	1988.92	2509.06	2065.45	645.335	3097.54	1396.66	1294.07	1433.5	3260.38	1302.39	2181.94	2032.04	2752.2	1732.53	1725.01	1319.01	1413.2
12.61_444.7399m/z	0	0	0	0	20250.2	40049.9	30967.2	47364.3	49691.7	39910	50920.4	38985.2	30673.5	80648.1	40847.3	44720.6	61805.8	54939.8	56778	52405.4	40588.6	80643.2	39629.3	37702.8	31740.3	35462.1
12.61_480.7050m/z	0	0	0	0	368.142	359.726	0	816.309	1110.35	1298.36	1472.31	804.728	281.819	1511.04	250.551	946.868	1217.85	890.169	1057.11	757.578	384.103	2216.1	1110.77	858.473	1276.79	1468.07
12.59_327.4884m/z	0	0	0	0	0	555.01	296.005	437.737	931.751	629.872	810.932	580.55	537.681	1201.92	831.112	511.82	697.38	550.477	570.221	581.296	353.77	1445.57	511.728	322.021	617.861	536.093
12.61_489.7100m/z	0	0	0	0	3277.96	5866.18	5671.54	9569.05	6465.02	5262.46	7121.83	6447.2	3173	11661.3	6052.71	5970.83	10163.8	8018.9	9845.65	6691.14	4615.41	12987.2	7385.28	5996.33	5271.88	6901.19
12.61_504.7267m/z	0	0	0	0	5929.4	11288.7	9811.98	14970.2	13468.6	10010.3	13833.4	11651.6	5937.68	19221.8	12830.5	12688.1	17231.5	15233.3	16154.9	12273.1	9117.24	19986.9	12087.8	11572.3	10723.7	9207.88
12.61_512.2144m/z	0	0	0	0	0	393.138	0	453.763	0	352.73	651.035	324.82	0	1134.47	1053.55	337.444	687.827	539.811	714.321	327.977	648.637	1513.03	308.81	312.469	522.652	377.833
12.61_512.7136m/z	0	0	0	0	400.573	2099.93	2243.19	4333.87	2915.16	3621.39	5496.38	3813.15	1693.27	6645.42	3634.13	3929.31	4470.47	4589.41	4966.62	4162.28	3147.4	7269.9	2341.98	2547.65	3385.91	3494.11
12.64_409.1616m/z	0	0	0	0	2963.42	1610.6	1697.43	2219.75	958.909	2061.99	618.197	1665.49	2162.21	2255.49	3141.45	3958.7	1572.14	3386.61	2248.17	1317.85	2411.56	2026.93	2168.15	1969.02	1506.76	2353.46
12.70_834.6373m/z	0	0	0	0	3865.16	2641.8	0	0	4729.63	3376.65	0	0	2369.47	1998.74	2628.69	3763.7	1632.95	2483.18	727.075	2336.92	3602.8	9460.79	2923.86	2198.99	1714.52	2246.66
12.70_896.9905m/z	0	975.217	756.432	1606.2	9596.28	12432.4	5830.62	11718.7	22284.2	15802.6	8672.95	876.883	10147.4	8975.37	2748.64	18191.9	14562.6	16315.4	4226.46	12127	3631.79	18956.5	12693.3	11493.2	9472.38	18147.2
12.70_897.1461m/z	2849.98	0	2405.63	1973.35	20210.8	32635.3	12502.7	25625.2	38289.4	25023.5	9161.1	6839.4	26527.7	13372.4	4224.89	32641.1	28480.1	25816.7	14125.9	27984.3	23806.8	44312	31374.4	20561.1	21732.2	18510.5
12.70_897.2997m/z	463.98	3903.61	5035.42	2399.43	22268.2	25346.3	15081	24356.6	34872	25271.6	15146.2	3804.62	34269.9	18097.8	14322.6	36039.7	38283.9	19221.4	11304.8	31805.1	22592.5	47261	18919.5	19316	20766.3	25325.4
12.70_971.8246m/z	1274.36	5500.91	3288.58	5941.36	32737.2	41106.3	17797.1	29894.9	56521.8	30728.5	23740.9	6312.21	40639.2	25714	13756.5	45012	42252	24457	17519.3	44126.2	26304.4	58248.3	33628.9	21998.9	29667.7	34005.1
12.72_777.5932m/z	878.247	687.347	621.653	1342.9	10145.1	5524.79	7152.58	5316.12	9146.3	8887.31	1430.71	2333.64	3505.18	10089.5	4014.06	7329.5	6196.79	5490.33	1421.93	9064.19	1413.41	15712.4	7772.9	7535.66	4077.79	8830.91
12.72_777.7277m/z	0	947.46	2133.46	0	5339.86	3145.15	4780.42	5552.84	6013.29	6598.4	810.398	717.681	2776.33	6695.45	0	6180.07	5451.08	4090.28	461.529	6236.68	1624.97	8103.43	3442.74	6740.66	4616.69	5010.3
12.61_499.7122m/z	0	0	0	0	1183.76	2843.92	1568.6	3762.69	2554.24	2652.93	2396.44	3078.19	1796.72	3517.67	1791.63	1826.86	2759.32	3032.88	2645.74	2523.97	2106.78	4250.36	2226.7	2208.6	1924.78	2496.07
12.72_833.0646m/z	1038.64	750.709	1647.41	0	12233.9	12830.1	4888.77	4720.05	18080.3	10679.4	4931.4	784.076	3029.81	13431.6	3583.94	17497.8	17345	11679.4	5162.91	15787.6	7860.53	19286.7	16336	11567.6	11298.7	13393.8
12.53_1013.8360m/z	2268.23	2762.46	1764.77	1498.5	3525.67	1922.66	6668.1	3701.09	3068.18	8270.23	10516.7	6989.61	10038.7	2615.3	2527.44	1.99443	3731	3118.33	3216.45	2753.97	4719.77	4281.33	8394.23	5694.37	9615.28	6024.22
12.53_1009.7400m/z	57077	56741	42179.2	41676.8	64013.5	70049.6	139860	92481.5	102940	95648.9	131957	98281.8	106624	98148.9	55879.8	61988.5	67797.5	67192.5	61987.9	103782	100694	91910.7	89786.1	87055.9	120411	79069.5
12.51_920.1253m/z	10845.9	11035.9	7354.52	7126.55	10173	16040.8	19058.4	31923.1	24828.7	21748.8	23821.1	20536.4	25518.7	30610.7	22412.3	30058.7	19334.4	15916.2	16379.2	28801.9	34220.3	18899.1	19581	27658.8	19200.9	23649.2
12.51_920.3079m/z	8457.58	8724.31	12096.8	5552.23	18695.3	28118.8	28195.3	24643.4	25235.6	28377.2	31900.5	23794.3	25049.4	35414.1	27764.3	41018.5	32839.4	23039.5	21473.4	31116.5	32308.3	28793.7	22740.4	29497.9	27556.1	23347.8
12.51_920.3983m/z	15363.8	7296.15	5990.06	4690.95	18695	18342	26874.7	31766.8	27644.9	28833.5	18533.5	18401.6	23127.5	36872.3	18459.2	36368.1	23803.9	14821.9	19442.1	34008.7	25450.4	16573.2	18680.4	26129.1	26398.2	25233.4
12.51_920.4892m/z	4500.36	11769.1	4831.65	4298.59	21179.3	18616.2	26110.2	32353.8	25603.6	28180.3	19206.3	35017.7	21475.4	32407.8	24381.2	22086.5	24251.3	18591.2	28281.2	26341	32043.5	24653.4	21796.3	28231.7	27305.8	21879.6
12.51_920.5803m/z	7417.32	14404.4	7070.48	4896.96	11214.2	15720.9	20110.2	18326.2	24187.9	13286.7	18725.9	26317.6	14979	21476	18270.2	20869.5	19767.6	9986.24	17107.8	34746.1	22503	22554	17744.3	16663.6	15937.7	17538.8
12.51_920.7629m/z	0	4314.68	961.207	1065.16	1837.68	8314.15	2762.46	5810.1	6003.06	1872.37	881.777	8026.65	8461.49	3637.45	2231.3	2535.61	6258.72	3317.75	5930	5853.65	6047.82	6793.12	6028.96	6388.5	7344.82	4196.42
12.51_922.0325m/z	1808.22	4544.33	0	5493.21	4007.29	14331.2	10598.8	17884.1	9246.68	9724.36	12144.6	18604.7	16053.8	18588.1	14158.9	10657.2	10029.2	9937.52	11691.1	16980.2	14135.4	18535.7	12536.9	6645.67	10831.4	9775.45
12.51_922.3066m/z	4061.13	3103.79	3694	7363.17	3837.32	8729.71	9235.19	12945.3	13652.9	8478.29	10945.2	13147.9	7147.14	9089.7	6273.25	8593.35	9327.67	9243.96	16594.3	14513.6	14229.8	10078.4	11165.7	11622.5	12898.1	11977.2
12.51_932.7678m/z	661.404	1871.57	1706.82	0	1037.41	25.3725	3448	4138.75	5109.61	4786.28	2733.52	16581.6	5706.61	10068.5	11612.7	9407.59	8909.51	3425.13	5198.05	11731.9	8391.41	4684.63	4055.18	4136.19	4044.8	5112.04
12.51_945.8601m/z	464.601	3326.64	2059.52	2643.8	6925.44	4895.69	9704.28	28051.4	15413.4	10229.8	8117.74	12256.7	5453.19	14022.6	23153.9	24940.7	10807.7	4200.93	5177.97	27732.6	13512.8	20853	8345.36	9870.87	9738.4	8880.34
12.51_946.1349m/z	8557.81	0	6643.44	7951.38	8451.05	7732.64	7552.41	17760.3	19336.6	15218.3	9120.03	19090	4987.51	24483.2	22388.4	15041.7	13559.8	2747.19	7427.09	30743.8	20713.7	20472.2	14083.5	9456.06	15334.6	17487.7
12.53_1012.0382m/z	19669.2	15949.6	16903.1	14866.9	33871.7	34580.2	44503.1	30538.6	37885.5	34437.9	46742.1	38533.8	38649.5	31526.9	27076.3	35331.8	31976.5	34341.8	46580.5	34262	21358	47142.7	35823.3	44271	35701.5	41924.4
12.51_1009.8403m/z	141685	132771	104402	97788.5	227985	251014	319076	233638	260527	300689	251152	308704	321020	245848	275767	347787	294146	261951	297903	299551	225940	268332	233387	288929	242452	265289
12.51_1010.1411m/z	133153	146922	129741	133361	248151	273593	316782	245704	288541	288096	281844	311817	341858	239167	241593	364076	321406	253347	300465	290054	229775	281411	250281	287477	286013	285148
12.51_1010.2414m/z	125107	109788	95099.6	106634	196256	217942	268782	192139	193973	238840	202675	232772	259504	179269	215358	253756	245485	211374	234632	242908	179120	222117	209964	229254	213000	225119
12.51_1011.9381m/z	8047.35	19247.1	7610.28	26193.1	41163	35094.3	39694.7	33815.9	36270.6	47581.7	37909.4	53122.4	44523.5	26269.3	36887.8	53361.7	40711.8	34907.7	56678.3	49552.3	28840.3	35889.2	33136.8	32679.9	37575.8	44275.5
12.51_1012.1389m/z	16284.1	19223.6	16744.2	10612.6	30130.6	29455.8	37466.1	31948.8	35551.9	28855.7	41369.5	48918.1	44753.1	33290.1	35669.7	51551.1	42415.2	30874.4	45493.2	44648.9	27568.6	31929.8	35277.4	42911.4	34374.3	49492.4
12.51_1012.2392m/z	16488.2	16127.4	19536.6	14332.1	28971.7	35512.7	38153.9	21152.9	35762.2	30522.8	33021.5	33750	49987.9	35987.6	24220.7	35303.5	49840.5	28282.2	36653.4	34619.7	27702	33357.7	22995.9	33693.9	29500.3	42529.7
12.51_1012.3396m/z	10912.1	11777.1	18037.4	5585.89	25435.4	27593.1	26892.4	21405.1	26708.6	26842.8	25930.7	33700.4	29675.5	20278.1	26544.9	32415.5	29166.9	23779.9	35758.2	20634.2	19937.8	22252.5	23854.6	26867.9	28399.9	21567.9
12.51_1013.7354m/z	2171.64	3554.09	5333.25	3314.09	13905.2	17123.3	8562.63	13746.5	11540	18867.8	11169.4	18593.8	13918.7	8432.33	6337.15	16524.7	14364.3	13555.2	16283.5	12222.4	7676.23	9769.23	7510.91	13145.3	7092.73	11072.4
12.53_867.2049m/z	3566.05	1669.85	1824.38	2338.34	7971.43	4206.36	5383.94	26472	12712.8	12269.8	4206.78	4196.21	5943.16	18296.6	24383.8	12230.7	11909.3	1821.69	4146.12	23539.1	20962.1	18321	11677.9	10571.1	14488.9	13421.1
12.53_945.9518m/z	1510.47	0	5496.94	3122.14	6557.23	4039.89	7703.38	23052.2	15724.3	16260.6	6481.51	7793.06	11310.5	23037.2	19182.7	14144.6	2577.84	4536.54	8388.24	32987.5	20766.3	17968.1	10192.8	11457.8	18655.8	14167.4
12.53_946.0430m/z	5851.75	4685.49	4838.15	2815.09	4994.6	7203.11	1946.21	18248.3	14499.8	13863.3	5013.76	9612.99	4482.44	24248.9	27855.4	16808.1	3210.72	8095.17	8069.74	29326.9	23149.8	21071.8	14120.6	13985.3	12812.1	20718.1
12.53_1008.2383m/z	2020.88	784.583	2899.18	1109.28	3719.45	4243.96	5527.61	4756.24	2549.27	5551.83	830.164	6726.67	7129.3	5368.92	2876.52	8339.81	3808.43	2316.64	4251.49	4464.29	2318.23	5672.91	4301.7	8247.17	8828.65	8163.82
12.51_1009.9407m/z	123267	160551	142698	148439	263066	273718	376722	285733	290134	349333	300714	316633	378977	280440	304264	370200	355240	282820	308766	351279	270147	311523	272967	315899	318490	338162
12.51_919.9434m/z	6154.03	2312.94	3705.19	2742.81	6170.85	16422	10160	14460.6	5634.14	3652.22	10643.2	12919.2	12268.2	16708	10758.8	10605.9	10294.1	10363.3	13418.5	14882.5	17985.5	9583.3	7821.31	14684.2	13181.8	13840.6
12.72_833.1364m/z	2747.23	1221.34	333.467	958.519	7126.5	9206.88	6821.6	14813.1	23414.4	17184.9	6089.4	2894.37	17577.1	12731	8069.04	9673.53	14670.7	13650.9	4619.56	14984.4	6191.12	24888.8	14164	10476.1	15930.5	12858.3
12.72_833.3500m/z	7024.26	0	2836.76	6.96135	12785.4	10964.8	6554.97	10496.1	16379.7	11040.2	3338.81	925.64	11045.2	8174.8	5331.56	10757.3	12161.6	9514.05	883.805	11283.8	10304.9	19502.4	11175.2	7428.26	12277.2	8944.92
13.46_271.1871m/z	155.257	560.696	193.376	260.14	3584.5	416.803	1883.32	687.063	551.643	121.147	1356.5	106.923	962.007	784.746	434.476	346.919	2748.42	756	1260.11	904.935	884.027	365.999	935.991	790.941	1226.33	925.748
13.46_271.2260m/z	0	0	0	0	1486.15	137.858	134.767	221.604	215.171	182.23	213.713	94.5615	2715.38	82.3242	79.8231	720.959	346.422	1962.48	1428.31	195.907	336.943	285.175	843.728	760.883	548.959	607.464
13.46_293.2080m/z	10277.7	10378.2	10336.3	12239.7	100886	21314.2	20802.6	16189	15312.5	14987.8	17133.3	14238.3	208002	14618.5	17472.4	50470.3	20949	150447	97961.1	20687.5	30818.3	26075.3	41976.5	45530.3	44346.4	42586.7
13.59_253.2133m/z	1563.84	1392.24	2275.42	2122.71	57633.9	4908.23	3641.81	3666.86	3826.49	3519.1	4433.43	3282.16	93736.8	3602.74	3400.35	9904.28	4085.28	37632.8	19074.5	4869.87	5007.41	6610.39	18445	20592.1	20814.3	20247.5
13.59_337.2342m/z	17168.3	17435	16126.3	14625.3	74858.6	47028.8	39793.7	33681.2	35714.1	31403.8	37691.1	32569.2	103780	34553	43639.5	65011.9	41732.3	133778	84952.8	39710.4	52491	53268.6	54825.2	62075.1	55611.6	56361.7
13.66_346.3308m/z	0	0	0	0	1175.97	1721.2	2134.4	1036.44	1224.63	3086.08	3551.13	1828.76	2893.57	6003.51	2270.02	2650.07	3298.93	3539.88	5370.57	2203.67	1371.38	3900.03	2096.68	1625.13	1839.92	1952.78
13.69_489.0713m/z	343.058	0	908.399	0	0	0	0	0	0	0	0	0	0	0	0	0	0	428.666	0	0	0	0	3447.99	3827.25	3333.65	2634.13
13.77_531.2313m/z	583.541	339.014	2107.84	1335.13	5025.8	5401.56	1305.12	247.634	2463.9	2869.52	1537.52	316.438	3334.05	4853.66	3742.95	7344.82	2905.58	3994.49	4381.34	0	0	2464.43	2776.03	2607.8	3100.88	2592.28
13.79_397.1237m/z	0	0	292.263	177.776	1270.47	1687.83	327.098	0	756.368	883.928	850.102	0	806.874	1805.99	1177.94	2487.41	941.238	1690.06	1553.32	0	0	979.124	688.087	705.911	967.33	971.749
13.84_362.2970m/z	0	0	0	0	318.763	728.082	817.235	106.04	564.623	2294.55	1209.47	1686.09	590.373	2003.57	765.745	1463.21	742.037	1947.91	1643.18	775.156	832.896	513.021	818.302	994.661	974.24	610.555
13.84_394.2555m/z	0	0	0	0	405.01	233.691	0	600.106	199.699	601.552	147.267	0	295.229	975.02	1063.18	802.605	141.647	0	390.546	850.408	658.929	791.36	616.226	528.221	349.038	479.189
13.43_701.3250m/z	526.11	0	624.095	0	2492.16	2288.91	1756.13	2593.16	2750.24	0	1213.38	2162.79	1207.68	869.42	5240.79	5386.93	2138.43	5557.91	3594.09	4749.02	4989.57	2158.02	1979.29	3440.33	2235.44	3544.61
14.10_358.3673m/z	26524.8	24201.8	22514.7	14994.9	33733.7	61931.9	52020.9	70867.8	78297	86736.8	81486.8	46798	68990	152955	40331.9	57239.6	68741.2	53589	69411.9	41155.6	55372	71975.7	72076.4	62104.6	60613.8	70419.8
14.18_440.4096m/z	321.381	363.759	508.255	347.812	1633.83	1105.41	675.66	774.183	342.714	2431.43	250.649	1548.91	838.196	895.211	710.668	1134.39	603.067	1950.7	740.212	821.98	550.028	875.68	1068.98	1421.46	794.767	633.815
14.23_284.3303m/z	0	0	0	0	2859.55	1650.35	1270.67	4848.03	2223.18	1629.97	2662.51	570.53	3559.74	9213.62	490.66	252.883	1522.15	448.291	3920.92	951.157	11413	1893.43	2572	2439.33	3130.72	2364.54
14.23_298.3460m/z	0	0	0	343.585	1923.8	1010.97	455.561	4153.5	2069.63	1140.15	1614.61	405.498	2196.88	6939.46	95.4973	108.591	731.92	254.462	2373.64	546.779	8759.75	1275.32	1913.59	1585.35	1742.32	1804.39
14.25_356.3514m/z	397.884	256.109	260.773	190.954	1306.14	1571.57	1119.84	3463.8	3167.82	2598.34	2049.37	1237.45	1648.54	7809.98	1059.94	1103.01	2106.82	1318.63	2199.89	1232	1904.44	2001.25	2128.66	2098.04	2240.34	2367.38
14.28_376.3687m/z	0	0	0	0	2721	3529.36	2943.55	2301.93	2122.93	3526.99	4557.69	1917.67	2766.35	8696.63	2652.89	4950.92	6753.29	4091.88	6445.95	2561.02	2422.06	5572.83	3796	2859.14	3074.66	3196.43
14.36_474.3787m/z	0	0	0	0	2094.22	2602.91	1530.49	1807.45	2252.79	2453.77	2882.13	2043.33	1020.21	4920.75	2334.79	2912.97	4126.56	3347.78	4271.65	2328.56	1461.15	3705.91	1775.43	1270.03	1814.41	1687.3
14.43_468.3083m/z	0	0	0	0	3695.19	1760.58	1044.67	3499.4	2208.43	2657.08	2016.42	1865.38	727.446	2950.48	1313.64	2888.28	1439.37	1410.15	2048.97	1195.51	1681.91	2355.68	1996.75	1170.46	1273.91	1388.39
14.48_376.3130m/z	0	0	0	0	194.871	1333.32	669.35	768.004	1602.15	2480.87	1430.92	2404.11	1487.09	1898.45	1286.48	2278.97	3091.99	2206.42	3120.14	1357.18	1135.26	2663.81	1605.05	1594.86	1759.26	1754.35
14.51_337.1555m/z	0	0	0	0	13935.8	0	0	0	0	0	0	0	0	0	0	0	0	0	0	0	0	0	2069.29	1958.86	2260.73	2467.85
14.53_372.3467m/z	0	0	0	0	500.724	845.379	1189.52	1188.49	601.416	2341.18	1782.92	1502.61	1812.28	3576.87	729.609	1366.34	1979.89	1841.41	2826.05	721.531	994.583	2261.55	1103.01	1380.59	962.98	1064.46
14.63_342.3360m/z	0	0	0	0	594.225	1503.62	802.54	608.954	468.127	688.288	605.371	319.539	1007.23	2003.38	458.15	850.242	1299.25	1071.61	1641.34	688.199	311.049	1031.02	520.052	901.52	529.833	547.644
14.18_314.3412m/z	4755.2	2638.61	2854.28	2340.78	22826.1	39959	23446.9	47817.6	32599.9	57185.3	32366.4	22051.4	58655.7	145394	20183.5	27543.9	35091.7	48616.6	53451.5	23079.6	44280.5	40656	46179.1	47634.5	41824.5	45950.8
12.72_833.2076m/z	5527.99	1750.63	2136.75	5255.52	11167	14156.6	8572.82	11825.9	26205.6	14845.5	11100.3	2971.25	17467.2	10086.9	2029.79	14987.7	15445.4	11563.1	4523.31	11076.9	12492	28583.8	14179.4	10223.1	11699	10194.2
13.41_703.3049m/z	265.289	0	25.9802	0	1305.73	2985.62	2498.81	3196.97	2814.64	1518.15	2804.11	5229.64	2375.7	1999.97	4556.24	5877.28	2115.15	2339.37	487.56	4419.86	3587.65	2137.55	2391.96	2007.48	2850.29	2260.02
13.27_379.1509m/z	220.789	208.221	0	0	5405.98	3634.57	4715.73	3920.33	3003.99	236.714	1843.43	5473.41	7423.83	4341.68	7218.32	7733.07	4684.63	8171.91	4625	2411.28	3977.86	4287.25	5116.49	4370.98	4638.17	5213.17
12.72_896.9148m/z	1198.81	0	1068.85	0	10524.9	10737.3	5785.1	13270.9	8428.89	12295.6	5620.21	4488.54	15126.8	4568.48	1538.03	8922.74	14342.2	7737.4	1982	11834.7	5693.61	10982.6	6223.01	7341.34	7707.48	8460.16
12.72_897.0693m/z	1476.18	2956.22	3776.79	365.332	18308.8	17448.6	18588.7	10741.5	23979.8	18234.7	12255.3	6751.58	29064.8	19743.8	5587.11	24114.9	21767.9	16139.1	4688.2	27105.1	23051.1	32865.5	16731.9	23340.4	23823.4	19407
12.72_898.9911m/z	3493.37	184.65	0	812.07	2361.22	7220.73	2962.93	5056.95	5580.67	2872.43	741.683	3834.13	8341.59	4890.39	682.62	3640.11	7111.26	1701.99	2084.4	10007.6	1688.82	7889.5	3168.21	2356.14	4276.5	4120.3
12.72_971.7408m/z	2474.1	0	3826.26	4515.61	29128.3	37071.7	26873.7	39214.2	46426.2	42362.5	20299.5	7851.59	37914.6	37568.7	10630.8	34546.7	41693.1	31352.8	21073.7	47008.3	32492.9	60737	42572.5	38253.9	34820.5	39281.7
12.72_971.9084m/z	1205.05	1117.98	1.05885	7034.48	34180.2	30904.7	22980.9	39511.5	40300.8	32041.1	21513.2	5020.38	32733.3	22671.6	9604.2	42580.1	38921.9	29048.4	19013.6	45755	23115.8	59911.2	27613.2	25411.7	29513.7	27769.1
12.75_359.2185m/z	0	0	0	0	0	0	0	0	0	181.841	1224.12	1079.6	451.57	1944.64	853.174	771.588	729.441	316.188	342.415	592.933	0	151.52	541.528	480.041	444.549	546.607
12.91_225.1476m/z	1185.44	1688.29	1371.65	1034.91	3169.41	3280.41	3025.52	2678.02	3216.15	3234.45	2865.3	3587.51	4966.25	4298.64	4935.41	4449.75	2757.28	2591.59	2048.93	2385.8	1807.34	1834.13	2661.98	3079.68	3028.47	3493.6
12.91_345.1577m/z	0	0	0	0	2640.4	2516.27	2692.36	1568.66	2987.88	2787.96	2469.98	3338.18	4892.26	3999.6	4696.43	5006.23	1615.91	1353.11	1516.49	1421.14	556.66	661.498	2506.02	1904.42	2309.64	2461.37
12.96_949.2626m/z	818.557	4184.79	8241.88	2243.31	3941.51	11979.5	5583.38	14965.3	13116.5	16951.3	8192.36	10788.4	6422.18	16098	8699.26	16674	6704.51	10363.4	5513.77	18570.1	11184.1	12629.2	9001.52	10241.8	13480.2	9359.94
13.04_260.1670m/z	0	0	0	135.073	7396.95	1822.04	666.45	1439.54	1007.13	1036.15	1182.17	1877.08	1779.51	1230.67	2921.43	1111.19	1321.72	1265.73	1443.73	1507.32	1551.4	869.58	1591.79	1657.61	1402.62	1432.62
13.12_242.2189m/z	0	0	0	0	422.323	0	0	0	0	0	0	0	758.199	0	0	0	78.7906	200.83	121.8	0	0	0	329.745	476.138	439.557	610.87
13.33_457.2305m/z	0	0	0	0	811.013	1316.95	240.999	272.906	1081.31	1646.94	270.42	11296.1	1143.27	2185.13	1435.72	1598.28	193.963	1152.56	918.018	10592.2	14801.9	638.366	2738.83	2714.36	2311.25	2508.19
13.12_245.0990m/z	444.019	357.276	346.036	391.882	395.402	768.004	757.993	379.281	399.791	793.635	596.278	1034.84	706.939	526.29	598.307	554.799	423.274	632.419	638.374	775.799	511.664	270.115	1192.68	625.484	762.922	1088.35
13.12_445.7479m/z	0	0	0	0	2456.08	5327.91	6062.09	5009.04	4807.99	4081.47	7404.5	5297.56	3581.97	7860.29	3352.01	5576.42	9610.96	7517.67	8084.23	5743.78	2018.24	6116.45	5482.56	5675.63	6257.96	3811.14
13.15_409.1616m/z	652.79	541.69	0	0	3960.56	2285.92	2641.43	2205.02	2274.6	3045.4	1192.01	3197.34	4524.07	3771.74	4596.02	3724.06	2351.76	4972.47	4286.55	2030.56	3295.65	3572.7	3607.6	3410.12	3863.25	4525.21
13.15_465.7442m/z	0	0	0	0	885.122	3504.66	1939.76	2297.76	3223.79	1345.57	3748.97	2008.98	1353.18	3441.37	951.487	3274.56	3267.79	3912.18	3995.56	2588.53	1168.11	3194.46	2014.45	1787.53	2481.89	1238.38
13.20_372.3101m/z	0	0	0	0	0	0	0	1699.76	139.472	1563.63	0	0	0	2606.26	1877.34	1450.28	0	0	0	1984.52	1030	3471.66	713.061	454.269	532.394	782.103
13.20_414.2358m/z	922.081	1119.44	1682	1134.33	2820.43	1348.33	692.73	1575.02	1248.49	4450.42	1116.49	4793.31	1656.72	2534.59	1655.08	1721.11	977.846	742.348	2046.93	7470.57	4892.89	706.676	2896.54	2463.93	3098.83	2734.65
13.25_167.1425m/z	108.556	401.075	313.325	142.445	920.822	0	121.487	63.1208	67.8631	90.5311	138.972	154.588	1491.67	264.761	192.42	249.238	285.613	1030.98	755.994	207.763	378.309	315.996	1005.97	1000.81	1005.11	1081.97
13.25_255.2310m/z	276.132	493.629	122.044	0	3471.09	444.141	513.722	294.372	298.398	226.378	456.76	301.408	6799.36	323.264	297.898	1116.98	742.213	3644.25	2633.05	680.146	584.022	715.656	2953.62	3510.29	4432.45	4080.24
13.25_311.1523m/z	1318.39	2407.31	415.428	1227.6	26284.1	2969.1	2405.49	2598.3	2737.62	1906.84	2930.33	2108.4	44358.9	1638.52	2058.37	6341.93	3252.13	21866.9	14267.5	2760.01	3295.98	3266.64	21787.2	25727.3	31930.3	28101.7
13.25_327.1247m/z	0	148.379	0	161.649	2184.31	0	0	0	131.004	135.919	158.221	0	3465.97	0	155.046	451.729	138.815	1873.43	1405.69	0	145.449	324.759	1673.64	1812.75	2643.2	2177.81
13.25_329.1248m/z	0	0	0	0	2458.72	190.742	119.644	0	0	0	138.92	124.381	4399.85	155.246	108.664	596.251	140.111	2082.97	1855.35	217.445	191.28	311.044	1883.6	2493.69	2433.24	2886.37
13.25_343.1785m/z	0	0	0	158.384	5180.97	680.275	368.672	334.305	304.713	226.262	280.855	345.174	8120.96	316.334	453.755	1273.42	460.448	3944.73	2742.43	287.529	625.628	492.404	4145.92	4645.46	5855.34	4866.78
13.12_436.7427m/z	0	0	0	0	630.723	1870.11	2050.25	2044.46	1869.27	2168.76	4043.3	2041.64	1355.41	3641.02	986.283	2112.71	4369.24	3785.4	1964.93	2532.38	1323.31	2234.61	2600.22	1590.64	2026.65	1882.27
12.51_919.8524m/z	6124.65	1058.82	2552.47	5077.12	6588.27	2681.27	5306.03	9909.67	5518.55	9333.4	4835.89	9286.79	6712.18	10302.2	12502.6	9614.53	5535.49	7623.02	9104.03	6929.23	5498.77	7802.51	6218.36	9194.11	8252.15	5844.38
12.51_918.6735m/z	33333.3	38798.1	29684.5	28835.2	74876.9	112508	109410	142740	114048	119938	107243	102218	127337	133479	124653	135940	129507	83758.3	111521	143684	119979	110366	94801.3	104765	99743.5	111386
12.51_918.5822m/z	79539.6	81435.5	68943.2	68538.5	134135	159356	179964	202672	203051	163332	183552	194171	209067	223380	196050	209867	185966	126692	165664	242329	188682	189073	174746	188929	156041	196596
12.02_749.3943m/z	1943.12	1625.18	1452.78	1762.02	1127.24	6749.14	6439.69	9215.84	5214.36	757.554	1537.75	4830.73	4128.01	6629.07	14052.1	6907.58	3747.12	1654.72	222.517	3747.8	15742	10885.3	4775.21	4746.55	3403.52	9880.68
12.05_718.0036m/z	0	0	2162.87	1153.75	2729.3	1441.94	1849.81	6186.44	4054.92	9453.47	5970.99	5651.75	5825.99	13621	15384.8	10084	5847.53	1578.18	2177.19	12553.4	28249.1	4927.57	5256.3	3716.29	5675.68	5244.06
12.05_820.5269m/z	9961.81	9189.84	19857.1	16747.4	8789.99	12566.8	27643.3	40615.5	30937.9	18263.9	26683.1	31343.9	15260.9	54994.5	52334.7	43374.2	34750.8	18560.7	11210.2	34249	71921.3	46131.7	22285.5	22471.4	38299.9	31819
12.05_861.2527m/z	4285.37	5836.86	4121.96	10476.3	3596.26	6482.04	5418.22	24272.6	17676	15856.1	13696.4	20235.1	22875.2	45654.1	42854.5	22149.4	19031.8	12431	11815.9	18214.3	33401.8	31779.5	18950.5	13798.1	13052.5	21428.1
12.08_253.1766m/z	909.626	969.853	947.338	998.317	1542.41	1588.76	2023.39	993.743	1609.46	2691.02	1869.86	2102.13	1393.34	1529.49	5272.85	5762.09	3075.89	4015.8	3347.37	1613.03	1873.95	2407.55	1736.86	2420.6	2664.21	2615.82
12.08_460.7531m/z	0	0	0	0	608.993	2433.79	1549.93	2273.68	3964.95	2952.23	2624.98	2438.42	2787.2	3672.84	1901.48	3484.28	4246.39	3108.2	3094.32	2640.95	931.105	5323.37	2243.56	2384.87	3337.07	2768.44
12.08_1013.1187m/z	4633.33	6002.42	4924.82	2758.16	2271.83	2479.14	5170.77	4121.17	5816.4	8081.21	3492.16	10059.5	7220.65	16027.5	3877.52	3971.8	4906.81	6686.03	2096.73	1295.14	10239.6	9198.62	7558.91	7255.03	6780.43	13597.7
12.08_1013.2977m/z	8271.73	0	11671.4	6506.15	3281.3	7309.85	10485.4	3179.1	7858.05	8122.95	8728.55	15101.1	13493.7	19783.5	15054.7	12319.7	10014.8	5775.96	414.066	9661.84	21323.6	16193.7	9841.11	13171.2	11062	18129.4
12.13_260.1669m/z	0	0	0	0	3442.78	487.257	624.064	882.766	1042.65	1074.4	1344.97	2078.23	623.393	1527.44	3565.78	1545.77	1617.88	840.877	592.474	2000.94	1680.56	1397.81	1543.83	1456.62	1204.72	1550.93
12.16_716.7129m/z	0	812.665	3997.71	141.44	2440.36	2707.73	4881.67	3540.78	4456.29	6590.03	4331.52	2702.02	5257.52	5224.06	5878.16	8710.36	8228.54	2826.03	2469.9	6228.14	8067.63	9623.06	3731.62	5131.07	4027.08	2480.04
12.16_761.5677m/z	4381.77	6304.95	4602.92	5374.98	4358.83	19246	19065.2	19835.5	25930.1	16923.6	20105.3	19808.5	13593.9	20779.9	24295.7	22507.7	13977.1	11953	8459.03	23410.1	29274.4	23727.1	24526.6	19934.8	15878.3	19768.3
12.02_749.0892m/z	4896.62	5337.08	2956.8	3377.54	962.212	2308.96	2355.89	15392.3	3196.84	6897.59	8188.12	8433.09	12450.3	18347.7	24982.9	22230.1	13461.3	1969.19	2019.66	13633.1	24123.1	10592	8307.29	6692.77	8188.94	12011.6
12.16_870.0047m/z	7745.5	19669.4	12881.4	19220.4	33424.5	42790.5	40521.1	54054.3	52163.2	54012.3	53336.4	62312.5	35864.9	63461.3	59043.3	59462	42087.9	38673.8	40233.2	81751.9	57110.5	66165.7	60083.8	52337.3	47745.8	62912.4
12.16_937.1597m/z	7511.31	8904.55	15531.5	7653.32	30989.9	44196.1	54908.1	40035	49153.2	46316	39428.6	44880.8	41238.9	44760.6	58967.5	55858.7	44807.1	37320.3	38977.1	62647.6	50052.5	47297.8	46502.1	45555	43443.7	47939.5
12.16_937.4683m/z	3642.41	4012.81	0	4301.73	13108.5	11971.2	15488.9	17208.1	11794.9	11609.1	8898.18	4731.87	13267.7	12936.3	19726.4	17924.9	6959.42	14718.4	11563.5	20273.7	14829.1	19946.4	14391.6	22761.8	13633	16775.4
12.16_1014.9225m/z	5984.54	3727.2	4695.98	6228.66	14432	21676.6	31368.2	14634	22520.7	12455	19720.2	21851	21019.7	17707.4	9665.41	19784.8	14439.7	19839.2	5641.09	27217.7	12310.9	14192.4	20928.6	14558.8	11982.3	24770.5
12.16_1016.7513m/z	6693.17	0	528.585	456.391	4665.85	1392.9	6287.11	1436.71	307.248	3440.96	1280.71	2243.96	4577.29	1897.63	4372.39	6234.7	6088.21	8360.96	5797.71	9446.44	1287.71	4890.78	3756.99	5379.5	7250.68	6328.24
12.18_716.7713m/z	255.587	881.402	0	2362.11	1927.21	8512.36	4702.1	10718.6	9641.6	5363.01	5112.14	4804.72	3759.38	16466.7	6921.48	5642.57	5946.71	1620.59	3222.52	6264.67	4050.78	7245.15	8851.22	5870.81	10244.2	7305.23
12.18_716.8290m/z	2303.74	1046.22	0	535.436	8149.35	8190.86	5711.86	9320.85	7566.44	5009.2	7389.67	7080.42	6558.19	15367.6	8204.96	10640.1	10192.2	5924.57	3703.43	8585.24	10214.4	6646.73	8011.76	9300.08	7592.49	5336.41
12.18_761.3801m/z	1948.26	5137.91	2324.69	2801.73	3099.33	10051.1	14246.9	9917.12	14339.6	7977.83	12961.6	11820.2	7659.48	16413.8	11200.5	15397.1	11457.2	6965.59	9008.89	13429.3	10190.4	6719.96	10716.2	10455.9	8682.57	11984.1
12.18_761.5052m/z	3565.06	5572.41	5286.09	2928.86	6066.23	12906.2	8588.46	22439.2	19608.3	9233.47	16988.2	7732.33	11323.8	24384	21463.8	24326.4	17986.4	13272.1	9783.5	20746.1	23231.1	13653.4	17032.6	18821.3	16255.6	11013.2
12.18_761.6306m/z	2275.65	2093.75	2337.32	1773.24	8541.62	12362.1	12145.2	25427.1	17683.8	13727.1	21721.9	22654	15036	23463.7	31214.7	19973.6	11598.7	10613.5	9628.38	23386.4	14560.9	17616.8	17093.5	18469	25908.7	15959.7
12.18_761.6930m/z	829.195	4609.07	3487.62	4828.78	4190.46	12730.6	12494.1	15484.7	17460	9977.2	11631.4	10587.1	9609.31	29131.7	13458.5	15772.8	18694.6	6486.39	8619.44	22419.8	11867.6	12649.5	13673.3	15352	14848.6	20920.4
12.18_761.7553m/z	0	5325.1	3000.93	2209.81	3102.07	12487.6	6554.23	18585.5	10873.3	12761.8	11022.5	8572.67	9094.3	15446.2	15773.5	16610.8	9182.73	6165.34	5280.21	12727.2	15428.6	8681.6	11630.7	15028.9	9973.68	12895.7
12.16_870.0761m/z	9522.69	19877.2	19157.7	16741.1	30322.5	58003.8	47983.8	62659.8	68179.3	53555	52241.2	41420.2	47329.8	73243.8	63527.4	73953.7	41859.7	43880.4	53996.9	92458.4	46993.7	54101.6	56539	51653.8	51689.2	61474.9
12.18_812.0714m/z	6610.21	5067.04	6655.1	275.301	9282.55	16340.3	17890.1	25942.6	23614.5	21965.9	24783	18732.9	17061.6	25104	25164.5	22898.8	15633.5	12768.8	8782.61	21659.2	24461.5	17381.2	20640.6	17455.6	17504.9	19554.5
12.02_689.2823m/z	0	0	720.142	3927.06	869.568	4673.42	4348.91	7219.84	4246.83	6656.6	0	3410.67	8245.4	10908.1	4595.63	7570.57	4513.47	1236.64	0	3773.29	15330.6	4335.68	6297.91	5589.91	5531.96	8239.71
12.02_353.1711m/z	788.089	0	616.126	565.54	1048.73	1184.76	1215.62	1102.34	723.976	573.981	1349.54	1270.59	2016.9	1358.44	1396.46	1494.58	1977.15	2175.45	1859.96	1628.8	1084.33	1485.28	1214.74	1177.35	1287.29	1640.22
11.51_854.7123m/z	5644.03	5443.01	4731.11	4847.16	16779.1	17245	15806.7	18003.1	14556.1	14392.6	27968.4	11301.8	21329.3	18219.5	17685.4	11875.8	20398.5	18858.6	11804.2	23298.6	10286.9	12232.5	24550.1	20150	21880.6	19640.3
11.51_915.6917m/z	0	3405.31	7524.08	3240.92	18327	14790	17253.8	9215.01	4534.89	14022.8	21819.9	13563.6	15367.6	21296.5	15666.8	14684.4	24969	14422.2	24776.2	32700.7	6858.42	17392.3	11911.2	13526.9	16125.3	8240.36
11.51_915.7638m/z	0	2029.29	2141.8	3105.35	17888.1	21055	18259.8	10316.1	10693.2	23795.4	28794.5	14771.4	22297.5	11119.8	20416.7	17623	17098.4	16432.9	20457.6	19473.5	4848.92	10386.6	10172.6	19631.9	13465.9	15467.5
11.51_985.8976m/z	0	6013.15	4268.93	0	10886.5	4078.79	17575.5	6902.52	8920.13	8629.13	13871.4	8444.65	9934.94	9513.63	3681.7	7994.8	15945.4	11678.1	19838.9	12569.4	4363.95	5739.44	8256.07	8573.77	6580.32	12332.6
11.54_382.1528m/z	0	0	0	0	1464.63	1532.25	853.772	3031.16	3518.63	2033.99	5101.98	300.545	812.46	2914.94	654.982	1275.58	1649.44	233.746	992.534	2678.83	1122.58	2402.23	2223.47	2370.6	1920.85	1835.1
11.54_801.4186m/z	292.972	972.818	3228.81	3013.01	9994.47	9273.99	11062.2	6026.61	7284.15	12490.8	17782	14234.9	8489.33	16179.2	11273.5	6716.72	14199.8	3869.23	6269.75	5562.64	6063.45	1637.52	6573.51	11856.4	7470.55	7127.57
11.54_915.5486m/z	4373.74	2370.07	2309.46	2556.83	22822.5	15161.6	15331	7697.12	8146.35	16788.5	14068	10196.4	12147.9	11808.1	13073.8	9659	18179.8	20193	9312.14	22210	10124	14178.4	14853.1	11697.3	13445.3	21083.5
11.54_915.8361m/z	8260.91	8160.95	14526.6	4032.79	24998	20832.2	17215.5	21807.9	15207.7	17065.2	33279.4	21426.1	14205	20903.7	7690.52	21984.9	16260.8	26069.3	20189.2	19460.2	17341.1	8489.48	22954.5	18009.6	19271.5	19500.8
11.54_915.9078m/z	7552.12	9347.83	5178.69	9694.96	24072.3	21547.2	20105.5	13900.7	20329.1	20827.6	25760	16292.2	14074.1	12608.1	20846.9	17300.8	20151.1	15778.9	19855.1	26947.4	5777.63	18405.1	19051.4	15519.2	13326.2	12588.4
11.62_342.2628m/z	0	0	0	0	0	0	0	939.043	1226.63	3164.62	0	0	0	1636.68	1981.75	1824.91	0	0	0	2178.08	1604.24	3999.86	804.035	698.872	550.686	1037.2
11.65_687.2137m/z	20.8041	0	0	0	481.262	226.321	2080.39	2548.67	0	942.712	0	11050.4	0	951.68	11264.4	927.615	3117.51	980.17	1234.68	3765.21	2555.47	3535.14	2408.29	3662.04	3344.08	2719.39
12.02_687.2146m/z	0	0	0	0	510.448	792.131	1248.09	442.326	0	1283.22	0	7191.42	882.72	1102.24	8811.74	1903.64	4450.63	1077.64	1434.03	3542.94	4176.35	3255.67	2845.13	2590.89	2019.54	2212.34
11.70_484.7486m/z	0	0	0	0	1528.38	1292.61	695.278	2140.18	1890.12	1871.92	3085.89	764.502	408.157	2946.01	1693.86	773.259	1497.81	1188.44	306.502	2096.32	1523.64	1149.48	1639.64	1098.08	1978.39	2313.27
11.73_980.5081m/z	3414.16	1325.95	1407.35	0	2636.39	1905.71	5017.28	1022.06	4068.85	6432.41	930.664	9857.34	2183.78	4457.56	6511.73	7984.13	2667.4	3598.62	1279.83	4677.71	5805.24	3522.55	3112.17	4686.67	3006.25	4511.15
11.78_962.3472m/z	1022.83	7327.76	1321.06	3023.14	9434.15	3481.95	3240.43	7681.58	8840.1	8431.66	13076.8	4860.24	2588.23	3865.06	4480.39	7839.71	633.587	6439.91	1463.08	11661	5134.15	14638.9	7673.3	6575.01	7177.86	4380.01
11.81_471.1327m/z	1280.8	441.692	0	468.811	4176.15	748.438	1664.54	682.075	486.521	629.972	210.719	696.786	746.244	945.644	1278.54	1644.94	674.316	2009.88	2131.78	912.489	686.283	1145.85	1002.04	1326.93	1344.12	1398.68
11.81_938.7906m/z	4148.21	5914.79	6557.93	8827.05	2654.62	4806.14	1769.84	6985.75	6414.14	10688.3	24117.1	4977.21	3104.93	26915.2	23856.2	11830.1	11863.2	2117.85	10886.1	26207.1	10105.5	12414.8	10668.6	12848.6	15748.7	14459.8
11.84_897.9722m/z	1906.53	3716.92	3952.69	3875.7	6644.91	9366.63	6480.22	18759.5	13227.4	8521.21	16429	3156.89	3463.84	16866.2	11325.8	20215.9	10474	1032.84	5459.4	8781.25	5956.27	6634.62	10750	10547	7651.29	7047.47
11.84_900.4062m/z	873.83	837.641	5945.47	1894.85	4325.54	6851.76	3986.92	12063	6353.15	16962.2	9104.42	7439.33	3263.71	15714.4	6986.06	10233.3	3816.56	4792.72	8229.62	25396.1	8485.5	15321.8	7025.58	11130.8	8572.15	8477.77
11.84_1032.4699m/z	3502.04	3170.98	2845.35	2910.59	8032.26	4634.35	3121.98	0.00123936	7922.5	4055.05	9480.21	847.105	7618.62	12364.5	4669.53	12051.5	6183.57	4722.99	11574.9	5324.11	1014.4	7638.36	8704.05	9371.08	1627.34	7242.8
11.89_261.0878m/z	0	0	0	0	3195.27	0	0	0	0	0	0	0	0	0	0	0	0	0	0	0	0	0	193.067	161.358	238.588	191.655
11.97_395.6149m/z	0	0	0	0	0	0	0	0	0	527.118	0	35693.4	434.378	768.689	16374.8	477.373	227.114	0	0	1687.66	1237.16	622.558	1770.39	1469.06	1299.16	1836.68
12.02_313.1786m/z	474.533	0	574.128	649.415	300.78	352.274	608.308	474.097	151.532	365.153	850.479	853.162	598.004	1004.61	337.451	862.892	403.232	1794.67	1440.37	1178.41	594.731	1020.5	1062.3	751.031	827.866	1205.27
12.02_324.1408m/z	1543.55	1236.51	5215.5	4511.73	28668.4	14398.7	8397.19	5852.24	10670.3	13743.4	10115.4	12125	31917.3	11964.6	20988.7	27639.3	13202.6	14848.1	14911.5	20218.9	22726.6	11988.4	17133.8	15358	16713.8	18732.8
11.70_867.1048m/z	7007.52	3609.65	2164.11	7775.1	15650.8	12229.2	16180.8	9978.09	15391.5	13230.1	8829.35	23878.9	6753.74	10511.4	10374.6	14747.4	21050.5	15348.6	13611.5	23114.8	8288.07	14692.8	9376.24	15303.6	11758.1	8054.91
12.18_812.1382m/z	5190.5	13039.7	11507.4	16954.6	23823.9	40423.5	45636	63561.6	72571.3	45383.5	63353.8	42537.6	37462.1	70090.7	84620.1	74383.2	35555.3	39166.2	34297.6	85963	72315.7	58016.9	69086.8	44456.2	44868.3	48997.7
12.18_812.3388m/z	3880.7	6368.12	7546.16	10245.2	17990	24673.1	27514.9	35101.4	34959.6	20963.8	30354	35175.1	27376.1	54691.4	36345.2	30550.7	30495.3	18994.5	20941.8	53667.4	38066.6	34728	26792.8	29660.9	32085.9	34394.8
12.18_870.1481m/z	6677.75	14857.1	11265.2	13045.1	28910.2	42142.9	54074.5	59559.8	65633.3	45756.2	48406.9	45536.4	43948.7	60203.3	62688.5	67560.2	48114.4	34971.8	43006.6	80198.2	49895.1	54327.3	52850.6	47969	48806.9	52258.8
12.43_945.8198m/z	791.614	1244.87	0	841.178	0	587.136	1085.46	2783.52	891.986	4535.49	2150.73	2662.71	224.057	1597.72	1794.66	2544.33	6627.43	2592.14	859.634	1459.86	8685.63	1562.12	2494.46	3866.39	5162.53	3499.78
12.48_777.0314m/z	3302.59	1600.24	3324.11	7788.01	6471.65	5690.25	8326.3	10847.6	10993.5	6498.97	7565.98	9643.46	5362.75	9366.91	10749.5	14384.4	7949.13	5625.88	5748.43	9038.7	7886.08	5562.5	6992.1	8271.39	11255.9	8366.63
12.48_846.4437m/z	612.388	271.771	0	906.523	1094.59	2420.58	2995.88	86.1759	2622.19	2462.87	1537.83	2485.96	1499.67	896.818	2173.13	1419.29	1211.26	1361.76	4665.45	0	2262.52	3412.92	2545.78	3035.2	2797.01	2043.73
12.48_855.2865m/z	3551.03	6599.55	5856.06	4025.94	2001.39	7787.73	10528.3	14629.6	6392.85	9646.94	10786.4	19883.2	11218.3	18145.2	30612.3	16487.1	8316.51	4766.8	6510.01	23250.5	22650.7	11715.2	10555.7	12130.1	12993.8	9087.17
12.48_916.7601m/z	6943.68	4201.72	2762.77	3571.59	8647.13	10452.5	5984.14	14654.2	11604.8	13014.3	9475.09	10458.9	14602.1	10375.8	5087.48	10308.6	1914.07	6786.75	11397.7	9806.46	11867	5306.19	11002.3	10374.6	12443.3	12150
12.48_933.0413m/z	6546.12	2680.27	5204.67	7822.02	1829.28	7045.62	7601.4	10803.6	6040.14	18042.9	7468.04	33954.5	9640.64	10756.3	29074.2	10930.1	10333.5	2595.21	3772.82	36257.5	23869	4376.64	10024.4	14548.5	14745.8	13806.8
12.48_933.2230m/z	3739.49	2228.22	2984.36	2471.63	1969.56	1853.07	4066.55	13449	3846.66	7001.83	6209.99	21351.6	6624.68	10773.9	14634.2	10311.7	6238.4	2371.52	2277.31	16274.5	17423.1	6638.73	6877.15	8584.06	6841.6	8332.94
12.51_777.1846m/z	4200.42	6307.68	1418.91	5979.24	5545.21	13208.5	6651.14	14819.2	7712.11	9969.43	10337.3	8316.43	12349.1	14694.8	17465.6	12372.5	15461	5377.61	10981.4	15409.8	11752.4	12967.6	10410.8	12153.3	11149.8	9828.69
12.51_836.8641m/z	4192.55	530.977	44.0706	0	4609.95	8068.01	5920.33	7549.58	7313.38	3824.61	634.656	6933.13	4278.51	2861.26	1606.29	7443.25	6015.91	3756.33	655.609	3097.38	7028.18	3330.09	6431.22	4481.09	8402.41	8586.4
12.51_840.3645m/z	7979.56	1471.42	1924.41	1990.96	4542.63	5790.91	8676.99	9387.97	5519.26	6024.09	3792.84	6137.75	5629.38	3308.65	4837.01	1942	8036.24	4912.1	4288.42	2021.58	9841	4576.37	7841.46	6322.66	6116.91	6621.03
12.51_841.6165m/z	33200.7	45593.3	31746.3	44056.3	63304.1	94421	91054.2	130842	118480	109382	97600.7	102183	115566	137845	112981	143455	113209	76552.6	86812.3	162811	129356	115428	90287.4	113441	102115	109369
12.40_948.7113m/z	10245.7	14001.1	8185.85	6547.92	7083.67	12526.2	29104.1	30287.2	19512.6	23469.9	22482	33750.8	32192.2	40946.7	25256.2	36127	41941.7	24277.6	19598.2	42998.4	26053.9	36021.8	16917.9	31969.6	20502.3	21600.3
12.51_841.7000m/z	105327	101730	95103.5	101831	180261	244171	261282	371976	303250	298350	270497	307547	361537	394027	357154	383816	332487	222351	206482	433422	333620	304498	266676	316673	276550	312116
12.51_841.8669m/z	63303.2	84474	62130.7	65516.5	118601	204536	204219	269229	225127	207339	211287	231593	227813	282376	264283	290931	230733	158719	202569	312475	250341	229448	191981	229408	205284	248136
12.51_842.2839m/z	6159.03	11764.1	6852.65	10668	19174.7	23853.2	24460	32126.5	19835.9	35479.4	29551.1	39682.9	37271	37680.9	31449.1	34026.5	27137.7	15638.6	24585.6	51346.2	28290.7	24395.1	19597.4	30560.8	21832.5	29487.4
12.51_843.7823m/z	6184.73	4306.17	3.49698	921.946	5267.12	3804.18	6480.35	17544.3	8916.1	10961.5	10009.9	4482	17758.5	11981.7	11876.3	10011.6	8238.63	4731.19	7609.27	12172.4	12938.9	10371.7	10472.8	10370.7	11168	11763
12.51_867.0380m/z	976.414	5425.91	3772.12	7001.6	8877.54	11922.8	10354.6	40646	12909.9	23845.9	8553.99	8327.3	11534.6	23033.9	32905	27473.9	9365.28	4332.6	9934.37	42553.5	34288.6	24678.7	12535.6	19552.2	22710.5	21130.3
12.51_867.1217m/z	8087.54	4766.46	5085.67	2911.97	1854.22	1801.26	4289.61	29527.4	13762.3	18148.5	7006.84	17108.2	15246.2	30955.7	36652	27741.7	11046.4	7455.29	8593.01	44660.5	30460.1	25626.7	19434.3	16524.5	22767.5	30273.8
12.51_913.2168m/z	2248.09	2760.23	1562.57	1860.9	6559.41	2732.12	16057.8	10051	6911.72	4179.33	4059.79	7157.89	5976.29	15349.8	4816.78	3819.86	4642.84	6558.56	7198.48	14111.2	11772.1	5526.19	8297.51	8017.34	9876.42	8893.28
12.51_917.9452m/z	58747.4	32338.2	45521.6	34273.3	80664.1	99018.8	115301	127156	101432	102501	108894	119427	122237	144405	123518	136205	112431	82258.5	107563	153300	123972	117888	93189.9	136777	106473	108561
12.51_918.0361m/z	91199.9	106470	79798.2	82729	188372	240601	259174	295730	251689	254810	219806	273633	290142	317932	268669	308116	240575	181125	212338	331305	271640	260819	213616	247549	224959	276956
12.51_918.3092m/z	146864	144665	135637	143372	280562	326020	374209	454333	405212	386202	387847	394670	438182	475374	411305	490103	416380	292910	339475	537329	398515	417417	342944	433869	357817	416418
12.51_918.4003m/z	116312	133979	111021	123590	244611	318557	326804	410423	382989	369654	316193	379264	382885	417973	381121	424114	390482	271140	335098	515107	374175	366231	322619	386342	325939	382286
12.51_918.4911m/z	84430.1	98595.9	72929	98735.2	175817	206901	265427	292209	228953	269526	233598	264347	305313	318029	276289	316561	264604	188909	235623	353907	279905	291545	226838	277986	238277	263697
12.51_841.7834m/z	106587	98527	82885.8	83810.8	176088	237900	251932	334658	316211	290924	282957	300138	320103	372726	357974	361350	286682	190065	223869	401140	331411	303878	230658	311278	272430	318371
12.40_409.1613m/z	2175.59	2666.54	507.829	732.367	10007.8	4298.86	5935.9	3588.04	4278.32	5293.19	3036.12	6606.65	8020.22	7369.96	6785.34	7903.52	3923.87	8548	7709.02	3596.8	4909	5206.51	6867.48	6694.63	5626.31	4889.67
12.37_898.9360m/z	5861.27	4294.32	5812.1	1881.58	6432.55	10062.9	13318.2	12038.2	16953.9	12799.4	14031.6	16988.1	6247.28	24896.5	12547.4	8526.78	6037.45	12726.2	18672.7	19166.9	21844.3	11292.5	6080.12	7277.81	10371.3	9813.75
12.37_898.7259m/z	1355.2	3761.8	3737.5	1459.35	0	9667.78	3753.06	7110.33	7856.7	5328.27	3094.07	9294.88	4423.78	17225.9	10340.8	12784.1	11978.6	2574.9	2148.32	15474.8	10591	15246.1	5902.99	8792.32	7437.98	8755.05
12.18_870.2195m/z	4997.25	21790.9	8891.93	8990.41	27821.4	54898.8	57621	71679.4	50119.9	53069.9	48570.2	36322.3	39630	71445.9	64856.2	72106.3	43682.6	35700.1	37517.5	68844.4	55673.5	57170.8	49147.3	63547.1	51500.9	53799
12.18_870.3629m/z	3014.12	8953.46	13959.9	15152.4	27098.7	22535.8	38207.5	40504.2	43628.5	32714.5	40763.2	42435.7	28701.6	50810.3	37632.6	52890.3	44641.2	25896.9	29111.9	62577.1	51031.6	48763.6	39461.2	32720.5	40974.9	34411.7
12.18_871.7896m/z	3404.6	2981.95	3050.31	6144.94	4368.6	6581.86	1267.8	2675.79	5937.78	11366.9	4941.92	9266.67	5176.19	10278.4	6409.56	7244.79	5917.47	5091.29	7972.86	7073.49	5203.78	11370.3	5689.48	9392.89	8348.64	8689.15
12.18_929.3679m/z	3064.31	3353.62	2924.18	4275.54	1742.22	12281.6	15585	17127.3	18654.3	13055.7	14665.8	16452.5	10874.9	4404.59	6123.14	10651.9	18607	1844.73	15558.2	19719.9	0	16067.7	9994.02	5264.59	4888.98	10382.6
12.18_929.4454m/z	7929.3	10670	8549.44	20352.6	26664.5	30513	27441.1	28587	43026.9	15680.2	33261.9	14910.3	20849.5	37475.9	20858.2	20410.2	21415.3	17760.9	32917.2	24460.9	30434.5	26395.2	21808.1	19499.4	25570.2	29228.2
12.18_936.8510m/z	1315.72	7372.32	3592.3	8385.2	16410.1	26687	25256.3	29457.5	21754	27597.6	14960.1	25425.8	21978.3	21008.2	32758.4	33852.7	18230.9	21630.6	21207.1	33229.1	22456.9	19282.8	25549.4	22593.1	24814.8	20045.9
12.18_936.9283m/z	12952.4	11659.1	9934.42	5571.5	20320.7	29435.9	33570.8	30183.7	29907.2	30419.6	37324	42787.6	26319.3	45979	55356.1	42581.7	27024.1	26008.3	26493.9	52292.1	29576.9	32558.9	22220.3	32476.2	33706.4	36265.6
12.18_937.0053m/z	7411.42	10198.8	13087.9	15699.1	11637.3	41881.7	44229.2	41530.1	50020.2	42835.4	35791.5	41053.9	25872.9	56498.4	63813	53842.6	50552.2	34491.1	43261.4	69890.1	36702.7	42434.4	44305.2	42472.1	50109	48893.3
12.18_937.0828m/z	11629.8	11661.1	17503.7	3529.55	24110.1	45194.8	40347.9	49737.5	42296.6	34320.4	47702.9	27232.5	46761.8	51993.6	51165.1	62333.5	42872.3	40568.2	42225.3	80939.5	38339.7	48303.5	51272.4	30816.1	40492.9	55049
12.18_937.2369m/z	1798	12679.4	18651.9	6782.76	17881.5	36262.7	45081.7	41132.4	42946.8	32279.1	44136.2	42039.3	29623.5	59644.2	42413	60549.9	32420.8	19750.2	44118.8	54399.1	49518.3	34637.1	49408.9	45258.4	46523	34758
12.18_937.3139m/z	9523.59	9704.46	16159.4	2090.14	10990	22297.1	29340.4	27012.7	24802.5	38414.2	19348.5	28537.5	17310.7	44043.6	35589.2	36588.7	26452.9	18579.5	17329.5	46778.5	21994.1	40381.9	33634.5	38118.3	28562.3	39594.4
12.18_1014.8384m/z	12894.1	4921.84	10253	8978.07	22229.1	45609	36306.8	31135.4	27308.4	35206.2	30672.4	25267.5	33638.9	30689.6	23702.3	38304.5	43840.1	34093.9	35249	41354.1	21386	25355.9	40888.1	37780	37187.7	43161.2
12.18_1015.0910m/z	2402.52	10378.2	8523.37	16398.4	19299.1	38300.7	34570.8	27783.8	34909.8	41218.6	24350.3	38445.5	47465.1	32757.4	30915.6	33877.3	30530.4	20693.9	38396.7	51901.7	19664.4	31155.8	28488.2	29160.4	25341.1	26306.6
12.18_1015.2588m/z	1423.79	6015.33	1300.84	13053.6	13911.1	15409.1	21156.2	15224	26262.3	19424.5	13940	11811.1	17784.9	10434.6	14178.4	21396.5	17697.9	15485.5	13584.5	20877.2	9722.17	11582.4	20714.3	19241.7	17016.1	22163.8
12.21_246.1517m/z	0	0	0	100.097	91643.1	44657.1	30636.3	44260	33187.3	27423.6	33960.5	65602.9	25012.8	49680	94308.4	34635.1	42328.5	46668.3	35015	41860	46842.1	33981.1	40426.7	37517.9	39336.1	36008.1
12.21_344.2784m/z	0	0	0	0	222.582	196.427	162.194	9159.29	9216.58	15460.1	208.146	0	0	13119.7	13514.1	13833.1	323.131	0	0	18837.6	8816.88	24937.9	5634.98	5699.02	7149.96	5404.9
12.21_803.8691m/z	3603.19	106.042	1214.39	1480.23	1338.75	1531.84	6688.26	3523.71	0	1751.28	3193.77	3755.77	4614.53	922.974	5314.32	3835.57	3988.31	0	2452.29	2401.22	2531.19	5401.29	2340.91	3220.49	3488.13	3074.54
12.21_829.9698m/z	2489.17	0	2836.73	3348.78	3091.57	4494.52	4923.85	14479.3	0	6103.88	9427.67	0	4601.18	11869.2	7539.39	2259.76	1504.67	968.852	5252.64	7399.12	9534.62	13485.6	8071.96	7367.21	5030.65	8653.22
12.24_278.1434m/z	0	0	0	156.168	339.794	253.123	516.331	212.583	226.763	550.065	308.872	301.09	472.113	351.14	400.696	475.093	335.74	590.461	425.446	443.041	586.126	640.549	448.115	351.712	403.601	657.693
12.24_335.1817m/z	1076.07	750.203	238.777	1050.79	959.336	639.331	1094.82	896.302	660.408	1006.25	1640.95	738.573	946.681	1738.14	1363.1	1054.16	780.336	1469.36	2623.79	1301.15	1550.7	3667.26	1565.2	1104.12	1966.64	1245.43
12.24_616.1759m/z	0	0	0	0	11576.4	6689.86	5761.6	15967.7	17993	23689.1	15565	7688.52	7249.1	22425.6	27273.8	14231.4	17669	12093.5	8189.18	19993	23811.6	21906.8	10635.9	11597.6	19965.7	14807.5
12.32_241.0852m/z	154.842	0	290.688	183.867	1662.48	898.616	655.165	504.191	394.499	828.637	378.568	201.059	1724.19	433.175	916.873	821.612	842.837	797.493	1093.62	287.507	272.4	732.142	767.29	703.958	907.351	859.797
12.35_832.3431m/z	0	764.035	585.546	658.012	1357.9	621.591	3173.07	5111.53	1545.56	2240.61	4264.16	3125.72	644.938	4105.1	1850.35	3258.78	884.403	1867.15	2404.42	5219.76	6030.62	4974.67	3986.73	3389.26	4275.24	5727.55
12.37_423.1984m/z	0	0	257.097	0	410.419	0	1936.46	0	0	0	0	662.721	155.348	0	0	28110.2	0	245.822	0	1697.04	0	265.239	2466.58	3122.31	2103.94	1686.18
12.37_854.0906m/z	1739.75	2464.1	2164.41	1562.85	0	2699.28	6476.73	3552.77	9378.35	1677.25	4830.39	6286.16	6164.4	6599.08	10489.7	7795.32	3528.54	6160.99	11.4424	6484.93	7689.59	14281	4343.04	10042.9	3940.55	2584.19
14.71_445.3134m/z	2941.48	1889.7	2158.39	1575.94	4892.4	4418.74	5894.45	3435.47	2295.41	2863.69	4325	4942.03	6201.42	2701.21	11058.9	4353.92	3904.19	4801.3	4312.97	2671.25	4184.21	5414.18	4418.96	4023.44	4395.51	3563.06
14.71_452.2768m/z	0	0	0	0	6300.21	1668.35	1016.25	1475.46	813.619	981.231	2791.34	1002.26	407.459	1684.61	413.84	835.393	1081.15	2151.27	1760.35	835.494	761.507	2001.31	934.06	777.272	1298.58	977.321
14.74_489.3398m/z	1956.76	1063.64	1648.85	686.296	2988.42	3153.95	5902.51	2392.94	2743.13	2363.52	3259.63	4045.35	6347.76	3035.56	8108.19	3497.99	5450.06	4901.71	3104.91	2432.59	3322.54	3916.32	3234.49	2777.27	4286.48	3686.54
14.76_415.2815m/z	0	0	0	201.419	63286.5	31076.2	29622.8	40627.1	42541.3	43833.5	32410.3	40292	31132.3	64256.7	49819.9	38250.2	43250.1	29063.2	28309.4	46173.2	36350.9	39622.6	32322.2	46486.7	51694.4	44034.7
17.95_795.7007m/z	0	0	0	0	6300.58	3341.73	1921.18	4297.85	924.554	2251.14	907.351	1631.21	2441.11	735.248	2213.56	4737.11	3316.94	2030.2	3889.96	2419.22	0	2183.54	1788.05	2880.66	2213.21	2114.53
17.95_808.5446m/z	0	327.914	0	0	31968.4	23456.9	14620.6	19090	25961.4	25682	32610.8	22438.7	12681.3	28501.7	22347.6	31338.4	30976.1	23106.2	30648.4	18081.7	21686.6	39858.7	21577.8	28791	26438.9	26653.6
17.95_862.5554m/z	0	0	0	0	15932	8655.86	8728.52	14968.8	24029.2	25005.7	14622.9	13505.3	3982.03	21268.7	13918.7	20676.3	13162.7	9297.62	13135.6	8051.7	7539.64	26217.6	9934.09	17577.1	13622.6	11823.8
17.95_876.5319m/z	0	0	0	0	6083.63	3981.69	3285.48	5583.85	3810.91	2765.48	6910.81	4941.55	2939.27	4391.15	4792.84	6781.71	6763.99	4220.48	4778.5	2066.05	3107.22	9046.28	3540.62	5945.71	3590.27	4999
17.98_386.7498m/z	0	0	0	0	17354.6	12565.1	10768.6	7780.55	12422.4	7339.57	9854.12	7434.07	3807.52	6680.25	8306.58	9276.67	10121.1	9820.36	13175.9	6267.24	8306.82	11445	12472.1	8421.15	8864.14	6127.07
17.98_764.5572m/z	0	0	0	0	22828.5	13895.7	8385.65	17529.4	24731.9	27834.5	21183.7	13632.4	5636.03	32479	23969.4	40063.5	18383.7	13930.1	18092.9	17952.3	12434.8	43486.1	14065.2	23724.1	20057.7	19853.8
18.01_410.7607m/z	0	0	0	0	1158.98	714.067	117.222	1612.07	1284.63	701.355	1050.3	738.609	0	1170.5	661.234	868.53	2431.5	185.314	619.197	766.552	2545.06	1744.64	861.861	1009.09	1296.21	844.821
18.01_734.5704m/z	0	0	0	0	278599	73544	40678.1	191032	105601	94981.7	92833.4	40191.9	47624	146880	57227.8	72387.1	116168	56825.5	43256	57653.6	132424	58980.7	98900.6	102799	77770.9	83909.5
18.01_757.5557m/z	1059.76	0	0	0	156126	41247.3	21869.3	111758	66468.7	64262.2	68847.2	27433.5	20807.4	131638	52935.2	84179.6	94976.4	43347.7	33958.4	53312.2	115762	84450.9	49666.5	65907.7	75698.9	73535.4
18.01_758.5582m/z	0	0	0	0	33259.6	12678.6	3673.52	26214.9	14803.2	17328.8	18414.4	5686.75	5480.33	30905.3	11389.4	18420.4	18680.7	7276.42	6781.17	11072.8	26216.3	17394.3	13746	17209.5	20852.3	15663.3
18.01_824.5401m/z	0	0	0	0	147144	44582.9	20264.4	105278	66655.7	62379.7	64129.3	24908.7	21013.4	96334	33064.9	52025	65916.6	39132.2	27349	38854	91338	54512.4	51671.1	58003.9	62588.1	56392.2
17.95_423.3230m/z	0	0	0	0	7009.26	1900.36	1998.14	4713.23	5586.97	5330.57	4290.62	3086.24	925.694	5495.29	5173.17	12093.2	7117.22	3831.69	5294.16	6019.24	2619.98	7453.21	3914.12	3420.18	4411.5	4795.38
18.01_840.5889m/z	0	0	833.898	860.378	1362.34	3360.14	6485.49	2506.63	4096.45	4129.24	2941.65	3601.41	1475.7	5313.99	4342	5285.9	1626.26	4406.59	5407.82	1349.69	2178.88	6751.16	2480.19	2269	3543.68	3754.02
18.03_768.5911m/z	5423.46	987.564	1252.42	651.931	8829.02	10251.5	11675	8594.03	16331.9	15613.6	7442.71	10995.3	6043.21	12836.4	10445.1	10637.2	6843.87	10756.2	10705.1	6856.48	7116.43	14163.8	10689.4	12295.1	8373.1	9548.97
18.03_769.5944m/z	0	808.127	0	1331.36	2697.03	7847.81	6561.16	4500.79	6596.06	6914.3	3308.93	4044.99	2786.42	5861.73	5574.89	5840.86	3744.81	5888.03	4747.35	4436.81	2060.85	6494.73	5711.77	4214.21	4475	3915.56
18.03_790.5731m/z	0	0	0	0.0481289	23604.9	35211.7	37398.2	29881.1	50366.7	53287.8	24022.2	36387.1	16377.8	52867.2	36101.9	51850.6	20576.5	41575	38822.9	24965.7	28360.4	64698.1	29631.6	30268	38772.5	40304.4
18.03_814.5362m/z	0	0	0	0	5278.44	8592.8	5487.2	5622.21	7144.44	3797.57	7695.97	7201.71	4291.58	9091.52	3792.55	5073.9	6980.28	10447.4	6978.73	4202.63	3955.45	4553.63	5030.92	4941.71	5874.61	3375.42
18.03_892.5276m/z	0	0	0	0	32023	7886.79	8581.96	28465.3	18092.2	14127.9	14987.6	7999.27	3967.97	22042.6	9678.8	16612.7	20597.6	7675.79	7585.82	11129.6	20031.9	13897.6	12977.6	18794.9	15708	11328.5
18.06_406.7577m/z	0	0	0	0	2705.8	1095.14	2300.94	1577.84	1275.4	1868.1	1997.07	2316.92	1708.95	1057	1770.36	3175.92	3216.09	2089.91	3533.41	1137.99	1490.69	1940.05	2934.83	1872.25	2131.17	2509.51
18.06_770.0614m/z	0	0	0	0	18065	3952.65	2075.75	13671.8	8688.99	7023.79	11606	3643.93	2375.48	15042.4	2355.69	9037.05	6490.94	2524.16	5117.82	6276.65	14065.1	8409.29	4498.79	6709.1	5994.96	8153.17
18.08_407.7552m/z	1235.86	485.022	828.996	1032.46	155366	117705	110154	110342	103274	97123.9	93077.4	84370.2	66090.2	75349.5	91389.8	99158	102612	108322	128386	89158	77002.4	96074.1	121265	84645.6	87489.2	78827.3
18.08_572.7467m/z	0	0	0	0	2154.35	8945.5	8605.36	4560.69	6202.15	8825.88	12874.6	10800.3	12759.5	7236.58	9298.9	8498.23	9415.2	10274.4	12164.4	9030.6	8973.66	7002.39	4502.02	9035.57	9291.19	7348.68
18.08_771.5766m/z	0	0	0	0	72309.4	41413.6	26344.1	38987.9	47274.6	41784.4	51634.4	27307	20754.7	39859	21402.8	26915.4	26428.4	26601.6	25973.8	20122.9	15118.6	32704.1	37307.1	32332.1	26671.9	23355.8
18.08_784.5739m/z	0	0	0	1018.79	206069	131761	117372	137189	147052	135067	171808	114346	82604.6	152239	95791.4	121566	122756	127965	136485	90011.5	92422.9	149350	124177	114874	119572	122292
18.03_748.5272m/z	0	0	0	0	11056.1	5077.68	3803	6355.28	5520.45	2283.79	8317.66	4652.53	4271.77	7907.91	3615.09	4992.16	2635.13	5948.9	3911.73	3450	5477.58	6576.4	3199.37	6143.46	5396.29	4726.08
18.08_785.5767m/z	0	0	0	0	36792.1	20223.3	12840.5	22845.1	21162.4	21780.3	27285.9	17456.6	12093.2	27696.7	14844.7	20791	17549.6	21257.4	21615.2	15113.5	14131	27235.3	19808.2	16329.8	16803.4	19177.5
17.95_402.7345m/z	0	0	0	5.83356	7526.01	6020.39	5243.84	6180.38	6395.56	5368.39	6230.3	5999.15	3014.02	5168.58	7380.68	6527.44	6312.7	7554.81	8843.82	4777.03	6901.17	8208.04	5038.87	4873.33	5919.71	5470.47
17.93_561.4489m/z	0	0	417.662	530.143	48269.8	8223.24	4181.44	16936.3	14330.1	18338.9	23248	5404.52	1765.93	17145.6	10882.8	15360.7	12787.1	6066.29	6386.96	6655.33	8135.27	13100.1	15026.5	13140.4	8426.22	10937.8
17.69_560.5013m/z	0	0	0	0	32734.4	49052.9	19858.7	20839.7	9784.17	9965.27	10106.4	14324.3	21545.1	14122.8	4078.1	8089.64	10455	31637.1	40067.9	6851.01	13855.8	5116.11	16776.9	15985.5	15267.2	15628.9
17.69_727.5730m/z	0	0	0	0	26472.6	12118.4	6331.5	18071	12458.1	12257.9	14004.5	7269.31	7964.78	17951.9	3350.1	11511.8	13880.2	13557.4	15043.4	7075.17	25935.4	11397.6	10392.4	12927.7	12193.8	12109.5
17.71_767.5441m/z	0	0	0	0	32208.8	13726.7	12171.8	21442.4	27411.8	35307.2	28635.6	13521.5	5421.78	35918.7	22168.1	34236.5	22773.4	18865.4	20661.2	18394.2	13029.9	38894.6	20846.5	28207.9	26625.6	24017.5
17.71_804.5525m/z	0	0	0	0	34187.8	27597.5	23569.3	44973.5	71016.5	100620	32426.6	29678.8	12760.2	86561.9	57290.8	86687.5	27549.9	44130.2	45029.9	31948.9	32998.1	88093.5	37548.4	56307.6	52856.7	51303.7
17.74_406.7475m/z	0	0	53.7558	0	59481.7	39562	38731.3	41472.1	45138.9	52356.7	36580.1	26669.9	15172.1	34752.7	30265.5	44912.5	32313	36479.3	41467	26812.1	25478.4	47726.7	46367.7	30476.5	38334.8	32478.8
17.74_410.7319m/z	0	0	0	0	2392.8	2239.79	2267.16	4419.22	4116.64	4163.98	2977.02	1835.39	1106.44	3340.12	4237.79	5888.14	2763.67	2605.62	4483.26	3489.22	1833.48	2980.31	2677.19	3021.65	4168.84	3447.95
17.74_418.7474m/z	0	0	0	0	925.746	279.761	695.223	1219.04	3135.99	3060.82	480.109	662.45	226.309	2625.56	2499.63	3873.06	969.977	830.483	2731.4	1376.64	2027.13	2790	2029.98	1802.97	2275.76	1890.51
17.74_758.5704m/z	0	0	914.872	759.443	462269	255798	216168	285691	386510	452503	324768	168456	111250	355795	171751	269497	180395	185377	184683	142144	131936	329288	296481	286043	210785	211909
17.74_785.5312m/z	0	0	0	0	7988.09	944.359	0	2194.03	1936.29	5856.51	5363.6	2163.47	0	4076.73	2958.59	4930.61	4222.15	2986.18	603.239	997.432	1211.45	8273.83	3121.44	2180.14	3308.1	2316.77
17.74_916.5276m/z	0	0	0	0	39499.9	26457.3	24245.7	29150.1	41086.4	50737.9	49097.9	30100.8	12099.2	46341.8	30041.4	45876.4	30920.4	31686.4	36293.2	22129.4	22336.8	51172.4	29687.5	41531	35015.5	39476.8
17.77_696.4944m/z	0	0	0	0	18805	7918.07	4791.01	4513.19	6414.08	3170.49	9889.71	8663.97	8112.7	6448.8	3799.15	3495.97	7456.74	6593.61	6515.7	3318.35	6174.24	6166.1	6254.56	6855.9	6930.79	9195.33
17.93_788.5577m/z	0	0	0	0	13360.7	25862.4	23542.5	24772.2	44165.2	49704.1	9929.87	17210.6	6975.3	34080.7	23881.5	32512.8	4019.09	21052.2	20364.6	8971.87	8754.55	34911.3	18847.5	23068.4	16749	17573.8
17.79_401.7267m/z	0	0	0	0	9655.67	7034.86	4114.78	7124.23	6400.85	5616.54	4236.17	5260.28	2636.5	4460.57	3005.62	5245.94	6245.2	5595.15	4814.45	5210.86	3876.38	4781.76	6015.08	4214.71	4442.63	5441.25
17.85_389.7264m/z	0	0	476.089	333.738	13561.1	14242.9	10963	10770.8	11557.5	8335.44	10834.2	11804	6334.14	10445.9	8772.83	11675.4	12531.4	12382.5	10716.4	12216.9	9216.92	10874.3	14994.3	9339.12	11098.7	9834.6
17.85_836.5398m/z	0	0	0	0	28485.7	18995.6	15954.2	30536.8	41184.4	35945.4	35888.5	21062.8	6714.07	39761.1	24151.1	39435.6	22347.2	21733.1	20114.7	25839.3	19310.5	40192.9	22934.4	32919	26646.8	30502.6
17.85_904.4677m/z	0	0	0	0	5549.93	3126.11	2070.56	4825.67	4937.31	3908.35	5698.83	5718.55	799.596	6669.64	4667.11	7176.26	4927.39	6061.25	2764.49	5364.14	3555.99	7256.29	4406.78	5550.33	4555.15	6073.6
17.87_400.7474m/z	0	0	0	381.122	3755.86	4760.29	3568.26	5635.86	6653.55	4378.94	4967.66	3507.78	1541.13	4535.99	5156.64	6845.68	5183.89	3688.15	5573.56	5063.09	3423.36	6946.34	6250.57	3484.46	4581.25	4500.21
17.87_419.7555m/z	0	316.303	0	0	9160.92	7838.82	9417.19	7879.49	14441.6	15462.9	7544.42	8274.11	1915.45	8151.44	10927.1	14637	6436.95	9405.03	11500.9	9146.75	5782.94	15677.6	12689.6	7346.8	10199.9	9406.68
17.87_752.5203m/z	0	0	0	0	1731.37	3811.12	2993.3	3742.83	4979.92	3128.89	2590.26	2108.31	872.403	3812.18	2916.69	3482.12	3425.71	3070.74	1440.83	1480.24	1732.34	3526.69	2353.51	3031.1	2126.9	4032.65
17.87_874.5559m/z	0	0	0	0	37015.9	27073.2	28917	35438	52473.4	71562.2	42553.8	32567.1	11509.2	62847.3	39681.8	62183.1	26547.9	36425.3	32417.1	24547.9	25249.8	63655.4	28970.4	46834	40855.2	39933
17.87_942.5432m/z	0	0	0	0	5148.76	4661.61	2196.19	3462.41	9299.73	13817.4	7714.92	5139.24	1137.49	10671.3	6718.22	10334.1	4837.96	6388.25	4893.46	4459.9	2831.31	11739.2	4543.18	8080.28	6922.19	6923.12
17.90_722.5105m/z	0	0	501.051	0	14857	8640.83	5646.67	5752.4	7161.46	4769.16	13943.2	9346.27	5906.73	10437	6510.64	7705.61	8784.98	11256.6	9793.94	6162.55	8295.49	10600.1	4830.97	8858.54	7952.47	9043.23
17.90_856.5834m/z	0	0	0	0	13188	4081.83	4327.64	6498.95	11002.4	19548	12953.2	4191.45	0	20949.4	9596.73	15202	5198.49	7740.95	5050.03	3000.03	3944.58	17763.9	10049.1	11428.6	6309.07	9605.79
17.93_413.7553m/z	0	0	0	0	647.169	756.755	963.803	1350.97	2828.23	2414.25	1801.01	1779.23	1174.17	2812.37	2580.03	3769.22	1165.39	2590.7	1773.1	1737.25	1202.49	3114.22	1502.79	2310.72	2875.09	1712.8
17.79_431.7553m/z	501.114	0	369.684	407.399	4020.89	704.055	459.961	2144.47	1587.27	4088.52	1150.71	1299.39	529.034	2300.54	1304.23	3768.72	1127.94	1593.45	2359.57	1162.25	1237.05	4281.66	1916.5	1625.92	1714.55	1559.32
18.08_816.5614m/z	0	0	0	0	41259.9	20408.4	15786.1	31697.1	31306.4	39692.2	44350.3	18412.8	10373.7	41501	17237.6	30180.1	29866.5	28040.7	27036	23021.6	16255.9	42506.6	19544.4	27876.2	24690.9	29621.3
18.08_840.5261m/z	0	0	0	0	15181.8	10907.5	12518.1	12607	11846.2	10765.2	14447.5	8954.47	5146.93	9647.69	10034.4	7941.76	8630.1	10886.9	11811.6	9431.59	7364.91	10801	10184.6	12652.4	9016.29	8340.58
18.08_884.5496m/z	0	0	0	0	17789.3	10173	7096.67	22558	21604.4	15879.9	26936	15935.5	9286.74	20294.8	13749.6	18454.2	19034.1	23911.3	22528.3	15965.3	15018.3	23881.9	12110.9	16852.5	17494.2	19899.6
18.48_836.5765m/z	0	0	0	0	101309	53197.1	39019	45379.5	49882.5	49795.6	74038.8	50021.4	27354.3	50101.7	37129.5	44551.8	68402.5	57006.2	73421.4	39331.4	30402.5	72485.4	27782.6	51600.1	49830.6	53855.5
18.51_746.6070m/z	0	0	0	0	396233	195867	148136	183125	171033	156223	199518	133439	81613.8	132246	73411.8	101983	142221	143628	146899	75320.5	89786.8	148820	147971	151792	117903	117327
18.56_400.7476m/z	0	0	0	0	36512.1	25289	14942.1	16070.8	12464.9	11377	13949.3	11910.9	11776.9	9207.96	9333.48	11505.3	16470.5	19380.9	22272.4	8910.63	16052.7	8805.89	17490.5	10403.6	12122.8	14613.1
18.56_852.5715m/z	0	0	0	0	28524.9	5928.89	1383.28	44573.1	21894.8	18730.7	11731.6	5182.85	2819.23	34935.5	8706.64	19352	7334.35	5940.48	7422.32	6379.77	33134.8	22395.7	10828.6	12603.1	14868.6	14229.5
18.61_413.7737m/z	1789.45	2025.18	1741.25	3121.59	15714.1	10476.3	7637	4903.37	10110.2	7561.93	14437.1	12434.2	5052.67	7219.11	8151.15	11960.1	10943.3	12611.3	12622	6598.69	4769.29	14942.3	12200	5673.47	8599.74	12326.4
18.61_615.4965m/z	0	0	1387.3	3325.33	88032	26642	25927.8	33242.6	43309.6	64751.7	96530.3	30774.1	9906.67	36249	31224.5	40001.6	45852.7	29541.7	21917.2	22731.4	16581.1	44707.5	43687	36113.2	37501.4	46004.6
18.67_812.1040m/z	0	0	0	0	4315.26	1164.15	0	1128.39	989.542	2937.54	3126.72	1905.47	819.448	2523.57	1976.73	2206.53	1055.33	3469.71	2092.61	708.701	793.479	2937.81	2176.72	3257.02	4061.47	3048.27
18.69_421.7711m/z	0	0	0	336.591	76644.3	55562.7	37259.5	46675.5	41357	40637.1	45528.7	44257.4	33346.1	41501.3	41773.2	48152.1	49578.9	64661.4	69787.1	31464	40793	54735.6	41104.7	33690.6	53850.1	50560.6
18.69_665.5121m/z	0	0	0	0	6708.93	1729.85	0	2835.05	2246.73	6667.08	7602.67	3785.06	0	4570.13	2395.61	4165.67	3926.04	3036.29	1083.89	2787.29	849.395	4244.88	3152.74	3974.87	4009.85	3126.15
18.69_811.6030m/z	0	0	0	0	284277	171423	117551	152492	164302	170974	180426	148952	106567	179285	108518	120356	137217	183612	198575	73187.9	108526	159794	116940	133083	159965	143673
18.69_878.5875m/z	0	0	0	0	174569	105569	62261.6	102475	112908	104317	119002	97615.5	68556.7	119107	59162	85613.1	79657.3	115479	116707	47745.2	66232.2	97794.1	71293.3	92331.5	99239.2	84536.8
18.48_800.5572m/z	0	0	0	0	17662.1	5071.67	7084.49	9754.46	12629	10359.2	12409.2	9206.3	4921.56	12800.9	9685.13	7963.64	11038.2	14532.6	13141.6	6303.44	7794.48	11292.2	7823.53	10291.2	9278.69	9826.38
18.69_946.5747m/z	0	0	0	0	39793.3	26928.1	20319.7	25526.1	28203.8	31935.2	30214.9	28542.6	17329.4	31212.7	17138	26249	22354	36012.5	35426.7	11989.6	17539.8	29020.3	17088.7	25300.1	32805.6	25149
18.75_433.2975m/z	0	0	0	0	14309.5	8631.13	8451	8369.86	11963.3	10099.4	9892.49	7233.9	5819.04	9563.77	8451.75	11730.8	9332.97	10020.8	12166.6	7896.23	9329.7	15571.1	10183.5	5476.28	10100.5	10864.6
18.75_811.6693m/z	0	0	0	0	26448.9	14063.3	14242.5	13486.2	17580.1	19534.3	12353.6	8686.83	8617.46	10198	4025.21	8557.97	6732.47	6941.15	9152.97	4524.48	10051	6821.14	7578.82	12361.8	8903.65	7574.27
18.75_833.6521m/z	0	0	0	0	51797.8	35459.5	30562.7	32341.2	46604.4	45850.1	42501.5	31549.7	23618.5	40100.7	24515.5	37306.4	33587.6	33523	44479.8	25440.2	37028.4	44310.2	22191.6	34188.5	37266.3	35747.1
18.80_434.7791m/z	0	0	0	0	16968.7	8911.75	5099.45	6575.93	5990.98	8651.64	16316.8	11674.6	5333.41	11785.2	11659.7	12623.2	13781.5	15824.8	17351.3	7784.51	7039.21	16901.7	8623.07	7891.24	12998.6	13395.5
18.80_603.4961m/z	0	0	0	0	12988.5	1854.91	2387.21	8593.01	6208.27	9020.28	11110.5	3876.32	501.31	9980.66	5121.63	4824.27	5739.23	2886.25	3011.4	3401.32	5590.72	6437.08	3584.11	5155.09	4763.7	6301.75
18.80_641.5119m/z	0	2318.27	765.562	1740.86	15609.8	5358.99	6654.97	7963.48	9298.82	16958.2	14162.1	8189.47	2256.84	10904.2	6244.92	9374.68	7622.6	9126.33	7157.78	3741.29	4535.09	10382	8314.39	4734.76	7926.99	8552.46
18.88_392.7500m/z	0	0	0	0	13785	7268.1	2143.63	1713.79	2044.55	1776.15	6137.63	5601.07	3294.18	6066.54	2536.56	2793.47	6754.54	9156.79	8377.26	2425.27	9267.62	5021.4	4157.16	3809.06	4963.87	6993.9
18.88_752.5576m/z	0	0	0	0	79427.9	39247.8	22936	20104.9	15755.6	17392.6	39071.9	22380.7	28384.9	30230.6	10308.5	10738.3	27724.8	32502.7	32025.4	10502.5	28936	19387.8	23603.6	19791.7	24473.9	29450.1
18.93_651.5540m/z	0	0	0	0	20583.7	898.142	0	4487.46	474.422	1485.45	5198.56	612.963	850.027	3831.06	343.358	1096.15	2271.59	2009.16	892.932	798.093	2862.06	1603.2	2293.77	2234.12	1877.5	2900.47
19.01_591.4962m/z	5493.2	8663.2	10560.3	10724.8	399195	49063.1	25946.8	186695	81119.9	91849.7	140302	27617	25485.6	193725	44905.6	84753.7	92142.9	39953.9	36789.4	57088.4	73355.6	67377.8	102800	95190.3	107172	98346
19.01_794.6044m/z	0	0	0	0	31566.6	15912.8	9617.62	20426.7	15918.3	16124	19109.2	16069.4	11368.5	27656	13218.9	14124.3	12288.7	21275.3	22845.4	9223.76	14897.6	24519.6	11920.6	19221.5	21610.7	18923.4
18.72_788.6177m/z	0	0	0	0	325348	193710	140764	167333	170385	157759	145582	111261	92492.9	125846	67186.9	78199.1	81858	117781	121759	49670.3	72618.8	97159.2	141019	116708	92915.2	85740.1
18.48_770.5947m/z	0	0	0	0	55149.8	26618.8	20228.2	25107.7	27143.5	27374.4	44306.3	20687.9	12277.2	30336.4	16612.4	25288.3	32578.4	32690.9	33680.4	16665	16464	37034.5	15167.6	24247.4	26715.9	26847.5
18.48_589.4805m/z	0	920.617	493.832	459.845	177094	38815.2	27327.3	94309.3	66040.6	79481.9	123844	35907.5	13432.9	89269.3	52635.7	68679.7	93950.1	43308.9	31816.7	50334.1	49070.2	66588.4	69526.1	73031.4	70741.1	65128.3
18.48_400.7657m/z	0	0	0	0	101338	57564.6	47440.8	49975.3	48277.9	39986.7	44788	38168	22687	31030.4	33905.9	43711.1	53642.9	52534	57264.5	34971.6	31797.1	55834.3	55237.9	32532.6	46666.5	49680.3
18.08_918.5431m/z	0	0	0	947.734	49418	64999.7	56922	57264.4	58319.2	56344.1	70711.3	55307.3	53207.7	49809.1	51044	54694	57341.9	71418.8	77783.8	55169.6	44553.5	50734	50337.4	51357.8	53108.4	58733.2
18.08_919.5463m/z	0	0	0	0	22842.1	25432.2	32992.2	22561	20644.3	24201.4	27287.4	23137.9	25243	20500.9	19772.5	23179.1	23468.3	30782.6	29911.5	24334.8	19880.7	20417.5	21397.1	22367.6	20254.4	21608
18.08_986.5302m/z	0	0	0	0	8244.34	10633.6	10306.2	12796.1	12861.9	18518	17602.9	15941.4	11739.1	11851.5	17202.3	11504.5	13038.6	15550.7	22778.2	15716.1	9533.31	13044.1	9586.59	14325.9	10955.2	15625.3
18.11_399.7395m/z	0	0	253.778	350.819	11593.4	8106.28	8662.45	6268.68	5379.69	4862.06	5614.14	6175.8	6495.67	3790.68	4365.1	7461.61	4411.23	8904.14	11390.2	4190.33	3939.75	4951.27	7599.24	5371.15	5345.27	4049.73
18.11_760.5854m/z	7389.44	10290.6	13832.7	11008.7	1.73365e+06	1.00626e+06	832535	1.01847e+06	1.07898e+06	963366	943840	611978	472816	847417	422112	518495	559426	603231	593663	419202	406276	634995	1.02302e+06	716269	507879	515576
18.11_797.5431m/z	0	0	0	0	11115.4	2922.93	2656.99	10089	9683.09	9524.22	6694.38	4030.53	1932.05	13920.8	7495.47	9310.13	5696.67	5317.8	5265.92	5940.74	4136.97	7407.86	6914.19	7807.74	7781.56	6729.82
18.11_819.5369m/z	0	0	0	0	10253.5	10399	7145.75	5576.88	5781.95	6917.17	10966.6	6695.48	2949.15	6368.62	3081.78	4814.44	7526.72	9996.33	10639.9	6107.95	5039.08	7049.31	3044.39	6198.04	6010.95	5751.46
18.16_795.5761m/z	0	0	3.24299	0	102961	69197.7	55886.5	68849.1	91268.2	84959.1	120753	76324.3	47683.1	96735.6	68510	103984	91954.8	93937	105446	85604.5	54572.8	113260	67517.6	69864.6	80747.8	94416.1
18.19_369.2079m/z	0	0	0	0	4426.51	2262.65	2500.35	3432.22	3419.33	3722.08	6057.56	4994.6	3213.77	4352.08	5649.76	5498.58	7256.44	6956.99	6629.6	4392.28	3870.6	5233.1	3508.15	3781.92	5362.75	4679.82
18.19_420.7633m/z	0	0	362.704	339.54	99546.8	83788	85173.2	69914.1	83261.5	78540.9	83644.3	71543.8	49578.4	66298	88236.3	85600.8	83288.8	100173	96246.7	77894.9	53603.4	86119.1	96894.8	63545.8	81738	81927.3
18.19_797.5908m/z	0	0	0	0	36501.5	24034	21606.2	22455.9	37199.6	46510.9	36309.9	19859.7	7011.43	30090	11539	22676.6	21110.2	24696.8	21465.1	17419.2	10275.8	31750.6	28940.6	25442.5	21484	21727.2
18.19_810.5899m/z	0	0	0	0	105911	71820.7	81757.3	79532.1	93888.5	106810	111086	72613.8	47535.6	100202	69157.7	88818.9	81662	81550.5	82746.9	64932.4	48518.2	108633	87184.7	74707.1	81717.5	81862.5
18.19_910.5656m/z	0	0	0	0	7041.56	2622.02	1520.42	4262.61	9536.39	11553.6	9319.81	6238.27	666.726	13495.5	2673.22	8256.78	7330.1	4957.41	6700.27	2451.58	3395.72	14194.2	5583.68	7585.61	7341.02	9146.92
18.27_378.7343m/z	0	0	0	0	10020.9	6105.71	4181.7	1851.81	1202.91	2666.19	5429.55	4274.44	2642.92	3424.73	2542.41	3964.13	4518.29	7468.77	6783.81	4040.49	6383.46	3839.22	4526.97	3508.7	4879.35	4535.03
18.27_718.5753m/z	0	0	0	0	14216.9	10376.7	4161.8	15781.4	10150.2	7437.22	6961.2	1738.07	3948.87	10549.7	3154.01	4386.94	2024.9	5059.36	4005.86	4065.15	9481.69	3165.78	5630.04	6191.78	6426.65	4297.16
18.30_798.5420m/z	0	0	0	1075.21	20278.9	15129.3	16957.7	19408.5	18865.8	23154.7	19849.6	16629.5	11522.1	20605.7	13849.1	19586.2	14591.6	20156.8	17137.4	10815	18925.4	14679.8	14817.9	14264	17886.6	17200.3
18.30_858.5996m/z	0	0	0	0	3073.04	2340.28	3603.57	5598.88	9330.47	7057.16	5453.61	5807.08	1802.78	9844.07	7037.55	10028.4	2905.77	5950.74	3130.76	4281.15	1995.63	7607.11	4963.12	5912.23	4027.05	5655.04
18.35_563.4647m/z	0	895.057	3327.62	1796.65	117062	22686.8	11475.4	67751.3	31144.5	26059.2	36092.1	10774.2	11189.8	48381.1	21744	35679.9	37809.9	17205.5	15382.6	23163.5	26319.2	18897	26788.2	30906	25551.7	31235.2
18.35_834.5610m/z	0	0	0	0	8093.9	1840.53	1906.11	3380.9	4828.95	4590.81	7444.56	4147.39	2254.89	6348.86	3267.81	6555.6	7623.1	4069.14	3436.04	3890.67	3071.2	6393.29	5032.2	4005.72	4435.98	5641.73
18.38_403.7421m/z	0	0	0	0	9090.48	6383.27	3228.7	8005.59	8553.87	6070.2	5444.43	5606.42	5237.27	5713.52	8548.88	7850.31	6662.93	5778.36	5843.08	6875.63	7603.57	6538.97	8276.02	6202.79	6700.52	6909.58
18.38_414.7632m/z	0	0	0	0	2996.65	1548.48	1249.57	1964.6	3450.55	1847.14	1754.16	2297.37	1057.47	2207.91	2418.69	4409.89	2665.63	3012.37	2991.12	2353.85	1554.53	3665.47	1947.1	1523.71	1825.74	2103.36
18.38_750.5418m/z	0	0	7.95314	0	31247.6	18460.6	14935	12707	11999.3	14733.9	29038.7	24484.9	20448.5	15061.4	13006.3	16747.3	25334.4	24292	24940.1	10289.3	15556.4	19148.2	15890	17275.4	15173.8	18289.2
18.40_387.7578m/z	0	1.52782	0	24.8807	16580.6	4904.91	2097.19	9560.52	5080.02	4316.14	5843.56	1842.85	3062.46	6715.32	3455.73	5244.42	8000.16	5765.8	5699.87	5477.28	14305.9	5910.69	6785.11	4885.47	6866.25	7903.84
18.40_810.5603m/z	0	0	0	0	31210	6628.42	1978.87	17899.8	8758.6	7125.75	13530.9	3921.46	4211.1	16315.4	4554.79	8355.17	7831.65	6368.88	4372.07	4496.68	19701.9	10203.2	6851.87	9894.12	7630.43	11241.3
18.46_792.5886m/z	0	0	0	0	34678.2	27564.2	29242.5	30860.7	48227.9	58169.3	44735.7	44571.4	20624.6	50658.4	36015.8	50268.1	34543.3	51572.6	50389.2	29021.7	25841.7	69875.9	29536.1	40095.9	38094.1	44620.4
17.66_789.0326m/z	0	0	0	0	6969.89	4837.17	2348.71	4325.39	7600.43	7344.02	13156.2	4333.67	0	8665.02	4022.09	6050.67	7754.47	4534.12	2955.14	4768.25	4096.93	10377.1	3596.57	4873.9	4342.4	6257.1
11.51_854.5783m/z	0	3505.47	4416.41	5207.84	26558.4	18436.7	24627.5	24258	31592.6	21953.4	40231.9	22121.7	25701.8	23017.5	17681	21275.6	35322.7	26027.6	24255.6	28535.2	20726.8	23395.9	23401.8	21730.5	30569.5	23628.8
17.66_762.5055m/z	0	0	0	0	9342.62	7456.55	4610.01	10662.9	12960.3	12657.7	5206.91	5749.94	4434.12	10664.1	8091.65	10496	9007.44	8154.35	7871.73	10194.1	7904.47	8850.73	6061.86	7251.94	8215.46	8852.31
17.66_756.5428m/z	0	0	0	0	91689.1	46480.8	43960.1	64569.8	81313.7	94748.2	83098.9	55028.8	30671	79853.8	57450.1	76482.4	77498.9	59346.5	62014.3	54798.7	51204.1	87743	61905.7	59019.2	65551.2	70927
15.80_717.4101m/z	0	0	0	0	1933.63	5834.87	0	485.763	626.882	26996.7	0	13992	866.633	9868.63	291.582	1617.19	0	3738.72	0	20492.2	14611.2	3220.89	7337.09	5711.93	6231.13	6529.54
15.82_438.3341m/z	0	0	0	693.803	1503.98	1181.36	358.338	1309.52	1031.16	1218.64	791.505	577.19	323.978	3336.36	1966.01	1793.23	2055.76	1647.84	3720.27	1530.48	790.991	3713.93	769.363	967.767	1025.33	1147.59
15.90_353.1463m/z	660.158	519.64	465.218	579.803	1783.33	764.352	515.529	1752.68	423.029	0	877.717	1691.57	1581.65	493.964	903.612	2440.6	684.055	2250.14	1091.71	1422.33	1202.17	736.014	1550.47	1940.45	1047.83	1870.02
15.90_355.2718m/z	4522.51	5025.3	5086.84	7403.81	14111.1	11397.1	7384.25	13018.1	5859.35	9301.93	11559	17591.4	12841.3	10104	9167.17	18189.5	9536.31	24011.8	15534.8	11549.8	10872.8	7786.92	18306.5	19807.2	15698.1	15015.6
15.90_399.2589m/z	0	742.842	363.987	463.518	2479.01	1717.24	1009.88	1994.31	689.856	1875.88	2893.33	3706.04	2296.07	1372.93	1813.06	3196.55	1327.01	4775.08	2018.76	2281.8	1108.55	1161.3	3144.72	3907.98	2541.37	2679.85
15.90_435.2044m/z	1364.59	1824.28	1769.14	2134.79	4674.29	3668.81	2782.66	4260.2	1735.2	2623.84	4792.83	5650.42	3785.75	2165.19	2389.2	6169.56	2811.7	7067.75	4926.97	3767.39	3030.67	3101.16	5614	6864.92	4762.37	5295.72
15.90_489.2408m/z	537.686	332.101	438.244	323.318	2234.07	1387.13	580.109	2000.76	267.077	1363.14	1771.36	2374.49	1359.69	1184.17	1536.22	2916.93	1456.68	3300.7	1992.49	1427.15	1670.72	898.707	1904.53	3062.67	2182.61	2189.72
15.90_634.5385m/z	0	952.131	0	0	3852.15	699.794	5090.54	10397	0	0	690.085	672.737	792.12	1351.6	5689.87	1825.62	967.51	1340.67	752.511	447.958	5787.81	402.337	2935.93	5165.1	3952.05	4020.46
15.92_697.2650m/z	0	0	0	0	973.558	3545.81	1231.5	2046.76	1504.68	2139.11	3094.92	1789.75	1031.61	2622.63	2495.45	4905.44	5136.5	4758.55	818.937	3807.9	2029.2	3736.31	2589.81	2543.19	3389.1	3235.08
15.98_361.2031m/z	972.334	150.077	109.049	720.305	717.025	495.687	1386.66	992.693	836.05	0	727	1414.28	551.123	887.046	1311.8	553.888	942.932	739.045	623.566	472.568	578.387	917.051	1081.46	920.67	922.421	935.377
16.00_351.2287m/z	0	0	0.0232042	169.039	3477.38	7068.68	5497.8	8132.16	6647.23	3867.51	5310.35	2659.65	2713.15	7207.29	7249.92	2014.91	3760.78	2244.25	11472.5	3149.69	5484.12	5223.68	5206.51	5583.2	5631.66	7680.44
15.80_384.3830m/z	0	0	0	0	2220.13	1517.78	966.281	452.338	236.42	1181.84	298.203	746.131	735.38	592.135	978.492	1336.31	1877.03	151.712	2856.62	912.431	0	1944.05	596.35	600.831	716.529	916.119
16.05_309.2757m/z	0	0	160.868	308.35	4784.36	6069.08	4414.03	5026.8	4119.75	5482.58	6266.88	4069.87	4143.17	7326.86	3423.44	4684.8	5738.71	7484.82	5511.87	5026.4	5140	4262.86	5294.24	4395.55	3841.89	4909.05
16.16_697.2650m/z	0	0	0	0	2236.73	3403.59	1872.39	3108.04	4840.58	6685.46	5255.95	4127.49	3453.12	5763.95	2733.89	4848.44	6941.31	6081.78	6236.71	5858.62	3140.92	4225.97	5230.8	3964.26	4073.34	3808.91
16.23_350.3024m/z	1017.2	675.972	992.261	965.29	2893.45	3536.04	2964	3422.6	2634.54	4306.71	3023.46	3333.06	2999	5566.29	2085.24	2944.27	3972.45	3477.13	3435.17	1640.76	2396.05	3514.83	3464.17	3069.4	3720.95	2150.91
16.26_309.2756m/z	0	0	0	220.298	1972.31	1888.65	2050.25	2364.07	1838.34	3104.01	1947.72	1831.44	1685.5	4128.92	1460	1738.48	2517.2	1824.56	2060.71	1558.62	2141.05	1739.37	2223.69	1420.54	1717.43	1489.33
16.26_425.3234m/z	0	0	845.229	229.616	7582.89	9653.78	8659.87	9988.12	11360.8	13769.3	10909.2	10179.6	7855	25178.5	12925.8	9518	17349.5	12470.1	14728.6	8774.34	6037.08	13395.6	8555.09	10516.9	10102.1	13888.3
16.26_599.5099m/z	0	0	542.256	1042.79	1991.16	2206.71	4341.72	2565.9	3853.89	2661.68	2591.07	4483.76	2602.68	2941.95	4660.79	3298.31	3950.18	2196.01	2459.77	1822.51	2940.39	2484.53	2796.47	2477.41	3003.8	3307.44
16.28_455.3339m/z	602.998	546.049	992.45	355.412	1883.93	623.872	1027.2	1715.13	315.024	1223.98	643.726	3045.73	720.163	1486.19	1397.96	1848.49	2971.93	2318.41	1137.74	1858.52	1943.6	2110.29	1303.02	1089.58	1455.57	971.036
16.31_339.2864m/z	3163.52	2026.9	2567.57	2869.56	224326	28803.8	18413	26105.3	19682.6	15994.9	19528.7	6418.66	10112.8	20996.8	9031.23	10753	18464.4	11488.8	18440.8	10455.4	21136.8	15547.3	31158	41177.4	30410.9	33834
16.33_363.2864m/z	1128.67	1521.55	450.732	288.768	8088.34	2309.51	1514.27	1189.75	1311.76	1752.71	1290.64	777.091	1288.4	1247.32	988.039	1063.31	1309.89	1194.8	1694.91	1131.6	1384.59	1521.85	2300.16	1733.74	1716.32	1551.23
16.41_267.2675m/z	1448.89	913.613	1880.99	1620.58	1970.12	1668.55	1348.65	1771.95	993.735	2293.11	1731.14	3035.49	2826.82	2055.65	1500.53	1713.81	1562.2	2261.19	1606.38	1944.88	1853.61	1334.44	3565.29	3380.38	2697.36	2306.18
16.41_365.3020m/z	421.582	283.114	287.333	215.11	75504.2	4576.53	3280.36	4123.91	3440.07	6368.93	6653.43	1741.43	2175.73	5590	2064	3017.42	3622.61	3562.59	2904.71	2427.08	5420.15	5248.88	10792.4	13609.9	9394.27	9478
16.41_381.1619m/z	2177.44	0	676.82	1347.48	2000.14	1584.34	909.813	1579.5	0	1024.71	850.05	2186.43	2016.18	1952.25	932.112	2204.83	1700.36	1448.96	949.885	2010.04	817.459	1618.94	3280.77	3109.36	2999.94	2332.18
16.08_411.3080m/z	0	0	0	0	7938.26	835.993	0	251.615	0	600.383	487.331	177.137	0	752.357	182.288	743.635	214.711	470.524	267.844	0	532.594	385.979	1043.83	1290.95	807.368	1067.19
16.41_383.3027m/z	20391.4	15226.6	17990.5	16205.5	18213.8	15120.2	13714.6	19162.6	10582.6	20093.8	20950.8	28347.6	33718.2	22431.3	17944.5	20947.7	15436.3	26272.2	19755.6	24565.9	18472.4	14886	37149.2	39710.8	29933.1	28540.2
15.77_473.1920m/z	0	0	0	0	255.765	945.305	0	0	0	2395.41	210.488	1884.8	0	2040.83	0	750.157	0	1465.65	0	2748.21	1763.66	862.668	739.07	1348.01	885.089	930.722
15.70_330.2453m/z	0	0	0	0	16122.5	1118	450.905	466.735	564.406	481.202	606.523	1355.64	191.828	518.79	1886.29	878.67	256.879	528.677	1842.42	0	625.352	920.609	1183.83	1384.87	918.134	1021.71
14.76_463.2727m/z	0	0	0	0	3384.44	1635.92	1469.91	2453.56	2645.37	2786.05	1575.44	1708.25	1642.28	3281.55	3098.99	2202.2	2597.45	1781.65	976.763	1698.31	2079.72	1932.6	1773.29	2058.81	2693.51	1861.94
14.76_533.3665m/z	0	426.53	0	909.835	2909.5	2614.41	3664.62	1798.53	2399.6	1665.49	2142.28	4184.27	5033.82	2664.11	6797.65	2620.77	3220.97	4210.09	2894.04	1816.91	3248.1	2859.35	2036.87	2391.28	2847.37	2112.06
14.79_577.3924m/z	0	0	0	0	3594.22	2288.58	2895.92	1671.25	1175	1330.94	922.016	2531.31	4716.47	1463.08	5172.9	2927.41	1902.28	3043.08	2140.12	1130.86	1619.42	2029.85	2032.66	1624.47	1715.42	1697.61
14.81_621.4188m/z	0	0	0	0	1592.48	873.419	862.253	1019.67	1467.69	706.413	295.322	1506.33	1560.45	712.86	2719.42	1347.31	1459.46	2451.89	477.971	684.574	495.258	555.288	960.801	514.134	607.236	909.27
14.86_308.2190m/z	0	0	0	0	599.264	171.699	494.533	848.397	766.204	976.226	778.443	670.141	293.453	1098.09	1189.34	620.471	492.537	536.932	219.392	1010.31	751.693	896.42	716.424	527.558	574.245	576.652
14.89_494.3241m/z	0	0	0	0	5857.55	412.925	355.33	1676.95	612.579	4206.09	1113.68	2387.03	224.259	2293.98	2367.18	2597.23	4701.45	731.7	890.937	4424.75	1239.38	2959.46	1719.62	1550.1	899.374	1330.95
14.91_337.1556m/z	256.702	506.439	356.13	433.408	48299.9	266.138	553.295	412.414	485.055	0	302.452	358.737	141.498	310.864	218.822	214.672	354.758	379	232.183	220.669	169.799	302.092	4655.91	4746.86	5017.21	4668.14
15.01_478.2926m/z	0	0	0	0	3108.54	756.25	1000.7	1180.81	1611.92	1058.1	1284.62	791.302	491.225	1414.12	479.64	881.221	1291.35	1811.97	2244.77	843.829	1035.1	1806.18	883.234	1379.88	983.539	873.234
15.04_270.6227m/z	0	0	0	0	10393.7	3468.75	2598.5	5228.76	6654.42	6936.06	4581.37	2438.72	1674.04	4356.93	2197.24	3875.67	3257.85	4111.42	3761.07	1941.35	1370.16	4557.76	3641.87	4187.68	3076.96	3229.63
15.04_279.6092m/z	0	0	0	0	1245.63	189.034	257.653	447.208	700.704	507.757	713.57	308.317	152.012	469.77	123.398	610.352	577.536	276.45	487.032	349.989	97.6002	642.035	349.571	280.301	358.552	222.815
15.04_282.6226m/z	0	0	0	0	5909.03	2252.09	1368.92	1716.72	2663.85	2975.31	2378.89	1008.12	779.695	1792.97	1056.08	1830.35	1941.63	1770.75	2323.86	1263.32	647.733	1972.47	2002.12	2113.76	1377.41	1653.28
15.77_368.1976m/z	0	0	0	0	582.467	1764.84	0	131.141	144.203	5031.1	0	2431.07	415.761	2210.52	127.5	232.247	0	1893.4	0	2193.34	1745.53	678.324	1372.76	1162.97	969.192	1004.12
15.04_361.2730m/z	0	0	0	0	5297.61	1724.81	1457.31	2524.31	3571.75	3607.54	2768.54	1036.45	977.953	2713.14	1450.42	2495.71	2092.81	2760.89	2496.18	1876.48	954.957	3283.37	1830.53	2438.08	1993.75	2279.64
15.09_354.4088m/z	0	0	0	0	2903.64	182.008	328.807	3969.82	1543.32	0	1577.21	0	2935.24	7909.23	97.7089	0	802.17	0	2454.97	272.111	11093.7	863.986	1196.78	2227.53	2150.43	1996.37
15.16_522.2861m/z	0	0	0	0	0	248.83	261.687	910.448	0	179.971	0	2720.99	831.863	1162.91	3699.43	820.85	1358.77	274.79	901.868	1116.36	2211.3	1807.35	642.606	1199.42	937.939	822.496
15.24_267.6461m/z	0	0	0	0	1284.65	482.261	0	679.231	678.149	571.416	343.69	139.499	87.3857	568.558	73.0887	400.141	253.672	215.767	256.352	185.743	576.201	555.528	664.647	411.449	483.417	416.956
15.24_283.6307m/z	0	0	0	0	2843.69	1324.12	983.572	1213.72	924.561	1577.06	1010.9	615.673	433.5	1137.06	353.529	824.303	1057.39	1164.98	1172.11	373.796	307.817	823.474	1200.68	1124.87	919.76	793.978
15.37_735.4207m/z	879.377	0	0	0	1043.13	4054.12	0	0	349.948	7382.18	870.131	954.084	1073.2	3805.15	1460.63	1421.51	1394.44	3202.14	360.799	1239.51	909.582	2247.97	2030.07	2497.17	2058.86	1791.92
15.44_259.6304m/z	0	0	0	0	8984.08	2430.26	1634.79	1897.32	1408.45	1334.82	2564.61	1257.93	1100.99	1411.45	611.581	1051.84	1717.94	1232.68	1879.22	699.895	635.066	1064.93	1660.53	1021.08	1110.66	957.635
15.44_280.6540m/z	0	0	0	0	8176.38	1949.5	1860.18	3002.79	3233.24	2972.85	3182.94	1138.27	1011.92	1905.99	934.903	1349.01	2031.2	1594.67	1171.76	707.051	564.68	1910.81	2025.76	1767.72	2030.27	1536.18
15.44_339.2887m/z	202.414	0	0	209.585	8529.46	1964.92	1257	2303.7	1967.28	1641.43	2903.42	1453.02	1042.11	1706.86	577.239	1337.99	2354.77	2552.26	2949.42	496.967	1052.77	1869.55	1390.29	1142.46	1680.73	1407.52
15.57_502.2904m/z	0	0	0	0	3302.92	749.367	630.741	1999.65	831.672	0	796.553	1876.7	0	1930.64	873.441	1990.04	2446.05	1408.38	680.239	1505.68	838.816	1534.41	930.574	841.394	797.405	1144.64
15.60_544.3379m/z	0	0	0	0	8193.68	616.746	464.634	2023.08	1778.34	0	1825.77	2177.28	333.214	2739.74	1763.53	4212.59	3787.09	1596.08	1163.14	3519.93	952.042	4105.71	1524.93	1440.88	1221.16	895.513
15.62_568.4572m/z	0	0	0	0	881.47	430.421	0	329.802	218.734	0	395.352	323.705	390.591	2911.3	1012.57	3423.14	2747.44	3492.26	1463.66	1848.02	632.255	3612.34	1443.15	1151.33	1282.89	841.261
15.04_385.2732m/z	0	0	0	0	2670.76	1031.07	664.528	953.787	1318.98	1377.4	884.084	356.463	0	1065.22	682.076	1102.2	967.065	1465.05	651.662	414.776	342.976	1220.65	702.7	1101.96	1082.73	969.915
16.41_517.2724m/z	3397.1	576.602	4009.02	3738.67	1979.44	2194.4	1881.26	2927.82	0	3646.7	2697.32	4249.64	7031.71	4236.93	3518.21	4489.74	3326.45	4823.23	3782.23	4320.62	3774.15	1726.28	5846.15	6705.67	5862.48	4664.84
16.51_467.2440m/z	0	0	0	0	2864.32	3124.11	1739.41	1733.35	1499.42	6532.17	1529	2905.05	1522.71	3167.07	1728.78	2995.85	1548.54	3683.6	2844.8	3055.59	3364.3	3782.03	3975.78	2981.57	3221.22	2524.36
16.56_611.2873m/z	0	0	0	0	0	3053.72	1433.77	1023.21	2919.02	632.702	2165.68	894.551	1064.72	1945.88	1442.42	3113	2947.96	2501.28	2702.55	2011.48	1068.68	2414.2	1804.37	2254.86	1634.63	1960.82
17.34_722.5552m/z	0	0	0	0	71325.8	36622.9	18091	27991.1	10281.6	12346.7	32115.9	12433.8	17958.8	23741.6	5567.48	16171.2	28999.4	19360.8	27501.8	8730.57	18147.7	13297	13924.9	23104.5	24933.3	18552.6
17.40_752.5211m/z	0	0	0	0	106912	35859.1	39199.4	81717.2	87736.1	117909	106460	43077.5	20561.2	107774	65658.8	95922.8	49939.9	39181.6	43794.9	55240.8	46218.8	142452	61761.4	65997.7	65984.4	75806.3
17.40_820.5087m/z	0	0	0	0	15646.4	5032.45	4261.77	14594.8	15022.5	24097.4	24755.8	8454.8	1982.17	24124.5	11938.7	21578.9	9258.51	5991.01	7762.37	12979.2	9125.74	34505.3	10937.2	12343.8	12731	16933.3
17.42_558.4856m/z	0	0	0	0	13080.5	16576.8	12915.1	4980.29	4095.33	3240.57	8372.09	15334.1	8019.84	5369.85	3278.46	4645.1	5481.66	19192.2	15927.4	3536.43	3113.84	4157.06	8454.84	5326.55	8138.62	9181.69
17.48_393.3699m/z	0	0	0	0	3496.62	2563.04	653.371	3525.79	728.299	1474.7	1717.17	1158.05	1578.62	2432.88	463.933	1917.03	2026.43	1185.58	1951.68	1469.84	2008.16	1534.54	1892.79	2404.68	2432.92	1783.16
17.50_759.5513m/z	0	555.561	0	0	16550.9	4770.72	1090.43	8611.6	0	4120.53	6557.58	3594.24	1289.05	10930.5	2268.12	3201.35	3907.25	2749.25	4484.57	2869.6	8854.7	4496.53	4467.34	3457.39	3813.07	3540.71
17.50_802.5362m/z	0	0	0	0	2983.67	2592.29	1738.43	8947.17	4526.76	17357.3	7110	3511.14	828.162	15549.1	9090.2	16901.5	2073.07	2281.76	2674.3	5535.47	3882.14	19245.5	4324.18	6712.61	7005.81	8250.92
17.53_442.2600m/z	0	0	0	0	6952.26	5022.53	5178.41	7148.09	3847.37	3745.07	9632.63	5129.16	5753.54	7264.51	3577.88	4736.63	6190.14	5520.52	6635.28	5627.13	8858.43	6259.23	4176.54	5742.57	5995.1	6227.06
17.53_703.5757m/z	12582	3380.49	86772.3	3780.58	191734	142740	108735	137194	103556	96608.5	105339	60772.3	82062	106295	55039.9	106242	82232.7	73058	91680.4	60867	96536.9	91948.1	108594	76429.1	76018.7	72315.7
17.53_726.5610m/z	0	732.319	0	0	214128	135973	94723.5	149427	101260	107445	146022	74202	95819.2	160283	70859.1	92363.2	115661	98526.1	120530	87656	142185	132589	98908.2	99712.9	110301	110278
17.56_766.5371m/z	0	0	0	0	13525.4	10527.8	10933.5	17329.7	21311.9	31101.5	16528.4	8795.41	3278.19	20197.3	13328.7	18676.6	8532.37	10392.5	12740.6	9746.59	9737.92	22731.7	15722.5	15171	14423.4	11549.4
17.32_794.4930m/z	0	0	0	0	38490.2	15314.7	12398.6	34946.9	35523.1	40071.9	38201.7	10672.8	8808.68	43162.8	26593.6	39475	22123.9	15520.2	17964.2	20673.8	18103.4	53674.5	19178.8	30501.2	31199.5	28993.5
17.58_396.7447m/z	0	0	0	0	7183.3	7186.31	3753.37	7373.16	5498.08	6011.63	3576.84	2356.32	1293.63	3962.86	2907.04	4059.09	3605.85	4698.38	4284.17	3809.85	4555.78	5567.57	5613.72	3114.1	4483.01	4731.41
17.58_717.5310m/z	0	0	0	0	7364.78	2007.22	0	6694.33	3376.29	4354.09	4632.47	537.598	0	6144.59	1831.44	4157.97	2080.26	411.018	3034.37	3646.41	3184.86	3871.52	2682.66	2603.83	1997.87	3640.5
17.58_729.5243m/z	0	0	0	780.825	144918	88986.9	62101.6	144653	112839	116027	121984	70488.6	51340.7	172984	74799.7	107267	98611.2	86701.6	119392	88979	114779	132276	78117.4	116196	117078	117986
17.58_730.5273m/z	0	0	1451.3	0	41722.9	27844.1	18015.2	39328.6	33264.5	29733.7	29096.3	17294.8	12935.8	39072	20827.6	26849.1	23839.2	18800	26190.8	21879	27255	33741.7	22195.7	27382.5	28161.9	28144.5
17.58_733.4994m/z	0	0	0	0	5749.43	1453.17	0	4204.98	2054.81	1868.67	1326.53	0	0	4122.8	1941.87	4894.66	2348.07	708.62	1317.21	1643.12	2324.52	3160.97	3515.65	2267.94	2209.79	2413.97
17.58_796.5084m/z	0	0	0	0	149585	94476.9	64346.9	149123	118354	119390	131189	72038	47408.7	165663	83414.1	112829	98475	90627.6	120387	96015	123027	143997	82420.8	115297	118532	115407
17.58_864.4959m/z	0	0	0	0	44671.8	28523.3	19234.5	39057.9	36224.2	34188.3	37141.7	23417.8	15413.6	46740	23136.7	33262.2	26794.3	26691.5	35704.5	25509	33915.3	39544.9	23921.2	36545.9	34243.5	33078
17.61_786.5046m/z	0	0	0	0	6898.63	7548.04	6054.63	6277.19	7355.16	8374.05	9010.78	7437.16	2517.39	8567.34	8955.5	9769.14	5017.72	6480.7	5438.98	5049.25	4071.21	10991	4725.97	5625.89	7333.02	8261.05
17.64_388.7185m/z	0	0	284.92	0	2017.42	1600.53	2393.46	2059.01	2446.51	3598.2	2281.17	2344.05	625.199	2026	2426.3	3079.36	1535.72	2992.6	2457.74	1575.05	2774.24	3092.13	2716.07	1594.13	1911.77	2863.2
17.66_385.7236m/z	0	0	277.248	0	5139.94	3541.85	2536.31	3086.75	2935.88	3269.67	2382.16	3535.38	1932.41	660.152	1680.9	2926.64	3110.66	4411.66	4774.71	1851.44	1844.74	1896.51	3187.23	2834.02	3317.02	2683.6
17.66_392.7422m/z	0	0	0	0	1960.18	343.098	1083.05	1550.17	1650.09	1801.13	1653.38	1634.95	0	1330.28	725.057	1463.34	1570.55	1746.48	1348.63	1112.42	1090.63	1386.53	1330.96	949.682	1938.61	1466.11
17.66_732.5544m/z	2612.69	3474.4	1441.29	3620.65	847497	372775	343567	519929	632004	670779	543950	270173	167050	497575	280940	395389	377922	302161	318149	290132	270439	481762	485857	392005	338105	352093
17.58_706.5388m/z	0	0	0	621.874	258335	139770	105098	224501	168169	159855	140323	78716.1	63115.1	205574	83100.5	115875	106293	93173.9	126626	92675.2	123402	138342	130137	137278	117458	122847
17.29_609.3256m/z	0	0	0	0	8853.94	14781.7	11124.3	11328.1	12306	27692.2	7036.61	12567.9	17167.7	12983.3	6988.02	9165.65	11595.1	17523.2	10953.3	15210.6	5892.32	9748.79	8817.6	10677.1	13863.4	11109.4
17.29_469.3651m/z	0	0	675.824	0	8268.25	2274.52	4597.33	1670.85	1722.98	1930.52	2480.82	1909.87	2233.06	2397.17	1510.38	1672.49	2258.39	4985.09	6162.56	605.424	507.656	2160.92	2247.08	3536.52	2412.76	3228.05
17.27_859.5159m/z	0	0	0	243.501	7463.01	2340.07	1520.32	3889.03	5630.5	4352.42	6580.55	2869.64	1949.38	6376.5	2348.32	4482.83	4910.27	4579.77	6837.54	2572.75	2875.11	5315.81	2531.24	3181.17	2982.12	3210.28
16.61_372.2924m/z	0	0	0	0	44371.6	14450.9	6308.64	9139.29	9175.27	6803.53	13435.2	5042.45	11930.5	16444.4	6306.9	8961.04	11736.8	14408.8	17365.7	4918.54	9348.76	13424	11719.9	10867.4	11412.3	10447.2
16.64_341.2444m/z	0	0	347.745	374.979	3667.14	2718.88	2586.62	6820.92	3831.26	2893.36	1479.81	787.248	1109.62	3891.68	2207.69	1472.54	1631.81	1165.53	4901.59	764.999	3467.32	2587.31	3434.87	3263.63	3120.45	2115.01
16.67_365.3020m/z	296.26	400.618	539.43	238.736	22260.6	5017.68	5387.77	4538.92	3178.82	5548.04	4283	2760.28	2601.85	4452.18	2541.92	4528.11	2393.78	3738.38	3312.2	2135.8	3477.32	5918.85	6071.05	4401.95	5461.51	4170.8
16.67_411.3442m/z	0	674.864	193.353	262.768	2624.65	3650.29	2612.33	2707.96	2288.84	4827.59	2825.69	2423.99	4487.61	5428.47	2391.04	4043.15	4515.91	3076.76	4534.26	4238.57	2656.9	3894.2	2989.33	3613.5	3522.14	2331.74
16.67_612.5932m/z	550.938	485.76	329.082	769.85	15757	16366.1	15214.7	6078.94	9978.62	21368.4	13669	6422.44	14806.6	26715.1	10777.6	16683.5	23516.3	13276.7	26978.8	11059.1	4450.6	28486.3	11591.8	12301.6	11831.4	10042.6
16.74_367.3178m/z	647.48	524.658	693.869	449.392	297091	26799.2	38230.9	35643	26559	47450.3	36954.4	32117.6	29152.6	70664.6	12402.6	18929.4	27446.7	24215	30895	14684.4	56674.9	45795.9	44318.8	58393	56726.9	33122.5
16.74_494.3606m/z	0	0	0	0	4900.35	2886.64	2111.77	3375.07	1337.19	1765.94	2218.93	666.197	2223.99	3429.73	1440.89	2747.23	2279.97	3065.2	4066.06	3328.74	3259.53	1366.04	4476.41	5064.6	3733.97	4343.2
16.74_533.1859m/z	697.469	197.983	281.945	266.726	844.546	412.782	1665.91	1295.21	1140.44	1583.63	0	1064.9	1632.87	1258.21	2521.96	2313.34	3769.63	3193.03	3708.94	2313.8	2953.69	1533.07	890.07	1052.76	1200.6	1452.56
16.82_427.3546m/z	0	0	0	0	2376.55	0	401.059	692.904	0	1229.8	291.025	201.058	0	1163.39	327.954	716.026	139.735	0	659.883	428.786	218.234	1803.4	516.197	728.155	676.548	638.724
16.88_420.3445m/z	0	0	0	0	8598.77	11438.7	5160.7	3038.74	7135.9	5507.36	1397.55	0	5742.61	5194.74	3689	10682.6	3881.82	9186.09	7390.28	2375.24	396.081	12179.3	7800.43	5830.92	6073.55	4053.21
16.98_571.3962m/z	982.02	283.637	627.943	253.977	4517.32	2234.46	0	3427.64	1384.29	4277.13	4173.22	616.165	244.926	618.994	1700.79	4317.21	2529.73	4415.31	3860.21	3020.13	1548.28	6126.35	3041.94	1778.48	2892.21	3021.09
16.98_631.1714m/z	0	1713.87	2919.6	1289.97	3483.78	2341.35	985.893	2225.56	1331.61	1070.22	2313.05	1159.33	5009.91	471.523	2363.93	5770.05	1721.86	3897.21	3920.83	3648.14	2509.11	3617.01	3051.03	2633.35	4013.61	2225.97
17.00_456.4048m/z	0	0	0	0	1135.32	1786.41	1657.02	0	2025.41	3481.57	805.935	2318.63	1628.11	2638.79	518.33	2282.84	1913	2111.06	1974.79	1899.39	2069.58	2325.69	1772.87	1472.84	2167.5	1370.23
17.00_640.6243m/z	0	0	0	1314.03	18530.8	14685.7	12547	6214.32	9742.14	17773.8	12896.8	9418.45	17175.9	26115.9	13226.5	23316.9	26743.3	15800.4	33311.9	11803.8	5107.77	32757.5	10166.4	12883.4	12363.2	11562.8
17.06_636.3651m/z	0	505.609	267.466	57.0128	12050.8	10095.6	6823.3	10530.5	2119.33	4799.08	7803.49	4251.54	6519.92	7918.55	1211.71	6672.78	9508.82	6485.81	9081.54	3239.37	9230.76	4125.18	4489.42	5374.57	5253.28	4725.92
17.08_348.3229m/z	0	0	0	0	2622.13	2134.38	1210.67	1634.06	1549.37	2866.32	2246.39	1796.62	2992.99	3591.79	960.948	2790.25	2597.17	3461.27	2408.62	1451.78	2374.6	2440.4	1574	3079.93	2110.16	2016.99
17.11_425.3387m/z	778.164	522.264	857.751	791.202	5235.29	1693.67	13245.9	46192.7	12552.4	3122.42	3926.81	1841.81	3262.47	7864.62	2536.05	4248.92	6366.29	3709.02	20478	2079.48	1496.48	4844.93	3262.64	5349.88	5552.39	6854.44
17.14_395.3489m/z	0	0	0	0	11647	1593.57	3007.06	3488.61	1289.79	3006.82	3920.22	2287.99	2243.06	4720.84	1173.26	2895.9	2958.5	2748.55	5236.49	2340.64	2383.91	4117.58	2935.89	2663.19	3175.72	4870.07
17.21_884.6078m/z	0	0	0	0	5514.86	1210.75	0	5590.1	2964.18	6019.12	4086.35	746.363	1285.59	9287.66	1370.33	3874.4	4093.57	3690.66	2705.03	3838.3	11115.1	3270.21	2627.08	4678.72	3157.31	3810.9
17.24_678.5077m/z	0	0	0	0	56150.2	23756.2	21110.7	53433.8	49648.8	60835.1	40319.3	28746.2	23303	76223.4	50499.9	53921.4	35462.2	28646.1	31127.2	34671.3	46993.9	67155.5	46643.2	41015.3	38880.9	32786.8
17.24_700.4896m/z	0	0	0	1217.19	99854.3	43058.8	34374.3	109204	94413.9	126132	79564.1	51214.5	33096.8	179809	98072.2	124873	70285.4	57335.3	61339.4	74230.9	78581.7	157889	85340	83003.6	85713.7	77860.1
17.24_701.4932m/z	0	0	0	0	42865.4	16992.8	14474.5	47378.7	40412.1	56142.9	35835.3	23154.5	17192.4	73434.3	41882.6	51669.1	31715	22747.5	26371.2	34229.6	36962.5	70337	37895.9	32880.9	36128	33965.4
17.24_768.4774m/z	0	0	0	0	39622.3	15476.5	11579.9	23627	34650.9	46144.8	34545.3	18321.3	13605.6	68029.7	41196.3	50201.8	28075.9	21528	24474.4	30346.2	35329.2	66481.8	29405.8	33495	29222.7	31806.7
17.24_836.4645m/z	0	0	746.446	0	10558	4565.01	2720.84	7134.66	9738.27	15798.3	11505.6	5854.35	2607.08	21202.9	13631.9	16595.1	7684.61	6686.46	6452.91	11338.1	10900.9	23081.3	10607.4	10163.4	9310.43	10146.4
17.27_791.5295m/z	0	0	0	0	25535.2	9224.9	10980.1	13567.3	15708.9	19085.1	17761	13741	10522.5	23174.8	11529.3	11221.9	19375.9	17528.2	20722.3	8947.24	12489.4	20451.7	9089.25	15179.3	14312.6	15197.5
17.66_757.5456m/z	527.895	93.9386	164.751	3146.42	15342.4	7239.61	5185.94	8588.15	12188.6	13340.3	11407.5	7650.95	2205.62	12071	7992.67	11016.2	9168.25	9019.36	8101.07	8883.38	7071.55	12437.3	8501.67	7764.09	8369.25	10721
11.49_986.1300m/z	3846.45	1679.06	6267.41	5500.53	15680	16568.1	25667.3	15021	7656.95	11885.3	14397.3	5551.44	12269.8	3229.57	12416.6	13909.5	9009.07	9939.99	19479.9	13107.5	5029.23	6654.82	9948.84	11210.5	7524.12	9114.66
11.49_906.7398m/z	3838.99	1263.93	4771.96	0	8533.46	3430.31	7241.26	9385.16	7617.13	6970.23	6622.77	8838.34	5609.05	5878.57	2606.36	7600.48	6487.16	1848.17	3714.6	11807.9	1665.86	6702.42	7461.31	10832.1	11008.8	8872.69
11.46_417.1623m/z	0	0	0	0	602.083	444.536	0	0	0	0	0	7215.06	0	246.509	235.699	2240.15	0	178.968	0	14566.7	13055	0	1520.36	1306.32	1360.72	1714.83
9.49_255.0305m/z	0	0	68.8719	65.4085	1592.69	2008.27	1649.36	1408.67	2330.85	2505.45	1798.99	1753.18	954.656	2350.69	3346	2424.21	2139.59	3112.71	2041.92	1307.44	2256.37	1875.02	2332.52	1846.63	2344.95	2392.48
9.49_257.0310m/z	0	0	0	0	1072.26	1863.03	865.868	789.24	1266.69	1255.18	1063.25	1033.67	798.903	1649.26	2078.38	1750.91	1306.88	2188.06	1622.4	776.88	1697.24	1187.06	1324.3	1340.51	1355.2	1303.25
9.49_343.0847m/z	0	0	0	0	535.499	104.135	0	205.079	769.708	836.508	423.216	323.861	168.232	0	2035.62	969.212	561.494	1232.8	522.093	123.535	1087.15	433.72	365.077	455.025	656.845	647.176
9.51_611.3351m/z	0	316.818	1166.12	47.6903	17023.7	8817.62	6611.94	5344.34	9622.03	2444.9	4480.57	72.3935	408.006	1142.01	44.6587	551.976	2046.55	5723.56	10806.5	162.369	1143	2100.51	3792.21	2733.77	3448.82	2890.15
9.51_891.8015m/z	1647.57	1238	3857.26	1892.01	14484.6	8934.54	12721.6	16398.8	18548.4	26522.5	3866.1	3947.24	7757.68	8947.28	7825.56	12793.1	563.19	4682.65	5656.38	11009.3	8532.91	15922.8	8429.1	9212.22	13149.8	12676.3
9.54_160.0421m/z	0	0	0	0	73.0561	42.7216	193.576	132.332	110.935	211.743	36.3416	1566.78	191.841	215.497	1202.45	260.086	125.693	67.3912	240.255	149.592	408.362	38.0511	386.324	265.387	217.555	408.419
9.57_471.2934m/z	0	0	0	0	0.456122	0	0	0	3282.11	3697.98	0	1.75102	0	119.598	2183.96	3118.92	0	0	0	9718.35	135.93	2937.97	3424.21	2587.45	2719.29	3849.04
9.57_907.0602m/z	0	0	1428.7	0	2121.68	1909.57	1854.19	2.61101	684.567	0	1077.65	1647.43	1781.12	857.954	3209.25	0	2974.87	1043.82	1858.77	1951.58	0	2431.05	1482.74	1447.56	2227.53	1438.56
9.59_219.0894m/z	168.746	81.0035	60.983	72.4183	364.35	259.847	338.524	569.432	600.242	575.32	286.298	852.583	154.41	745.568	1077.3	833.417	519.133	710.178	942.865	711.252	749.404	959.289	559.164	803.075	712.105	774.69
9.59_290.1412m/z	0	0	93.0304	0	3284.69	544.426	387.762	704.545	257.492	253.523	300.614	419.467	604.234	579.33	520.761	292.031	368.879	663.104	770.999	272.745	394.776	326.86	383.278	396.103	351.913	421.067
9.59_651.9924m/z	1471.92	1.17616	875.401	503.689	0	0	1672.12	0	626.757	3145.04	704.936	659.442	0	749.776	1240.82	2040.81	83.451	508.487	354.2	9632.37	36.9522	1331.76	3286.25	2914.89	2029.39	2748.61
9.46_596.3102m/z	0	870.955	0	191.05	679.268	2696.72	251.611	17029	211.085	0	14161.6	0	1027.86	18404	256.005	110.372	218.865	0	88.9893	0	16414.5	196.113	1906.78	2538.12	3174.57	3211.98
9.59_686.1405m/z	559.383	0	0	0	1755.73	0	897.171	1969.73	1709	798.483	1064.78	9497.41	1259.88	0	3654.86	1571.48	1573.89	3584.66	3355.88	2866.58	475.377	1.87432	2990.82	2679.48	2253.06	1646.11
9.59_686.5418m/z	422.773	0	883.565	0	3512.26	364.47	1626.66	318.46	1333.75	1128.87	280.322	14869.2	2494.82	311.493	5618.55	2001.57	5485.15	3464.77	6377.53	1162.92	0	2165.58	3347.7	3700.19	3322.71	1939.29
9.59_686.7424m/z	0	524.636	0	0	1600.29	0	1307.3	0	764.508	330.905	0	9032.03	1173.86	0	4916.38	332.444	3988.53	1624.61	3578.38	1650.84	0	1624.78	1541.89	2236.2	1065.02	1924.7
9.59_690.5916m/z	0	1869.82	0	0	83.3991	141.623	0	9672.29	2535.19	0	3321.37	0	0	3173.11	4.0766	0	0	1.65415	1876.08	279.747	3509.48	812.08	1805.64	3363.14	3340.09	2622.21
9.59_690.8414m/z	1770.65	722.697	0	0	0	288.718	0	6950.82	2256.95	793.182	1998.33	236.317	2406.72	3827.13	141.894	669.404	145.755	0	2.28694	688.188	2299.29	544.342	1788.64	1116.7	2367.57	1758.16
9.62_428.1699m/z	0	0	0	0	133.12	285.122	1767.34	544.592	302.139	819.854	735.667	6885.3	1438.35	971.549	5883.97	1223.37	2140.32	761.507	1322.72	3238.98	1821.86	3069.55	2264.79	2172.13	1397.74	1952.69
9.62_857.4251m/z	0	0	669.954	0	7491.28	732.206	4150.59	1390.76	2637.42	1933.1	0	19752.8	3770.24	440.15	7463.62	3192.03	10115.7	6647.86	6611.08	3016.58	193.77	2365.65	3539.91	5282.63	3121.58	3852.96
9.62_857.6753m/z	0	633.75	3115.72	775.132	15753.9	5835.74	12458.9	21.0463	5165.82	5711.4	1749.83	74587.4	15834.3	765.726	28454.9	13096.3	26808.4	24463.1	34267.3	8263.37	1537.45	11380	15565.1	18704	10190.3	14653.5
9.62_857.9258m/z	1209.5	1897.47	3457.08	0	12876.9	6320.47	9796.03	949.776	4111.8	5589.38	1617.94	57195.2	13584.1	2623.08	22848	8588.28	18824.6	18936.9	24671.1	9118.27	1661.03	6823.74	12438.4	14105.6	8712.2	10430.4
9.64_252.1222m/z	0	0	0	0	0	198.677	308.52	140.377	61.82	241.259	76.0343	809.198	268.847	189.02	659.655	963.41	108.256	0	0	393.665	1718.6	214.705	337.019	228.185	286.19	307.012
9.67_471.3059m/z	0	256.032	197.954	155.366	367.914	203.315	0	0	369.007	255.39	0	12531.6	204.913	433.908	599.835	732.494	155.318	0	151.798	13003.3	13334.5	199.661	1780.97	2083.31	1775.33	2001.37
9.75_682.3635m/z	0	995.325	377.76	260.479	933.657	0	1583.4	9112.96	354.062	146.501	5399.44	18.3613	842.277	14361.1	1918.21	5.73687	1139.37	362.418	1300.52	1341.24	10474.8	269.999	714.208	1448.38	1444.94	1162.83
9.59_686.3411m/z	783.117	0	1089.05	362.583	2273.78	366.693	2919.17	0	459.879	3056.62	996.723	15370.8	2918.27	185.224	6415.08	2415.75	5417.87	2862.1	4621.64	1702.1	0	2214.01	2496.3	2123.19	1803.66	2376.15
9.77_592.8206m/z	300.04	0	0	0	0	0	0	6046.91	9611.37	16555.5	0	368.634	137.061	2408.1	2703.23	6875.46	0	25.1223	0	7320.6	995.004	3731.44	3452.47	3068.64	2405.34	2416.85
9.43_861.8054m/z	0	1288.19	0	850.164	1766.44	2528.05	1190.85	3682.26	1518.23	1841.06	3484.68	1035.01	1666.61	0	1405.02	2979.44	3181.85	4228.18	877.646	2209.11	2.73429	4313.31	3077.48	3898.14	3044.54	1829.88
9.43_768.3472m/z	2259.59	784.164	1271.44	1783.94	7250.47	12229.5	7444.67	20008.4	9314.89	12109.7	14011.9	9878.41	5570.99	17552.4	11107.8	8567.99	6964.85	8357.26	5140.84	14971.7	24975	8923.57	11612.8	10198.7	9752.78	9042.68
9.30_820.6235m/z	3859.08	4157.88	4815.24	3095.42	25267.4	35423.6	18057.1	11562.4	24986.6	24031.8	19590.5	20506.5	15724.4	15249.8	16079.4	27401.1	34849.1	19999.1	5411.38	38638.7	6988.98	17644.8	28888.4	26403	22617.8	13814.4
9.30_861.6048m/z	856.804	1805.19	2491.01	1062.03	23570.3	21331.1	12682.5	5302.62	12344.8	13512.2	11655.3	9691.48	15887.7	7977.02	18240.3	28528.4	24004	17277.8	4603.01	25522.3	4187.4	15897.4	16500.7	16211.7	15521.3	21275.6
9.30_861.6551m/z	4849.28	5251.35	3500.21	5997.28	51649.7	35063.5	18720.1	13153.8	21338.4	28858.6	16373.5	33681.1	18404.8	9692.3	14329	33583.3	38453.4	19769.3	4795.76	41564.4	4659.69	27315.6	18331.2	22229.4	22271.1	20224.7
9.30_861.7050m/z	3026.26	4334.27	5306.73	932.347	25100.7	38959	16544.7	11029.4	25954.8	31149.2	23776.1	16177.2	24486.4	14262.1	18170.8	28292.9	30925.3	20490.4	8361.69	32066.3	2719.47	20372.9	24629.5	22573.5	22827.7	26978.9
9.30_861.7542m/z	2169.18	1235.65	1434.37	1062.2	20871.9	17158.9	6238.38	11217.4	7500.54	19239.1	15631.1	12318.4	9879.99	6649.26	10546.9	19869.2	14560.2	11914.6	1803.7	23776.5	2166.89	17922.6	7106.97	14671.3	11620.3	10332.7
9.30_861.8055m/z	3285.86	1884.27	2268.96	0	14377.8	18825.3	6506.23	5781	14685.4	13610	15254	7495.73	6234.74	6199.93	10403.8	15946	16176.6	7024.52	3157.84	19830.9	1088.67	14235.8	9885.96	10032.5	10556.7	11850.1
9.30_907.1631m/z	1774.85	0	1116.87	0	10396.1	12859	16181.6	6189.49	8768.06	13441.8	7019.65	7915.62	10339.8	5653.54	13127.9	21596.1	5951.58	7599.1	1367.19	14475.7	2563	5400.58	16678.8	12475.9	10358.7	9805.1
9.30_957.1168m/z	1921.78	872.003	0	2291.84	15554.9	15445.1	8890.59	2511.96	6116.1	13552	11027.5	6570.3	4135.04	0	3920.32	17702.5	9164.5	6796.96	1565.81	18364.5	2322.81	6489.97	10062.9	8791.41	9883.2	4973.72
9.30_957.3942m/z	8970.04	7086.8	1250.96	0	19427.8	12089.5	13360.1	6864.52	14235.9	12225	10284.4	17626.9	5325	7349.07	20593.7	3241.79	13548.7	15122.1	1666.18	19009	1882.75	10423.8	11680.9	12979.5	10839.2	13355.6
9.33_237.5221m/z	0	0	0	0	196.597	243.989	332.37	703.346	437.998	383.655	182.267	1983.39	344.719	527.194	1483.24	511.546	555.32	177.523	559.287	1068.49	642.785	919.505	339.807	616.985	570.433	432.742
9.33_471.3056m/z	708.089	820.054	500.536	194.458	373.247	263.216	0	0	0	459.084	168.064	17165	358.196	445.804	549.348	1184.24	0	0	308.218	8864.67	12798.3	237.779	2058.25	1636.76	2086.15	2146.53
9.43_768.5978m/z	2546.89	614.294	1694.37	2965.74	5535.46	8851	7329.06	17498.8	10665.3	7512.37	9804.97	11470.8	4426.1	15131.2	7886.34	5183.26	9259.62	8192.78	4018.26	14278	17436.3	8004.29	11121.6	12083.3	11865.4	9108.44
9.35_229.0342m/z	0	0	0	0	3987.82	3162.91	9009.29	7100.7	5125.97	7382.43	3438.92	31521.4	7449.79	10400	29832.9	9590.12	11538.4	4269.86	8799.86	16898.3	10637.4	11389.8	9846.05	8727.64	11582.1	8753.47
9.35_243.0317m/z	0	0	0	0	504.78	341.613	909.996	988.407	395.694	1067.89	250.816	3510.54	835.506	1158.87	3711.99	1191.86	961.906	505.743	673.962	2369.96	1321.79	1290.97	1007.07	803.942	1133.67	1332.23
9.35_245.0474m/z	0	0	0	0	2908.22	2650.62	6902.66	6350.58	4082.68	6709.51	2742.57	20348.1	5576.19	7251.74	22199.1	7002.24	8421.76	2946.94	6503.05	11713.1	7403.24	8190.1	7110.34	6620.46	7228.12	6169.77
9.35_252.0368m/z	0	0	0	0	71.5886	0	293.207	448.03	233.214	471.207	158.68	1511.69	281.986	334.776	1469.73	489.172	591.459	252.617	397.719	1026.9	441.858	499.293	408.051	340.457	578.623	380.797
9.35_450.1687m/z	0	0	0	0	2288.36	1012.31	3354.42	8256.11	7409.23	10965.8	3448.3	20422.9	1911.55	13345.8	51081.9	8251.04	10646.1	516.865	1166.97	17610.7	16482.5	11171.8	7647.86	7497.29	10942.2	9861.89
9.35_486.0059m/z	0	0	0	0	830.547	1079.43	2977.68	2573.88	1682.48	2744.57	949.279	8694.67	1980.3	2296.3	7128.19	2760.85	3345.16	904.516	1754.11	4523.82	2673.61	3575.16	2480.34	1768.45	2881.26	2567.79
9.35_528.1464m/z	539.984	23.4151	0	0	43.1101	0	2524.9	0	0	2368.97	0	36063.2	6177.36	184.85	12912.4	4592.18	1130.48	0	0	5994.77	0	1418	3270.04	2350.55	2485.12	2175.97
9.35_787.0015m/z	0	1208.7	0	0	3165.83	7385.94	1932.12	5690.95	8894.03	8092.57	10045.7	1586.13	3031.78	4999.95	4642.63	8407.56	9213.64	5167.5	0	7848.92	3408.46	5961.76	4006.35	2683.47	5011.74	3742.66
9.35_820.5271m/z	729.315	0	1767.95	3986.29	6072.19	514.054	7028.1	2076.06	5720.21	3650.92	1574.38	5393.11	5896.95	1949.22	5145.68	7561.04	3513.32	6683.7	6168.56	4978.07	5019.35	7044.72	4577.37	6128.31	5756.22	7392.5
9.35_824.4315m/z	266.415	839.263	1222.51	1369.89	6491.33	9961.68	3657.59	7960.9	3751.2	12066.5	3794.8	5005.12	8099.44	8299.22	3228.34	8786.2	11445.7	7145.36	1116.94	13339	4701.94	6841.05	7808.21	6355.14	7975.24	8857.67
9.38_721.4605m/z	1366.03	730.395	4.21629	937.855	1768.65	3013.16	763.116	3101.99	7582.36	6739.28	2544.77	4429.22	974.042	4379.62	5544.67	4390.23	6420.33	2514.9	1366.22	10435.4	3464.3	3577.43	3587	4983.29	5058.71	2724.71
9.41_787.0471m/z	1988.04	1898.84	2558.14	0	12344	2561.4	6704.85	9764.71	7949.41	16519.3	6870.96	2116.63	2065.5	6091.85	11436.1	9861.4	5831.16	8953.47	1433.97	22057	2160.1	5997.76	5527.7	7650.33	7075.86	6473.73
9.35_238.0394m/z	0	0	0	0	2239.36	2174.95	5384.66	4106.4	3065.94	5352.63	1973.77	15038	4000.42	5571.55	16297.2	5243.19	5821.64	2474.55	4476.98	8247.25	6011.72	6220.04	5834.92	4933.29	5394.95	5319.02
9.77_765.3708m/z	383.89	1080.67	3672.04	2517.75	7913.81	3790.85	6188.82	14958.4	8466.6	8508.49	8435.7	3131.54	23.2789	6538.64	2812	3374.16	7704.15	2654.14	4466.73	6788.16	5679.63	3887.9	5345.48	5567.87	5369.53	6166.43
9.80_502.2787m/z	0	0	0	0	0	0	0	11359.4	2729.32	526.172	0	0	0	10236.7	380.12	632.783	0	0	0	1585.35	8185.1	545.9	955.146	1266.72	1865.65	1692.04
9.80_502.5293m/z	0	0	0	0	0	0	341.338	11232.1	2384.77	370.899	0	0	0	7548.98	241.273	679.004	0	0	0	2292.28	6133.01	553.498	1180.03	1497.98	1434.79	1255.63
9.93_357.0873m/z	0	0	0	0	440754	360180	709952	602594	390810	574725	276668	1.8717e+06	594275	576201	1.68094e+06	502232	846788	294077	619329	676238	564593	675321	714743	685235	612153	737594
9.93_362.0644m/z	0	222.466	0	0	5098.03	4146.04	9504.86	7313.03	4755.95	6580.55	1800.27	40321.9	6608.25	8378.58	37896.6	5226.31	11988.5	1960.67	8109.33	10330.5	6410.84	9170.74	10817.5	11038	8811.86	10469.4
9.93_399.0753m/z	0	0	0	0	1291.67	1669.52	2269.94	1907.82	1341.88	1965	690.644	6169.45	1826.52	1606.01	4571.01	1439.82	2926.18	751.811	1241.61	2340.69	1202.85	1816.47	2098.57	1892.1	1317.47	2229.6
9.93_425.0750m/z	0	0	0	0	597.253	446.641	1809.13	1507.14	771.192	1226.72	852.053	2822.69	1629.73	1257.91	3563.21	881.829	1696.11	865.403	1079.76	1502.9	1174.86	749.729	2100.73	1542.76	1565.36	1905.94
9.93_435.0300m/z	0	0	0	0	20436.2	17361.3	32298.3	23801.2	17877.3	23420.5	11503.6	69760.7	26087.9	22426.6	48594.9	18154.8	33216.7	13486.9	26980.7	23955.6	21592.3	25692.2	30037.8	30366.7	25028.6	27798
9.93_435.1061m/z	0	0	0	0	1621.63	970.097	2283.82	1507.69	1155.96	1939.46	605.167	4717.41	1885.3	1339.58	4253.57	1049.24	3155.66	414.11	1711.81	1453.3	1425.43	1522.91	2692.34	2476.57	1326.46	2294.37
9.93_466.0485m/z	0	0	0	0	9443.8	7468.85	15282.4	11210.8	7907.95	11110.7	5248.73	27133.2	12079.3	9382.96	21857.6	7706.73	14071.2	4938.4	13405.8	10653.6	8797.25	10695.8	15074.6	13193.1	9830.78	12766.7
9.93_469.0565m/z	0	0	0	0	4512.23	2718.08	5729.39	5165.82	2605.28	3161.31	2233.74	11253.4	5266.64	3991.11	8953.75	2794.83	6604.66	2892.56	5096.86	5414.22	3240.49	4791.46	4722.89	3858.91	4553.35	6684.26
9.93_494.1404m/z	0	0	0	0	384.367	0	1467.16	768.564	369.184	513.45	206.746	12711.6	539.323	1258.5	12715.6	861.789	2018.43	0	794.829	1931.85	1493.73	1728.75	2020.32	1445.86	1236.83	1650.94
9.96_218.1200m/z	19.3602	37.1414	25.1812	23.5009	11744.5	4842.19	3398.02	4800.87	4156.18	2827.03	2060.22	3633.97	1654.3	2693.01	5103.7	2116.38	3930.47	4007.39	3723.93	1920.33	3712.5	3000.09	3061.04	2926.38	3541.27	3291.36
9.96_297.0893m/z	0	0	0	0	0	92.8762	555.87	94.5351	0	139.692	121.602	4455.43	557.916	359.987	2788.47	615.005	1155.22	178.877	675.195	1437.94	869.354	1090.34	787.089	619.35	663.792	878.082
9.93_354.0785m/z	76.4392	21.0507	56.5274	126.97	16350.5	8980.66	32471.8	23452.1	9982.59	22334.5	6872.04	127227	20998.5	23886.3	107894	18463.6	34936	6387.15	20226.3	31616.4	21483.1	29329.5	33208	31655.5	25772.6	31263.7
9.99_797.3313m/z	1756.57	6507.52	1953.01	3316.12	5028.93	15957.7	13587.9	14835.1	9845.53	10849.2	15287.7	6526.45	3925.99	16589.3	5509.73	3689.24	3360.51	2784.68	5683.39	5715.09	12832.6	5968.88	9694.11	9226.14	5691.52	7991.63
10.01_353.0469m/z	0	0	0	0	93.817	299.081	716.688	473.33	293.674	748.719	0	2144	520.555	155.034	2457.74	474.986	576.828	157.657	546.068	1129.53	501.688	349.849	611.538	704.869	605.198	586.133
10.01_427.2797m/z	0	0	0	0	0	0	0	0	0	142.563	0	3030.73	0	0	0	0	0	0	0	4367.36	3122.43	0	391.822	394.943	373.451	369.157
10.01_724.9853m/z	2043.5	606.847	1112.09	3148.17	2345.17	9668.37	6669.29	7123.87	5039.24	5046.88	7100.09	6434.26	476.899	12124.7	4052.96	2213.56	1406.38	1783.91	2399.86	3338.16	5394.61	3162.57	6377.94	5526.79	6225.18	3791.55
10.01_797.2806m/z	1028.38	2945.34	1814.3	2501.75	4009.04	11864.7	8408.48	7365.44	4548.12	4371.84	3060.7	1321.96	5984.04	5166.12	4540.4	3101.17	4506.35	2294.4	703.051	2794.18	4936.19	6206.52	5712.2	6516.63	6303.91	4509.11
10.01_797.5326m/z	1950.95	1500.06	1725.34	1142.56	2035.36	12131.1	13084.8	8494.3	13626.1	3550.86	9380.43	2744.59	5818.63	12323.2	5621.57	3911.65	6271.62	2194.18	2619.44	3013.03	6032.34	2695.65	7574.59	3630.41	7430.54	10829.5
10.04_797.4311m/z	5296.18	2771.21	5046.44	2061.91	2610.38	13885.2	5918.2	16969.4	9005	10622.2	12748.7	11509.3	9832.23	15975.8	7609.45	8135.19	8164.24	5917.13	6659.79	3717.69	12856.7	3591.4	7311.5	9591.4	5620.79	10707
10.06_664.1509m/z	1040.06	590.867	501.753	623.85	875.151	1649.57	3256.81	4949.65	5689.63	2493.35	1444.16	3710.93	1712.48	4873.79	1131.48	2751.96	1871.82	4634.18	2662.82	3432.63	1403.51	3816.33	2753.06	2592.57	3202.91	2503.97
10.06_664.2766m/z	1505.15	1671.11	404.371	863.114	6114.5	9298.21	5247.67	4102.53	6720.06	6929.4	2562.34	398.72	2546.93	11466.1	5142.31	3677.05	2310.97	3788.86	3963.83	4844.09	8561.05	6334.1	4084.35	5474.36	5064.24	6314.47
10.06_708.2940m/z	1163.56	2045.46	5422.77	2944.85	14970	3692.14	6859.78	7337.55	14800.7	11201.6	9338.72	8445.82	6243.26	11244.4	10168.2	7871.44	12090.2	9006.54	4147.57	16104.7	5989.01	15606.2	8961.54	10561.2	9320.01	13239
10.06_708.3610m/z	1792.62	1796.16	4773	3196.89	7017.92	5659.93	4022.76	12299.8	9835.55	14852.2	7336.63	3290.25	4207.05	15039.9	11858	12995.9	7671.17	2989.07	834.896	14407.9	9053.39	10710.7	9615.32	7512.47	8083.55	9099.58
10.06_708.4943m/z	1759.28	4535	2936.67	3220.85	10750.9	4365.93	4608.79	8736.91	7833.93	8695.59	10368.3	5930.43	3422.16	9234.19	11690.1	9552.79	10325.4	6460.1	4075.41	9138.63	6853.18	14548.4	10758	8415.28	8372.15	9476.85
9.99_797.3827m/z	0	4112.89	1533.56	3591.8	4489.03	7112.36	8450.34	18366.1	6690.26	7721.07	6744.61	1680.93	13317.2	13520.3	1957.28	2981.71	4406.5	4636.12	6583.88	4207.79	8558.67	4876.04	10548.8	8452.26	11788.4	6921.22
9.93_337.1110m/z	0	0	0	0	718.583	920.72	1585.04	1525.32	875.285	1321.02	720.026	5471.33	1494.92	1860.41	5183.88	1294.76	2426.64	485.237	1608.55	1812.79	1101.63	1336.51	2042.43	2110.5	2164.15	2150.76
9.93_313.0970m/z	0	5.45854	0	0	1228.56	1039.78	2874.57	2568.39	1734.61	2097.44	896.508	9937.02	2121.91	2173.34	9071.21	2007.09	3431.86	851.84	2172.09	2995.55	2380.12	2835.7	2960.52	3061.98	2570.67	2699.19
9.93_307.1101m/z	0	0	0	42.0346	2983.19	2701.72	4676.75	4507.3	2590.41	3868.98	1869.2	13229.1	4556.19	4007.87	12633.3	3461.41	5300.97	1891.77	3826.26	4945.59	3987.91	5141.47	5274.59	5637.91	4285.93	4898.96
9.80_669.3695m/z	0	1274.24	183.551	0	0	608.476	455.664	23044.6	4428.46	1584.96	29.402	0	1320.32	18424.7	0	890.393	0	47.3435	237.851	2847.33	12751.5	1510.96	3193.21	1736.77	3176	2121.89
9.80_711.9356m/z	14108.6	15810	20223	18648.8	75135.1	44879.8	47296.2	48414.6	52008.4	50822.3	52665.7	33318.7	35427.8	31146	28249.4	32241.6	38116	32143.4	52186.9	42898.1	40115.7	28384.5	41574.4	36751	32483.2	28610
9.80_712.0785m/z	13263.9	29009.1	18443.9	30619.9	98597.6	66246.6	55341.5	54383.1	63068.9	63496.8	50487.2	41741.5	45309.9	33601.2	33525.8	48196.8	48944.1	43314.2	61455.9	45875.8	45199.6	37880.5	51792	54658.9	41743.4	42725.9
9.80_712.2932m/z	6211.59	10015.6	9459.39	12373.4	33271.8	20551.1	27313.1	23687.4	23418.1	25702.1	29011.9	13576.9	19484.7	22084.7	13300.3	12332.5	16788.7	19033.8	17895.9	30112	7657.14	21363.6	25025.9	18213.7	18174.7	17587.5
9.80_768.6207m/z	2215.03	2539.57	928.163	1187.83	3914.04	5851.27	4793.24	7623.72	2906.68	6954.54	5729.57	6377.18	4387.98	2792.83	1956.36	1875.95	3335.21	5262.34	6774.85	7428.43	3964.5	3182.65	3056.16	4535.9	3678.74	4576.46
9.80_830.1734m/z	713.261	1674.64	3614.81	6844.71	14121.1	2976.6	5787.74	9388.48	5812.03	12610.2	11026.8	9781.92	1691.29	8144.47	6287.92	10947.1	9379.28	8792.47	15315.2	11983.5	13393.9	13155.2	10618.3	13241.1	8314.05	12817.6
9.80_830.4242m/z	29358.2	52007	38814.8	76048.2	193205	124736	121742	118913	114297	125979	127019	76533.6	110070	85832.2	73015.7	83315.9	104554	129168	138390	111390	89439.3	91194	107808	110900	90268.6	110801
9.80_832.5897m/z	2989.24	1365.27	629.456	3304.36	7805.76	6517.57	3966.56	4198.11	2154.27	5804.03	4829.02	4767.47	3633.45	2660.31	3952.5	2446.05	4497.64	6248.45	2782.04	5856.47	1095.89	5472.87	3978.94	3526.33	5611.14	3447.57
9.83_906.1003m/z	32474.3	26342.7	30300.3	45963	120775	77774.9	90550	68952.2	78483.9	78264.8	79008.9	53571.5	66777.5	56716.2	45811.6	57117.3	69063.3	82992.8	94697.3	60545.1	56682.9	61121.3	63976.5	78385.8	66099.4	74865.1
6.03_600.5653m/z	0	0	0	0	12555	18788.2	7286.5	1390.04	0	646.636	34119.2	6418.26	15665.8	1044.29	1083.92	0	9209.68	2615.69	4713.38	1856.8	1768.13	0	6198.73	5364.69	4690.64	3898.57
9.93_114.0371m/z	2833.78	2224.2	1632.78	1340.48	6169.6	6211.13	11814.7	8728.75	5679.07	7554.67	3943.82	28905.6	8946.75	8262.06	25165.4	7262.17	11464.8	4654.16	8664.77	9336.7	8194.34	8941.34	10365.9	10027.5	9187.1	9918.09
9.93_160.0055m/z	0	0	0	0	249.386	95.3847	403.911	301.076	158.094	317.261	196.836	1306.66	341.438	411.72	1147.48	305.664	592.089	183.959	320.902	482.417	374.481	571.685	477.486	445.622	521.453	506.639
9.93_160.0425m/z	0	0	0	0	116541	105368	207283	155859	107957	141259	82106.6	481113	162475	150439	444963	144618	206020	91876.8	162210	179868	153296	180432	175570	179941	164143	192614
9.93_161.0457m/z	0	0	0	0	5435.48	4164.09	10204.6	7878.38	4390.89	7077.95	3173.39	27116.5	7647.75	7359.11	24604.7	6300.84	10313.1	3614.65	7664.27	9271.04	7585.88	8880.56	9074.19	9351.71	8526.21	9018.51
9.93_162.0381m/z	3665.68	2816.06	2413.21	1858.19	4108.43	3872.95	7463.62	5737.43	3736.26	5088.16	3187.02	16954.9	6142.96	4981.05	16490.3	4758.26	6675.33	3294.9	5255.47	5925.9	4783.24	6452.02	6825.68	6619.71	5784.28	6808.96
9.93_176.0281m/z	0	54.2341	0	0	63.899	91.8518	99.4511	99.3656	73.9215	83.2631	49.5468	428.935	72.8512	96.2875	399.503	91.4279	121.583	55.4297	31.8972	110.282	152.883	218.494	174.87	149.95	181.563	165.653
9.93_187.0296m/z	0	38.7992	20.9046	10.4879	848.93	602.654	1344.21	746.289	578.22	793.667	611.714	2766.47	1166.58	913.565	2117.32	999.399	1212.32	551.774	1092.13	948.256	1036.98	842.452	1515.01	1092.71	1069.84	1168.66
9.93_189.0687m/z	0	0	0	0	944.134	886.077	1830.94	1491.82	860.228	1377.02	478.823	4325.48	1344.02	1402.26	3913.68	1227.06	1992.03	746.843	1219.56	1545.59	1200.31	1467.58	1694.36	1497.77	1341.91	1723.5
9.93_203.0428m/z	0	0	0	0	14793.3	11795	25572.9	17778	13457.9	17884.8	10170.3	46232.3	20492	17557.3	37991.2	16449	24487.4	10993.9	21611.2	19627.4	18454.4	20920.4	23706.9	24329.4	21312.1	24969.1
9.93_212.0476m/z	0	0	0	0	3753.04	3264.67	6583.02	4222.63	3584.89	3869.76	2597.42	10634.1	5001.68	4776.42	9187.08	3917.12	5159.59	2809.94	4951.78	5341.77	4278.37	4256.94	6216.51	6003.73	4749.06	4813.08
9.93_219.0556m/z	5468.8	5411.27	3827.54	2767.21	26768.3	21499.6	42843.5	29481.9	21083.7	27488.1	16414.2	70446	36076.8	26718.3	54786.6	25836.4	39319.4	17807.4	34702.5	29684.6	26802.7	29525.6	33838.9	34960.8	29901.1	35620.2
9.93_228.0607m/z	0	0	0	0	1420.98	867.022	2234.29	1675.55	1233.63	1334.91	731.848	3944.9	1932.09	1552.93	3892.23	1562.89	2084.87	698.645	1170.07	1698.14	1187.75	1853.46	2163.88	2239.66	1269.07	1532.2
9.93_233.0529m/z	0	0	83.4488	0	2404.96	2102.71	3916.78	2619.88	2449.99	2955.05	1710.39	6609.79	3556.61	2001.93	5873.48	2356.57	3565.75	1605.01	3058.61	2583.81	2356.67	2893.77	4040.06	3120.49	2865.62	2902.16
9.93_235.0685m/z	0	0	0	0	1272.54	835.915	1597.28	1657.07	1057.97	1238.23	751.596	2406.74	1233.82	924.511	2505.55	914.077	1718.59	383.466	1284.06	1598.97	1307.35	1541.11	1504.41	1548.55	965.505	1531.01
9.93_245.0709m/z	0	90.4312	0	87.5791	837.48	687.149	1781.02	1075.22	812.037	1392.96	668.966	3160.14	1382.58	962.996	2125.21	990.558	1650.63	427.871	1334.6	989.97	859.472	871.739	1631.41	1094.59	1404.91	1360.21
9.30_783.4131m/z	7289.46	8300.22	8043.89	11038.4	43108.9	44655.6	38785.5	18166.2	32446.4	33202.1	25690	34909.9	34951	15011.6	32560.8	37012.2	46146.9	33700.6	4830.39	42041.3	6338.36	35548.1	40497.5	28787.8	30695.1	35549.9
10.06_722.4753m/z	2630.99	2691.79	594.949	1970.99	2858.29	7946.22	5772.61	5402.57	5471.94	12268.8	8727.38	2965.11	7394.23	7749.18	0	6120.49	5280.65	4889.25	1094.95	3241.82	2705.67	6625.22	5661.9	7934.55	4128.03	8179.74
9.30_752.8721m/z	1176.93	2105.76	1429.83	442.728	8612.41	2584.3	4944.23	4468.67	4223.28	10956.9	9649.1	3387.52	5386.96	11701.1	6959.14	9809.15	7626.7	2825.93	2754.34	6664.43	2796.25	6883.29	7350.53	6142.22	4837.32	4838.66
9.30_749.4835m/z	1631.18	710.676	1905.94	0	24325.2	25070.4	16397.1	6652.77	15574.3	12133	15351.8	18568.4	20764.1	5484.72	11347.3	17597.3	22064.5	14582.5	3974.4	21632.2	4913.07	15749.2	24270.2	20613.5	14164.4	14652.8
8.71_212.0476m/z	0	0	0	0	128.445	248.402	1300.01	1483.54	495.855	980.135	221.091	7919.55	855.935	1684.1	9512.14	1389.63	2361.32	276.89	1281.33	4228.29	2830.87	2158.14	2502.71	2084.99	1841.12	2105.43
8.71_355.1214m/z	0	0	0	0	354.894	813.537	1703.29	3248.39	759.873	2029.18	466.822	20463.5	2798.3	3220.97	26186.1	3320.46	5174.33	453.898	2283.21	8758.55	6821.19	4985.9	4393.74	4350.38	3896.05	4299.34
8.71_375.0976m/z	0	0	0	0	2755.19	5033.77	16984	20060.7	7650.1	13864.5	4541.59	107919	13476.7	21338.7	138063	20494.9	25863.5	4985.16	12617	48566	36868.1	27073.7	26304.1	24378	23322.6	23954.7
8.71_434.1947m/z	0	0	0	0	1034.77	707.664	942.303	1483.2	1585.08	1447.42	497.829	1579.88	851.094	3577.77	3708.78	2337.1	1754.68	1115.94	1535.49	1373.14	2111.69	1984.01	1622.96	1281.4	1055.05	1560.56
8.71_437.0682m/z	0	0	0	0	0	0	971.932	1181.52	387.95	680.134	111.178	7268.38	657.807	1272.46	6481.66	1005.83	1267.8	0	883.023	2920.8	1511.23	2109.13	1463.91	1452.42	1106.14	1092.9
8.74_593.3018m/z	0	1233.07	0	363.507	527.732	0	565.707	1797.92	987.05	2653.31	801.805	628.384	43.2619	236.388	633.316	556.666	0	0	443.627	2753	223.767	1021.59	1899.79	1327.07	1752.29	1225.06
8.77_427.1913m/z	0	0	0	0	1154.18	2746.44	1271.96	1032.58	787.935	736.636	998.124	779.452	1695.01	1343.39	488.417	515.98	1437.04	1220.58	1649.07	1825.04	1215.56	514.902	1155.13	866.377	980.972	1257.02
8.77_552.7797m/z	0	0	0	244.99	416.717	1159.03	0	5383.86	1292.5	339.658	1665.14	0	1815.1	6145.05	620.268	639.216	411.523	860.8	239.623	766.954	1593.11	4254.42	1171.65	1653.81	2098.86	2373.02
8.77_631.6351m/z	109.378	112.092	0	596.174	3597.63	9661.49	2121.84	3180.34	2411.63	2559.28	8383.95	0	4782.69	3332.24	527.488	1544.12	2823.7	3826.34	3609.85	923.797	3733.39	663.185	4003.43	4363.65	5628.73	3541.54
8.87_617.3473m/z	0	0	0	0	0	9.97021	0	856.595	1188.95	1167.39	1369.98	0	0	3130.62	2010.44	895.59	0	0	0	774.223	1645.11	387.035	1600.19	1839.15	2844.02	2387.74
8.90_507.3024m/z	0	0	0	198.733	1429.24	2238.24	2003.05	5460.36	992.953	856.606	6024.6	1064.96	1166.82	5303.07	475.584	548.016	2444.13	666.612	543.207	2296.02	4822.47	661.333	1414.98	2154.65	2663.97	2069.97
8.71_196.0348m/z	0	0	53.2808	0	0	0	50.7574	175.467	39.1703	218.117	0	1984.41	100.513	234.795	1149.83	76.443	421.608	39.8528	105.542	376.781	318.546	390.808	321.402	197.244	214.677	299.625
8.90_597.2671m/z	0	0	0	497.81	4320.88	3133.8	2461.21	1879.01	2171	3238.08	2625.19	990.111	610.271	2701.46	1661.5	1809.05	7148.29	4596.96	2603.23	4342.34	2550.89	1492.71	2775.64	2786.18	2960.95	3770.26
8.93_513.1467m/z	0	0	0	0	0.00109402	234.472	884.186	1400.26	210.866	912.202	0	4816.36	1015.42	1244.24	4152.21	587.721	1149.51	0	1297.84	3652.18	3710.35	876.32	1062.01	1737.14	2054.05	1535.68
8.95_528.7799m/z	0	0	0	0	0	1.41966	0	8336.7	3922.46	5015.93	252.851	147.956	441.303	4179.06	1123.79	1768.53	8.05111	0	79.5556	1720.55	4517.78	1686.83	4958.98	3827.31	2522.34	4758.12
8.95_529.0307m/z	0	0	0	0	0	1773.44	0	8215.4	4482.74	4456.66	0	0	0	4941.67	2020.5	2184.35	140.282	1030.32	0	427.678	2935.55	2183.74	3509.13	3227.62	3865.26	4707.54
8.98_428.1699m/z	0	0	0	0	0	0	811.313	756.554	387.688	353.774	431.511	5036.27	1394.95	1555.01	6408.92	2363.84	2420.73	726.792	1308.78	2820.03	2083.08	2348.96	1170.34	1091.72	2021.59	1644.61
9.01_265.0686m/z	0	0	0	0	1056.86	554.506	539.043	2359.37	3360.67	3268.21	530.001	741.085	691.196	3628.97	2434.88	2653.12	1200.71	606.585	587.615	1967.67	2140.16	2694.41	2001.33	2183.28	2267.47	2763.01
9.01_657.6913m/z	463.469	19.2407	724.71	88.7036	5469.76	6389.02	5973.85	10216.4	5254.87	3290.21	2087.52	1378.82	2117.19	6679.63	1109.79	219.579	1969.61	2682.43	2051.81	1784.99	2102.02	1298.41	2668.81	1913.29	3161.15	1958.9
9.03_217.0462m/z	123.384	0	132.411	0	563.363	1539.98	772.263	1920.59	1560.74	1313.91	721.889	1058.16	1044.13	2229.14	1826.63	1927.04	1303.07	1347.86	1424.67	865.029	1619.81	1189.81	1404.63	1185.77	1186.77	1198.42
9.03_658.0256m/z	951.369	1825.28	878.985	1356.08	4991.38	11642.3	8774.76	9648.98	3829.43	5383.78	6872.06	3116.25	1808.31	5744.83	1638.37	804.722	3551.62	1652.22	3683.77	336.896	5099.17	1051.49	3404.92	2908.11	4134.43	3643.24
9.03_683.2807m/z	1332.08	2179.72	2444.69	909.654	7736.96	3118.57	4180.44	2080.44	7287.85	7002.45	5215.49	4499.76	3893.11	5348.8	5841.21	4559.87	2831.53	5867.63	5291.64	8967.82	4531.92	1963.58	6170.67	5756.91	4120.12	7112.1
9.03_683.3641m/z	1239.06	699.177	1109.93	0	3819.38	2428.3	1048.51	3981.63	7266.18	4652.88	702.61	2717.89	4607.54	2732.74	6001.04	4882.41	2826.18	363.093	869.37	6629.87	641.88	2134.52	4219.13	5367.2	3744.3	3768.67
9.03_717.2999m/z	0	460.308	0	519.462	4962.92	8690.94	5555.82	8082.98	4456.02	2447.37	3073.98	2313.55	2336.74	3299.53	920.191	95.4215	963.532	813.143	1243.97	678.187	2313.78	447.258	4223.99	3640.66	2960.58	2245.01
8.93_203.0806m/z	0	0	0	0	0	0	268.935	67.8699	0	74.2822	46.4822	1447.59	148.264	102.485	1491.73	150.592	509.787	62.5868	228.668	899.271	682.62	449.793	228.226	352.267	351.329	353.254
9.03_717.6641m/z	637.555	2398.98	911.527	2458.44	12314.6	19165.7	4901.83	22880.4	9215.6	10030.9	10933.8	5863.09	5481.65	15162.7	4219.19	2885.73	8973.6	2906.17	10703.9	3136.08	10277.2	2894.77	6449.38	5943.73	8459.8	9554.43
[truncated: 2,152 more rows]

## Sheet: Sample Names
Sample	Cell line_treatment
[truncated: 18 more rows]

## Sheet: Ontology-level
	S_1	S_2	S_3	S_4	S_5	S_6	S_7	S_8	S_9	S_10	S_11	S_12	S_13	S_14	S_15	S_16	S_17	S_18						log2FC (MEDIAN) WT ONC201	p-value
[truncated: 3,217 more rows]

[truncated: 1 more sheets: Statistics]
