# Supplementary material for: Multi-omics analyses reveal ClpP activators disrupt essential mitochondrial pathways in triple-negative breast cancer
Source: Front Pharmacol. 2023 Mar 31;14:1136317. doi: 10.3389/fphar.2023.1136317 (PMC10103842; doi:10.3389/fphar.2023.1136317)
Supplement: Supplementary file 9 [file DataSheet3.xlsx]

## Sheet: WT TR-57 Kinase Activity
RoKAI App
KinaseID	Name	Gene	NumSubs	Activity	StdErr	ZScore	PValue	FDR
P49137	MAPKAPK2	MAPKAPK2	21	0.282	0.055	5.125	2.97e-7	5.91e-05
P06493	CDK1	CDK1	234	-0.114	0.023	-5.011	5.42e-7	5.91e-05
Q13315	ATM	ATM	23	0.244	0.051	4.773	1.82e-06	0.000132
P42345	mTOR	MTOR	51	0.149	0.038	3.929	8.53e-05	0.00465
Q13535	ATR	ATR	18	0.195	0.051	3.811	0.000139	0.00605
P68400	CK2A1	CSNK2A1	68	0.133	0.039	3.405	0.000662	0.0241
P24941	CDK2	CDK2	174	-0.085	0.025	-3.345	0.000821	0.0256
Q15418	p90RSK	RPS6KA1	29	0.115	0.035	3.257	0.00113	0.0256
P27448	MARK3 iso3	MARK3	2	0.469	0.144	3.248	0.00116	0.0256
P31749	Akt1	AKT1	80	0.087	0.027	3.245	0.00117	0.0256
Q13131	AMPKA1	PRKAA1	24	0.142	0.048	2.962	0.00305	0.0605
Q92630	DYRK2	DYRK2	9	0.208	0.073	2.862	0.00421	0.0765
P23443	p70S6K	RPS6KB1	22	0.112	0.041	2.72	0.00652	0.109
O75582	MSK1	RPS6KA5	9	0.152	0.058	2.633	0.00846	0.131
P11802	CDK4	CDK4	26	-0.117	0.045	-2.606	0.00916	0.131
P41743	PKCI	PRKCI	7	-0.186	0.072	-2.591	0.00958	0.131
P49841	GSK3B	GSK3B	61	0.081	0.033	2.464	0.0137	0.138
O95382	MEKK6	MAP3K6	1	0.233	0.095	2.459	0.0139	0.138
P45985	MKK4	MAP2K4	1	0.233	0.095	2.459	0.0139	0.138
P46734	MKK3	MAP2K3	1	0.233	0.095	2.459	0.0139	0.138
P52564	MKK6	MAP2K6	1	0.233	0.095	2.459	0.0139	0.138
Q99683	ASK1	MAP3K5	1	0.233	0.095	2.459	0.0139	0.138
Q15208	NDR1	STK38	7	0.181	0.074	2.439	0.0147	0.14
O43293	DAPK3	DAPK3	2	0.145	0.063	2.316	0.0205	0.164
Q12852	DLK	MAP3K12	2	0.145	0.063	2.316	0.0205	0.164
Q13418	ILK	ILK	2	0.145	0.063	2.316	0.0205	0.164
Q15746	smMLCK	MYLK	2	0.145	0.063	2.316	0.0205	0.164
P49840	GSK3A	GSK3A	12	0.116	0.05	2.308	0.021	0.164
P05771	PKCB iso2	PRKCB	11	0.103	0.046	2.224	0.0261	0.197
O14757	Chk1	CHEK1	41	0.095	0.044	2.174	0.0297	0.216
Q99759	MEKK3	MAP3K3	1	-0.234	0.112	-2.084	0.0371	0.261
Q13237	PKG2	PRKG2	5	0.119	0.058	2.04	0.0414	0.282
P19784	CK2A2	CSNK2A2	10	0.121	0.06	2.019	0.0435	0.287
P48729	CK1A	CSNK1A1	7	0.217	0.109	2	0.0455	0.292
Q15759	P38B	MAPK11	7	0.133	0.067	1.986	0.047	0.293
Q9UBS0	P70S6KB	RPS6KB2	4	0.152	0.078	1.945	0.0518	0.306
P17612	PKACA	PRKACA	76	0.059	0.031	1.944	0.0519	0.306
Q9HBH9	Mnk2	MKNK2	1	0.517	0.276	1.876	0.0607	0.348
Q9H4B4	PLK3	PLK3	2	0.073	0.04	1.838	0.0661	0.368
Q13153	PAK1	PAK1	20	0.074	0.04	1.823	0.0683	0.368
P51617	IRAK1	IRAK1	1	0.067	0.037	1.809	0.0704	0.368
Q13177	PAK2	PAK2	11	0.112	0.062	1.802	0.0716	0.368
Q13233	MEKK1	MAP3K1	2	0.097	0.054	1.796	0.0726	0.368
P49759	CLK1	CLK1	2	0.133	0.077	1.733	0.083	0.405
Q7KZI7	MARK2	MARK2	6	0.141	0.081	1.731	0.0835	0.405
P51812	RSK2	RPS6KA3	15	0.065	0.039	1.675	0.094	0.443
Q86UE8	TLK2	TLK2	1	-0.478	0.288	-1.656	0.0978	0.443
Q96GD4	AurB	AURKB	36	-0.075	0.045	-1.65	0.099	0.443
O96017	Chk2	CHEK2	11	0.103	0.063	1.638	0.101	0.443
P34947	GRK5	GRK5	1	-0.471	0.288	-1.637	0.102	0.443
P07949	Ret	RET	3	0.079	0.049	1.617	0.106	0.446
P28482	ERK2	MAPK1	137	0.038	0.024	1.614	0.106	0.446
P11274	Bcr	BCR	1	0.23	0.149	1.539	0.124	0.5
O60885	BRD4	BRD4	1	0.147	0.096	1.522	0.128	0.5
P54646	AMPKA2	PRKAA2	7	0.107	0.07	1.519	0.129	0.5
P48730	CK1D	CSNK1D	4	0.13	0.085	1.516	0.129	0.5
Q8IZL9	CDK20	CDK20	1	-0.143	0.094	-1.511	0.131	0.5
P11362	FGFR1	FGFR1	1	0.276	0.186	1.484	0.138	0.518
O15264	P38D	MAPK13	7	0.07	0.048	1.47	0.141	0.523
P24723	PKCH	PRKCH	2	0.047	0.033	1.434	0.151	0.546
Q9UBE8	NLK	NLK	2	0.052	0.036	1.42	0.156	0.546
O95835	LATS1	LATS1	6	0.1	0.071	1.406	0.16	0.546
P67870	CK2B	CSNK2B	3	-0.149	0.107	-1.398	0.162	0.546
Q9Y4K4	KHS1	MAP4K5	1	0.047	0.034	1.397	0.162	0.546
O14920	IKKB	IKBKB	4	0.18	0.129	1.396	0.163	0.546
P78527	DNAPK	PRKDC	8	0.087	0.066	1.316	0.188	0.622
O14733	MKK7	MAP2K7	1	0.128	0.099	1.289	0.197	0.633
Q9H422	HIPK3	HIPK3	1	0.128	0.099	1.289	0.197	0.633
Q8IYT8	ULK2	ULK2	1	0.111	0.088	1.263	0.207	0.649
Q9Y463	DYRK1B	DYRK1B	3	0.15	0.12	1.251	0.211	0.649
Q13976	PKG1 iso2	PRKG1	9	0.083	0.067	1.249	0.212	0.649
P49674	CK1E	CSNK1E	3	0.148	0.119	1.238	0.216	0.653
P15531	NME1	NME1	3	0.155	0.131	1.182	0.237	0.697
Q9NRM7	LATS2	LATS2	4	0.081	0.07	1.157	0.247	0.697
P00533	EGFR	EGFR	2	0.08	0.07	1.155	0.248	0.697
P36507	MEK2	MAP2K2	2	0.08	0.07	1.155	0.248	0.697
Q02750	MEK1	MAP2K1	2	0.08	0.07	1.155	0.248	0.697
P15056	BRAF	BRAF	4	0.083	0.073	1.142	0.253	0.697
Q00534	CDK6	CDK6	17	-0.045	0.039	-1.141	0.254	0.697
Q9Y2H1	NDR2	STK38L	2	0.115	0.102	1.135	0.256	0.697
Q96SB4	SRPK1	SRPK1	3	0.152	0.135	1.129	0.259	0.697
P78368	CK1G2	CSNK1G2	1	0.159	0.145	1.096	0.273	0.707
Q9HCP0	CK1G1	CSNK1G1	1	0.159	0.145	1.096	0.273	0.707
Q9Y6M4	CK1G3	CSNK1G3	1	0.159	0.145	1.096	0.273	0.707
Q9H4A3	WNK1	WNK1	2	-0.214	0.198	-1.083	0.279	0.707
Q9H2X6	HIPK2	HIPK2	12	0.078	0.072	1.082	0.279	0.707
P11309	Pim1	PIM1	7	-0.039	0.036	-1.07	0.285	0.713
Q96RR4	CAMKK2	CAMKK2	2	0.123	0.118	1.036	0.3	0.726
Q8TDC3	BRSK1	BRSK1	3	0.085	0.082	1.028	0.304	0.726
Q15349	RSK3	RPS6KA2	1	0.034	0.033	1.02	0.308	0.726
Q9P286	PAK5	PAK5	1	0.034	0.033	1.02	0.308	0.726
Q8TD08	ERK7	MAPK15	1	0.048	0.048	1.004	0.315	0.726
Q96KB5	PBK	PBK	1	0.048	0.048	1.004	0.315	0.726
Q99986	VRK1	VRK1	1	0.048	0.048	1.004	0.315	0.726
P17252	PKCA	PRKCA	34	0.044	0.044	1.002	0.317	0.726
P53350	PLK1	PLK1	21	-0.048	0.048	-0.986	0.324	0.727
Q9UHD2	TBK1	TBK1	3	0.106	0.108	0.984	0.325	0.727
O43683	BUB1	BUB1	2	-0.18	0.188	-0.955	0.34	0.727
P45984	JNK2 iso2	MAPK9	14	0.034	0.036	0.95	0.342	0.727
Q16539	P38A	MAPK14	36	0.033	0.036	0.938	0.348	0.727
Q15118	PDHK1	PDK1	1	0.107	0.114	0.937	0.349	0.727
Q15119	PDHK2	PDK2	1	0.107	0.114	0.937	0.349	0.727
Q15120	PDHK3	PDK3	1	0.107	0.114	0.937	0.349	0.727
Q16654	PDHK4	PDK4	1	0.107	0.114	0.937	0.349	0.727
Q05513	PKCZ	PRKCZ	6	0.05	0.054	0.928	0.353	0.727
Q13464	ROCK1	ROCK1	6	0.083	0.09	0.919	0.358	0.727
Q13627	DYRK1A	DYRK1A	13	-0.061	0.067	-0.912	0.362	0.727
Q96QT4	ChaK1	TRPM7	3	0.289	0.317	0.911	0.362	0.727
O75676	MSK2	RPS6KA4	3	0.105	0.116	0.908	0.364	0.727
P06213	INSR	INSR	1	-0.065	0.072	-0.896	0.37	0.727
P51813	Etk	BMX	1	-0.065	0.072	-0.896	0.37	0.727
Q13554	CAMK2B	CAMK2B	6	0.062	0.072	0.859	0.39	0.756
Q9H093	NuaK2	NUAK2	1	-0.141	0.166	-0.854	0.393	0.756
Q14164	IKKE	IKBKE	2	0.122	0.144	0.85	0.395	0.756
P45983	JNK1 iso2	MAPK8	28	0.032	0.038	0.844	0.399	0.756
Q5S007	LRRK2	LRRK2	1	-0.229	0.277	-0.829	0.407	0.765
P00519	Abl	ABL1	2	0.123	0.15	0.817	0.414	0.772
O00506	YSK1	STK25	1	0.225	0.279	0.806	0.42	0.775
Q9P0L2	MARK1	MARK1	3	0.151	0.196	0.771	0.441	0.775
Q9Y243	Akt3	AKT3	9	0.031	0.041	0.762	0.446	0.775
Q07002	CDK18	CDK18	2	-0.034	0.045	-0.761	0.447	0.775
P04049	RAF1	RAF1	3	0.029	0.039	0.757	0.449	0.775
O43781	DYRK3	DYRK3	1	0.103	0.141	0.734	0.463	0.775
P19525	PKR	EIF2AK2	1	0.042	0.059	0.725	0.469	0.775
Q9BZL6	PRKD2	PRKD2	4	-0.074	0.103	-0.717	0.473	0.775
O14965	AurA	AURKA	17	-0.041	0.058	-0.712	0.476	0.775
Q96BR1	SGK3	SGK3	4	0.038	0.055	0.689	0.491	0.775
P53355	DAPK1	DAPK1	3	0.057	0.083	0.688	0.491	0.775
Q02779	MLK2	MAP3K10	1	-0.191	0.281	-0.681	0.496	0.775
O94921	CDK14	CDK14	3	0.083	0.123	0.679	0.497	0.775
Q13164	ERK5	MAPK7	6	0.051	0.076	0.675	0.5	0.775
P08631	Hck	HCK	1	-0.028	0.041	-0.673	0.501	0.775
P14618	PKM	PKM	1	-0.028	0.041	-0.673	0.501	0.775
P16591	Fer	FER	1	-0.028	0.041	-0.673	0.501	0.775
P22455	FGFR4	FGFR4	1	-0.028	0.041	-0.673	0.501	0.775
P22607	FGFR3	FGFR3	1	-0.028	0.041	-0.673	0.501	0.775
P23458	JAK1	JAK1	1	-0.028	0.041	-0.673	0.501	0.775
P30530	AXL	AXL	1	-0.028	0.041	-0.673	0.501	0.775
Q12866	Mer	MERTK	1	-0.028	0.041	-0.673	0.501	0.775
Q15300	Ret iso3	RET	1	-0.028	0.041	-0.673	0.501	0.775
Q9UM73	ALK	ALK	1	-0.028	0.041	-0.673	0.501	0.775
O00444	PLK4	PLK4	1	0.124	0.187	0.663	0.507	0.779
Q8TAS1	KIS	UHMK1	5	0.121	0.189	0.643	0.52	0.785
P53779	JNK3	MAPK10	7	0.024	0.038	0.642	0.521	0.785
Q16566	CAMK4	CAMK4	2	-0.094	0.147	-0.635	0.525	0.785
P57059	SIK	SIK1	3	0.113	0.178	0.635	0.526	0.785
Q15139	PRKD1	PRKD1	18	-0.034	0.056	-0.599	0.549	0.815
P05129	PKCG	PRKCG	5	0.046	0.078	0.592	0.554	0.816
O43318	TAK1	MAP3K7	3	0.044	0.077	0.57	0.569	0.828
Q05655	PKCD	PRKCD	22	0.023	0.041	0.568	0.57	0.828
Q9H2G2	SLK	SLK	1	0.086	0.155	0.556	0.578	0.83
P50750	CDK9	CDK9	20	-0.026	0.047	-0.555	0.579	0.83
Q9UQM7	CAMK2A	CAMK2A	13	-0.048	0.087	-0.55	0.583	0.83
Q16644	MAPKAPK3	MAPKAPK3	2	0.031	0.06	0.519	0.604	0.855
P53778	P38G	MAPK12	6	0.021	0.043	0.493	0.622	0.867
O96013	PAK4	PAK4	2	-0.052	0.106	-0.493	0.622	0.867
Q15831	LKB1	STK11	4	0.05	0.102	0.487	0.626	0.867
O60674	JAK2	JAK2	2	0.021	0.044	0.48	0.631	0.867
Q16512	PKN1	PKN1	8	0.031	0.065	0.477	0.633	0.867
P50613	CDK7	CDK7	16	-0.019	0.041	-0.473	0.636	0.867
P27361	ERK1	MAPK3	111	0.011	0.024	0.442	0.659	0.888
P12931	Src	SRC	8	-0.033	0.075	-0.441	0.66	0.888
Q13188	MST2	STK3	3	0.051	0.117	0.434	0.664	0.888
Q13557	CAMK2D	CAMK2D	2	-0.067	0.159	-0.419	0.675	0.898
Q96J92	WNK4	WNK4	1	-0.094	0.232	-0.405	0.686	0.906
P08069	IGF1R	IGF1R	1	-0.105	0.276	-0.381	0.703	0.924
Q04759	PKCT	PRKCQ	4	-0.019	0.054	-0.358	0.721	0.934
P31751	Akt2	AKT2	19	0.014	0.039	0.355	0.723	0.934
Q86V86	Pim3	PIM3	4	-0.012	0.036	-0.344	0.731	0.934
Q9P1W9	Pim2	PIM2	4	-0.012	0.036	-0.344	0.731	0.934
Q00526	CDK3	CDK3	4	-0.026	0.075	-0.342	0.733	0.934
P22694	PKACB	PRKACB	2	0.01	0.029	0.331	0.741	0.939
Q6P5Z2	PKN3	PKN3	1	0.088	0.281	0.315	0.753	0.945
Q00536	CDK16	CDK16	2	-0.041	0.132	-0.313	0.755	0.945
O15530	PDK1	PDPK1	2	0.032	0.11	0.29	0.772	0.962
Q9UEW8	STLK3	STK39	1	0.078	0.282	0.276	0.783	0.967
Q9Y2U5	MEKK2	MAP3K2	1	-0.025	0.097	-0.259	0.795	0.967
Q5TCY1	TTBK1	TTBK1	2	0.02	0.081	0.245	0.807	0.967
P35269	GTF2F1	GTF2F1	2	0.041	0.177	0.231	0.817	0.967
P41279	Cot	MAP3K8	3	-0.018	0.076	-0.23	0.818	0.967
P43250	GRK6	GRK6	1	-0.063	0.286	-0.22	0.826	0.967
Q8IWU2	Lmr2	LMTK2	1	-0.021	0.096	-0.215	0.83	0.967
Q13555	CAMK2G	CAMK2G	2	0.026	0.128	0.206	0.837	0.967
Q2M2I8	AAK1	AAK1	1	0.058	0.283	0.205	0.838	0.967
O00311	CDC7	CDC7	17	0.01	0.049	0.2	0.841	0.967
P10398	ARAF	ARAF	3	-0.023	0.117	-0.199	0.842	0.967
O00141	SGK1	SGK1	19	-0.008	0.043	-0.197	0.844	0.967
P08581	Met	MET	2	0.013	0.069	0.194	0.846	0.967
P09769	FGR	FGR	2	0.013	0.069	0.194	0.846	0.967
Q05397	FAK	PTK2	3	0.011	0.061	0.188	0.851	0.967
P46020	PHKA1	PHKA1	2	0.04	0.217	0.186	0.852	0.967
Q16659	ERK3	MAPK6	2	0.02	0.113	0.181	0.856	0.967
P06241	Fyn	FYN	2	-0.01	0.061	-0.164	0.87	0.967
O75385	ULK1	ULK1	6	-0.014	0.085	-0.16	0.873	0.967
Q12851	GCK	MAP4K2	1	-0.015	0.094	-0.159	0.873	0.967
Q92918	HPK1	MAP4K1	1	-0.015	0.094	-0.159	0.873	0.967
Q8TD19	NEK9	NEK9	1	-0.045	0.282	-0.159	0.873	0.967
Q14680	MELK	MELK	6	0.015	0.101	0.144	0.886	0.973
Q6PHR2	ULK3	ULK3	1	0.038	0.281	0.134	0.893	0.973
Q9NYV4	CDK12	CDK12	8	0.008	0.074	0.112	0.911	0.973
Q9Y3S1	WNK2	WNK2	2	0.022	0.207	0.108	0.914	0.973
Q9HC98	NEK6	NEK6	4	0.008	0.077	0.106	0.916	0.973
Q9BUB5	Mnk1 iso2	MKNK1	2	0.027	0.256	0.104	0.917	0.973
Q16513	PKN2	PKN2	1	-0.019	0.187	-0.102	0.918	0.973
Q02156	PKCE	PRKCE	6	0.005	0.045	0.102	0.919	0.973
Q9UKI8	TLK1	TLK1	1	-0.018	0.184	-0.099	0.921	0.973
O60285	NuaK1	NUAK1	3	0.009	0.094	0.093	0.926	0.973
Q96Q15	SMG1	SMG1	2	-0.016	0.199	-0.083	0.934	0.973
P33981	TTK	TTK	7	-0.006	0.082	-0.079	0.937	0.973
P78362	SRPK2	SRPK2	1	-0.013	0.186	-0.069	0.945	0.973
P00540	MOS	MOS	1	0.013	0.186	0.068	0.946	0.973
Q13882	Brk	PTK6	1	0.008	0.113	0.067	0.946	0.973
Q86Z02	HIPK1	HIPK1	1	0.009	0.19	0.047	0.962	0.985
O00418	EEF2K	EEF2K	2	-0.007	0.179	-0.04	0.968	0.986
Q00535	CDK5	CDK5	41	0.001	0.037	0.024	0.981	0.992
P49760	CLK2	CLK2	1	-0.002	0.113	-0.017	0.986	0.992
O15111	IKKA	CHUK	2	-0.002	0.153	-0.016	0.987	0.992
P51955	NEK2	NEK2	3	0	0.11	-0.001	0.999	0.999

## Sheet: WT TR-57 Substrates
RoKAI App
KinID	KinName	KinGene	SubsProtein	SubsGene	Position	DataSource	Flanking	Quantification	ZScore	PValue	FDR
Q15139	PRKD1	PRKD1	A6ND36	FAM83G	S356	PhosphoSitePlus	YALVKAKsVDEIAKI	-0.145	-0.264	0.792	0.993
P27361	ERK1	MAPK3	C9JLW8	MCRIP1	S21	PhosphoSitePlus	kRtssPRsPPsSsEI	-0.145	-0.264	0.792	0.993
P28482	ERK2	MAPK1	C9JLW8	MCRIP1	S21	PhosphoSitePlus	kRtssPRsPPsSsEI	-0.145	-0.264	0.792	0.993
P06493	CDK1	CDK1	O00267	SUPT5H	S666	PhosphoSitePlus	VGGFAPMsPrISsPM	0.065	0.119	0.905	0.993
P24941	CDK2	CDK2	O00267	SUPT5H	S666	PhosphoSitePlus	VGGFAPMsPrISsPM	0.065	0.119	0.905	0.993
P50750	CDK9	CDK9	O00267	SUPT5H	S666	PhosphoSitePlus	VGGFAPMsPrISsPM	0.065	0.119	0.905	0.993
P50750	CDK9	CDK9	O00267	SUPT5H	T806	PhosphoSitePlus	tPHyGsQtPLHDGsR	-0.625	-1.139	0.255	0.993
P06493	CDK1	CDK1	O00399	DCTN6	T186	PhosphoSitePlus	KTMKGSStPVKN___	-0.335	-0.61	0.542	0.993
O00418	EEF2K	EEF2K	O00418	EEF2K	S445	PhosphoSitePlus	sGDsGyPsEkRGELD	0.295	0.538	0.59	0.993
P42345	mTOR	MTOR	O00418	EEF2K	S74	PhosphoSitePlus	ERYsssGsPANsFHF	-0.465	-0.847	0.397	0.993
P06493	CDK1	CDK1	O00429	DNM1L	S616	PhosphoSitePlus	PIPIMPAsPQKGHAV	0.025	0.046	0.963	0.993
P24941	CDK2	CDK2	O00429	DNM1L	S616	PhosphoSitePlus	PIPIMPAsPQKGHAV	0.025	0.046	0.963	0.993
P27361	ERK1	MAPK3	O00429	DNM1L	S616	PhosphoSitePlus	PIPIMPAsPQKGHAV	0.025	0.046	0.963	0.993
P28482	ERK2	MAPK1	O00429	DNM1L	S616	PhosphoSitePlus	PIPIMPAsPQKGHAV	0.025	0.046	0.963	0.993
P31749	Akt1	AKT1	O00429	DNM1L	S616	PhosphoSitePlus	PIPIMPAsPQKGHAV	0.025	0.046	0.963	0.993
Q00535	CDK5	CDK5	O00429	DNM1L	S616	PhosphoSitePlus	PIPIMPAsPQKGHAV	0.025	0.046	0.963	0.993
Q05655	PKCD	PRKCD	O00429	DNM1L	S616	PhosphoSitePlus	PIPIMPAsPQKGHAV	0.025	0.046	0.963	0.993
P06493	CDK1	CDK1	O00443	PIK3C2A	S259	PhosphoSitePlus	kVSNLQVsPkSEDIS	-0.535	-0.975	0.33	0.993
Q96GD4	AurB	AURKB	O00571	DDX3X	S594	PhosphoSitePlus	rSKssrFsGGFGArD	-1.485	-2.706	0.0068	0.522
P06493	CDK1	CDK1	O00571	DDX3X	T323	PhosphoSitePlus	GCHLLVAtPGRLVDM	-0.065	-0.118	0.906	0.993
P24941	CDK2	CDK2	O14497	ARID1A	S363	PhosphoSitePlus	RSHHAPMsPGssGGG	0.075	0.137	0.891	0.993
P68400	CK2A1	CSNK2A1	O14737	PDCD5	S119	PhosphoSitePlus	NRRKVMDsDEDDDy_	-0.005	-0.009	0.993	0.993
P06493	CDK1	CDK1	O14745	SLC9A3R1	S280	PhosphoSitePlus	LAEAALEsPRPALVR	-0.175	-0.318	0.75	0.993
P43250	GRK6	GRK6	O14745	SLC9A3R1	S290	PhosphoSitePlus	PALVRsAssDtsEEL	-0.155	-0.282	0.778	0.993
O14757	Chk1	CHEK1	O14757	CHEK1	S296	PhosphoSitePlus	GFskHIQsNLDFsPV	0.415	0.757	0.449	0.993
Q13535	ATR	ATR	O14757	CHEK1	S296	PhosphoSitePlus	GFskHIQsNLDFsPV	0.415	0.757	0.449	0.993
Q13315	ATM	ATM	O14757	CHEK1	S317	Signor	ENVkYsssQPEPRTG	0.545	0.994	0.32	0.993
Q13535	ATR	ATR	O14757	CHEK1	S317	PhosphoSitePlus	ENVkYsssQPEPRTG	0.545	0.994	0.32	0.993
Q96GD4	AurB	AURKB	O14777	NDC80	S5	PhosphoSitePlus	___MKRSsVSSGGAG	-0.905	-1.649	0.0991	0.993
O14965	AurA	AURKA	O14777	NDC80	S69	PhosphoSitePlus	sGHGsRNsQLGIFSs	-0.335	-0.61	0.542	0.993
Q96GD4	AurB	AURKB	O14777	NDC80	S69	PhosphoSitePlus	sGHGsRNsQLGIFSs	-0.335	-0.61	0.542	0.993
O14920	IKKB	IKBKB	O14920	IKBKB	S672	Signor	VRGPVsGsPDsMNAs	-0.035	-0.063	0.95	0.993
O43293	DAPK3	DAPK3	O14950	MYL12B	S20	PhosphoSitePlus	KRPQRAtsNVFAMFD	0.095	0.174	0.862	0.993
P53355	DAPK1	DAPK1	O14950	MYL12B	S20	PhosphoSitePlus	KRPQRAtsNVFAMFD	0.095	0.174	0.862	0.993
Q12852	DLK	MAP3K12	O14950	MYL12B	S20	PhosphoSitePlus	KRPQRAtsNVFAMFD	0.095	0.174	0.862	0.993
Q13418	ILK	ILK	O14950	MYL12B	S20	PhosphoSitePlus	KRPQRAtsNVFAMFD	0.095	0.174	0.862	0.993
Q13464	ROCK1	ROCK1	O14950	MYL12B	S20	PhosphoSitePlus	KRPQRAtsNVFAMFD	0.095	0.174	0.862	0.993
Q15746	smMLCK	MYLK	O14950	MYL12B	S20	PhosphoSitePlus	KRPQRAtsNVFAMFD	0.095	0.174	0.862	0.993
Q96GD4	AurB	AURKB	O14950	MYL12B	S20	PhosphoSitePlus	KRPQRAtsNVFAMFD	0.095	0.174	0.862	0.993
O43293	DAPK3	DAPK3	O14950	MYL12B	T19	PhosphoSitePlus	KKRPQRAtsNVFAMF	1.235	2.252	0.0243	0.897
Q12852	DLK	MAP3K12	O14950	MYL12B	T19	PhosphoSitePlus	KKRPQRAtsNVFAMF	1.235	2.252	0.0243	0.897
Q13418	ILK	ILK	O14950	MYL12B	T19	PhosphoSitePlus	KKRPQRAtsNVFAMF	1.235	2.252	0.0243	0.897
Q13464	ROCK1	ROCK1	O14950	MYL12B	T19	PhosphoSitePlus	KKRPQRAtsNVFAMF	1.235	2.252	0.0243	0.897
Q15746	smMLCK	MYLK	O14950	MYL12B	T19	PhosphoSitePlus	KKRPQRAtsNVFAMF	1.235	2.252	0.0243	0.897
O60285	NuaK1	NUAK1	O14974	PPP1R12A	S445	PhosphoSitePlus	LGLRktGsyGALAEI	-0.035	-0.063	0.95	0.993
P06493	CDK1	CDK1	O14980	XPO1	S391	PhosphoSitePlus	sPFsTsAsPLLsGsQ	0.135	0.247	0.805	0.993
P24941	CDK2	CDK2	O15014	ZNF609	T722	PhosphoSitePlus	FTVNPALtPAKDKKK	0.185	0.338	0.736	0.993
Q13557	CAMK2D	CAMK2D	O15084	ANKRD28	S1011	PhosphoSitePlus	TNTskTVsFEALPIM	-0.515	-0.938	0.348	0.993
O14757	Chk1	CHEK1	O15151	MDM4	S342	PhosphoSitePlus	SkLTHSLsTSDITAI	0.675	1.231	0.218	0.993
O96017	Chk2	CHEK2	O15151	MDM4	S342	PhosphoSitePlus	SkLTHSLsTSDITAI	0.675	1.231	0.218	0.993
Q13131	AMPKA1	PRKAA1	O15151	MDM4	S342	PhosphoSitePlus	SkLTHSLsTSDITAI	0.675	1.231	0.218	0.993
Q13315	ATM	ATM	O15151	MDM4	S342	Signor	SkLTHSLsTSDITAI	0.675	1.231	0.218	0.993
P48729	CK1A	CSNK1A1	O15169	AXIN1	S77	Signor	YEPEGsAsPtPPyLK	0.575	1.049	0.294	0.993
P06493	CDK1	CDK1	O15446	POLR1G	S285	PhosphoSitePlus	PLEDtVLsPtKKRKR	-0.095	-0.173	0.863	0.993
P49137	MAPKAPK2	MAPKAPK2	O15511	ARPC5	S77	PhosphoSitePlus	AVKDrAGsIVLKVLI	0.205	0.374	0.708	0.993
P49841	GSK3B	GSK3B	O15516	CLOCK	S427	PhosphoSitePlus	ALERFDHsPtPsASs	-0.005	-0.009	0.993	0.993
Q00535	CDK5	CDK5	O15516	CLOCK	T461	PhosphoSitePlus	KIPTDTstPPRQHLP	-0.285	-0.519	0.604	0.993
P27361	ERK1	MAPK3	O15525	MAFG	S124	PhosphoSitePlus	FARTVARsPVAPARG	-0.035	-0.063	0.95	0.993
O15530	PDK1	PDPK1	O15530	PDPK1	S241	PhosphoSitePlus	skQARANsFVGtAQy	-0.205	-0.373	0.709	0.993
Q04759	PKCT	PRKCQ	O15530	PDPK1	S241	PhosphoSitePlus	skQARANsFVGtAQy	-0.205	-0.373	0.709	0.993
Q16512	PKN1	PKN1	O15553	MEFV	S242	PhosphoSitePlus	SGKMRPRsLEVTIST	-0.135	-0.246	0.806	0.993
Q16513	PKN2	PKN2	O15553	MEFV	S242	PhosphoSitePlus	SGKMRPRsLEVTIST	-0.135	-0.246	0.806	0.993
P06493	CDK1	CDK1	O43148	RNMT	T77	PhosphoSitePlus	SSSCGKDtPsKKRKL	-0.565	-1.029	0.303	0.993
P68400	CK2A1	CSNK2A1	O43156	TTI1	S828	PhosphoSitePlus	DVADGNVsDFDNEEE	0.465	0.848	0.396	0.993
P24941	CDK2	CDK2	O43303	CCP110	S372	PhosphoSitePlus	PsPEPsMsPKMHRRR	0.035	0.064	0.949	0.993
O14965	AurA	AURKA	O43379	WDR62	S32	PhosphoSitePlus	VPARRGQssPPPAPP	-0.195	-0.355	0.723	0.993
O14965	AurA	AURKA	O43379	WDR62	S33	PhosphoSitePlus	PARRGQssPPPAPPI	-0.035	-0.063	0.95	0.993
O14965	AurA	AURKA	O43379	WDR62	S49	PhosphoSitePlus	LRRRtRLstAsEEtV	-0.155	-0.282	0.778	0.993
P31751	Akt2	AKT2	O43516	WIPF1	T398	PhosphoSitePlus	TSRALPAtPQLPSrS	0.585	1.067	0.286	0.993
O00141	SGK1	SGK1	O43524	FOXO3	S253	Signor	APRRRAVsMDNSNkY	0.465	0.848	0.396	0.993
P11309	Pim1	PIM1	O43524	FOXO3	S253	PhosphoSitePlus	APRRRAVsMDNSNkY	0.465	0.848	0.396	0.993
P31749	Akt1	AKT1	O43524	FOXO3	S253	PhosphoSitePlus	APRRRAVsMDNSNkY	0.465	0.848	0.396	0.993
P31751	Akt2	AKT2	O43524	FOXO3	S253	Signor	APRRRAVsMDNSNkY	0.465	0.848	0.396	0.993
Q96BR1	SGK3	SGK3	O43524	FOXO3	S253	Signor	APRRRAVsMDNSNkY	0.465	0.848	0.396	0.993
Q9Y243	Akt3	AKT3	O43524	FOXO3	S253	Signor	APRRRAVsMDNSNkY	0.465	0.848	0.396	0.993
O00141	SGK1	SGK1	O43524	FOXO3	S315	PhosphoSitePlus	DFRsRTNsNAstVsG	-0.335	-0.61	0.542	0.993
P31749	Akt1	AKT1	O43524	FOXO3	S315	Signor	DFRsRTNsNAstVsG	-0.335	-0.61	0.542	0.993
P31751	Akt2	AKT2	O43524	FOXO3	S315	Signor	DFRsRTNsNAstVsG	-0.335	-0.61	0.542	0.993
Q9Y243	Akt3	AKT3	O43524	FOXO3	S315	Signor	DFRsRTNsNAstVsG	-0.335	-0.61	0.542	0.993
P27361	ERK1	MAPK3	O43524	FOXO3	S425	PhosphoSitePlus	TKGsGLGsPtSSFNS	0.255	0.465	0.642	0.993
P28482	ERK2	MAPK1	O43524	FOXO3	S425	PhosphoSitePlus	TKGsGLGsPtSSFNS	0.255	0.465	0.642	0.993
Q16539	P38A	MAPK14	O43524	FOXO3	S425	PhosphoSitePlus	TKGsGLGsPtSSFNS	0.255	0.465	0.642	0.993
O00141	SGK1	SGK1	O43524	FOXO3	T32	Signor	QsRPRsCtWPLQRPE	-1.075	-1.959	0.0501	0.993
P11309	Pim1	PIM1	O43524	FOXO3	T32	PhosphoSitePlus	QsRPRsCtWPLQRPE	-1.075	-1.959	0.0501	0.993
P31749	Akt1	AKT1	O43524	FOXO3	T32	PhosphoSitePlus	QsRPRsCtWPLQRPE	-1.075	-1.959	0.0501	0.993
P31751	Akt2	AKT2	O43524	FOXO3	T32	Signor	QsRPRsCtWPLQRPE	-1.075	-1.959	0.0501	0.993
Q9Y243	Akt3	AKT3	O43524	FOXO3	T32	Signor	QsRPRsCtWPLQRPE	-1.075	-1.959	0.0501	0.993
P06493	CDK1	CDK1	O43663	PRC1	T481	PhosphoSitePlus	RrGLAPNtPGkARkL	-0.425	-0.774	0.439	0.993
Q00536	CDK16	CDK16	O43663	PRC1	T481	PhosphoSitePlus	RrGLAPNtPGkARkL	-0.425	-0.774	0.439	0.993
P06493	CDK1	CDK1	O43683	BUB1	S593	PhosphoSitePlus	CNktLAPsPksPGDF	-0.385	-0.701	0.483	0.993
P31751	Akt2	AKT2	O43765	SGTA	S305	PhosphoSitePlus	QIRsRtPsAsNDDQQ	0.115	0.21	0.834	0.993
P17612	PKACA	PRKACA	O43768	ENSA	S109	PhosphoSitePlus	DLPQRkssLVtskLA	0.175	0.319	0.749	0.993
Q13976	PKG1 iso2	PRKG1	O43768	ENSA	S109	PhosphoSitePlus	DLPQRkssLVtskLA	0.175	0.319	0.749	0.993
P11802	CDK4	CDK4	O43791	SPOP	S6	PhosphoSitePlus	__MSRVPsPPPPAEM	-0.325	-0.592	0.554	0.993
P19784	CK2A2	CSNK2A2	O43896	KIF1C	S1092	Signor	PRMRRQRsAPDLKES	0.585	1.067	0.286	0.993
P68400	CK2A1	CSNK2A1	O43896	KIF1C	S1092	Signor	PRMRRQRsAPDLKES	0.585	1.067	0.286	0.993
P24941	CDK2	CDK2	O60271	SPAG9	T586	PhosphoSitePlus	NAPtSHVtPsVKKRs	0.275	0.502	0.616	0.993
O00141	SGK1	SGK1	O60343	TBC1D4	S318	PhosphoSitePlus	EFRsRCssVtGVQRR	-0.445	-0.811	0.418	0.993
P31749	Akt1	AKT1	O60343	TBC1D4	S318	PhosphoSitePlus	EFRsRCssVtGVQRR	-0.445	-0.811	0.418	0.993
Q15418	p90RSK	RPS6KA1	O60343	TBC1D4	S318	PhosphoSitePlus	EFRsRCssVtGVQRR	-0.445	-0.811	0.418	0.993
O00141	SGK1	SGK1	O60343	TBC1D4	S341	PhosphoSitePlus	QPRRRHAsAPsHVQP	-0.825	-1.503	0.133	0.993
P31749	Akt1	AKT1	O60343	TBC1D4	S341	PhosphoSitePlus	QPRRRHAsAPsHVQP	-0.825	-1.503	0.133	0.993
Q15418	p90RSK	RPS6KA1	O60343	TBC1D4	S341	PhosphoSitePlus	QPRRRHAsAPsHVQP	-0.825	-1.503	0.133	0.993
O00141	SGK1	SGK1	O60343	TBC1D4	S570	PhosphoSitePlus	AKRsLtssLENIFsr	-0.245	-0.446	0.656	0.993
P31749	Akt1	AKT1	O60343	TBC1D4	S570	PhosphoSitePlus	AKRsLtssLENIFsr	-0.245	-0.446	0.656	0.993
Q15418	p90RSK	RPS6KA1	O60343	TBC1D4	S570	PhosphoSitePlus	AKRsLtssLENIFsr	-0.245	-0.446	0.656	0.993
O00141	SGK1	SGK1	O60343	TBC1D4	S588	PhosphoSitePlus	RMRGRLGsVDsFERs	-0.245	-0.446	0.656	0.993
O14757	Chk1	CHEK1	O60343	TBC1D4	S588	PhosphoSitePlus	RMRGRLGsVDsFERs	-0.245	-0.446	0.656	0.993
P31749	Akt1	AKT1	O60343	TBC1D4	S588	PhosphoSitePlus	RMRGRLGsVDsFERs	-0.245	-0.446	0.656	0.993
Q15418	p90RSK	RPS6KA1	O60343	TBC1D4	S588	PhosphoSitePlus	RMRGRLGsVDsFERs	-0.245	-0.446	0.656	0.993
O00141	SGK1	SGK1	O60343	TBC1D4	S666	PhosphoSitePlus	GRAQGVRsPLLRQSS	-0.615	-1.121	0.262	0.993
P31749	Akt1	AKT1	O60343	TBC1D4	S666	PhosphoSitePlus	GRAQGVRsPLLRQSS	-0.615	-1.121	0.262	0.993
Q15418	p90RSK	RPS6KA1	O60343	TBC1D4	S666	PhosphoSitePlus	GRAQGVRsPLLRQSS	-0.615	-1.121	0.262	0.993
O00141	SGK1	SGK1	O60343	TBC1D4	T642	PhosphoSitePlus	QFRRRAHtFsHPPss	0.115	0.21	0.834	0.993
P31749	Akt1	AKT1	O60343	TBC1D4	T642	PhosphoSitePlus	QFRRRAHtFsHPPss	0.115	0.21	0.834	0.993
Q15418	p90RSK	RPS6KA1	O60343	TBC1D4	T642	PhosphoSitePlus	QFRRRAHtFsHPPss	0.115	0.21	0.834	0.993
P28482	ERK2	MAPK1	O60504	SORBS3	S530	Signor	DGPQLPtsPRLTAAA	0.215	0.392	0.695	0.993
P06493	CDK1	CDK1	O60566	BUB1B	S1043	PhosphoSitePlus	WkVGkLtsPGALLFQ	-0.255	-0.464	0.642	0.993
P33981	TTK	TTK	O60566	BUB1B	S1043	PhosphoSitePlus	WkVGkLtsPGALLFQ	-0.255	-0.464	0.642	0.993
P06493	CDK1	CDK1	O60566	BUB1B	S543	PhosphoSitePlus	LsEkKNksPPADPPR	0.195	0.356	0.722	0.993
P33981	TTK	TTK	O60566	BUB1B	S543	PhosphoSitePlus	LsEkKNksPPADPPR	0.195	0.356	0.722	0.993
P06493	CDK1	CDK1	O60566	BUB1B	S670	PhosphoSitePlus	TLsIkkLsPIIEDsR	-0.135	-0.246	0.806	0.993
P33981	TTK	TTK	O60566	BUB1B	S670	PhosphoSitePlus	TLsIkkLsPIIEDsR	-0.135	-0.246	0.806	0.993
P49841	GSK3B	GSK3B	O60716	CTNND1	S252	Signor	MEGyrAPsRQDVyGP	-0.195	-0.355	0.723	0.993
P48729	CK1A	CSNK1A1	O60716	CTNND1	S268	PhosphoSitePlus	PQVRVGGssVDLHRF	0.635	1.158	0.247	0.993
P49674	CK1E	CSNK1E	O60716	CTNND1	S268	PhosphoSitePlus	PQVRVGGssVDLHRF	0.635	1.158	0.247	0.993
Q02156	PKCE	PRKCE	O60716	CTNND1	S268	PhosphoSitePlus	PQVRVGGssVDLHRF	0.635	1.158	0.247	0.993
P27361	ERK1	MAPK3	O60716	CTNND1	T308	PhosphoSitePlus	DyGtARRtGtPsDPR	0.575	1.049	0.294	0.993
P28482	ERK2	MAPK1	O60716	CTNND1	T308	PhosphoSitePlus	DyGtARRtGtPsDPR	0.575	1.049	0.294	0.993
P27361	ERK1	MAPK3	O60716	CTNND1	T310	PhosphoSitePlus	GtARRtGtPsDPRRR	0.435	0.793	0.428	0.993
P28482	ERK2	MAPK1	O60716	CTNND1	T310	PhosphoSitePlus	GtARRtGtPsDPRRR	0.435	0.793	0.428	0.993
P49841	GSK3B	GSK3B	O60716	CTNND1	T310	Signor	GtARRtGtPsDPRRR	0.435	0.793	0.428	0.993
P27361	ERK1	MAPK3	O60716	CTNND1	T906	PhosphoSitePlus	sLDNNystPNERGDH	-0.645	-1.175	0.24	0.993
P28482	ERK2	MAPK1	O60716	CTNND1	T906	PhosphoSitePlus	sLDNNystPNERGDH	-0.645	-1.175	0.24	0.993
P67870	CK2B	CSNK2B	O60763	USO1	S942	Signor	EEEDELEsGDQEDED	-1.305	-2.378	0.0174	0.757
P17612	PKACA	PRKACA	O60825	PFKFB2	S466	PhosphoSitePlus	PVRMRRNsFtPLssS	0.175	0.319	0.749	0.993
P23443	p70S6K	RPS6KB1	O60825	PFKFB2	S466	Signor	PVRMRRNsFtPLssS	0.175	0.319	0.749	0.993
P31749	Akt1	AKT1	O60825	PFKFB2	S466	PhosphoSitePlus	PVRMRRNsFtPLssS	0.175	0.319	0.749	0.993
P51812	RSK2	RPS6KA3	O60825	PFKFB2	S466	Signor	PVRMRRNsFtPLssS	0.175	0.319	0.749	0.993
P54646	AMPKA2	PRKAA2	O60825	PFKFB2	S466	Signor	PVRMRRNsFtPLssS	0.175	0.319	0.749	0.993
Q13131	AMPKA1	PRKAA1	O60825	PFKFB2	S466	PhosphoSitePlus	PVRMRRNsFtPLssS	0.175	0.319	0.749	0.993
Q13315	ATM	ATM	O60934	NBN	S343	PhosphoSitePlus	TtPGPsLsQGVsVDE	1.205	2.197	0.028	0.929
Q13535	ATR	ATR	O60934	NBN	S343	PhosphoSitePlus	TtPGPsLsQGVsVDE	1.205	2.197	0.028	0.929
Q13315	ATM	ATM	O60934	NBN	S397	PhosphoSitePlus	EQKFRMLsQDAPtVK	1.415	2.58	0.00989	0.582
P24941	CDK2	CDK2	O60934	NBN	S432	PhosphoSitePlus	RIPNyQLsPtKLPsI	-0.055	-0.1	0.921	0.993
P19784	CK2A2	CSNK2A2	O60936	NOL3	T149	Signor	SEAVQSGtPEEPEPE	0.215	0.392	0.695	0.993
P68400	CK2A1	CSNK2A1	O60936	NOL3	T149	PhosphoSitePlus	SEAVQSGtPEEPEPE	0.215	0.392	0.695	0.993
Q5S007	LRRK2	LRRK2	O75061	DNAJC6	S570	PhosphoSitePlus	sATstSAsPtLRVGE	-0.495	-0.902	0.367	0.993
P06493	CDK1	CDK1	O75122	CLASP2	S1013	PhosphoSitePlus	HSMPtHssPRsRDyN	-0.035	-0.063	0.95	0.993
P49841	GSK3B	GSK3B	O75122	CLASP2	S533	PhosphoSitePlus	QGCsREAsREssRDT	-1.035	-1.886	0.0593	0.993
O75385	ULK1	ULK1	O75143	ATG13	S355	PhosphoSitePlus	DTETVSNssEGRAsP	-0.185	-0.337	0.736	0.993
P06493	CDK1	CDK1	O75152	ZC3H11A	T321	PhosphoSitePlus	PETNIDKtPKKAQVs	-0.685	-1.248	0.212	0.993
P24941	CDK2	CDK2	O75152	ZC3H11A	T321	PhosphoSitePlus	PETNIDKtPKKAQVs	-0.685	-1.248	0.212	0.993
P06493	CDK1	CDK1	O75170	PPP6R2	S771	PhosphoSitePlus	ESGPRCSsPVDTECS	-0.675	-1.23	0.219	0.993
P24941	CDK2	CDK2	O75179	ANKRD17	S2042	PhosphoSitePlus	KEHyPVssPssPsPP	0.215	0.392	0.695	0.993
P24941	CDK2	CDK2	O75179	ANKRD17	S2045	PhosphoSitePlus	yPVssPssPsPPAQP	0.125	0.228	0.819	0.993
P42345	mTOR	MTOR	O75179	ANKRD17	S2045	PhosphoSitePlus	yPVssPssPsPPAQP	0.125	0.228	0.819	0.993
P24941	CDK2	CDK2	O75179	ANKRD17	S2401	PhosphoSitePlus	SSGVRAPsPAPSSVP	0.045	0.083	0.934	0.993
P06493	CDK1	CDK1	O75381	PEX14	S232	PhosphoSitePlus	NRRQFPPsPsAPKIP	-0.175	-0.318	0.75	0.993
P42345	mTOR	MTOR	O75385	ULK1	S758	PhosphoSitePlus	PVVFtVGsPPsGStP	0.315	0.575	0.566	0.993
O00311	CDC7	CDC7	O75475	PSIP1	S206	PhosphoSitePlus	MVkQPCPsEsDIItE	0.475	0.866	0.386	0.993
P24941	CDK2	CDK2	O75533	SF3B1	T142	PhosphoSitePlus	PFADGGktPDPkMNA	-0.405	-0.738	0.461	0.993
P24941	CDK2	CDK2	O75533	SF3B1	T211	PhosphoSitePlus	ADQtPGAtPkkLssW	-0.165	-0.3	0.764	0.993
P24941	CDK2	CDK2	O75533	SF3B1	T244	PhosphoSitePlus	GRAkGsEtPGAtPGs	0.095	0.174	0.862	0.993
P24941	CDK2	CDK2	O75533	SF3B1	T248	PhosphoSitePlus	GsEtPGAtPGsKIWD	0.405	0.739	0.46	0.993
Q13627	DYRK1A	DYRK1A	O75533	SF3B1	T273	PhosphoSitePlus	AtPGRGDtPGHAtPG	-0.235	-0.428	0.669	0.993
P24941	CDK2	CDK2	O75533	SF3B1	T313	PhosphoSitePlus	HGsGWAEtPRtDrGG	-0.235	-0.428	0.669	0.993
P24941	CDK2	CDK2	O75533	SF3B1	T354	PhosphoSitePlus	GGstPVLtPGKTPIG	0.485	0.885	0.376	0.993
P24941	CDK2	CDK2	O75533	SF3B1	T426	PhosphoSitePlus	AGyVPIRtPARkLtA	-0.275	-0.501	0.617	0.993
Q13627	DYRK1A	DYRK1A	O75533	SF3B1	T434	PhosphoSitePlus	PARkLtAtPtPLGGM	0.455	0.83	0.407	0.993
Q9Y463	DYRK1B	DYRK1B	O75533	SF3B1	T434	PhosphoSitePlus	PARkLtAtPtPLGGM	0.455	0.83	0.407	0.993
Q16539	P38A	MAPK14	O75676	RPS6KA4	S347	Signor	PVysPPGsPPPGDPR	-0.055	-0.1	0.921	0.993
P06493	CDK1	CDK1	O94761	RECQL4	S251	PhosphoSitePlus	EVSIRVGsPQPSSSG	-0.225	-0.41	0.682	0.993
P24941	CDK2	CDK2	O94761	RECQL4	S251	PhosphoSitePlus	EVSIRVGsPQPSSSG	-0.225	-0.41	0.682	0.993
P06493	CDK1	CDK1	O94762	RECQL5	S727	PhosphoSitePlus	sAHYGGPsPEKKAKS	-0.355	-0.647	0.518	0.993
P17612	PKACA	PRKACA	O94763	URI1	S372	PhosphoSitePlus	AKRKRKNstGsGHsA	0.075	0.137	0.891	0.993
P23443	p70S6K	RPS6KB1	O94763	URI1	S372	PhosphoSitePlus	AKRKRKNstGsGHsA	0.075	0.137	0.891	0.993
P06493	CDK1	CDK1	O94782	USP1	S313	PhosphoSitePlus	AtsDtLEsPPKIIPK	-0.745	-1.358	0.175	0.993
P17612	PKACA	PRKACA	O94875	SORBS2	S259	PhosphoSitePlus	DFRKRRKsEPAVGPP	0.545	0.994	0.32	0.993
O95835	LATS1	LATS1	O94885	SASH1	S407	PhosphoSitePlus	LSHGRtCsFGGFDLT	0.365	0.666	0.506	0.993
P06493	CDK1	CDK1	O94901	SUN1	S48	PhosphoSitePlus	KLDPVFDsPRMSRRS	-0.145	-0.264	0.792	0.993
P06493	CDK1	CDK1	O94916	NFAT5	T135	Signor	tVQQHPstPkRHtVL	-0.425	-0.774	0.439	0.993
Q00535	CDK5	CDK5	O94916	NFAT5	T135	PhosphoSitePlus	tVQQHPstPkRHtVL	-0.425	-0.774	0.439	0.993
Q15418	p90RSK	RPS6KA1	O95071	UBR5	T637	PhosphoSitePlus	PYKRRRstPAPKEEE	0.005	0.01	0.992	0.993
P06493	CDK1	CDK1	O95235	KIF20A	S532	PhosphoSitePlus	KEHsLQVsPSLEkGA	-1.295	-2.36	0.0183	0.772
P06493	CDK1	CDK1	O95235	KIF20A	S878	PhosphoSitePlus	RILRsRRsPLLKsGP	-1.035	-1.886	0.0593	0.993
Q96GD4	AurB	AURKB	O95235	KIF20A	S878	PhosphoSitePlus	RILRsRRsPLLKsGP	-1.035	-1.886	0.0593	0.993
Q13131	AMPKA1	PRKAA1	O95239	KIF4A	S801	PhosphoSitePlus	KLRRRtFsLTEVRGQ	0.685	1.249	0.212	0.993
Q96GD4	AurB	AURKB	O95239	KIF4A	S801	PhosphoSitePlus	KLRRRtFsLTEVRGQ	0.685	1.249	0.212	0.993
O14965	AurA	AURKA	O95239	KIF4A	T799	PhosphoSitePlus	PPKLRRRtFsLTEVR	0.105	0.192	0.848	0.993
Q96GD4	AurB	AURKB	O95239	KIF4A	T799	PhosphoSitePlus	PPKLRRRtFsLTEVR	0.105	0.192	0.848	0.993
P53350	PLK1	PLK1	O95251	KAT7	S57	PhosphoSitePlus	sQssQDssPVRNLQs	-1.845	-3.363	0.000772	0.198
P06493	CDK1	CDK1	O95251	KAT7	T85	PhosphoSitePlus	tRsQQQPtPVtPkKY	-0.125	-0.227	0.82	0.993
P06493	CDK1	CDK1	O95251	KAT7	T88	PhosphoSitePlus	QQQPtPVtPkKYPLR	-0.355	-0.647	0.518	0.993
P24941	CDK2	CDK2	O95251	KAT7	T88	PhosphoSitePlus	QQQPtPVtPkKYPLR	-0.355	-0.647	0.518	0.993
P24941	CDK2	CDK2	O95295	SNAPIN	S133	PhosphoSitePlus	sGIyPPGsPGk____	0.045	0.083	0.934	0.993
P12931	Src	SRC	O95297	MPZL1	Y263	PhosphoSitePlus	NksEsVVyADIRKN_	-0.145	-0.264	0.792	0.993
P49137	MAPKAPK2	MAPKAPK2	O95453	PARN	S557	PhosphoSitePlus	NHyYRNNsFTAPsTV	0.245	0.447	0.655	0.993
Q9H4A3	WNK1	WNK1	O95747	OXSR1	S325	PhosphoSitePlus	VRRVPGssGRLHKtE	-0.745	-1.358	0.175	0.993
P42345	mTOR	MTOR	O95747	OXSR1	S339	PhosphoSitePlus	EDGGWEWsDDEFDEE	-0.585	-1.066	0.286	0.993
P49137	MAPKAPK2	MAPKAPK2	O95816	BAG2	S20	PhosphoSitePlus	GRFCRSSsMADRSSR	0.955	1.741	0.0816	0.993
P27361	ERK1	MAPK3	O95817	BAG3	S289	PhosphoSitePlus	RsstPLHsPsPIRVH	0.635	1.158	0.247	0.993
P42345	mTOR	MTOR	O95817	BAG3	S289	PhosphoSitePlus	RsstPLHsPsPIRVH	0.635	1.158	0.247	0.993
P27361	ERK1	MAPK3	O95817	BAG3	T285	PhosphoSitePlus	GsPARsstPLHsPsP	0.585	1.067	0.286	0.993
P42345	mTOR	MTOR	O95817	BAG3	T285	PhosphoSitePlus	GsPARsstPLHsPsP	0.585	1.067	0.286	0.993
O60285	NuaK1	NUAK1	O95835	LATS1	S464	PhosphoSitePlus	NIPVRsNsFNNPLGN	-0.205	-0.373	0.709	0.993
Q9H093	NuaK2	NUAK2	O95835	LATS1	S464	PhosphoSitePlus	NIPVRsNsFNNPLGN	-0.205	-0.373	0.709	0.993
P06493	CDK1	CDK1	O95835	LATS1	S613	PhosphoSitePlus	EKKQITtsPItVRKN	0.185	0.338	0.736	0.993
O14965	AurA	AURKA	O95983	MBD3	S85	PhosphoSitePlus	RQRVRyDssNQVKGk	0.515	0.939	0.348	0.993
P06493	CDK1	CDK1	O95997	PTTG1	S165	Signor	LFQLGPPsPVKMPsP	-0.545	-0.993	0.321	0.993
P27361	ERK1	MAPK3	O95997	PTTG1	S165	Signor	LFQLGPPsPVKMPsP	-0.545	-0.993	0.321	0.993
P28482	ERK2	MAPK1	O95997	PTTG1	S165	Signor	LFQLGPPsPVKMPsP	-0.545	-0.993	0.321	0.993
Q9UQM7	CAMK2A	CAMK2A	O95997	PTTG1	S89	PhosphoSitePlus	KQKQPsFsAKKMTEK	-0.235	-0.428	0.669	0.993
O14920	IKKB	IKBKB	O95999	BCL10	S134	PhosphoSitePlus	DGAtNNLsRsNsDEs	0.605	1.103	0.27	0.993
O14920	IKKB	IKBKB	O95999	BCL10	S138	PhosphoSitePlus	NNLsRsNsDEsNFsE	0.525	0.957	0.338	0.993
O96013	PAK4	PAK4	O96013	PAK4	S474	PhosphoSitePlus	kEVPRRKsLVGtPyW	-0.275	-0.501	0.617	0.993
Q15139	PRKD1	PRKD1	O96013	PAK4	S474	PhosphoSitePlus	kEVPRRKsLVGtPyW	-0.275	-0.501	0.617	0.993
O96017	Chk2	CHEK2	O96017	CHEK2	S260	PhosphoSitePlus	KRKFAIGsAREADPA	0.505	0.921	0.357	0.993
O96017	Chk2	CHEK2	O96017	CHEK2	S379	PhosphoSitePlus	skILGEtsLMRtLCG	0.385	0.702	0.482	0.993
Q15759	P38B	MAPK11	P00533	EGFR	S1039	PhosphoSitePlus	tPLLSsLsAtsNNst	0.155	0.283	0.777	0.993
Q16539	P38A	MAPK14	P00533	EGFR	S1039	PhosphoSitePlus	tPLLSsLsAtsNNst	0.155	0.283	0.777	0.993
P27361	ERK1	MAPK3	P00533	EGFR	T693	PhosphoSitePlus	RELVEPLtPsGEAPN	0.675	1.231	0.218	0.993
P28482	ERK2	MAPK1	P00533	EGFR	T693	PhosphoSitePlus	RELVEPLtPsGEAPN	0.675	1.231	0.218	0.993
Q13237	PKG2	PRKG2	P00533	EGFR	T693	PhosphoSitePlus	RELVEPLtPsGEAPN	0.675	1.231	0.218	0.993
Q16539	P38A	MAPK14	P00533	EGFR	T693	PhosphoSitePlus	RELVEPLtPsGEAPN	0.675	1.231	0.218	0.993
P28482	ERK2	MAPK1	P00558	PGK1	S203	PhosphoSitePlus	yFAkALEsPERPFLA	0.145	0.265	0.791	0.993
P68400	CK2A1	CSNK2A1	P01106	MYC	S348	PhosphoSitePlus	KCtsPRssDtEENVk	0.745	1.359	0.174	0.993
P27361	ERK1	MAPK3	P01106	MYC	S62	PhosphoSitePlus	LLPtPPLsPsRRsGL	0.165	0.301	0.763	0.993
P28482	ERK2	MAPK1	P01106	MYC	S62	PhosphoSitePlus	LLPtPPLsPsRRsGL	0.165	0.301	0.763	0.993
P42345	mTOR	MTOR	P01106	MYC	S62	PhosphoSitePlus	LLPtPPLsPsRRsGL	0.165	0.301	0.763	0.993
P45983	JNK1 iso2	MAPK8	P01106	MYC	S62	PhosphoSitePlus	LLPtPPLsPsRRsGL	0.165	0.301	0.763	0.993
P45984	JNK2 iso2	MAPK9	P01106	MYC	S62	PhosphoSitePlus	LLPtPPLsPsRRsGL	0.165	0.301	0.763	0.993
P49841	GSK3B	GSK3B	P01106	MYC	S62	PhosphoSitePlus	LLPtPPLsPsRRsGL	0.165	0.301	0.763	0.993
P53350	PLK1	PLK1	P01106	MYC	S62	PhosphoSitePlus	LLPtPPLsPsRRsGL	0.165	0.301	0.763	0.993
P53779	JNK3	MAPK10	P01106	MYC	S62	PhosphoSitePlus	LLPtPPLsPsRRsGL	0.165	0.301	0.763	0.993
Q00535	CDK5	CDK5	P01106	MYC	S62	PhosphoSitePlus	LLPtPPLsPsRRsGL	0.165	0.301	0.763	0.993
Q13164	ERK5	MAPK7	P01106	MYC	S62	PhosphoSitePlus	LLPtPPLsPsRRsGL	0.165	0.301	0.763	0.993
O60885	BRD4	BRD4	P01106	MYC	T58	Signor	kkFELLPtPPLsPsR	0.665	1.213	0.225	0.993
P28482	ERK2	MAPK1	P01106	MYC	T58	PhosphoSitePlus	kkFELLPtPPLsPsR	0.665	1.213	0.225	0.993
P49840	GSK3A	GSK3A	P01106	MYC	T58	PhosphoSitePlus	kkFELLPtPPLsPsR	0.665	1.213	0.225	0.993
P49841	GSK3B	GSK3B	P01106	MYC	T58	PhosphoSitePlus	kkFELLPtPPLsPsR	0.665	1.213	0.225	0.993
P53779	JNK3	MAPK10	P01106	MYC	T58	PhosphoSitePlus	kkFELLPtPPLsPsR	0.665	1.213	0.225	0.993
P06493	CDK1	CDK1	P02545	LMNA	S22	PhosphoSitePlus	QAsstPLsPtRItRL	-0.835	-1.522	0.128	0.993
Q05655	PKCD	PRKCD	P02545	LMNA	S22	PhosphoSitePlus	QAsstPLsPtRItRL	-0.835	-1.522	0.128	0.993
P31749	Akt1	AKT1	P02545	LMNA	S301	PhosphoSitePlus	QsRIRIDsLsAQLsQ	0.425	0.775	0.438	0.993
P06493	CDK1	CDK1	P02545	LMNA	S390	PhosphoSitePlus	EEErLRLsPsPtsQR	1.605	2.926	0.00343	0.405
P06493	CDK1	CDK1	P02545	LMNA	S392	PhosphoSitePlus	ErLRLsPsPtsQRsR	-0.395	-0.72	0.472	0.993
Q00535	CDK5	CDK5	P02545	LMNA	S392	PhosphoSitePlus	ErLRLsPsPtsQRsR	-0.395	-0.72	0.472	0.993
P17252	PKCA	PRKCA	P02545	LMNA	S403	Signor	QRsRGRAssHssQtQ	0.125	0.228	0.819	0.993
P17252	PKCA	PRKCA	P02545	LMNA	S404	Signor	RsRGRAssHssQtQG	0.555	1.012	0.311	0.993
P31749	Akt1	AKT1	P02545	LMNA	S404	PhosphoSitePlus	RsRGRAssHssQtQG	0.555	1.012	0.311	0.993
P06493	CDK1	CDK1	P02545	LMNA	T19	PhosphoSitePlus	sGAQAsstPLsPtRI	0.075	0.137	0.891	0.993
P17252	PKCA	PRKCA	P04049	RAF1	S233	Signor	VSSQHrystPHAFtF	0.165	0.301	0.763	0.993
P17612	PKACA	PRKACA	P04049	RAF1	S233	Signor	VSSQHrystPHAFtF	0.165	0.301	0.763	0.993
O95835	LATS1	LATS1	P04049	RAF1	S259	PhosphoSitePlus	sQRQRststPNVHMV	0.145	0.265	0.791	0.993
P04049	RAF1	RAF1	P04049	RAF1	S259	PhosphoSitePlus	sQRQRststPNVHMV	0.145	0.265	0.791	0.993
P17612	PKACA	PRKACA	P04049	RAF1	S259	PhosphoSitePlus	sQRQRststPNVHMV	0.145	0.265	0.791	0.993
P31749	Akt1	AKT1	P04049	RAF1	S259	Signor	sQRQRststPNVHMV	0.145	0.265	0.791	0.993
Q13131	AMPKA1	PRKAA1	P04049	RAF1	S259	PhosphoSitePlus	sQRQRststPNVHMV	0.145	0.265	0.791	0.993
P28482	ERK2	MAPK1	P04049	RAF1	S29	Signor	FDGSSCIsPtIVQQF	-0.885	-1.613	0.107	0.993
P27361	ERK1	MAPK3	P04049	RAF1	S301	PhosphoSitePlus	sssPNNLsPtGWsQP	-0.275	-0.501	0.617	0.993
P28482	ERK2	MAPK1	P04049	RAF1	S301	Signor	sssPNNLsPtGWsQP	-0.275	-0.501	0.617	0.993
P31749	Akt1	AKT1	P04150	NR3C1	S134	PhosphoSitePlus	ANLNRstsVPENPkS	0.685	1.249	0.212	0.993
Q16539	P38A	MAPK14	P04150	NR3C1	S134	PhosphoSitePlus	ANLNRstsVPENPkS	0.685	1.249	0.212	0.993
Q05655	PKCD	PRKCD	P04406	GAPDH	S241	PhosphoSitePlus	RVPtANVsVVDLtCR	0.025	0.046	0.963	0.993
O14965	AurA	AURKA	P04637	TP53	S315	PhosphoSitePlus	LPNNtsssPQPkkkP	-0.365	-0.665	0.506	0.993
P06493	CDK1	CDK1	P04637	TP53	S315	PhosphoSitePlus	LPNNtsssPQPkkkP	-0.365	-0.665	0.506	0.993
P24941	CDK2	CDK2	P04637	TP53	S315	PhosphoSitePlus	LPNNtsssPQPkkkP	-0.365	-0.665	0.506	0.993
P50750	CDK9	CDK9	P04637	TP53	S315	PhosphoSitePlus	LPNNtsssPQPkkkP	-0.365	-0.665	0.506	0.993
P51955	NEK2	NEK2	P04637	TP53	S315	PhosphoSitePlus	LPNNtsssPQPkkkP	-0.365	-0.665	0.506	0.993
O60285	NuaK1	NUAK1	P04637	TP53	S392	PhosphoSitePlus	FktEGPDsD______	0.085	0.155	0.876	0.993
P19525	PKR	EIF2AK2	P04637	TP53	S392	PhosphoSitePlus	FktEGPDsD______	0.085	0.155	0.876	0.993
P27361	ERK1	MAPK3	P04637	TP53	S392	PhosphoSitePlus	FktEGPDsD______	0.085	0.155	0.876	0.993
P50613	CDK7	CDK7	P04637	TP53	S392	PhosphoSitePlus	FktEGPDsD______	0.085	0.155	0.876	0.993
P50750	CDK9	CDK9	P04637	TP53	S392	PhosphoSitePlus	FktEGPDsD______	0.085	0.155	0.876	0.993
P67870	CK2B	CSNK2B	P04637	TP53	S392	PhosphoSitePlus	FktEGPDsD______	0.085	0.155	0.876	0.993
P68400	CK2A1	CSNK2A1	P04637	TP53	S392	PhosphoSitePlus	FktEGPDsD______	0.085	0.155	0.876	0.993
Q15831	LKB1	STK11	P04637	TP53	S392	PhosphoSitePlus	FktEGPDsD______	0.085	0.155	0.876	0.993
Q16539	P38A	MAPK14	P04637	TP53	S392	Signor	FktEGPDsD______	0.085	0.155	0.876	0.993
P23443	p70S6K	RPS6KB1	P04792	HSPB1	S15	Signor	FsLLrGPsWDPFrDW	-0.415	-0.756	0.45	0.993
P49137	MAPKAPK2	MAPKAPK2	P04792	HSPB1	S15	PhosphoSitePlus	FsLLrGPsWDPFrDW	-0.415	-0.756	0.45	0.993
Q13976	PKG1 iso2	PRKG1	P04792	HSPB1	S15	PhosphoSitePlus	FsLLrGPsWDPFrDW	-0.415	-0.756	0.45	0.993
Q16644	MAPKAPK3	MAPKAPK3	P04792	HSPB1	S15	Signor	FsLLrGPsWDPFrDW	-0.415	-0.756	0.45	0.993
Q16539	P38A	MAPK14	P04792	HSPB1	S176	PhosphoSitePlus	MPkLAtQsNEItIPV	0.375	0.684	0.494	0.993
P17612	PKACA	PRKACA	P04792	HSPB1	S82	PhosphoSitePlus	RALsRQLssGVsEIr	0.415	0.757	0.449	0.993
P23443	p70S6K	RPS6KB1	P04792	HSPB1	S82	Signor	RALsRQLssGVsEIr	0.415	0.757	0.449	0.993
P31749	Akt1	AKT1	P04792	HSPB1	S82	PhosphoSitePlus	RALsRQLssGVsEIr	0.415	0.757	0.449	0.993
P31751	Akt2	AKT2	P04792	HSPB1	S82	Signor	RALsRQLssGVsEIr	0.415	0.757	0.449	0.993
P49137	MAPKAPK2	MAPKAPK2	P04792	HSPB1	S82	PhosphoSitePlus	RALsRQLssGVsEIr	0.415	0.757	0.449	0.993
Q13237	PKG2	PRKG2	P04792	HSPB1	S82	Signor	RALsRQLssGVsEIr	0.415	0.757	0.449	0.993
Q13976	PKG1 iso2	PRKG1	P04792	HSPB1	S82	PhosphoSitePlus	RALsRQLssGVsEIr	0.415	0.757	0.449	0.993
Q15139	PRKD1	PRKD1	P04792	HSPB1	S82	PhosphoSitePlus	RALsRQLssGVsEIr	0.415	0.757	0.449	0.993
Q16644	MAPKAPK3	MAPKAPK3	P04792	HSPB1	S82	Signor	RALsRQLssGVsEIr	0.415	0.757	0.449	0.993
Q9UBS0	P70S6KB	RPS6KB2	P04792	HSPB1	S82	PhosphoSitePlus	RALsRQLssGVsEIr	0.415	0.757	0.449	0.993
Q9Y243	Akt3	AKT3	P04792	HSPB1	S82	Signor	RALsRQLssGVsEIr	0.415	0.757	0.449	0.993
P17252	PKCA	PRKCA	P05023	ATP1A1	S16	Signor	kyEPAAVsEQGDkKG	0.055	0.101	0.92	0.993
P28482	ERK2	MAPK1	P05023	ATP1A1	S16	Signor	kyEPAAVsEQGDkKG	0.055	0.101	0.92	0.993
Q05513	PKCZ	PRKCZ	P05023	ATP1A1	S16	Signor	kyEPAAVsEQGDkKG	0.055	0.101	0.92	0.993
P12931	Src	SRC	P05023	ATP1A1	Y260	PhosphoSitePlus	tARGIVVytGDrtVM	-0.225	-0.41	0.682	0.993
O75582	MSK1	RPS6KA5	P05114	HMGN1	S7	Signor	_MPkRkVssAEGAAk	1.795	3.272	0.00107	0.245
O75676	MSK2	RPS6KA4	P05114	HMGN1	S7	Signor	_MPkRkVssAEGAAk	1.795	3.272	0.00107	0.245
P17612	PKACA	PRKACA	P05114	HMGN1	S7	Signor	_MPkRkVssAEGAAk	1.795	3.272	0.00107	0.245
P51812	RSK2	RPS6KA3	P05114	HMGN1	S7	Signor	_MPkRkVssAEGAAk	1.795	3.272	0.00107	0.245
P68400	CK2A1	CSNK2A1	P05114	HMGN1	S7	PhosphoSitePlus	_MPkRkVssAEGAAk	1.795	3.272	0.00107	0.245
P68400	CK2A1	CSNK2A1	P05114	HMGN1	S8	PhosphoSitePlus	MPkRkVssAEGAAkE	-0.525	-0.956	0.339	0.993
P68400	CK2A1	CSNK2A1	P05114	HMGN1	S86	PhosphoSitePlus	GEtktEEsPAsDEAG	1.085	1.978	0.0479	0.993
P68400	CK2A1	CSNK2A1	P05114	HMGN1	S89	PhosphoSitePlus	ktEEsPAsDEAGEkE	0.745	1.359	0.174	0.993
P49840	GSK3A	GSK3A	P05412	JUN	S243	Signor	PGEtPPLsPIDMEsQ	0.415	0.757	0.449	0.993
P49841	GSK3B	GSK3B	P05412	JUN	S243	PhosphoSitePlus	PGEtPPLsPIDMEsQ	0.415	0.757	0.449	0.993
P68400	CK2A1	CSNK2A1	P05412	JUN	S243	PhosphoSitePlus	PGEtPPLsPIDMEsQ	0.415	0.757	0.449	0.993
Q92630	DYRK2	DYRK2	P05412	JUN	S243	Signor	PGEtPPLsPIDMEsQ	0.415	0.757	0.449	0.993
P27361	ERK1	MAPK3	P05412	JUN	S63	PhosphoSitePlus	kNsDLLtsPDVGLLk	0.155	0.283	0.777	0.993
P28482	ERK2	MAPK1	P05412	JUN	S63	PhosphoSitePlus	kNsDLLtsPDVGLLk	0.155	0.283	0.777	0.993
P45983	JNK1 iso2	MAPK8	P05412	JUN	S63	PhosphoSitePlus	kNsDLLtsPDVGLLk	0.155	0.283	0.777	0.993
P45984	JNK2 iso2	MAPK9	P05412	JUN	S63	PhosphoSitePlus	kNsDLLtsPDVGLLk	0.155	0.283	0.777	0.993
P53779	JNK3	MAPK10	P05412	JUN	S63	Signor	kNsDLLtsPDVGLLk	0.155	0.283	0.777	0.993
Q00526	CDK3	CDK3	P05412	JUN	S63	PhosphoSitePlus	kNsDLLtsPDVGLLk	0.155	0.283	0.777	0.993
Q15139	PRKD1	PRKD1	P05412	JUN	S63	PhosphoSitePlus	kNsDLLtsPDVGLLk	0.155	0.283	0.777	0.993
Q8TD08	ERK7	MAPK15	P05412	JUN	S63	PhosphoSitePlus	kNsDLLtsPDVGLLk	0.155	0.283	0.777	0.993
Q96KB5	PBK	PBK	P05412	JUN	S63	PhosphoSitePlus	kNsDLLtsPDVGLLk	0.155	0.283	0.777	0.993
Q99986	VRK1	VRK1	P05412	JUN	S63	PhosphoSitePlus	kNsDLLtsPDVGLLk	0.155	0.283	0.777	0.993
Q9H4B4	PLK3	PLK3	P05412	JUN	S63	PhosphoSitePlus	kNsDLLtsPDVGLLk	0.155	0.283	0.777	0.993
P68400	CK2A1	CSNK2A1	P05455	SSB	S366	PhosphoSitePlus	GkktKFAsDDEHDEH	-0.155	-0.282	0.778	0.993
P06493	CDK1	CDK1	P05783	KRT18	S34	Signor	rPVssAAsVyAGAGG	0.335	0.611	0.541	0.993
P06493	CDK1	CDK1	P06400	RB1	S249	PhosphoSitePlus	AVIPINGsPRtPRRG	0.055	0.101	0.92	0.993
P11802	CDK4	CDK4	P06400	RB1	S249	Signor	AVIPINGsPRtPRRG	0.055	0.101	0.92	0.993
P24941	CDK2	CDK2	P06400	RB1	S249	PhosphoSitePlus	AVIPINGsPRtPRRG	0.055	0.101	0.92	0.993
Q16539	P38A	MAPK14	P06400	RB1	S249	PhosphoSitePlus	AVIPINGsPRtPRRG	0.055	0.101	0.92	0.993
O14757	Chk1	CHEK1	P06400	RB1	S612	PhosphoSitePlus	MyLsPVRsPKKKGsT	-0.255	-0.464	0.642	0.993
O96017	Chk2	CHEK2	P06400	RB1	S612	PhosphoSitePlus	MyLsPVRsPKKKGsT	-0.255	-0.464	0.642	0.993
P11802	CDK4	CDK4	P06400	RB1	S612	PhosphoSitePlus	MyLsPVRsPKKKGsT	-0.255	-0.464	0.642	0.993
P24941	CDK2	CDK2	P06400	RB1	S612	PhosphoSitePlus	MyLsPVRsPKKKGsT	-0.255	-0.464	0.642	0.993
Q00534	CDK6	CDK6	P06400	RB1	S612	PhosphoSitePlus	MyLsPVRsPKKKGsT	-0.255	-0.464	0.642	0.993
P11802	CDK4	CDK4	P06400	RB1	S788	PhosphoSitePlus	PIPHIPrsPykFPss	-0.105	-0.191	0.849	0.993
Q00534	CDK6	CDK6	P06400	RB1	S788	PhosphoSitePlus	PIPHIPrsPykFPss	-0.105	-0.191	0.849	0.993
P06493	CDK1	CDK1	P06400	RB1	S807	PhosphoSitePlus	PGGNIyIsPLksPyk	-0.585	-1.066	0.286	0.993
P11802	CDK4	CDK4	P06400	RB1	S807	PhosphoSitePlus	PGGNIyIsPLksPyk	-0.585	-1.066	0.286	0.993
P24941	CDK2	CDK2	P06400	RB1	S807	PhosphoSitePlus	PGGNIyIsPLksPyk	-0.585	-1.066	0.286	0.993
P50750	CDK9	CDK9	P06400	RB1	S807	PhosphoSitePlus	PGGNIyIsPLksPyk	-0.585	-1.066	0.286	0.993
Q00526	CDK3	CDK3	P06400	RB1	S807	PhosphoSitePlus	PGGNIyIsPLksPyk	-0.585	-1.066	0.286	0.993
Q00534	CDK6	CDK6	P06400	RB1	S807	PhosphoSitePlus	PGGNIyIsPLksPyk	-0.585	-1.066	0.286	0.993
Q00535	CDK5	CDK5	P06400	RB1	S807	PhosphoSitePlus	PGGNIyIsPLksPyk	-0.585	-1.066	0.286	0.993
Q07002	CDK18	CDK18	P06400	RB1	S807	PhosphoSitePlus	PGGNIyIsPLksPyk	-0.585	-1.066	0.286	0.993
P06493	CDK1	CDK1	P06400	RB1	S811	PhosphoSitePlus	IyIsPLksPykIsEG	-0.085	-0.154	0.877	0.993
P11802	CDK4	CDK4	P06400	RB1	S811	PhosphoSitePlus	IyIsPLksPykIsEG	-0.085	-0.154	0.877	0.993
P24941	CDK2	CDK2	P06400	RB1	S811	PhosphoSitePlus	IyIsPLksPykIsEG	-0.085	-0.154	0.877	0.993
P50750	CDK9	CDK9	P06400	RB1	S811	PhosphoSitePlus	IyIsPLksPykIsEG	-0.085	-0.154	0.877	0.993
Q00526	CDK3	CDK3	P06400	RB1	S811	PhosphoSitePlus	IyIsPLksPykIsEG	-0.085	-0.154	0.877	0.993
Q00534	CDK6	CDK6	P06400	RB1	S811	PhosphoSitePlus	IyIsPLksPykIsEG	-0.085	-0.154	0.877	0.993
Q00535	CDK5	CDK5	P06400	RB1	S811	PhosphoSitePlus	IyIsPLksPykIsEG	-0.085	-0.154	0.877	0.993
Q07002	CDK18	CDK18	P06400	RB1	S811	PhosphoSitePlus	IyIsPLksPykIsEG	-0.085	-0.154	0.877	0.993
Q13131	AMPKA1	PRKAA1	P06400	RB1	S811	Signor	IyIsPLksPykIsEG	-0.085	-0.154	0.877	0.993
P11802	CDK4	CDK4	P06400	RB1	T356	PhosphoSitePlus	DsFEtQRtPRksNLD	-0.935	-1.704	0.0884	0.993
P24941	CDK2	CDK2	P06400	RB1	T356	PhosphoSitePlus	DsFEtQRtPRksNLD	-0.935	-1.704	0.0884	0.993
P06493	CDK1	CDK1	P06400	RB1	T373	PhosphoSitePlus	VNVIPPHtPVRTVMN	-0.285	-0.519	0.604	0.993
P11802	CDK4	CDK4	P06400	RB1	T373	PhosphoSitePlus	VNVIPPHtPVRTVMN	-0.285	-0.519	0.604	0.993
P24941	CDK2	CDK2	P06400	RB1	T373	PhosphoSitePlus	VNVIPPHtPVRTVMN	-0.285	-0.519	0.604	0.993
P24941	CDK2	CDK2	P06400	RB1	T821	PhosphoSitePlus	kIsEGLPtPtkMtPR	0.025	0.046	0.963	0.993
Q00534	CDK6	CDK6	P06400	RB1	T821	PhosphoSitePlus	kIsEGLPtPtkMtPR	0.025	0.046	0.963	0.993
Q16539	P38A	MAPK14	P06400	RB1	T841	PhosphoSitePlus	sIGEsFGtsEkFQkI	-0.025	-0.045	0.964	0.993
P41279	Cot	MAP3K8	P06493	CDK1	T161	PhosphoSitePlus	GIPIRVytHEVVTLW	-0.255	-0.464	0.642	0.993
P50613	CDK7	CDK7	P06493	CDK1	T161	PhosphoSitePlus	GIPIRVytHEVVTLW	-0.255	-0.464	0.642	0.993
O14965	AurA	AURKA	P06748	NPM1	S125	PhosphoSitePlus	AVEEDAEsEDEEEED	-0.225	-0.41	0.682	0.993
P68400	CK2A1	CSNK2A1	P06748	NPM1	S125	PhosphoSitePlus	AVEEDAEsEDEEEED	-0.225	-0.41	0.682	0.993
Q13535	ATR	ATR	P06748	NPM1	S125	PhosphoSitePlus	AVEEDAEsEDEEEED	-0.225	-0.41	0.682	0.993
Q96GD4	AurB	AURKB	P06748	NPM1	S125	PhosphoSitePlus	AVEEDAEsEDEEEED	-0.225	-0.41	0.682	0.993
O00311	CDC7	CDC7	P06748	NPM1	S137	PhosphoSitePlus	EEDVkLLsIsGkRsA	-0.435	-0.792	0.428	0.993
P06493	CDK1	CDK1	P06748	NPM1	S70	PhosphoSitePlus	EAMNyEGsPIkVtLA	0.675	1.231	0.218	0.993
P24941	CDK2	CDK2	P06748	NPM1	S70	PhosphoSitePlus	EAMNyEGsPIkVtLA	0.675	1.231	0.218	0.993
P51955	NEK2	NEK2	P06748	NPM1	S70	PhosphoSitePlus	EAMNyEGsPIkVtLA	0.675	1.231	0.218	0.993
O00311	CDC7	CDC7	P06748	NPM1	T199	PhosphoSitePlus	VkKsIrDtPAkNAQK	-1.085	-1.977	0.048	0.993
P06493	CDK1	CDK1	P06748	NPM1	T199	PhosphoSitePlus	VkKsIrDtPAkNAQK	-1.085	-1.977	0.048	0.993
P24941	CDK2	CDK2	P06748	NPM1	T199	PhosphoSitePlus	VkKsIrDtPAkNAQK	-1.085	-1.977	0.048	0.993
P41279	Cot	MAP3K8	P06748	NPM1	T199	PhosphoSitePlus	VkKsIrDtPAkNAQK	-1.085	-1.977	0.048	0.993
Q00534	CDK6	CDK6	P06748	NPM1	T199	PhosphoSitePlus	VkKsIrDtPAkNAQK	-1.085	-1.977	0.048	0.993
P06493	CDK1	CDK1	P06748	NPM1	T219	PhosphoSitePlus	kDskPsstPRskGQE	-1.495	-2.725	0.00644	0.508
P05771	PKCB iso2	PRKCB	P07355	ANXA2	S26	PhosphoSitePlus	tPPsAyGsVkAytNF	0.635	1.158	0.247	0.993
P17252	PKCA	PRKCA	P07355	ANXA2	S26	PhosphoSitePlus	tPPsAyGsVkAytNF	0.635	1.158	0.247	0.993
P08069	IGF1R	IGF1R	P07355	ANXA2	Y24	PhosphoSitePlus	HstPPsAyGsVkAyt	-0.245	-0.446	0.656	0.993
P12931	Src	SRC	P07355	ANXA2	Y24	PhosphoSitePlus	HstPPsAyGsVkAyt	-0.245	-0.446	0.656	0.993
Q00535	CDK5	CDK5	P07814	EPRS1	S886	PhosphoSitePlus	LsQssDssPtRNsEP	0.445	0.812	0.417	0.993
P68400	CK2A1	CSNK2A1	P07900	HSP90AA1	S231	Signor	kERDkEVsDDEAEEk	-0.045	-0.082	0.935	0.993
P68400	CK2A1	CSNK2A1	P07900	HSP90AA1	S263	PhosphoSitePlus	PEIEDVGsDEEEEKK	-0.515	-0.938	0.348	0.993
P19784	CK2A2	CSNK2A2	P07910	HNRNPC	S260	Signor	sEGGADDsAEEGDLL	0.465	0.848	0.396	0.993
P48729	CK1A	CSNK1A1	P07910	HNRNPC	S260	PhosphoSitePlus	sEGGADDsAEEGDLL	0.465	0.848	0.396	0.993
P68400	CK2A1	CSNK2A1	P07910	HNRNPC	S260	PhosphoSitePlus	sEGGADDsAEEGDLL	0.465	0.848	0.396	0.993
P78368	CK1G2	CSNK1G2	P07948	LYN	S13	PhosphoSitePlus	SKGkDsLsDDGVDLk	0.495	0.903	0.367	0.993
Q9HCP0	CK1G1	CSNK1G1	P07948	LYN	S13	PhosphoSitePlus	SKGkDsLsDDGVDLk	0.495	0.903	0.367	0.993
Q9Y6M4	CK1G3	CSNK1G3	P07948	LYN	S13	PhosphoSitePlus	SKGkDsLsDDGVDLk	0.495	0.903	0.367	0.993
P24941	CDK2	CDK2	P08047	SP1	S59	Signor	GGQEsQPsPLALLAA	0.575	1.049	0.294	0.993
P27361	ERK1	MAPK3	P08047	SP1	S59	PhosphoSitePlus	GGQEsQPsPLALLAA	0.575	1.049	0.294	0.993
P28482	ERK2	MAPK1	P08047	SP1	S59	PhosphoSitePlus	GGQEsQPsPLALLAA	0.575	1.049	0.294	0.993
P41743	PKCI	PRKCI	P08047	SP1	S59	PhosphoSitePlus	GGQEsQPsPLALLAA	0.575	1.049	0.294	0.993
P68400	CK2A1	CSNK2A1	P08238	HSP90AB1	S226	PhosphoSitePlus	kEREKEIsDDEAEEE	-0.105	-0.191	0.849	0.993
P68400	CK2A1	CSNK2A1	P08238	HSP90AB1	S255	PhosphoSitePlus	PKIEDVGsDEEDDsG	1.055	1.924	0.0544	0.993
Q96GD4	AurB	AURKB	P08238	HSP90AB1	S255	PhosphoSitePlus	PKIEDVGsDEEDDsG	1.055	1.924	0.0544	0.993
O15530	PDK1	PDPK1	P08559	PDHA1	S293	PhosphoSitePlus	TYRyHGHsMsDPGVs	0.365	0.666	0.506	0.993
Q15118	PDHK1	PDK1	P08559	PDHA1	S293	PhosphoSitePlus	TYRyHGHsMsDPGVs	0.365	0.666	0.506	0.993
Q15119	PDHK2	PDK2	P08559	PDHA1	S293	PhosphoSitePlus	TYRyHGHsMsDPGVs	0.365	0.666	0.506	0.993
Q15120	PDHK3	PDK3	P08559	PDHA1	S293	PhosphoSitePlus	TYRyHGHsMsDPGVs	0.365	0.666	0.506	0.993
Q16654	PDHK4	PDK4	P08559	PDHA1	S293	PhosphoSitePlus	TYRyHGHsMsDPGVs	0.365	0.666	0.506	0.993
P24941	CDK2	CDK2	P08621	SNRNP70	S226	PhosphoSitePlus	yDERPGPsPLPHRDR	0.165	0.301	0.763	0.993
P17252	PKCA	PRKCA	P08670	VIM	S10	PhosphoSitePlus	trsVssssyrrMFGG	-0.305	-0.555	0.579	0.993
P17252	PKCA	PRKCA	P08670	VIM	S22	Signor	FGGPGtAsrPsssrs	0.405	0.739	0.46	0.993
P17612	PKACA	PRKACA	P08670	VIM	S25	Signor	PGtAsrPsssrsyVt	0.255	0.465	0.642	0.993
P17252	PKCA	PRKCA	P08670	VIM	S34	Signor	srsyVttstrtysLG	-0.125	-0.227	0.82	0.993
P17252	PKCA	PRKCA	P08670	VIM	S39	Signor	ttstrtysLGsALrP	0.785	1.431	0.152	0.993
P17612	PKACA	PRKACA	P08670	VIM	S39	PhosphoSitePlus	ttstrtysLGsALrP	0.785	1.431	0.152	0.993
P31749	Akt1	AKT1	P08670	VIM	S39	PhosphoSitePlus	ttstrtysLGsALrP	0.785	1.431	0.152	0.993
Q13153	PAK1	PAK1	P08670	VIM	S39	PhosphoSitePlus	ttstrtysLGsALrP	0.785	1.431	0.152	0.993
Q13177	PAK2	PAK2	P08670	VIM	S39	Signor	ttstrtysLGsALrP	0.785	1.431	0.152	0.993
P17252	PKCA	PRKCA	P08670	VIM	S42	Signor	trtysLGsALrPsts	-0.105	-0.191	0.849	0.993
P78527	DNAPK	PRKDC	P08670	VIM	S430	PhosphoSitePlus	LREtNLDsLPLVDtH	0.745	1.359	0.174	0.993
P00540	MOS	MOS	P08670	VIM	S459	PhosphoSitePlus	GQVINEtsQHHDDLE	-0.045	-0.082	0.935	0.993
P78527	DNAPK	PRKDC	P08670	VIM	S459	PhosphoSitePlus	GQVINEtsQHHDDLE	-0.045	-0.082	0.935	0.993
P17612	PKACA	PRKACA	P08670	VIM	S47	Signor	LGsALrPstsrsLyA	0.165	0.301	0.763	0.993
P17252	PKCA	PRKCA	P08670	VIM	S5	PhosphoSitePlus	___MStrsVssssyr	0.335	0.611	0.541	0.993
P06493	CDK1	CDK1	P08670	VIM	S55	PhosphoSitePlus	tsrsLyAssPGGVyA	-0.715	-1.303	0.193	0.993
P06493	CDK1	CDK1	P08670	VIM	S56	PhosphoSitePlus	srsLyAssPGGVyAt	-0.795	-1.449	0.147	0.993
P53350	PLK1	PLK1	P08670	VIM	S56	PhosphoSitePlus	srsLyAssPGGVyAt	-0.795	-1.449	0.147	0.993
P78527	DNAPK	PRKDC	P08670	VIM	S56	PhosphoSitePlus	srsLyAssPGGVyAt	-0.795	-1.449	0.147	0.993
Q00535	CDK5	CDK5	P08670	VIM	S56	PhosphoSitePlus	srsLyAssPGGVyAt	-0.795	-1.449	0.147	0.993
Q13153	PAK1	PAK1	P08670	VIM	S56	PhosphoSitePlus	srsLyAssPGGVyAt	-0.795	-1.449	0.147	0.993
P17252	PKCA	PRKCA	P08670	VIM	S7	PhosphoSitePlus	_MStrsVssssyrrM	0.205	0.374	0.708	0.993
P17612	PKACA	PRKACA	P08670	VIM	S7	Signor	_MStrsVssssyrrM	0.205	0.374	0.708	0.993
P17612	PKACA	PRKACA	P08670	VIM	S72	PhosphoSitePlus	ssAVrLrssVPGVRL	0.215	0.392	0.695	0.993
Q13464	ROCK1	ROCK1	P08670	VIM	S72	PhosphoSitePlus	ssAVrLrssVPGVRL	0.215	0.392	0.695	0.993
P17612	PKACA	PRKACA	P08670	VIM	S73	PhosphoSitePlus	sAVrLrssVPGVRLL	-0.095	-0.173	0.863	0.993
Q13153	PAK1	PAK1	P08670	VIM	S73	PhosphoSitePlus	sAVrLrssVPGVRLL	-0.095	-0.173	0.863	0.993
Q13177	PAK2	PAK2	P08670	VIM	S73	Signor	sAVrLrssVPGVRLL	-0.095	-0.173	0.863	0.993
Q96GD4	AurB	AURKB	P08670	VIM	S73	PhosphoSitePlus	sAVrLrssVPGVRLL	-0.095	-0.173	0.863	0.993
P53350	PLK1	PLK1	P08670	VIM	S83	PhosphoSitePlus	GVRLLQDsVdFsLAd	0.435	0.793	0.428	0.993
Q13557	CAMK2D	CAMK2D	P08670	VIM	S83	Signor	GVRLLQDsVdFsLAd	0.435	0.793	0.428	0.993
Q9UQM7	CAMK2A	CAMK2A	P08670	VIM	S83	PhosphoSitePlus	GVRLLQDsVdFsLAd	0.435	0.793	0.428	0.993
P17252	PKCA	PRKCA	P08670	VIM	S9	PhosphoSitePlus	StrsVssssyrrMFG	-0.015	-0.027	0.979	0.993
P17612	PKACA	PRKACA	P09651	HNRNPA1	S199	PhosphoSitePlus	sQrGrsGsGNFGGGr	-1.525	-2.779	0.00545	0.476
P31749	Akt1	AKT1	P09651	HNRNPA1	S199	PhosphoSitePlus	sQrGrsGsGNFGGGr	-1.525	-2.779	0.00545	0.476
P68400	CK2A1	CSNK2A1	P09651	HNRNPA1	S199	PhosphoSitePlus	sQrGrsGsGNFGGGr	-1.525	-2.779	0.00545	0.476
Q9BUB5	Mnk1 iso2	MKNK1	P09651	HNRNPA1	S362	PhosphoSitePlus	GGyGGssssssyGsG	0.215	0.392	0.695	0.993
Q9BUB5	Mnk1 iso2	MKNK1	P09651	HNRNPA1	S364	PhosphoSitePlus	yGGssssssyGsGrr	-0.105	-0.191	0.849	0.993
Q9UBS0	P70S6KB	RPS6KB2	P09651	HNRNPA1	S6	PhosphoSitePlus	__MsksEsPkEPEQL	0.805	1.468	0.142	0.993
P06493	CDK1	CDK1	P0C1Z6	TFPT	S180	PhosphoSitePlus	PAPPEPGsPAPGEGP	-0.075	-0.136	0.892	0.993
P24941	CDK2	CDK2	P10275	AR	S96	PhosphoSitePlus	QQQGEDGsPQAHRRG	-0.525	-0.956	0.339	0.993
P45983	JNK1 iso2	MAPK8	P10276	RARA	S461	PhosphoSitePlus	RSSPATHsP______	-0.265	-0.483	0.629	0.993
P50750	CDK9	CDK9	P10412	H1-4	S187	PhosphoSitePlus	KPKKAPKsPAKAkAV	0.245	0.447	0.655	0.993
P24941	CDK2	CDK2	P10412	H1-4	T146	PhosphoSitePlus	KkATGAAtPkKSAKK	-0.335	-0.61	0.542	0.993
P49841	GSK3B	GSK3B	P10636	MAPT	S516	Signor	GDRsGyssPGsPGtP	-0.065	-0.118	0.906	0.993
Q00535	CDK5	CDK5	P10636	MAPT	S516	Signor	GDRsGyssPGsPGtP	-0.065	-0.118	0.906	0.993
Q5TCY1	TTBK1	TTBK1	P10636	MAPT	S516	Signor	GDRsGyssPGsPGtP	-0.065	-0.118	0.906	0.993
P28482	ERK2	MAPK1	P10636	MAPT	S519	Signor	sGyssPGsPGtPGsR	-0.015	-0.027	0.979	0.993
P48730	CK1D	CSNK1D	P10636	MAPT	S519	Signor	sGyssPGsPGtPGsR	-0.015	-0.027	0.979	0.993
P49841	GSK3B	GSK3B	P10636	MAPT	S519	Signor	sGyssPGsPGtPGsR	-0.015	-0.027	0.979	0.993
P53778	P38G	MAPK12	P10636	MAPT	S519	Signor	sGyssPGsPGtPGsR	-0.015	-0.027	0.979	0.993
Q00535	CDK5	CDK5	P10636	MAPT	S519	Signor	sGyssPGsPGtPGsR	-0.015	-0.027	0.979	0.993
Q13627	DYRK1A	DYRK1A	P10636	MAPT	S519	Signor	sGyssPGsPGtPGsR	-0.015	-0.027	0.979	0.993
Q5TCY1	TTBK1	TTBK1	P10636	MAPT	S519	Signor	sGyssPGsPGtPGsR	-0.015	-0.027	0.979	0.993
P28482	ERK2	MAPK1	P10636	MAPT	S721	Signor	PVVsGDtsPRHLsNV	-0.315	-0.574	0.566	0.993
P48730	CK1D	CSNK1D	P10636	MAPT	S721	Signor	PVVsGDtsPRHLsNV	-0.315	-0.574	0.566	0.993
P49841	GSK3B	GSK3B	P10636	MAPT	S721	Signor	PVVsGDtsPRHLsNV	-0.315	-0.574	0.566	0.993
Q00535	CDK5	CDK5	P10636	MAPT	S721	Signor	PVVsGDtsPRHLsNV	-0.315	-0.574	0.566	0.993
Q13627	DYRK1A	DYRK1A	P10636	MAPT	S721	Signor	PVVsGDtsPRHLsNV	-0.315	-0.574	0.566	0.993
P49841	GSK3B	GSK3B	P10636	MAPT	T498	Signor	KtPPAPKtPPssGEP	0.075	0.137	0.891	0.993
P53778	P38G	MAPK12	P10636	MAPT	T498	Signor	KtPPAPKtPPssGEP	0.075	0.137	0.891	0.993
Q00535	CDK5	CDK5	P10636	MAPT	T498	Signor	KtPPAPKtPPssGEP	0.075	0.137	0.891	0.993
P49841	GSK3B	GSK3B	P10636	MAPT	T529	Signor	tPGsRsRtPsLPtPP	0.145	0.265	0.791	0.993
Q00535	CDK5	CDK5	P10636	MAPT	T529	Signor	tPGsRsRtPsLPtPP	0.145	0.265	0.791	0.993
Q13627	DYRK1A	DYRK1A	P10636	MAPT	T529	Signor	tPGsRsRtPsLPtPP	0.145	0.265	0.791	0.993
P17612	PKACA	PRKACA	P10636	MAPT	T548	Signor	KKVAVVRtPPKsPss	-0.095	-0.173	0.863	0.993
P49841	GSK3B	GSK3B	P10636	MAPT	T548	Signor	KKVAVVRtPPKsPss	-0.095	-0.173	0.863	0.993
P53778	P38G	MAPK12	P10636	MAPT	T548	Signor	KKVAVVRtPPKsPss	-0.095	-0.173	0.863	0.993
Q00535	CDK5	CDK5	P10636	MAPT	T548	Signor	KKVAVVRtPPKsPss	-0.095	-0.173	0.863	0.993
Q9UQM7	CAMK2A	CAMK2A	P10636	MAPT	T548	Signor	KKVAVVRtPPKsPss	-0.095	-0.173	0.863	0.993
P24941	CDK2	CDK2	P10644	PRKAR1A	S83	PhosphoSitePlus	DsREDEIsPPPPNPV	0.225	0.411	0.681	0.993
Q00536	CDK16	CDK16	P10644	PRKAR1A	S83	PhosphoSitePlus	DsREDEIsPPPPNPV	0.225	0.411	0.681	0.993
P17612	PKACA	PRKACA	P11137	MAP2	S1782	PhosphoSitePlus	GAEIItQsPGRssVA	-0.675	-1.23	0.219	0.993
P17252	PKCA	PRKCA	P11387	TOP1	S21	PhosphoSitePlus	ADFRLNDsHKHKDKH	0.055	0.101	0.92	0.993
O00311	CDC7	CDC7	P11388	TOP2A	S1213	PhosphoSitePlus	QMAEVLPsPRGQRVI	0.475	0.866	0.386	0.993
P06493	CDK1	CDK1	P11388	TOP2A	S1213	PhosphoSitePlus	QMAEVLPsPRGQRVI	0.475	0.866	0.386	0.993
P27361	ERK1	MAPK3	P11388	TOP2A	S1213	PhosphoSitePlus	QMAEVLPsPRGQRVI	0.475	0.866	0.386	0.993
P28482	ERK2	MAPK1	P11388	TOP2A	S1213	PhosphoSitePlus	QMAEVLPsPRGQRVI	0.475	0.866	0.386	0.993
P06493	CDK1	CDK1	P11388	TOP2A	S1247	PhosphoSitePlus	kNENtEGsPQEDGVE	0.415	0.757	0.449	0.993
P27361	ERK1	MAPK3	P11388	TOP2A	S1247	PhosphoSitePlus	kNENtEGsPQEDGVE	0.415	0.757	0.449	0.993
P28482	ERK2	MAPK1	P11388	TOP2A	S1247	PhosphoSitePlus	kNENtEGsPQEDGVE	0.415	0.757	0.449	0.993
P68400	CK2A1	CSNK2A1	P11388	TOP2A	S1377	PhosphoSitePlus	KPQKsVVsDLEADDV	-0.025	-0.045	0.964	0.993
P06493	CDK1	CDK1	P11388	TOP2A	S1393	PhosphoSitePlus	GsVPLsssPPAtHFP	-0.085	-0.154	0.877	0.993
P27361	ERK1	MAPK3	P11388	TOP2A	S1393	PhosphoSitePlus	GsVPLsssPPAtHFP	-0.085	-0.154	0.877	0.993
P28482	ERK2	MAPK1	P11388	TOP2A	S1393	PhosphoSitePlus	GsVPLsssPPAtHFP	-0.085	-0.154	0.877	0.993
O00311	CDC7	CDC7	P11388	TOP2A	S1525	PhosphoSitePlus	PIKyLEEsDEDDLF_	0.765	1.395	0.163	0.993
P53350	PLK1	PLK1	P11388	TOP2A	S1525	PhosphoSitePlus	PIKyLEEsDEDDLF_	0.765	1.395	0.163	0.993
P68400	CK2A1	CSNK2A1	P11388	TOP2A	S1525	PhosphoSitePlus	PIKyLEEsDEDDLF_	0.765	1.395	0.163	0.993
P17612	PKACA	PRKACA	P11717	IGF2R	S2347	Signor	TTCCRRssNVsykys	-0.245	-0.446	0.656	0.993
P68400	CK2A1	CSNK2A1	P11717	IGF2R	S2409	PhosphoSitePlus	LHGDDQDsEDEVLtI	0.275	0.502	0.616	0.993
P68400	CK2A1	CSNK2A1	P11717	IGF2R	S2484	PhosphoSitePlus	LVsFHDDsDEDLLHI	0.185	0.338	0.736	0.993
P24941	CDK2	CDK2	P12268	IMPDH2	S122	PhosphoSitePlus	ITDPVVLsPkDRVRD	0.095	0.174	0.862	0.993
P28482	ERK2	MAPK1	P12270	TPR	S2155	Signor	GFAEAIHsPQVAGVP	0.755	1.377	0.169	0.993
P28482	ERK2	MAPK1	P12270	TPR	T2116	Signor	VGrGLQLtPGIGGMQ	1.245	2.27	0.0232	0.869
P28482	ERK2	MAPK1	P12270	TPR	T2137	Signor	EDrtVPstPtLVVPH	0.845	1.541	0.123	0.993
P17612	PKACA	PRKACA	P12931	SRC	S17	PhosphoSitePlus	DAsQRRRsLEPAENV	-0.635	-1.157	0.247	0.993
P24941	CDK2	CDK2	P12956	XRCC6	T455	PhosphoSitePlus	FTEkIMAtPEQVGkM	0.265	0.484	0.629	0.993
P24941	CDK2	CDK2	P13051	UNG	S12	PhosphoSitePlus	ktLysFFsPsPARKR	-0.185	-0.337	0.736	0.993
P24941	CDK2	CDK2	P13051	UNG	S23	PhosphoSitePlus	ARKRHAPsPEPAVQG	0.315	0.575	0.566	0.993
P24941	CDK2	CDK2	P13051	UNG	T60	PhosphoSitePlus	AGQEEPGtPPssPLs	0.215	0.392	0.695	0.993
P49840	GSK3A	GSK3A	P13051	UNG	T60	PhosphoSitePlus	AGQEEPGtPPssPLs	0.215	0.392	0.695	0.993
P49841	GSK3B	GSK3B	P13051	UNG	T60	PhosphoSitePlus	AGQEEPGtPPssPLs	0.215	0.392	0.695	0.993
P24941	CDK2	CDK2	P13639	EEF2	T435	PhosphoSitePlus	rIMGPNytPGkkEDL	0.225	0.411	0.681	0.993
O00418	EEF2K	EEF2K	P13639	EEF2	T57	PhosphoSitePlus	rAGEtRFtDtRkDEQ	-0.465	-0.847	0.397	0.993
P49840	GSK3A	GSK3A	P13807	GYS1	S641	Signor	YRyPRPAsVPPsPsL	0.095	0.174	0.862	0.993
P49841	GSK3B	GSK3B	P13807	GYS1	S641	Signor	YRyPRPAsVPPsPsL	0.095	0.174	0.862	0.993
Q13627	DYRK1A	DYRK1A	P13807	GYS1	S641	Signor	YRyPRPAsVPPsPsL	0.095	0.174	0.862	0.993
Q9Y463	DYRK1B	DYRK1B	P13807	GYS1	S641	Signor	YRyPRPAsVPPsPsL	0.095	0.174	0.862	0.993
P49841	GSK3B	GSK3B	P13807	GYS1	S645	PhosphoSitePlus	RPAsVPPsPsLsRHs	0.385	0.702	0.482	0.993
P68400	CK2A1	CSNK2A1	P13807	GYS1	S645	Signor	RPAsVPPsPsLsRHs	0.385	0.702	0.482	0.993
Q15759	P38B	MAPK11	P13807	GYS1	S645	PhosphoSitePlus	RPAsVPPsPsLsRHs	0.385	0.702	0.482	0.993
P17612	PKACA	PRKACA	P13807	GYS1	S698	Signor	PEWPRRAsCtSSTSG	0.105	0.192	0.848	0.993
P68400	CK2A1	CSNK2A1	P13807	GYS1	S698	Signor	PEWPRRAsCtSSTSG	0.105	0.192	0.848	0.993
Q15759	P38B	MAPK11	P13807	GYS1	S727	PhosphoSitePlus	StPsEPLsPtssLGE	0.855	1.559	0.119	0.993
P27361	ERK1	MAPK3	P14618	PKM	S37	PhosphoSitePlus	MCRLDIDsPPItARN	0.485	0.885	0.376	0.993
P28482	ERK2	MAPK1	P14618	PKM	S37	PhosphoSitePlus	MCRLDIDsPPItARN	0.485	0.885	0.376	0.993
P31749	Akt1	AKT1	P14618	PKM	S37	PhosphoSitePlus	MCRLDIDsPPItARN	0.485	0.885	0.376	0.993
Q00534	CDK6	CDK6	P14618	PKM	S37	PhosphoSitePlus	MCRLDIDsPPItARN	0.485	0.885	0.376	0.993
P17612	PKACA	PRKACA	P14859	POU2F1	S385	PhosphoSitePlus	RRRKKRTsIETNIRV	-0.085	-0.154	0.877	0.993
Q13131	AMPKA1	PRKAA1	P14859	POU2F1	S385	Signor	RRRKKRTsIETNIRV	-0.085	-0.154	0.877	0.993
Q13554	CAMK2B	CAMK2B	P14921	ETS1	S282	Signor	NsLQRVPsyDsFDsE	0.255	0.465	0.642	0.993
Q9UQM7	CAMK2A	CAMK2A	P14921	ETS1	S282	PhosphoSitePlus	NsLQRVPsyDsFDsE	0.255	0.465	0.642	0.993
Q13131	AMPKA1	PRKAA1	P15056	BRAF	S729	PhosphoSitePlus	PKIHRSAsEPsLNRA	-0.165	-0.3	0.764	0.993
P27361	ERK1	MAPK3	P15056	BRAF	T401	PhosphoSitePlus	sTtGLsAtPPAsLPG	-0.145	-0.264	0.792	0.993
P28482	ERK2	MAPK1	P15056	BRAF	T401	PhosphoSitePlus	sTtGLsAtPPAsLPG	-0.145	-0.264	0.792	0.993
P06493	CDK1	CDK1	P15531	NME1	S120	PhosphoSitePlus	GRNIIhGsDsVEsAE	0.265	0.484	0.629	0.993
P15531	NME1	NME1	P15531	NME1	S120	PhosphoSitePlus	GRNIIhGsDsVEsAE	0.265	0.484	0.629	0.993
P15531	NME1	NME1	P15531	NME1	S122	Signor	NIIhGsDsVEsAEKE	0.575	1.049	0.294	0.993
Q02779	MLK2	MAP3K10	P15923	TCF3	S379	PhosphoSitePlus	AGAPGALsPsyDGGL	-0.415	-0.756	0.45	0.993
P17612	PKACA	PRKACA	P16070	CD44	S697	PhosphoSitePlus	AVEDRkPsGLNGEAs	0.235	0.429	0.668	0.993
Q9UQM7	CAMK2A	CAMK2A	P16070	CD44	S706	PhosphoSitePlus	LNGEAsksQEMVHLV	0.055	0.101	0.92	0.993
P17252	PKCA	PRKCA	P16144	ITGB4	S1494	PhosphoSitePlus	tLtRDyNsLtRsEHs	0.555	1.012	0.311	0.993
P78527	DNAPK	PRKDC	P16403	H1-2	T146	PhosphoSitePlus	KkAAGGAtPkKSAKK	-0.295	-0.537	0.591	0.993
P17612	PKACA	PRKACA	P16949	STMN1	S16	PhosphoSitePlus	kELEKrAsGQAFELI	-0.765	-1.394	0.163	0.993
P51812	RSK2	RPS6KA3	P16949	STMN1	S16	PhosphoSitePlus	kELEKrAsGQAFELI	-0.765	-1.394	0.163	0.993
Q13153	PAK1	PAK1	P16949	STMN1	S16	PhosphoSitePlus	kELEKrAsGQAFELI	-0.765	-1.394	0.163	0.993
Q13554	CAMK2B	CAMK2B	P16949	STMN1	S16	PhosphoSitePlus	kELEKrAsGQAFELI	-0.765	-1.394	0.163	0.993
Q16566	CAMK4	CAMK4	P16949	STMN1	S16	PhosphoSitePlus	kELEKrAsGQAFELI	-0.765	-1.394	0.163	0.993
Q9UQM7	CAMK2A	CAMK2A	P16949	STMN1	S16	PhosphoSitePlus	kELEKrAsGQAFELI	-0.765	-1.394	0.163	0.993
O15264	P38D	MAPK13	P16949	STMN1	S25	PhosphoSitePlus	QAFELILsPrskEsV	0.715	1.304	0.192	0.993
P05771	PKCB iso2	PRKCB	P16949	STMN1	S25	PhosphoSitePlus	QAFELILsPrskEsV	0.715	1.304	0.192	0.993
P06493	CDK1	CDK1	P16949	STMN1	S25	PhosphoSitePlus	QAFELILsPrskEsV	0.715	1.304	0.192	0.993
P24941	CDK2	CDK2	P16949	STMN1	S25	PhosphoSitePlus	QAFELILsPrskEsV	0.715	1.304	0.192	0.993
P27361	ERK1	MAPK3	P16949	STMN1	S25	PhosphoSitePlus	QAFELILsPrskEsV	0.715	1.304	0.192	0.993
O15264	P38D	MAPK13	P16949	STMN1	S38	PhosphoSitePlus	sVPEFPLsPPkKkDL	-0.275	-0.501	0.617	0.993
P05771	PKCB iso2	PRKCB	P16949	STMN1	S38	PhosphoSitePlus	sVPEFPLsPPkKkDL	-0.275	-0.501	0.617	0.993
P06493	CDK1	CDK1	P16949	STMN1	S38	PhosphoSitePlus	sVPEFPLsPPkKkDL	-0.275	-0.501	0.617	0.993
P24941	CDK2	CDK2	P16949	STMN1	S38	PhosphoSitePlus	sVPEFPLsPPkKkDL	-0.275	-0.501	0.617	0.993
P27361	ERK1	MAPK3	P16949	STMN1	S38	PhosphoSitePlus	sVPEFPLsPPkKkDL	-0.275	-0.501	0.617	0.993
P28482	ERK2	MAPK1	P16949	STMN1	S38	Signor	sVPEFPLsPPkKkDL	-0.275	-0.501	0.617	0.993
P45983	JNK1 iso2	MAPK8	P16949	STMN1	S38	Signor	sVPEFPLsPPkKkDL	-0.275	-0.501	0.617	0.993
P45984	JNK2 iso2	MAPK9	P16949	STMN1	S38	Signor	sVPEFPLsPPkKkDL	-0.275	-0.501	0.617	0.993
P53779	JNK3	MAPK10	P16949	STMN1	S38	Signor	sVPEFPLsPPkKkDL	-0.275	-0.501	0.617	0.993
Q00535	CDK5	CDK5	P16949	STMN1	S38	Signor	sVPEFPLsPPkKkDL	-0.275	-0.501	0.617	0.993
Q13153	PAK1	PAK1	P16949	STMN1	S38	PhosphoSitePlus	sVPEFPLsPPkKkDL	-0.275	-0.501	0.617	0.993
Q8TAS1	KIS	UHMK1	P16949	STMN1	S38	PhosphoSitePlus	sVPEFPLsPPkKkDL	-0.275	-0.501	0.617	0.993
P17612	PKACA	PRKACA	P16949	STMN1	S63	PhosphoSitePlus	AAEERRksHEAEVLk	-0.655	-1.193	0.233	0.993
P06493	CDK1	CDK1	P17096	HMGA1	S36	PhosphoSitePlus	PRkQPPVsPGtALVG	0.495	0.903	0.367	0.993
P24941	CDK2	CDK2	P17096	HMGA1	S36	PhosphoSitePlus	PRkQPPVsPGtALVG	0.495	0.903	0.367	0.993
Q9H2X6	HIPK2	HIPK2	P17096	HMGA1	S36	PhosphoSitePlus	PRkQPPVsPGtALVG	0.495	0.903	0.367	0.993
Q05655	PKCD	PRKCD	P17096	HMGA1	S44	Signor	PGtALVGsQkEPsEV	1.655	3.017	0.00255	0.352
P06493	CDK1	CDK1	P17096	HMGA1	T53	PhosphoSitePlus	kEPsEVPtPkRPrGr	-0.095	-0.173	0.863	0.993
Q9H2X6	HIPK2	HIPK2	P17096	HMGA1	T53	PhosphoSitePlus	kEPsEVPtPkRPrGr	-0.095	-0.173	0.863	0.993
P06493	CDK1	CDK1	P17096	HMGA1	T78	PhosphoSitePlus	ktrkttttPGrkPrG	-0.385	-0.701	0.483	0.993
Q9H2X6	HIPK2	HIPK2	P17096	HMGA1	T78	PhosphoSitePlus	ktrkttttPGrkPrG	-0.385	-0.701	0.483	0.993
Q13188	MST2	STK3	P17252	PRKCA	S226	PhosphoSitePlus	LNPQWNEsFtFkLKP	-0.525	-0.956	0.339	0.993
P45983	JNK1 iso2	MAPK8	P17275	JUNB	T104	PhosphoSitePlus	GVITTtPtPPGQyFy	0.575	1.049	0.294	0.993
P49841	GSK3B	GSK3B	P17275	JUNB	T255	PhosphoSitePlus	EARsRDAtPPVsPIN	0.655	1.194	0.232	0.993
P06493	CDK1	CDK1	P17302	GJA1	S255	PhosphoSitePlus	HAtsGALsPAkDCGs	-0.585	-1.066	0.286	0.993
P27361	ERK1	MAPK3	P17302	GJA1	S255	Signor	HAtsGALsPAkDCGs	-0.585	-1.066	0.286	0.993
P28482	ERK2	MAPK1	P17302	GJA1	S255	Signor	HAtsGALsPAkDCGs	-0.585	-1.066	0.286	0.993
P49137	MAPKAPK2	MAPKAPK2	P17302	GJA1	S255	PhosphoSitePlus	HAtsGALsPAkDCGs	-0.585	-1.066	0.286	0.993
Q13164	ERK5	MAPK7	P17302	GJA1	S255	Signor	HAtsGALsPAkDCGs	-0.585	-1.066	0.286	0.993
P17612	PKACA	PRKACA	P17302	GJA1	S365	PhosphoSitePlus	IVDQRPssRAssRAs	-0.775	-1.412	0.158	0.993
Q02156	PKCE	PRKCE	P17302	GJA1	S365	Signor	IVDQRPssRAssRAs	-0.775	-1.412	0.158	0.993
P24941	CDK2	CDK2	P17480	UBTF	S389	Signor	INkkQAtsPAsKkPA	-0.895	-1.631	0.103	0.993
P17612	PKACA	PRKACA	P17655	CAPN2	S369	PhosphoSitePlus	DGNWRRGstAGGCRN	0.685	1.249	0.212	0.993
P49841	GSK3B	GSK3B	P17676	CEBPB	S231	Signor	LsTSSsssPPGtPSP	0.005	0.01	0.992	0.993
P06493	CDK1	CDK1	P17706	PTPN2	S304	PhosphoSitePlus	LSPAFDHsPNKIMTE	-0.535	-0.975	0.33	0.993
P24941	CDK2	CDK2	P17706	PTPN2	S304	PhosphoSitePlus	LSPAFDHsPNKIMTE	-0.535	-0.975	0.33	0.993
P49841	GSK3B	GSK3B	P17812	CTPS1	S571	PhosphoSitePlus	RDtysDrsGsssPDs	0.915	1.668	0.0952	0.993
P06493	CDK1	CDK1	P18031	PTPN1	S386	PhosphoSitePlus	LrGAQAAsPAKGEPs	-1.465	-2.67	0.00759	0.545
P31749	Akt1	AKT1	P18031	PTPN1	S50	PhosphoSitePlus	RNRyRDVsPFDHsRI	-0.195	-0.355	0.723	0.993
P31751	Akt2	AKT2	P18031	PTPN1	S50	Signor	RNRyRDVsPFDHsRI	-0.195	-0.355	0.723	0.993
P49759	CLK1	CLK1	P18031	PTPN1	S50	PhosphoSitePlus	RNRyRDVsPFDHsRI	-0.195	-0.355	0.723	0.993
P49760	CLK2	CLK2	P18031	PTPN1	S50	PhosphoSitePlus	RNRyRDVsPFDHsRI	-0.195	-0.355	0.723	0.993
Q05655	PKCD	PRKCD	P18433	PTPRA	S189	Signor	QAGSHSNsFRLSNGR	-1.455	-2.652	0.00801	0.547
P49137	MAPKAPK2	MAPKAPK2	P18615	NELFE	S115	PhosphoSitePlus	QPFQRsIsADDDLQE	1.325	2.416	0.0157	0.737
P49137	MAPKAPK2	MAPKAPK2	P18615	NELFE	S251	PhosphoSitePlus	GPFRRsDsFPERRAP	0.155	0.283	0.777	0.993
P49137	MAPKAPK2	MAPKAPK2	P18615	NELFE	S51	PhosphoSitePlus	GGVkRsLsEQPVMDt	0.755	1.377	0.169	0.993
Q13153	PAK1	PAK1	P18669	PGAM1	S118	PhosphoSitePlus	QVkIWRRsyDVPPPP	0.385	0.702	0.482	0.993
Q16512	PKN1	PKN1	P18669	PGAM1	S118	Signor	QVkIWRRsyDVPPPP	0.385	0.702	0.482	0.993
Q13153	PAK1	PAK1	P18669	PGAM1	S23	PhosphoSitePlus	WNLENrFsGWyDADL	-0.145	-0.264	0.792	0.993
Q16512	PKN1	PKN1	P18669	PGAM1	S23	Signor	WNLENrFsGWyDADL	-0.145	-0.264	0.792	0.993
P06493	CDK1	CDK1	P18754	RCC1	S11	PhosphoSitePlus	KRIAKRRsPPADAIP	0.935	1.705	0.0882	0.993
Q13188	MST2	STK3	P18754	RCC1	S11	Signor	KRIAKRRsPPADAIP	0.935	1.705	0.0882	0.993
Q16539	P38A	MAPK14	P18850	ATF6	T166	PhosphoSitePlus	NKTENGLtPKKKIQV	0.095	0.174	0.862	0.993
P24941	CDK2	CDK2	P18858	LIG1	S51	PhosphoSitePlus	GVVsEsDsPVKRPGR	-0.455	-0.829	0.407	0.993
P68400	CK2A1	CSNK2A1	P18858	LIG1	S66	PhosphoSitePlus	KAARVLGsEGEEEDE	1.065	1.942	0.0522	0.993
O14757	Chk1	CHEK1	P18858	LIG1	S76	PhosphoSitePlus	EEEDEALsPAkGQKP	-0.125	-0.227	0.82	0.993
P06493	CDK1	CDK1	P18858	LIG1	S76	PhosphoSitePlus	EEEDEALsPAkGQKP	-0.125	-0.227	0.82	0.993
P24941	CDK2	CDK2	P18858	LIG1	S76	PhosphoSitePlus	EEEDEALsPAkGQKP	-0.125	-0.227	0.82	0.993
P24941	CDK2	CDK2	P18858	LIG1	S91	PhosphoSitePlus	ALDCSQVsPPRPAts	0.385	0.702	0.482	0.993
Q8TAS1	KIS	UHMK1	P19021	PAM	S946	Signor	DRLstEGsDQEKEDD	-0.535	-0.975	0.33	0.993
P17252	PKCA	PRKCA	P19174	PLCG1	S1248	PhosphoSitePlus	HGrAREGsFEsRyQQ	0.435	0.793	0.428	0.993
P17612	PKACA	PRKACA	P19174	PLCG1	S1248	PhosphoSitePlus	HGrAREGsFEsRyQQ	0.435	0.793	0.428	0.993
P31749	Akt1	AKT1	P19174	PLCG1	S1248	PhosphoSitePlus	HGrAREGsFEsRyQQ	0.435	0.793	0.428	0.993
Q15139	PRKD1	PRKD1	P19174	PLCG1	S1248	Signor	HGrAREGsFEsRyQQ	0.435	0.793	0.428	0.993
O00311	CDC7	CDC7	P19338	NCL	T121	PhosphoSitePlus	PGkALVAtPGkkGAA	-1.185	-2.16	0.0308	0.96
P06493	CDK1	CDK1	P19338	NCL	T121	PhosphoSitePlus	PGkALVAtPGkkGAA	-1.185	-2.16	0.0308	0.96
P24941	CDK2	CDK2	P19338	NCL	T121	PhosphoSitePlus	PGkALVAtPGkkGAA	-1.185	-2.16	0.0308	0.96
O00311	CDC7	CDC7	P19338	NCL	T76	PhosphoSitePlus	tkkVAVAtPAkkAAV	-0.765	-1.394	0.163	0.993
P24941	CDK2	CDK2	P19338	NCL	T76	PhosphoSitePlus	tkkVAVAtPAkkAAV	-0.765	-1.394	0.163	0.993
P42345	mTOR	MTOR	P19484	TFEB	S122	PhosphoSitePlus	PkPPPAAsPGVRAGH	0.245	0.447	0.655	0.993
P05771	PKCB iso2	PRKCB	P19484	TFEB	S467	Signor	KASsRRssFsMEEGD	0.505	0.921	0.357	0.993
P31749	Akt1	AKT1	P19484	TFEB	S467	PhosphoSitePlus	KASsRRssFsMEEGD	0.505	0.921	0.357	0.993
P28482	ERK2	MAPK1	P19634	SLC9A1	S693	PhosphoSitePlus	VPAHKLDsPtMsRAR	0.495	0.903	0.367	0.993
P31749	Akt1	AKT1	P19634	SLC9A1	S703	PhosphoSitePlus	MsRARIGsDPLAyEP	0.635	1.158	0.247	0.993
Q15418	p90RSK	RPS6KA1	P19634	SLC9A1	S703	PhosphoSitePlus	MsRARIGsDPLAyEP	0.635	1.158	0.247	0.993
P28482	ERK2	MAPK1	P19634	SLC9A1	S785	PhosphoSitePlus	FtPAPsDsPssQRIQ	0.305	0.556	0.578	0.993
P31749	Akt1	AKT1	P19634	SLC9A1	S796	PhosphoSitePlus	QRIQRCLsDPGPHPE	-0.185	-0.337	0.736	0.993
P27361	ERK1	MAPK3	P19793	RXRA	S260	PhosphoSitePlus	NMGLNPssPNDPVtN	0.185	0.338	0.736	0.993
P28482	ERK2	MAPK1	P19793	RXRA	S260	PhosphoSitePlus	NMGLNPssPNDPVtN	0.185	0.338	0.736	0.993
P45983	JNK1 iso2	MAPK8	P19793	RXRA	S260	PhosphoSitePlus	NMGLNPssPNDPVtN	0.185	0.338	0.736	0.993
P45984	JNK2 iso2	MAPK9	P19793	RXRA	S260	PhosphoSitePlus	NMGLNPssPNDPVtN	0.185	0.338	0.736	0.993
P49841	GSK3B	GSK3B	P19838	NFKB1	S907	PhosphoSitePlus	QAHsLPLsPAstRQQ	-0.115	-0.209	0.834	0.993
P17612	PKACA	PRKACA	P19838	NFKB1	S937	Signor	ETsFRKLsFtEsLTS	0.065	0.119	0.905	0.993
P17612	PKACA	PRKACA	P20020	ATP2B1	S1178	Signor	APTkRNssPPPsPNK	0.565	1.03	0.303	0.993
P06493	CDK1	CDK1	P20700	LMNB1	S23	PhosphoSitePlus	GGPttPLsPtRLsRL	-1.415	-2.579	0.00991	0.582
P31749	Akt1	AKT1	P20749	BCL3	S41	PhosphoSitePlus	kRPLRAPsPEPAAPR	-0.045	-0.082	0.935	0.993
P68400	CK2A1	CSNK2A1	P20810	CAST	S655	PhosphoSitePlus	QDPIDALsGDLDsCP	0.815	1.486	0.137	0.993
P06493	CDK1	CDK1	P21333	FLNA	S1084	PhosphoSitePlus	LQGGsAGsPArFtID	-0.375	-0.683	0.495	0.993
P06493	CDK1	CDK1	P21333	FLNA	S1459	PhosphoSitePlus	kCsGPGLsPGMVRAN	0.025	0.046	0.963	0.993
P11802	CDK4	CDK4	P21333	FLNA	S1459	PhosphoSitePlus	kCsGPGLsPGMVRAN	0.025	0.046	0.963	0.993
Q00534	CDK6	CDK6	P21333	FLNA	S1459	PhosphoSitePlus	kCsGPGLsPGMVRAN	0.025	0.046	0.963	0.993
P06493	CDK1	CDK1	P21333	FLNA	S1533	PhosphoSitePlus	GDEEVPRsPFKVkVL	-0.695	-1.266	0.205	0.993
P06493	CDK1	CDK1	P21333	FLNA	S1630	PhosphoSitePlus	GGDEIPFsPyRVRAV	0.555	1.012	0.311	0.993
P11802	CDK4	CDK4	P21333	FLNA	S2152	PhosphoSitePlus	tRRRRAPsVANVGsH	0.455	0.83	0.407	0.993
P17612	PKACA	PRKACA	P21333	FLNA	S2152	PhosphoSitePlus	tRRRRAPsVANVGsH	0.455	0.83	0.407	0.993
P31749	Akt1	AKT1	P21333	FLNA	S2152	PhosphoSitePlus	tRRRRAPsVANVGsH	0.455	0.83	0.407	0.993
Q00534	CDK6	CDK6	P21333	FLNA	S2152	PhosphoSitePlus	tRRRRAPsVANVGsH	0.455	0.83	0.407	0.993
Q13153	PAK1	PAK1	P21333	FLNA	S2152	PhosphoSitePlus	tRRRRAPsVANVGsH	0.455	0.83	0.407	0.993
Q15418	p90RSK	RPS6KA1	P21333	FLNA	S2152	PhosphoSitePlus	tRRRRAPsVANVGsH	0.455	0.83	0.407	0.993
Q13153	PAK1	PAK1	P21333	FLNA	S2370	PhosphoSitePlus	AIDAkVHsPsGALEE	0.415	0.757	0.449	0.993
Q15139	PRKD1	PRKD1	P22059	OSBP	S240	PhosphoSitePlus	tALQRsLsELESLkL	0.705	1.286	0.199	0.993
P06493	CDK1	CDK1	P22234	PAICS	S27	PhosphoSitePlus	EVyELLDsPGkVLLQ	-0.775	-1.412	0.158	0.993
P24941	CDK2	CDK2	P22234	PAICS	S27	PhosphoSitePlus	EVyELLDsPGkVLLQ	-0.775	-1.412	0.158	0.993
P06493	CDK1	CDK1	P22314	UBA1	S835	Signor	ELkATLPsPDkLPGF	-0.855	-1.558	0.119	0.993
P49841	GSK3B	GSK3B	P22670	RFX1	S120	PhosphoSitePlus	SETVsEAsPGStAsQ	0.395	0.721	0.471	0.993
P17252	PKCA	PRKCA	P22681	CBL	S619	Signor	RELTNRHsLPFsLPS	-0.135	-0.246	0.806	0.993
P49840	GSK3A	GSK3A	P23246	SFPQ	T687	Signor	PrGMGPGtPAGyGrG	-0.255	-0.464	0.642	0.993
P49841	GSK3B	GSK3B	P23246	SFPQ	T687	PhosphoSitePlus	PrGMGPGtPAGyGrG	-0.255	-0.464	0.642	0.993
P06493	CDK1	CDK1	P23396	RPS3	T221	PhosphoSitePlus	kDEILPttPIsEQkG	0.225	0.411	0.681	0.993
Q05655	PKCD	PRKCD	P23396	RPS3	T221	PhosphoSitePlus	kDEILPttPIsEQkG	0.225	0.411	0.681	0.993
P06493	CDK1	CDK1	P23443	RPS6KB1	S447	PhosphoSitePlus	GsPRtPVsPVkFsPG	-0.365	-0.665	0.506	0.993
P27361	ERK1	MAPK3	P23443	RPS6KB1	S447	PhosphoSitePlus	GsPRtPVsPVkFsPG	-0.365	-0.665	0.506	0.993
P28482	ERK2	MAPK1	P23443	RPS6KB1	S447	PhosphoSitePlus	GsPRtPVsPVkFsPG	-0.365	-0.665	0.506	0.993
Q9UHD2	TBK1	TBK1	P23443	RPS6KB1	S447	PhosphoSitePlus	GsPRtPVsPVkFsPG	-0.365	-0.665	0.506	0.993
Q14680	MELK	MELK	P23588	EIF4B	S406	PhosphoSitePlus	RPRERHPsWRsEEtQ	-0.075	-0.136	0.892	0.993
P23443	p70S6K	RPS6KB1	P23588	EIF4B	S422	PhosphoSitePlus	RERsRtGsEssQtGt	1.025	1.869	0.0616	0.993
P31749	Akt1	AKT1	P23588	EIF4B	S422	Signor	RERsRtGsEssQtGt	1.025	1.869	0.0616	0.993
Q14680	MELK	MELK	P23588	EIF4B	S422	PhosphoSitePlus	RERsRtGsEssQtGt	1.025	1.869	0.0616	0.993
Q15418	p90RSK	RPS6KA1	P23588	EIF4B	S422	PhosphoSitePlus	RERsRtGsEssQtGt	1.025	1.869	0.0616	0.993
P19784	CK2A2	CSNK2A2	P24534	EEF1B2	S106	Signor	DDIdLFGsDDEEEsE	0.285	0.52	0.603	0.993
P68400	CK2A1	CSNK2A1	P24534	EEF1B2	S106	Signor	DDIdLFGsDDEEEsE	0.285	0.52	0.603	0.993
P50750	CDK9	CDK9	P24928	POLR2A	S1861	Signor	tPtsPKysPtsPKys	0.015	0.028	0.978	0.993
Q9NYV4	CDK12	CDK12	P24928	POLR2A	S1861	Signor	tPtsPKysPtsPKys	0.015	0.028	0.978	0.993
P27361	ERK1	MAPK3	P24928	POLR2A	S1864	Signor	sPKysPtsPKysPts	-0.475	-0.865	0.387	0.993
P28482	ERK2	MAPK1	P24928	POLR2A	S1864	Signor	sPKysPtsPKysPts	-0.475	-0.865	0.387	0.993
P50613	CDK7	CDK7	P24928	POLR2A	S1864	Signor	sPKysPtsPKysPts	-0.475	-0.865	0.387	0.993
P50750	CDK9	CDK9	P24928	POLR2A	S1875	Signor	sPtsPKysPtsPtys	0.015	0.028	0.978	0.993
Q9NYV4	CDK12	CDK12	P24928	POLR2A	S1875	Signor	sPtsPKysPtsPtys	0.015	0.028	0.978	0.993
P50613	CDK7	CDK7	P24928	POLR2A	S1878	PhosphoSitePlus	sPKysPtsPtysPtt	-0.155	-0.282	0.778	0.993
P50750	CDK9	CDK9	P24928	POLR2A	S1878	Signor	sPKysPtsPtysPtt	-0.155	-0.282	0.778	0.993
Q9NYV4	CDK12	CDK12	P24928	POLR2A	S1878	Signor	sPKysPtsPtysPtt	-0.155	-0.282	0.778	0.993
P27361	ERK1	MAPK3	P24928	POLR2A	S1882	Signor	sPtsPtysPttPKys	-0.135	-0.246	0.806	0.993
P28482	ERK2	MAPK1	P24928	POLR2A	S1882	Signor	sPtsPtysPttPKys	-0.135	-0.246	0.806	0.993
P50613	CDK7	CDK7	P24928	POLR2A	S1882	Signor	sPtsPtysPttPKys	-0.135	-0.246	0.806	0.993
P50750	CDK9	CDK9	P24928	POLR2A	S1882	Signor	sPtsPtysPttPKys	-0.135	-0.246	0.806	0.993
Q9NYV4	CDK12	CDK12	P24928	POLR2A	S1882	Signor	sPtsPtysPttPKys	-0.135	-0.246	0.806	0.993
P27361	ERK1	MAPK3	P24928	POLR2A	S1892	Signor	tPKysPtsPtysPts	0.235	0.429	0.668	0.993
P28482	ERK2	MAPK1	P24928	POLR2A	S1892	Signor	tPKysPtsPtysPts	0.235	0.429	0.668	0.993
P50613	CDK7	CDK7	P24928	POLR2A	S1892	Signor	tPKysPtsPtysPts	0.235	0.429	0.668	0.993
P50750	CDK9	CDK9	P24928	POLR2A	S1896	Signor	sPtsPtysPtsPVyt	-0.245	-0.446	0.656	0.993
Q9NYV4	CDK12	CDK12	P24928	POLR2A	S1896	Signor	sPtsPtysPtsPVyt	-0.245	-0.446	0.656	0.993
P27361	ERK1	MAPK3	P24928	POLR2A	S1899	Signor	sPtysPtsPVytPts	0.015	0.028	0.978	0.993
P28482	ERK2	MAPK1	P24928	POLR2A	S1899	Signor	sPtysPtsPVytPts	0.015	0.028	0.978	0.993
P50613	CDK7	CDK7	P24928	POLR2A	S1899	Signor	sPtysPtsPVytPts	0.015	0.028	0.978	0.993
P50750	CDK9	CDK9	P24928	POLR2A	S1910	Signor	tPtsPKysPtsPtys	0.075	0.137	0.891	0.993
Q9NYV4	CDK12	CDK12	P24928	POLR2A	S1910	Signor	tPtsPKysPtsPtys	0.075	0.137	0.891	0.993
P27361	ERK1	MAPK3	P24928	POLR2A	S1913	Signor	sPKysPtsPtysPts	0.105	0.192	0.848	0.993
P28482	ERK2	MAPK1	P24928	POLR2A	S1913	Signor	sPKysPtsPtysPts	0.105	0.192	0.848	0.993
P50613	CDK7	CDK7	P24928	POLR2A	S1913	Signor	sPKysPtsPtysPts	0.105	0.192	0.848	0.993
P50750	CDK9	CDK9	P24928	POLR2A	S1917	Signor	sPtsPtysPtsPKys	-0.075	-0.136	0.892	0.993
Q9NYV4	CDK12	CDK12	P24928	POLR2A	S1917	Signor	sPtsPtysPtsPKys	-0.075	-0.136	0.892	0.993
P06493	CDK1	CDK1	P24928	POLR2A	S1920	PhosphoSitePlus	sPtysPtsPKysPts	-0.295	-0.537	0.591	0.993
P27361	ERK1	MAPK3	P24928	POLR2A	S1920	Signor	sPtysPtsPKysPts	-0.295	-0.537	0.591	0.993
P28482	ERK2	MAPK1	P24928	POLR2A	S1920	Signor	sPtysPtsPKysPts	-0.295	-0.537	0.591	0.993
P50613	CDK7	CDK7	P24928	POLR2A	S1920	Signor	sPtysPtsPKysPts	-0.295	-0.537	0.591	0.993
P24941	CDK2	CDK2	P24941	CDK2	T160	PhosphoSitePlus	GVPVRtytHEVVtLW	-0.905	-1.649	0.0991	0.993
P27361	ERK1	MAPK3	P24941	CDK2	T160	PhosphoSitePlus	GVPVRtytHEVVtLW	-0.905	-1.649	0.0991	0.993
P28482	ERK2	MAPK1	P24941	CDK2	T160	PhosphoSitePlus	GVPVRtytHEVVtLW	-0.905	-1.649	0.0991	0.993
P50613	CDK7	CDK7	P24941	CDK2	T160	PhosphoSitePlus	GVPVRtytHEVVtLW	-0.905	-1.649	0.0991	0.993
Q8IZL9	CDK20	CDK20	P24941	CDK2	T160	PhosphoSitePlus	GVPVRtytHEVVtLW	-0.905	-1.649	0.0991	0.993
P24941	CDK2	CDK2	P25098	GRK2	S670	PhosphoSitePlus	KMKNKPRsPVVELsk	-0.455	-0.829	0.407	0.993
P27361	ERK1	MAPK3	P25098	GRK2	S670	Signor	KMKNKPRsPVVELsk	-0.455	-0.829	0.407	0.993
O14757	Chk1	CHEK1	P25205	MCM3	S160	PhosphoSitePlus	KtIERRysDLttLVA	-0.115	-0.209	0.834	0.993
P53355	DAPK1	DAPK1	P25205	MCM3	S160	PhosphoSitePlus	KtIERRysDLttLVA	-0.115	-0.209	0.834	0.993
Q13315	ATM	ATM	P25205	MCM3	S728	PhosphoSitePlus	HtPKtADsQETkEsQ	0.845	1.541	0.123	0.993
Q13535	ATR	ATR	P25205	MCM3	S728	PhosphoSitePlus	HtPKtADsQETkEsQ	0.845	1.541	0.123	0.993
P24941	CDK2	CDK2	P25205	MCM3	T722	PhosphoSitePlus	EEMPQVHtPKtADsQ	-0.225	-0.41	0.682	0.993
P68400	CK2A1	CSNK2A1	P25490	YY1	S118	PhosphoSitePlus	EVVGGDDsDGLRAED	0.465	0.848	0.396	0.993
P68400	CK2A1	CSNK2A1	P25788	PSMA3	S250	Signor	sLkEEDEsDDDNM__	0.565	1.03	0.303	0.993
P11802	CDK4	CDK4	P26358	DNMT1	S127	PhosphoSitePlus	VGMADANsPPKPLsk	0.465	0.848	0.396	0.993
P31749	Akt1	AKT1	P26358	DNMT1	S143	PhosphoSitePlus	RtPRRsksDGEAkPE	1.055	1.924	0.0544	0.993
P06493	CDK1	CDK1	P26358	DNMT1	S154	PhosphoSitePlus	AkPEPsPsPRITRkS	-0.775	-1.412	0.158	0.993
P24941	CDK2	CDK2	P26358	DNMT1	S154	PhosphoSitePlus	AkPEPsPsPRITRkS	-0.775	-1.412	0.158	0.993
Q00535	CDK5	CDK5	P26358	DNMT1	S154	PhosphoSitePlus	AkPEPsPsPRITRkS	-0.775	-1.412	0.158	0.993
P42345	mTOR	MTOR	P26358	DNMT1	S714	PhosphoSitePlus	DNIPEMPsPkKMHQG	0.665	1.213	0.225	0.993
Q13131	AMPKA1	PRKAA1	P26358	DNMT1	S714	Signor	DNIPEMPsPkKMHQG	0.665	1.213	0.225	0.993
P06493	CDK1	CDK1	P26368	U2AF2	S79	PhosphoSitePlus	EHGGLIRsPRHEKKK	1.325	2.416	0.0157	0.737
P31749	Akt1	AKT1	P26373	RPL13	S106	PhosphoSitePlus	DPrRRNkstEsLQAN	0.525	0.957	0.338	0.993
P49137	MAPKAPK2	MAPKAPK2	P26651	ZFP36	S186	Signor	PVLRQsIsFsGLPSG	0.585	1.067	0.286	0.993
P11274	Bcr	BCR	P27348	YWHAQ	S232	PhosphoSitePlus	LTLWtsDsAGEECDA	0.555	1.012	0.311	0.993
P48729	CK1A	CSNK1A1	P27348	YWHAQ	S232	PhosphoSitePlus	LTLWtsDsAGEECDA	0.555	1.012	0.311	0.993
P68400	CK2A1	CSNK2A1	P27348	YWHAQ	S232	PhosphoSitePlus	LTLWtsDsAGEECDA	0.555	1.012	0.311	0.993
P17612	PKACA	PRKACA	P27448	MARK3	T507	PhosphoSitePlus	GGMtRRNtyVCsERT	0.275	0.502	0.616	0.993
P68400	CK2A1	CSNK2A1	P27540	ARNT	S77	PhosphoSitePlus	DKERFARsDDEQssA	-0.375	-0.683	0.495	0.993
P48730	CK1D	CSNK1D	P27707	DCK	S15	PhosphoSitePlus	sCPsFsAssEGtRIK	0.595	1.085	0.278	0.993
P48730	CK1D	CSNK1D	P27707	DCK	S74	PhosphoSitePlus	EFEELtMsQkNGGNV	0.575	1.049	0.294	0.993
Q13315	ATM	ATM	P27707	DCK	S74	PhosphoSitePlus	EFEELtMsQkNGGNV	0.575	1.049	0.294	0.993
Q13535	ATR	ATR	P27707	DCK	S74	PhosphoSitePlus	EFEELtMsQkNGGNV	0.575	1.049	0.294	0.993
P17612	PKACA	PRKACA	P27708	CAD	S1859	PhosphoSitePlus	PPRIhRAsDPGLPAE	-0.375	-0.683	0.495	0.993
P23443	p70S6K	RPS6KB1	P27708	CAD	S1859	PhosphoSitePlus	PPRIhRAsDPGLPAE	-0.375	-0.683	0.495	0.993
Q9P0L2	MARK1	MARK1	P27816	MAP4	S1073	Signor	KAQAkVGsLDNVGHL	0.185	0.338	0.736	0.993
P06493	CDK1	CDK1	P27816	MAP4	S696	PhosphoSitePlus	PNKELPPsPEKKTkP	0.035	0.064	0.949	0.993
Q16539	P38A	MAPK14	P27816	MAP4	S696	PhosphoSitePlus	PNKELPPsPEKKTkP	0.035	0.064	0.949	0.993
P06493	CDK1	CDK1	P27816	MAP4	S787	PhosphoSitePlus	KAPEkRAsPsKPAsA	-0.325	-0.592	0.554	0.993
Q16539	P38A	MAPK14	P27816	MAP4	S787	PhosphoSitePlus	KAPEkRAsPsKPAsA	-0.325	-0.592	0.554	0.993
P33981	TTK	TTK	P27816	MAP4	S928	PhosphoSitePlus	SRLAtNtsAPDLkNV	0.455	0.83	0.407	0.993
Q9P0L2	MARK1	MARK1	P27816	MAP4	S928	Signor	SRLAtNtsAPDLkNV	0.455	0.83	0.407	0.993
Q9P0L2	MARK1	MARK1	P27816	MAP4	S941	Signor	NVRskVGstENIkHQ	0.215	0.392	0.695	0.993
P06493	CDK1	CDK1	P27824	CANX	S583	PhosphoSitePlus	EDEILNRsPRNRKPR	-0.065	-0.118	0.906	0.993
P27361	ERK1	MAPK3	P27824	CANX	S583	PhosphoSitePlus	EDEILNRsPRNRKPR	-0.065	-0.118	0.906	0.993
P00533	EGFR	EGFR	P28482	MAPK1	T185	PhosphoSitePlus	HDHtGFLtEyVAtRW	0.315	0.575	0.566	0.993
P28482	ERK2	MAPK1	P28482	MAPK1	T185	Signor	HDHtGFLtEyVAtRW	0.315	0.575	0.566	0.993
P36507	MEK2	MAP2K2	P28482	MAPK1	T185	Signor	HDHtGFLtEyVAtRW	0.315	0.575	0.566	0.993
Q02750	MEK1	MAP2K1	P28482	MAPK1	T185	PhosphoSitePlus	HDHtGFLtEyVAtRW	0.315	0.575	0.566	0.993
O60674	JAK2	JAK2	P28482	MAPK1	Y187	PhosphoSitePlus	HtGFLtEyVAtRWyr	0.225	0.411	0.681	0.993
P00533	EGFR	EGFR	P28482	MAPK1	Y187	PhosphoSitePlus	HtGFLtEyVAtRWyr	0.225	0.411	0.681	0.993
P07949	Ret	RET	P28482	MAPK1	Y187	PhosphoSitePlus	HtGFLtEyVAtRWyr	0.225	0.411	0.681	0.993
P28482	ERK2	MAPK1	P28482	MAPK1	Y187	Signor	HtGFLtEyVAtRWyr	0.225	0.411	0.681	0.993
P36507	MEK2	MAP2K2	P28482	MAPK1	Y187	Signor	HtGFLtEyVAtRWyr	0.225	0.411	0.681	0.993
Q02750	MEK1	MAP2K1	P28482	MAPK1	Y187	PhosphoSitePlus	HtGFLtEyVAtRWyr	0.225	0.411	0.681	0.993
P11802	CDK4	CDK4	P28749	RBL1	S640	PhosphoSitePlus	RRDMQPLsPIsVHER	-0.095	-0.173	0.863	0.993
P24941	CDK2	CDK2	P28749	RBL1	S640	PhosphoSitePlus	RRDMQPLsPIsVHER	-0.095	-0.173	0.863	0.993
P11802	CDK4	CDK4	P28749	RBL1	S650	Signor	sVHERySsPtAGSAk	-1.215	-2.214	0.0268	0.919
P24941	CDK2	CDK2	P28749	RBL1	S650	PhosphoSitePlus	sVHERySsPtAGSAk	-1.215	-2.214	0.0268	0.919
P11802	CDK4	CDK4	P28749	RBL1	S964	PhosphoSitePlus	MMDAPPLsPFPHIKQ	-1.205	-2.196	0.0281	0.929
P11802	CDK4	CDK4	P28749	RBL1	S975	PhosphoSitePlus	HIKQQPGsPRRIsQQ	-0.995	-1.813	0.0698	0.993
P11802	CDK4	CDK4	P28749	RBL1	T369	PhosphoSitePlus	KRSFAPstPLtGRRY	-0.795	-1.449	0.147	0.993
P31749	Akt1	AKT1	P29317	EPHA2	S897	PhosphoSitePlus	RVsIRLPstsGsEGV	0.475	0.866	0.386	0.993
P51812	RSK2	RPS6KA3	P29317	EPHA2	S897	PhosphoSitePlus	RVsIRLPstsGsEGV	0.475	0.866	0.386	0.993
Q15418	p90RSK	RPS6KA1	P29317	EPHA2	S897	PhosphoSitePlus	RVsIRLPstsGsEGV	0.475	0.866	0.386	0.993
P05771	PKCB iso2	PRKCB	P29353	SHC1	S139	PhosphoSitePlus	EEWTRHGsFVNkPtR	-0.155	-0.282	0.778	0.993
P17252	PKCA	PRKCA	P29353	SHC1	S139	Signor	EEWTRHGsFVNkPtR	-0.155	-0.282	0.778	0.993
Q02156	PKCE	PRKCE	P29353	SHC1	S139	Signor	EEWTRHGsFVNkPtR	-0.155	-0.282	0.778	0.993
Q05655	PKCD	PRKCD	P29353	SHC1	S139	Signor	EEWTRHGsFVNkPtR	-0.155	-0.282	0.778	0.993
P24941	CDK2	CDK2	P29374	ARID4A	S1145	PhosphoSitePlus	ARsPARIsPHIKDGE	-0.465	-0.847	0.397	0.993
P24941	CDK2	CDK2	P29374	ARID4A	S864	PhosphoSitePlus	RKILGQssPEkkIRI	0.055	0.101	0.92	0.993
P31749	Akt1	AKT1	P29375	KDM5A	S225	PhosphoSitePlus	TRRVkTQsESGDVSR	0.555	1.012	0.311	0.993
P27361	ERK1	MAPK3	P29590	PML	S36	PhosphoSitePlus	PSEGRQPsPsPsPTE	0.375	0.684	0.494	0.993
P28482	ERK2	MAPK1	P29590	PML	S36	PhosphoSitePlus	PSEGRQPsPsPsPTE	0.375	0.684	0.494	0.993
Q9H2X6	HIPK2	HIPK2	P29590	PML	S36	PhosphoSitePlus	PSEGRQPsPsPsPTE	0.375	0.684	0.494	0.993
P27361	ERK1	MAPK3	P29590	PML	S38	PhosphoSitePlus	EGRQPsPsPsPTERA	-1.075	-1.959	0.0501	0.993
P28482	ERK2	MAPK1	P29590	PML	S38	PhosphoSitePlus	EGRQPsPsPsPTERA	-1.075	-1.959	0.0501	0.993
Q9H2X6	HIPK2	HIPK2	P29590	PML	S38	PhosphoSitePlus	EGRQPsPsPsPTERA	-1.075	-1.959	0.0501	0.993
Q13164	ERK5	MAPK7	P29590	PML	S403	PhosphoSitePlus	AAVskkAsPEAAstP	0.385	0.702	0.482	0.993
P06493	CDK1	CDK1	P29590	PML	S518	PhosphoSitePlus	PsTSkAVsPPHLDGP	-0.085	-0.154	0.877	0.993
P24941	CDK2	CDK2	P29590	PML	S518	PhosphoSitePlus	PsTSkAVsPPHLDGP	-0.085	-0.154	0.877	0.993
P68400	CK2A1	CSNK2A1	P29590	PML	S518	Signor	PsTSkAVsPPHLDGP	-0.085	-0.154	0.877	0.993
P27361	ERK1	MAPK3	P29590	PML	S527	PhosphoSitePlus	PHLDGPPsPRsPVIG	-0.485	-0.884	0.377	0.993
P28482	ERK2	MAPK1	P29590	PML	S527	PhosphoSitePlus	PHLDGPPsPRsPVIG	-0.485	-0.884	0.377	0.993
P27361	ERK1	MAPK3	P29590	PML	S530	PhosphoSitePlus	DGPPsPRsPVIGsEV	0.425	0.775	0.438	0.993
P28482	ERK2	MAPK1	P29590	PML	S530	PhosphoSitePlus	DGPPsPRsPVIGsEV	0.425	0.775	0.438	0.993
P06493	CDK1	CDK1	P29692	EEF1D	S133	PhosphoSitePlus	APQtQHVsPMRQVEP	0.415	0.757	0.449	0.993
P68400	CK2A1	CSNK2A1	P29692	EEF1D	S162	PhosphoSitePlus	DDIDLFGsDNEEEDk	0.595	1.085	0.278	0.993
P17252	PKCA	PRKCA	P29966	MARCKS	S101	Signor	AAPEAGAsPVEkEAP	-0.115	-0.209	0.834	0.993
P17252	PKCA	PRKCA	P29966	MARCKS	S118	Signor	GEAAEPGsPtAAEGE	0.335	0.611	0.541	0.993
P17252	PKCA	PRKCA	P29966	MARCKS	S167	PhosphoSitePlus	FkKsFkLsGFsFkKN	-1.265	-2.305	0.0211	0.834
P05771	PKCB iso2	PRKCB	P29966	MARCKS	S170	Signor	sFkLsGFsFkKNKkE	-0.415	-0.756	0.45	0.993
P17252	PKCA	PRKCA	P29966	MARCKS	S170	PhosphoSitePlus	sFkLsGFsFkKNKkE	-0.415	-0.756	0.45	0.993
Q05655	PKCD	PRKCD	P29966	MARCKS	S170	Signor	sFkLsGFsFkKNKkE	-0.415	-0.756	0.45	0.993
Q16512	PKN1	PKN1	P29966	MARCKS	S170	Signor	sFkLsGFsFkKNKkE	-0.415	-0.756	0.45	0.993
P17252	PKCA	PRKCA	P29966	MARCKS	S46	Signor	VKVNGDAsPAAAEsG	-0.775	-1.412	0.158	0.993
P27361	ERK1	MAPK3	P29966	MARCKS	S46	PhosphoSitePlus	VKVNGDAsPAAAEsG	-0.775	-1.412	0.158	0.993
P28482	ERK2	MAPK1	P29966	MARCKS	S46	PhosphoSitePlus	VKVNGDAsPAAAEsG	-0.775	-1.412	0.158	0.993
P45983	JNK1 iso2	MAPK8	P29966	MARCKS	S46	PhosphoSitePlus	VKVNGDAsPAAAEsG	-0.775	-1.412	0.158	0.993
P45984	JNK2 iso2	MAPK9	P29966	MARCKS	S46	PhosphoSitePlus	VKVNGDAsPAAAEsG	-0.775	-1.412	0.158	0.993
P17252	PKCA	PRKCA	P29966	MARCKS	S81	Signor	AAGsGAAsPsAAEkG	-0.685	-1.248	0.212	0.993
P24941	CDK2	CDK2	P30050	RPL12	S38	PhosphoSitePlus	kIGPLGLsPkkVGDD	-0.955	-1.74	0.0818	0.993
Q00535	CDK5	CDK5	P30086	PEBP1	T42	PhosphoSitePlus	DELGkVLtPTQVkNR	-0.865	-1.576	0.115	0.993
P06493	CDK1	CDK1	P30260	CDC27	S434	PhosphoSitePlus	LEItkLDssIIsEGk	-0.435	-0.792	0.428	0.993
P53350	PLK1	PLK1	P30260	CDC27	S434	PhosphoSitePlus	LEItkLDssIIsEGk	-0.435	-0.792	0.428	0.993
P06493	CDK1	CDK1	P30260	CDC27	T205	PhosphoSitePlus	PEtVLtEtPQDtIEL	0.055	0.101	0.92	0.993
P53350	PLK1	PLK1	P30260	CDC27	T205	PhosphoSitePlus	PEtVLtEtPQDtIEL	0.055	0.101	0.92	0.993
P06493	CDK1	CDK1	P30260	CDC27	T446	PhosphoSitePlus	EGkIStItPQIQAFN	-0.365	-0.665	0.506	0.993
P53350	PLK1	PLK1	P30260	CDC27	T446	PhosphoSitePlus	EGkIStItPQIQAFN	-0.365	-0.665	0.506	0.993
P06493	CDK1	CDK1	P30291	WEE1	S139	PhosphoSitePlus	yFLGSsFsPVRCGGP	-0.165	-0.3	0.764	0.993
P31749	Akt1	AKT1	P30291	WEE1	S642	PhosphoSitePlus	KKMNRSVsLtIy___	0.245	0.447	0.655	0.993
Q8TDC3	BRSK1	BRSK1	P30291	WEE1	S642	PhosphoSitePlus	KKMNRSVsLtIy___	0.245	0.447	0.655	0.993
O14757	Chk1	CHEK1	P30304	CDC25A	S178	PhosphoSitePlus	LFTQRQNsAPARMLS	-0.615	-1.121	0.262	0.993
O96017	Chk2	CHEK2	P30304	CDC25A	S178	PhosphoSitePlus	LFTQRQNsAPARMLS	-0.615	-1.121	0.262	0.993
P06493	CDK1	CDK1	P30304	CDC25A	S18	PhosphoSitePlus	RRLLFACsPPPASQP	-0.275	-0.501	0.617	0.993
O14757	Chk1	CHEK1	P30304	CDC25A	S293	PhosphoSitePlus	GSTKrRKsMsGASPk	-0.425	-0.774	0.439	0.993
O96017	Chk2	CHEK2	P30304	CDC25A	S293	PhosphoSitePlus	GSTKrRKsMsGASPk	-0.425	-0.774	0.439	0.993
Q15418	p90RSK	RPS6KA1	P30304	CDC25A	S293	PhosphoSitePlus	GSTKrRKsMsGASPk	-0.425	-0.774	0.439	0.993
P06493	CDK1	CDK1	P30305	CDC25B	S160	Signor	PVRLLGHsPVLRNIt	-1.765	-3.217	0.0013	0.257
Q15759	P38B	MAPK11	P30305	CDC25B	S249	PhosphoSitePlus	kMEVEELsPLALGRF	0.175	0.319	0.749	0.993
P49137	MAPKAPK2	MAPKAPK2	P30305	CDC25B	S323	PhosphoSitePlus	QRLFRsPsMPCsVIR	0.535	0.976	0.329	0.993
Q14680	MELK	MELK	P30305	CDC25B	S323	PhosphoSitePlus	QRLFRsPsMPCsVIR	0.535	0.976	0.329	0.993
O14965	AurA	AURKA	P30305	CDC25B	S353	PhosphoSitePlus	VQNkRRRsVtPPEEQ	0.385	0.702	0.482	0.993
P49137	MAPKAPK2	MAPKAPK2	P30305	CDC25B	S353	PhosphoSitePlus	VQNkRRRsVtPPEEQ	0.385	0.702	0.482	0.993
P53350	PLK1	PLK1	P30305	CDC25B	S353	PhosphoSitePlus	VQNkRRRsVtPPEEQ	0.385	0.702	0.482	0.993
Q15418	p90RSK	RPS6KA1	P30305	CDC25B	S353	PhosphoSitePlus	VQNkRRRsVtPPEEQ	0.385	0.702	0.482	0.993
P49137	MAPKAPK2	MAPKAPK2	P30305	CDC25B	S375	PhosphoSitePlus	ARVLRsksLCHDEIE	-0.015	-0.027	0.979	0.993
P53350	PLK1	PLK1	P30305	CDC25B	S375	PhosphoSitePlus	ARVLRsksLCHDEIE	-0.015	-0.027	0.979	0.993
Q8TDC3	BRSK1	BRSK1	P30305	CDC25B	S375	PhosphoSitePlus	ARVLRsksLCHDEIE	-0.015	-0.027	0.979	0.993
O14757	Chk1	CHEK1	P30305	CDC25B	S563	PhosphoSitePlus	tFRLKTRsWAGERSR	-0.165	-0.3	0.764	0.993
P06493	CDK1	CDK1	P30307	CDC25C	S168	PhosphoSitePlus	SEMKyLGsPIttVPK	-0.675	-1.23	0.219	0.993
P45983	JNK1 iso2	MAPK8	P30307	CDC25C	S168	PhosphoSitePlus	SEMKyLGsPIttVPK	-0.675	-1.23	0.219	0.993
P45984	JNK2 iso2	MAPK9	P30307	CDC25C	S168	PhosphoSitePlus	SEMKyLGsPIttVPK	-0.675	-1.23	0.219	0.993
P53779	JNK3	MAPK10	P30307	CDC25C	S168	Signor	SEMKyLGsPIttVPK	-0.675	-1.23	0.219	0.993
O14757	Chk1	CHEK1	P30307	CDC25C	S216	PhosphoSitePlus	sGLyRsPsMPENLNR	0.475	0.866	0.386	0.993
O43318	TAK1	MAP3K7	P30307	CDC25C	S216	PhosphoSitePlus	sGLyRsPsMPENLNR	0.475	0.866	0.386	0.993
O96017	Chk2	CHEK2	P30307	CDC25C	S216	PhosphoSitePlus	sGLyRsPsMPENLNR	0.475	0.866	0.386	0.993
P27448	MARK3 iso3	MARK3	P30307	CDC25C	S216	PhosphoSitePlus	sGLyRsPsMPENLNR	0.475	0.866	0.386	0.993
P49137	MAPKAPK2	MAPKAPK2	P30307	CDC25C	S216	PhosphoSitePlus	sGLyRsPsMPENLNR	0.475	0.866	0.386	0.993
Q16512	PKN1	PKN1	P30307	CDC25C	S216	Signor	sGLyRsPsMPENLNR	0.475	0.866	0.386	0.993
Q16539	P38A	MAPK14	P30307	CDC25C	S216	Signor	sGLyRsPsMPENLNR	0.475	0.866	0.386	0.993
Q8TDC3	BRSK1	BRSK1	P30307	CDC25C	S216	PhosphoSitePlus	sGLyRsPsMPENLNR	0.475	0.866	0.386	0.993
Q9H4B4	PLK3	PLK3	P30307	CDC25C	S216	Signor	sGLyRsPsMPENLNR	0.475	0.866	0.386	0.993
P06493	CDK1	CDK1	P31350	RRM2	S20	PhosphoSitePlus	DPQQLQLsPLkGLsL	0.005	0.01	0.992	0.993
P24941	CDK2	CDK2	P31350	RRM2	S20	PhosphoSitePlus	DPQQLQLsPLkGLsL	0.005	0.01	0.992	0.993
P06493	CDK1	CDK1	P31350	RRM2	T33	PhosphoSitePlus	sLVdkENtPPALsGt	-0.765	-1.394	0.163	0.993
P24941	CDK2	CDK2	P31350	RRM2	T33	PhosphoSitePlus	sLVdkENtPPALsGt	-0.765	-1.394	0.163	0.993
P24941	CDK2	CDK2	P31943	HNRNPH1	S104	PhosphoSitePlus	LkHtGPNsPDtANDG	-0.095	-0.173	0.863	0.993
P28482	ERK2	MAPK1	P31943	HNRNPH1	S104	Signor	LkHtGPNsPDtANDG	-0.095	-0.173	0.863	0.993
P06493	CDK1	CDK1	P33316	DUT	S99	PhosphoSitePlus	GPEtPAIsPSKRARP	-0.105	-0.191	0.849	0.993
P15056	BRAF	BRAF	P33981	TTK	S436	PhosphoSitePlus	VFSVskQsPPIsTSk	-0.795	-1.449	0.147	0.993
P24941	CDK2	CDK2	P33981	TTK	S436	PhosphoSitePlus	VFSVskQsPPIsTSk	-0.795	-1.449	0.147	0.993
P33981	TTK	TTK	P33981	TTK	S436	PhosphoSitePlus	VFSVskQsPPIsTSk	-0.795	-1.449	0.147	0.993
P24941	CDK2	CDK2	P33991	MCM4	S32	PhosphoSitePlus	RsEDARssPsQRRRG	-0.055	-0.1	0.921	0.993
P24941	CDK2	CDK2	P33991	MCM4	T110	PhosphoSitePlus	PRsGVrGtPVRQRPD	-1.095	-1.996	0.046	0.993
P06493	CDK1	CDK1	P33991	MCM4	T19	Signor	GsrrGrAtPAQtPRs	-0.225	-0.41	0.682	0.993
P24941	CDK2	CDK2	P33991	MCM4	T19	Signor	GsrrGrAtPAQtPRs	-0.225	-0.41	0.682	0.993
P06493	CDK1	CDK1	P33993	MCM7	S121	PhosphoSitePlus	RDPGMVRsPQNQYPA	-0.095	-0.173	0.863	0.993
P24941	CDK2	CDK2	P33993	MCM7	S121	PhosphoSitePlus	RDPGMVRsPQNQYPA	-0.095	-0.173	0.863	0.993
P05129	PKCG	PRKCG	P34741	SDC2	S187	Signor	DLGErkPssAAyQkA	-0.135	-0.246	0.806	0.993
P05771	PKCB iso2	PRKCB	P34741	SDC2	S187	Signor	DLGErkPssAAyQkA	-0.135	-0.246	0.806	0.993
P17252	PKCA	PRKCA	P34741	SDC2	S187	Signor	DLGErkPssAAyQkA	-0.135	-0.246	0.806	0.993
P68400	CK2A1	CSNK2A1	P35221	CTNNA1	S641	PhosphoSitePlus	tPEELDDsDFEtEDF	0.125	0.228	0.819	0.993
P17612	PKACA	PRKACA	P35222	CTNNB1	S552	PhosphoSitePlus	QDtQRRtsMGGtQQQ	0.275	0.502	0.616	0.993
P31749	Akt1	AKT1	P35222	CTNNB1	S552	PhosphoSitePlus	QDtQRRtsMGGtQQQ	0.275	0.502	0.616	0.993
P31751	Akt2	AKT2	P35222	CTNNB1	S552	PhosphoSitePlus	QDtQRRtsMGGtQQQ	0.275	0.502	0.616	0.993
Q13554	CAMK2B	CAMK2B	P35222	CTNNB1	S552	Signor	QDtQRRtsMGGtQQQ	0.275	0.502	0.616	0.993
Q9UQM7	CAMK2A	CAMK2A	P35222	CTNNB1	S552	PhosphoSitePlus	QDtQRRtsMGGtQQQ	0.275	0.502	0.616	0.993
O96013	PAK4	PAK4	P35222	CTNNB1	S675	PhosphoSitePlus	QDykKRLsVELtsSL	-0.375	-0.683	0.495	0.993
P17612	PKACA	PRKACA	P35222	CTNNB1	S675	PhosphoSitePlus	QDykKRLsVELtsSL	-0.375	-0.683	0.495	0.993
Q13153	PAK1	PAK1	P35222	CTNNB1	S675	PhosphoSitePlus	QDykKRLsVELtsSL	-0.375	-0.683	0.495	0.993
Q9Y2U5	MEKK2	MAP3K2	P35222	CTNNB1	S675	PhosphoSitePlus	QDykKRLsVELtsSL	-0.375	-0.683	0.495	0.993
P31749	Akt1	AKT1	P35226	BMI1	S316	PhosphoSitePlus	ANRPRKssVNGSSAT	0.395	0.721	0.471	0.993
P31751	Akt2	AKT2	P35226	BMI1	S316	Signor	ANRPRKssVNGSSAT	0.395	0.721	0.471	0.993
Q9Y243	Akt3	AKT3	P35226	BMI1	S316	Signor	ANRPRKssVNGSSAT	0.395	0.721	0.471	0.993
P17612	PKACA	PRKACA	P35240	NF2	S518	PhosphoSitePlus	DTDMKRLsMEIEKEK	-0.315	-0.574	0.566	0.993
Q13153	PAK1	PAK1	P35240	NF2	S518	PhosphoSitePlus	DTDMKRLsMEIEKEK	-0.315	-0.574	0.566	0.993
Q13177	PAK2	PAK2	P35240	NF2	S518	PhosphoSitePlus	DTDMKRLsMEIEKEK	-0.315	-0.574	0.566	0.993
P06493	CDK1	CDK1	P35251	RFC1	T506	PhosphoSitePlus	KESKLERtPQkNVQG	-0.415	-0.756	0.45	0.993
P35269	GTF2F1	GTF2F1	P35269	GTF2F1	S385	PhosphoSitePlus	GGssRGNsRPGtPsA	-0.165	-0.3	0.764	0.993
P35269	GTF2F1	GTF2F1	P35269	GTF2F1	T389	PhosphoSitePlus	RGNsRPGtPsAEGGs	0.035	0.064	0.949	0.993
P11309	Pim1	PIM1	P35568	IRS1	S1101	PhosphoSitePlus	GCRRRHssEtFsStP	-0.695	-1.266	0.205	0.993
P23443	p70S6K	RPS6KB1	P35568	IRS1	S1101	PhosphoSitePlus	GCRRRHssEtFsStP	-0.695	-1.266	0.205	0.993
Q04759	PKCT	PRKCQ	P35568	IRS1	S1101	PhosphoSitePlus	GCRRRHssEtFsStP	-0.695	-1.266	0.205	0.993
Q05513	PKCZ	PRKCZ	P35568	IRS1	S1101	Signor	GCRRRHssEtFsStP	-0.695	-1.266	0.205	0.993
Q05655	PKCD	PRKCD	P35568	IRS1	S1101	Signor	GCRRRHssEtFsStP	-0.695	-1.266	0.205	0.993
Q86V86	Pim3	PIM3	P35568	IRS1	S1101	PhosphoSitePlus	GCRRRHssEtFsStP	-0.695	-1.266	0.205	0.993
Q9P1W9	Pim2	PIM2	P35568	IRS1	S1101	PhosphoSitePlus	GCRRRHssEtFsStP	-0.695	-1.266	0.205	0.993
O14920	IKKB	IKBKB	P35568	IRS1	S270	Signor	EFRPRsKsQSssNCs	0.195	0.356	0.722	0.993
P23443	p70S6K	RPS6KB1	P35568	IRS1	S270	PhosphoSitePlus	EFRPRsKsQSssNCs	0.195	0.356	0.722	0.993
Q13535	ATR	ATR	P35568	IRS1	S270	PhosphoSitePlus	EFRPRsKsQSssNCs	0.195	0.356	0.722	0.993
P68400	CK2A1	CSNK2A1	P35579	MYH9	S1943	PhosphoSitePlus	RKGAGDGsDEEVDGK	0.485	0.885	0.376	0.993
P68400	CK2A1	CSNK2A1	P35580	MYH10	S1956	PhosphoSitePlus	EGAsLELsDDDtEsK	0.405	0.739	0.46	0.993
Q05513	PKCZ	PRKCZ	P35580	MYH10	S1956	PhosphoSitePlus	EGAsLELsDDDtEsK	0.405	0.739	0.46	0.993
P68400	CK2A1	CSNK2A1	P35580	MYH10	S1975	PhosphoSitePlus	NEtQPPQsE______	0.345	0.629	0.529	0.993
P06493	CDK1	CDK1	P35611	ADD1	S12	PhosphoSitePlus	SRAAVVtsPPPtTAP	-0.645	-1.175	0.24	0.993
P28482	ERK2	MAPK1	P35611	ADD1	S358	PhosphoSitePlus	AKsRsPGsPVGEGtG	-0.425	-0.774	0.439	0.993
P17612	PKACA	PRKACA	P35611	ADD1	S436	PhosphoSitePlus	tCsPLRHsFQkQQRE	0.275	0.502	0.616	0.993
P28482	ERK2	MAPK1	P35612	ADD2	S592	PhosphoSitePlus	tAPEEPGsPAksAPA	0.495	0.903	0.367	0.993
P68400	CK2A1	CSNK2A1	P35659	DEK	S32	PhosphoSitePlus	MPGPREEsEEEEDED	0.085	0.155	0.876	0.993
P27361	ERK1	MAPK3	P37231	PPARG	S112	Signor	AIkVEPAsPPYYSEK	-0.355	-0.647	0.518	0.993
P28482	ERK2	MAPK1	P37231	PPARG	S112	PhosphoSitePlus	AIkVEPAsPPYYSEK	-0.355	-0.647	0.518	0.993
P45983	JNK1 iso2	MAPK8	P37231	PPARG	S112	PhosphoSitePlus	AIkVEPAsPPYYSEK	-0.355	-0.647	0.518	0.993
P50750	CDK9	CDK9	P37231	PPARG	S112	PhosphoSitePlus	AIkVEPAsPPYYSEK	-0.355	-0.647	0.518	0.993
O94921	CDK14	CDK14	P37802	TAGLN2	S163	PhosphoSitePlus	kENPRNFsDNQLQEG	0.795	1.45	0.147	0.993
P17612	PKACA	PRKACA	P37802	TAGLN2	S163	PhosphoSitePlus	kENPRNFsDNQLQEG	0.795	1.45	0.147	0.993
P17252	PKCA	PRKCA	P37802	TAGLN2	S185	PhosphoSitePlus	MGtNrGAsQAGMtGy	-0.045	-0.082	0.935	0.993
P06493	CDK1	CDK1	P38398	BRCA1	S114	PhosphoSitePlus	FAkKENNsPEHLkDE	-0.495	-0.902	0.367	0.993
P24941	CDK2	CDK2	P38398	BRCA1	S114	PhosphoSitePlus	FAkKENNsPEHLkDE	-0.495	-0.902	0.367	0.993
P53350	PLK1	PLK1	P38398	BRCA1	S1164	PhosphoSitePlus	GEIKEDTsFAENDIk	0.155	0.283	0.777	0.993
Q13315	ATM	ATM	P38398	BRCA1	S1457	PhosphoSitePlus	SEKAVLTsQKsSEYP	0.035	0.064	0.949	0.993
Q13535	ATR	ATR	P38398	BRCA1	S1457	PhosphoSitePlus	SEKAVLTsQKsSEYP	0.035	0.064	0.949	0.993
Q13315	ATM	ATM	P38398	BRCA1	S1524	PhosphoSitePlus	LQNRNYPsQEELIKV	0.395	0.721	0.471	0.993
Q13535	ATR	ATR	P38398	BRCA1	S1524	PhosphoSitePlus	LQNRNYPsQEELIKV	0.395	0.721	0.471	0.993
P06493	CDK1	CDK1	P38919	EIF4A3	T163	PhosphoSitePlus	GQHVVAGtPGRVFDM	-0.295	-0.537	0.591	0.993
P24941	CDK2	CDK2	P38919	EIF4A3	T163	PhosphoSitePlus	GQHVVAGtPGRVFDM	-0.295	-0.537	0.591	0.993
P06493	CDK1	CDK1	P38936	CDKN1A	S130	PhosphoSitePlus	sGEQAEGsPGGPGDs	-1.095	-1.996	0.046	0.993
P11802	CDK4	CDK4	P38936	CDKN1A	S130	PhosphoSitePlus	sGEQAEGsPGGPGDs	-1.095	-1.996	0.046	0.993
P24941	CDK2	CDK2	P38936	CDKN1A	S130	PhosphoSitePlus	sGEQAEGsPGGPGDs	-1.095	-1.996	0.046	0.993
P27361	ERK1	MAPK3	P38936	CDKN1A	S130	PhosphoSitePlus	sGEQAEGsPGGPGDs	-1.095	-1.996	0.046	0.993
P28482	ERK2	MAPK1	P38936	CDKN1A	S130	PhosphoSitePlus	sGEQAEGsPGGPGDs	-1.095	-1.996	0.046	0.993
P45983	JNK1 iso2	MAPK8	P38936	CDKN1A	S130	PhosphoSitePlus	sGEQAEGsPGGPGDs	-1.095	-1.996	0.046	0.993
P45984	JNK2 iso2	MAPK9	P38936	CDKN1A	S130	PhosphoSitePlus	sGEQAEGsPGGPGDs	-1.095	-1.996	0.046	0.993
P53779	JNK3	MAPK10	P38936	CDKN1A	S130	PhosphoSitePlus	sGEQAEGsPGGPGDs	-1.095	-1.996	0.046	0.993
Q00534	CDK6	CDK6	P38936	CDKN1A	S130	PhosphoSitePlus	sGEQAEGsPGGPGDs	-1.095	-1.996	0.046	0.993
Q16539	P38A	MAPK14	P38936	CDKN1A	S130	PhosphoSitePlus	sGEQAEGsPGGPGDs	-1.095	-1.996	0.046	0.993
Q13315	ATM	ATM	P40692	MLH1	S406	PhosphoSitePlus	PLSkPLSsQPQAIVT	0.835	1.523	0.128	0.993
O75582	MSK1	RPS6KA5	P40763	STAT3	S727	Signor	NtIDLPMsPRTLDSL	0.175	0.319	0.749	0.993
P27361	ERK1	MAPK3	P40763	STAT3	S727	Signor	NtIDLPMsPRTLDSL	0.175	0.319	0.749	0.993
P42345	mTOR	MTOR	P40763	STAT3	S727	PhosphoSitePlus	NtIDLPMsPRTLDSL	0.175	0.319	0.749	0.993
P45983	JNK1 iso2	MAPK8	P40763	STAT3	S727	PhosphoSitePlus	NtIDLPMsPRTLDSL	0.175	0.319	0.749	0.993
P45984	JNK2 iso2	MAPK9	P40763	STAT3	S727	PhosphoSitePlus	NtIDLPMsPRTLDSL	0.175	0.319	0.749	0.993
P49840	GSK3A	GSK3A	P40763	STAT3	S727	PhosphoSitePlus	NtIDLPMsPRTLDSL	0.175	0.319	0.749	0.993
P49841	GSK3B	GSK3B	P40763	STAT3	S727	PhosphoSitePlus	NtIDLPMsPRTLDSL	0.175	0.319	0.749	0.993
P51617	IRAK1	IRAK1	P40763	STAT3	S727	PhosphoSitePlus	NtIDLPMsPRTLDSL	0.175	0.319	0.749	0.993
P51812	RSK2	RPS6KA3	P40763	STAT3	S727	PhosphoSitePlus	NtIDLPMsPRTLDSL	0.175	0.319	0.749	0.993
Q00535	CDK5	CDK5	P40763	STAT3	S727	PhosphoSitePlus	NtIDLPMsPRTLDSL	0.175	0.319	0.749	0.993
Q02156	PKCE	PRKCE	P40763	STAT3	S727	PhosphoSitePlus	NtIDLPMsPRTLDSL	0.175	0.319	0.749	0.993
Q05655	PKCD	PRKCD	P40763	STAT3	S727	PhosphoSitePlus	NtIDLPMsPRTLDSL	0.175	0.319	0.749	0.993
Q13233	MEKK1	MAP3K1	P40763	STAT3	S727	Signor	NtIDLPMsPRTLDSL	0.175	0.319	0.749	0.993
Q16539	P38A	MAPK14	P40763	STAT3	S727	PhosphoSitePlus	NtIDLPMsPRTLDSL	0.175	0.319	0.749	0.993
Q9HC98	NEK6	NEK6	P40763	STAT3	S727	PhosphoSitePlus	NtIDLPMsPRTLDSL	0.175	0.319	0.749	0.993
Q9UBE8	NLK	NLK	P40763	STAT3	S727	Signor	NtIDLPMsPRTLDSL	0.175	0.319	0.749	0.993
P49840	GSK3A	GSK3A	P40763	STAT3	T714	PhosphoSitePlus	ktKFICVtPTtCsNt	0.795	1.45	0.147	0.993
P49841	GSK3B	GSK3B	P40763	STAT3	T714	PhosphoSitePlus	ktKFICVtPTtCsNt	0.795	1.45	0.147	0.993
O60674	JAK2	JAK2	P40763	STAT3	Y705	PhosphoSitePlus	DPGsAAPyLktKFIC	-0.925	-1.686	0.0919	0.993
P06241	Fyn	FYN	P40763	STAT3	Y705	PhosphoSitePlus	DPGsAAPyLktKFIC	-0.925	-1.686	0.0919	0.993
P08631	Hck	HCK	P40763	STAT3	Y705	Signor	DPGsAAPyLktKFIC	-0.925	-1.686	0.0919	0.993
P12931	Src	SRC	P40763	STAT3	Y705	PhosphoSitePlus	DPGsAAPyLktKFIC	-0.925	-1.686	0.0919	0.993
P14618	PKM	PKM	P40763	STAT3	Y705	PhosphoSitePlus	DPGsAAPyLktKFIC	-0.925	-1.686	0.0919	0.993
P16591	Fer	FER	P40763	STAT3	Y705	PhosphoSitePlus	DPGsAAPyLktKFIC	-0.925	-1.686	0.0919	0.993
P22455	FGFR4	FGFR4	P40763	STAT3	Y705	Signor	DPGsAAPyLktKFIC	-0.925	-1.686	0.0919	0.993
P22607	FGFR3	FGFR3	P40763	STAT3	Y705	Signor	DPGsAAPyLktKFIC	-0.925	-1.686	0.0919	0.993
P23458	JAK1	JAK1	P40763	STAT3	Y705	Signor	DPGsAAPyLktKFIC	-0.925	-1.686	0.0919	0.993
P27361	ERK1	MAPK3	P40763	STAT3	Y705	Signor	DPGsAAPyLktKFIC	-0.925	-1.686	0.0919	0.993
P30530	AXL	AXL	P40763	STAT3	Y705	PhosphoSitePlus	DPGsAAPyLktKFIC	-0.925	-1.686	0.0919	0.993
Q12866	Mer	MERTK	P40763	STAT3	Y705	PhosphoSitePlus	DPGsAAPyLktKFIC	-0.925	-1.686	0.0919	0.993
Q15300	Ret iso3	RET	P40763	STAT3	Y705	PhosphoSitePlus	DPGsAAPyLktKFIC	-0.925	-1.686	0.0919	0.993
Q9HC98	NEK6	NEK6	P40763	STAT3	Y705	PhosphoSitePlus	DPGsAAPyLktKFIC	-0.925	-1.686	0.0919	0.993
Q9UM73	ALK	ALK	P40763	STAT3	Y705	PhosphoSitePlus	DPGsAAPyLktKFIC	-0.925	-1.686	0.0919	0.993
P28482	ERK2	MAPK1	P41162	ETV3	S139	Signor	SsGVVPQsAPPVPTA	0.505	0.921	0.357	0.993
P27361	ERK1	MAPK3	P41182	BCL6	S333	PhosphoSitePlus	KGLVsPQsPQKsDCQ	-0.905	-1.649	0.0991	0.993
P28482	ERK2	MAPK1	P41182	BCL6	S333	PhosphoSitePlus	KGLVsPQsPQKsDCQ	-0.905	-1.649	0.0991	0.993
P27361	ERK1	MAPK3	P41182	BCL6	S343	PhosphoSitePlus	KsDCQPNsPTESCSS	-1.175	-2.141	0.0322	0.975
P28482	ERK2	MAPK1	P41182	BCL6	S343	PhosphoSitePlus	KsDCQPNsPTESCSS	-1.175	-2.141	0.0322	0.975
P27361	ERK1	MAPK3	P41212	ETV6	S213	PhosphoSitePlus	DNMIRRLsPAERAQG	0.005	0.01	0.992	0.993
P28482	ERK2	MAPK1	P41212	ETV6	S213	Signor	DNMIRRLsPAERAQG	0.005	0.01	0.992	0.993
P19784	CK2A2	CSNK2A2	P41236	PPP1R2	S121	Signor	yRIQEQEssGEEDsD	0.885	1.614	0.107	0.993
P68400	CK2A1	CSNK2A1	P41236	PPP1R2	S121	PhosphoSitePlus	yRIQEQEssGEEDsD	0.885	1.614	0.107	0.993
O94921	CDK14	CDK14	P41236	PPP1R2	S87	PhosphoSitePlus	GDDEDACsDtEAtEA	-0.165	-0.3	0.764	0.993
P19784	CK2A2	CSNK2A2	P41236	PPP1R2	S87	Signor	GDDEDACsDtEAtEA	-0.165	-0.3	0.764	0.993
P68400	CK2A1	CSNK2A1	P41236	PPP1R2	S87	PhosphoSitePlus	GDDEDACsDtEAtEA	-0.165	-0.3	0.764	0.993
P06493	CDK1	CDK1	P42166	TMPO	S424	PhosphoSitePlus	FQETEFLsPPRkVPR	-0.365	-0.665	0.506	0.993
P23443	p70S6K	RPS6KB1	P42345	MTOR	S2448	PhosphoSitePlus	RsRtRtDsysAGQsV	0.615	1.122	0.262	0.993
P31749	Akt1	AKT1	P42345	MTOR	S2448	PhosphoSitePlus	RsRtRtDsysAGQsV	0.615	1.122	0.262	0.993
Q16539	P38A	MAPK14	P42566	EPS15	S796	PhosphoSitePlus	RsINkLDsPDPFkLN	0.535	0.976	0.329	0.993
P24941	CDK2	CDK2	P42677	RPS27	S27	PhosphoSitePlus	KKkRLVQsPNsyFMD	-0.345	-0.628	0.53	0.993
Q16539	P38A	MAPK14	P42677	RPS27	S27	PhosphoSitePlus	KKkRLVQsPNsyFMD	-0.345	-0.628	0.53	0.993
Q00535	CDK5	CDK5	P42858	HTT	S1179	PhosphoSitePlus	LtNPPsLsPIRRKGK	-0.265	-0.483	0.629	0.993
Q00535	CDK5	CDK5	P42858	HTT	S1199	PhosphoSitePlus	EQAsVPLsPKKGSEA	-0.405	-0.738	0.461	0.993
Q00535	CDK5	CDK5	P42858	HTT	S432	PhosphoSitePlus	AGGGssCsPVLsRKQ	0.015	0.028	0.978	0.993
O14757	Chk1	CHEK1	P43243	MATR3	S195	PhosphoSitePlus	sFDDrGPsLNPVLDy	-0.205	-0.373	0.709	0.993
Q13315	ATM	ATM	P43243	MATR3	S208	PhosphoSitePlus	DyDHGsRsQEsGyyD	0.515	0.939	0.348	0.993
O14757	Chk1	CHEK1	P43243	MATR3	T150	PhosphoSitePlus	LQLkRRRtEEGPtLs	0.735	1.34	0.18	0.993
P68400	CK2A1	CSNK2A1	P45973	CBX5	S14	Signor	RtADssssEDEEEyV	-1.085	-1.977	0.048	0.993
Q96GD4	AurB	AURKB	P45973	CBX5	S92	PhosphoSitePlus	SESNKRksNFsNsAD	-0.795	-1.449	0.147	0.993
Q96GD4	AurB	AURKB	P46013	MKI67	S374	PhosphoSitePlus	ytTGRREsVNLGkSE	-1.135	-2.068	0.0386	0.993
P06493	CDK1	CDK1	P46013	MKI67	T761	PhosphoSitePlus	GIAEMFktPVkEQPQ	-1.635	-2.98	0.00288	0.37
P46020	PHKA1	PHKA1	P46020	PHKA1	S972	Signor	kEFGVERsVRPtDSN	0.225	0.411	0.681	0.993
P46020	PHKA1	PHKA1	P46020	PHKA1	S985	Signor	SNVsPAIsIHEIGAV	-0.155	-0.282	0.778	0.993
Q13153	PAK1	PAK1	P46108	CRK	S41	PhosphoSitePlus	VFLVRDsstsPGDyV	0.645	1.176	0.24	0.993
Q96GD4	AurB	AURKB	P46778	RPL21	S104	PhosphoSitePlus	kHSKsRDsFLkRVKE	0.385	0.702	0.482	0.993
Q96GD4	AurB	AURKB	P46783	RPS10	T118	PhosphoSitePlus	GERPARLtrGEADRD	0.265	0.484	0.629	0.993
O95835	LATS1	LATS1	P46937	YAP1	S109	PhosphoSitePlus	KsHsRQAstDAGtAG	0.605	1.103	0.27	0.993
Q05513	PKCZ	PRKCZ	P46937	YAP1	S109	PhosphoSitePlus	KsHsRQAstDAGtAG	0.605	1.103	0.27	0.993
Q15208	NDR1	STK38	P46937	YAP1	S109	PhosphoSitePlus	KsHsRQAstDAGtAG	0.605	1.103	0.27	0.993
Q9NRM7	LATS2	LATS2	P46937	YAP1	S109	PhosphoSitePlus	KsHsRQAstDAGtAG	0.605	1.103	0.27	0.993
O95835	LATS1	LATS1	P46937	YAP1	S127	PhosphoSitePlus	PQHVRAHssPAsLQL	0.425	0.775	0.438	0.993
P31749	Akt1	AKT1	P46937	YAP1	S127	PhosphoSitePlus	PQHVRAHssPAsLQL	0.425	0.775	0.438	0.993
Q13188	MST2	STK3	P46937	YAP1	S127	PhosphoSitePlus	PQHVRAHssPAsLQL	0.425	0.775	0.438	0.993
Q15208	NDR1	STK38	P46937	YAP1	S127	PhosphoSitePlus	PQHVRAHssPAsLQL	0.425	0.775	0.438	0.993
Q15831	LKB1	STK11	P46937	YAP1	S127	PhosphoSitePlus	PQHVRAHssPAsLQL	0.425	0.775	0.438	0.993
Q9NRM7	LATS2	LATS2	P46937	YAP1	S127	PhosphoSitePlus	PQHVRAHssPAsLQL	0.425	0.775	0.438	0.993
Q9Y2H1	NDR2	STK38L	P46937	YAP1	S127	PhosphoSitePlus	PQHVRAHssPAsLQL	0.425	0.775	0.438	0.993
P06493	CDK1	CDK1	P46937	YAP1	S289	PhosphoSitePlus	PPPLAPQsPQGGVMG	0.375	0.684	0.494	0.993
P06493	CDK1	CDK1	P46937	YAP1	S367	PhosphoSitePlus	GtQNPVssPGMsQEL	0.395	0.721	0.471	0.993
P06493	CDK1	CDK1	P46937	YAP1	T119	PhosphoSitePlus	AGtAGALtPQHVRAH	-0.185	-0.337	0.736	0.993
P45984	JNK2 iso2	MAPK9	P46937	YAP1	T119	PhosphoSitePlus	AGtAGALtPQHVRAH	-0.185	-0.337	0.736	0.993
P27361	ERK1	MAPK3	P49023	PXN	S126	PhosphoSitePlus	sFPNKQKsAEPsPtV	0.185	0.338	0.736	0.993
P28482	ERK2	MAPK1	P49023	PXN	S126	PhosphoSitePlus	sFPNKQKsAEPsPtV	0.185	0.338	0.736	0.993
Q13153	PAK1	PAK1	P49023	PXN	S258	PhosphoSitePlus	tQQQtRIsAssAtRE	0.015	0.028	0.978	0.993
P27361	ERK1	MAPK3	P49023	PXN	S83	PhosphoSitePlus	FIHQQPQsssPVyGs	-0.175	-0.318	0.75	0.993
P28482	ERK2	MAPK1	P49023	PXN	S83	PhosphoSitePlus	FIHQQPQsssPVyGs	-0.175	-0.318	0.75	0.993
Q00535	CDK5	CDK5	P49023	PXN	S85	PhosphoSitePlus	HQQPQsssPVyGsSA	-0.085	-0.154	0.877	0.993
Q16539	P38A	MAPK14	P49023	PXN	S85	PhosphoSitePlus	HQQPQsssPVyGsSA	-0.085	-0.154	0.877	0.993
P00519	Abl	ABL1	P49023	PXN	Y118	PhosphoSitePlus	VGEEEHVysFPNKQK	-0.115	-0.209	0.834	0.993
P06241	Fyn	FYN	P49023	PXN	Y118	PhosphoSitePlus	VGEEEHVysFPNKQK	-0.115	-0.209	0.834	0.993
Q05397	FAK	PTK2	P49023	PXN	Y118	PhosphoSitePlus	VGEEEHVysFPNKQK	-0.115	-0.209	0.834	0.993
Q13882	Brk	PTK6	P49023	PXN	Y118	PhosphoSitePlus	VGEEEHVysFPNKQK	-0.115	-0.209	0.834	0.993
P27361	ERK1	MAPK3	P49407	ARRB1	S412	PhosphoSitePlus	EEEDGtGsPQLNNR_	0.005	0.01	0.992	0.993
P28482	ERK2	MAPK1	P49407	ARRB1	S412	PhosphoSitePlus	EEEDGtGsPQLNNR_	0.005	0.01	0.992	0.993
P27361	ERK1	MAPK3	P49585	PCYT1A	S315	Signor	GRMLQAIsPKQsPss	0.495	0.903	0.367	0.993
P28482	ERK2	MAPK1	P49585	PCYT1A	S315	Signor	GRMLQAIsPKQsPss	0.495	0.903	0.367	0.993
P49674	CK1E	CSNK1E	P49674	CSNK1E	S408	PhosphoSitePlus	RIPAsQtsVPFDHLG	0.195	0.356	0.722	0.993
O00311	CDC7	CDC7	P49736	MCM2	S139	PhosphoSitePlus	RRGLLyDsDEEDEER	-0.115	-0.209	0.834	0.993
P24941	CDK2	CDK2	P49736	MCM2	S139	PhosphoSitePlus	RRGLLyDsDEEDEER	-0.115	-0.209	0.834	0.993
P50613	CDK7	CDK7	P49736	MCM2	S139	PhosphoSitePlus	RRGLLyDsDEEDEER	-0.115	-0.209	0.834	0.993
P68400	CK2A1	CSNK2A1	P49736	MCM2	S139	PhosphoSitePlus	RRGLLyDsDEEDEER	-0.115	-0.209	0.834	0.993
O00311	CDC7	CDC7	P49736	MCM2	S27	PhosphoSitePlus	GNDPLtssPGRssRR	0.045	0.083	0.934	0.993
P24941	CDK2	CDK2	P49736	MCM2	S27	PhosphoSitePlus	GNDPLtssPGRssRR	0.045	0.083	0.934	0.993
P50613	CDK7	CDK7	P49736	MCM2	S27	PhosphoSitePlus	GNDPLtssPGRssRR	0.045	0.083	0.934	0.993
P68400	CK2A1	CSNK2A1	P49736	MCM2	S27	PhosphoSitePlus	GNDPLtssPGRssRR	0.045	0.083	0.934	0.993
O00311	CDC7	CDC7	P49736	MCM2	S31	PhosphoSitePlus	LtssPGRssRRtDAL	-0.235	-0.428	0.669	0.993
O00311	CDC7	CDC7	P49736	MCM2	S40	PhosphoSitePlus	RRtDALtssPGRDLP	-0.875	-1.594	0.111	0.993
P24941	CDK2	CDK2	P49736	MCM2	S40	PhosphoSitePlus	RRtDALtssPGRDLP	-0.875	-1.594	0.111	0.993
P50613	CDK7	CDK7	P49736	MCM2	S40	PhosphoSitePlus	RRtDALtssPGRDLP	-0.875	-1.594	0.111	0.993
P68400	CK2A1	CSNK2A1	P49736	MCM2	S40	PhosphoSitePlus	RRtDALtssPGRDLP	-0.875	-1.594	0.111	0.993
O00311	CDC7	CDC7	P49736	MCM2	S41	PhosphoSitePlus	RtDALtssPGRDLPP	-0.505	-0.92	0.358	0.993
P24941	CDK2	CDK2	P49736	MCM2	S41	PhosphoSitePlus	RtDALtssPGRDLPP	-0.505	-0.92	0.358	0.993
P50613	CDK7	CDK7	P49736	MCM2	S41	PhosphoSitePlus	RtDALtssPGRDLPP	-0.505	-0.92	0.358	0.993
P68400	CK2A1	CSNK2A1	P49736	MCM2	S41	PhosphoSitePlus	RtDALtssPGRDLPP	-0.505	-0.92	0.358	0.993
O14757	Chk1	CHEK1	P49761	CLK3	S157	PhosphoSitePlus	HHCKRyRsPEPDPyL	-0.035	-0.063	0.95	0.993
P27361	ERK1	MAPK3	P49790	NUP153	S257	PhosphoSitePlus	ktsQLGDsPFyPGkT	-0.175	-0.318	0.75	0.993
P28482	ERK2	MAPK1	P49790	NUP153	S257	PhosphoSitePlus	ktsQLGDsPFyPGkT	-0.175	-0.318	0.75	0.993
O14757	Chk1	CHEK1	P49790	NUP153	S330	PhosphoSitePlus	ADAkRIPsIVssPLN	-0.135	-0.246	0.806	0.993
P27361	ERK1	MAPK3	P49790	NUP153	S334	PhosphoSitePlus	RIPsIVssPLNsPLD	0.375	0.684	0.494	0.993
P28482	ERK2	MAPK1	P49790	NUP153	S334	PhosphoSitePlus	RIPsIVssPLNsPLD	0.375	0.684	0.494	0.993
P27361	ERK1	MAPK3	P49790	NUP153	S516	PhosphoSitePlus	TNKVQMtsPsstGsP	0.425	0.775	0.438	0.993
P28482	ERK2	MAPK1	P49790	NUP153	S516	PhosphoSitePlus	TNKVQMtsPsstGsP	0.425	0.775	0.438	0.993
P27361	ERK1	MAPK3	P49790	NUP153	S522	PhosphoSitePlus	tsPsstGsPMFKFSs	0.045	0.083	0.934	0.993
P28482	ERK2	MAPK1	P49790	NUP153	S522	PhosphoSitePlus	tsPsstGsPMFKFSs	0.045	0.083	0.934	0.993
P27361	ERK1	MAPK3	P49790	NUP153	S529	PhosphoSitePlus	sPMFKFSsPIVKsTE	-0.775	-1.412	0.158	0.993
P28482	ERK2	MAPK1	P49790	NUP153	S529	PhosphoSitePlus	sPMFKFSsPIVKsTE	-0.775	-1.412	0.158	0.993
P27361	ERK1	MAPK3	P49790	NUP153	T369	PhosphoSitePlus	PPVQRLMtPKPVsIA	-0.115	-0.209	0.834	0.993
P28482	ERK2	MAPK1	P49790	NUP153	T369	PhosphoSitePlus	PPVQRLMtPKPVsIA	-0.115	-0.209	0.834	0.993
P27361	ERK1	MAPK3	P49790	NUP153	T388	PhosphoSitePlus	VyFkPsLtPsGEFRK	-0.185	-0.337	0.736	0.993
P28482	ERK2	MAPK1	P49790	NUP153	T388	PhosphoSitePlus	VyFkPsLtPsGEFRK	-0.185	-0.337	0.736	0.993
P06493	CDK1	CDK1	P49792	RANBP2	S2276	PhosphoSitePlus	FsFksALsPsKsPAk	-0.425	-0.774	0.439	0.993
O00141	SGK1	SGK1	P49815	TSC2	S1132	PhosphoSitePlus	RDRVRsMsGGHGLRV	0.275	0.502	0.616	0.993
P11802	CDK4	CDK4	P49815	TSC2	S1452	PhosphoSitePlus	LPSssPRsPsGLRPR	-0.405	-0.738	0.461	0.993
Q00534	CDK6	CDK6	P49815	TSC2	S1452	PhosphoSitePlus	LPSssPRsPsGLRPR	-0.405	-0.738	0.461	0.993
O00141	SGK1	SGK1	P49815	TSC2	S939	PhosphoSitePlus	sFRARstsLNERPKs	-0.585	-1.066	0.286	0.993
P31749	Akt1	AKT1	P49815	TSC2	S939	PhosphoSitePlus	sFRARstsLNERPKs	-0.585	-1.066	0.286	0.993
P31751	Akt2	AKT2	P49815	TSC2	S939	Signor	sFRARstsLNERPKs	-0.585	-1.066	0.286	0.993
Q05655	PKCD	PRKCD	P49815	TSC2	S939	PhosphoSitePlus	sFRARstsLNERPKs	-0.585	-1.066	0.286	0.993
O00141	SGK1	SGK1	P49815	TSC2	S981	PhosphoSitePlus	AFRCRSIsVSEHVVR	-0.215	-0.391	0.695	0.993
P31749	Akt1	AKT1	P49815	TSC2	S981	PhosphoSitePlus	AFRCRSIsVSEHVVR	-0.215	-0.391	0.695	0.993
P05129	PKCG	PRKCG	P49840	GSK3A	S21	PhosphoSitePlus	sGrARtssFAEPGGG	0.025	0.046	0.963	0.993
P05771	PKCB iso2	PRKCB	P49840	GSK3A	S21	PhosphoSitePlus	sGrARtssFAEPGGG	0.025	0.046	0.963	0.993
P17252	PKCA	PRKCA	P49840	GSK3A	S21	PhosphoSitePlus	sGrARtssFAEPGGG	0.025	0.046	0.963	0.993
P17612	PKACA	PRKACA	P49840	GSK3A	S21	PhosphoSitePlus	sGrARtssFAEPGGG	0.025	0.046	0.963	0.993
P24723	PKCH	PRKCH	P49840	GSK3A	S21	PhosphoSitePlus	sGrARtssFAEPGGG	0.025	0.046	0.963	0.993
P31749	Akt1	AKT1	P49840	GSK3A	S21	PhosphoSitePlus	sGrARtssFAEPGGG	0.025	0.046	0.963	0.993
P51812	RSK2	RPS6KA3	P49840	GSK3A	S21	PhosphoSitePlus	sGrARtssFAEPGGG	0.025	0.046	0.963	0.993
Q05655	PKCD	PRKCD	P49840	GSK3A	S21	PhosphoSitePlus	sGrARtssFAEPGGG	0.025	0.046	0.963	0.993
Q13554	CAMK2B	CAMK2B	P49840	GSK3A	S21	Signor	sGrARtssFAEPGGG	0.025	0.046	0.963	0.993
Q14164	IKKE	IKBKE	P49840	GSK3A	S21	PhosphoSitePlus	sGrARtssFAEPGGG	0.025	0.046	0.963	0.993
Q96BR1	SGK3	SGK3	P49840	GSK3A	S21	Signor	sGrARtssFAEPGGG	0.025	0.046	0.963	0.993
O14965	AurA	AURKA	P49841	GSK3B	S9	PhosphoSitePlus	SGRPRttsFAEsCkP	0.075	0.137	0.891	0.993
P05129	PKCG	PRKCG	P49841	GSK3B	S9	PhosphoSitePlus	SGRPRttsFAEsCkP	0.075	0.137	0.891	0.993
P05771	PKCB iso2	PRKCB	P49841	GSK3B	S9	PhosphoSitePlus	SGRPRttsFAEsCkP	0.075	0.137	0.891	0.993
P17252	PKCA	PRKCA	P49841	GSK3B	S9	PhosphoSitePlus	SGRPRttsFAEsCkP	0.075	0.137	0.891	0.993
P17612	PKACA	PRKACA	P49841	GSK3B	S9	PhosphoSitePlus	SGRPRttsFAEsCkP	0.075	0.137	0.891	0.993
P23443	p70S6K	RPS6KB1	P49841	GSK3B	S9	PhosphoSitePlus	SGRPRttsFAEsCkP	0.075	0.137	0.891	0.993
P24723	PKCH	PRKCH	P49841	GSK3B	S9	PhosphoSitePlus	SGRPRttsFAEsCkP	0.075	0.137	0.891	0.993
P27361	ERK1	MAPK3	P49841	GSK3B	S9	Signor	SGRPRttsFAEsCkP	0.075	0.137	0.891	0.993
P28482	ERK2	MAPK1	P49841	GSK3B	S9	Signor	SGRPRttsFAEsCkP	0.075	0.137	0.891	0.993
P31749	Akt1	AKT1	P49841	GSK3B	S9	PhosphoSitePlus	SGRPRttsFAEsCkP	0.075	0.137	0.891	0.993
P31751	Akt2	AKT2	P49841	GSK3B	S9	Signor	SGRPRttsFAEsCkP	0.075	0.137	0.891	0.993
P51812	RSK2	RPS6KA3	P49841	GSK3B	S9	PhosphoSitePlus	SGRPRttsFAEsCkP	0.075	0.137	0.891	0.993
Q05513	PKCZ	PRKCZ	P49841	GSK3B	S9	PhosphoSitePlus	SGRPRttsFAEsCkP	0.075	0.137	0.891	0.993
Q05655	PKCD	PRKCD	P49841	GSK3B	S9	PhosphoSitePlus	SGRPRttsFAEsCkP	0.075	0.137	0.891	0.993
Q15418	p90RSK	RPS6KA1	P49841	GSK3B	S9	PhosphoSitePlus	SGRPRttsFAEsCkP	0.075	0.137	0.891	0.993
Q96BR1	SGK3	SGK3	P49841	GSK3B	S9	PhosphoSitePlus	SGRPRttsFAEsCkP	0.075	0.137	0.891	0.993
Q9UBS0	P70S6KB	RPS6KB2	P49841	GSK3B	S9	PhosphoSitePlus	SGRPRttsFAEsCkP	0.075	0.137	0.891	0.993
Q9Y243	Akt3	AKT3	P49841	GSK3B	S9	Signor	SGRPRttsFAEsCkP	0.075	0.137	0.891	0.993
Q9Y4K4	KHS1	MAP4K5	P49841	GSK3B	S9	PhosphoSitePlus	SGRPRttsFAEsCkP	0.075	0.137	0.891	0.993
P06493	CDK1	CDK1	P49915	GMPS	T318	PhosphoSitePlus	PIsDEDRtPRKRISk	-0.645	-1.175	0.24	0.993
P06493	CDK1	CDK1	P49916	LIG3	S210	PhosphoSitePlus	TttGQVtsPVkGAsF	-0.395	-0.72	0.472	0.993
P24941	CDK2	CDK2	P49916	LIG3	S210	PhosphoSitePlus	TttGQVtsPVkGAsF	-0.395	-0.72	0.472	0.993
Q13315	ATM	ATM	P49959	MRE11	S676	PhosphoSitePlus	tSsskIMsQsQVsKG	0.305	0.556	0.578	0.993
P49841	GSK3B	GSK3B	P50219	MNX1	S77	Signor	ADRLRAEsPsPPRLL	-0.745	-1.358	0.175	0.993
P49841	GSK3B	GSK3B	P50219	MNX1	S79	Signor	RLRAEsPsPPRLLAA	0.465	0.848	0.396	0.993
P17612	PKACA	PRKACA	P50402	EMD	S49	PhosphoSitePlus	EtQRRRLsPPsssAA	-0.725	-1.321	0.186	0.993
P28482	ERK2	MAPK1	P50548	ERF	T526	PhosphoSitePlus	GEAGGPLtPRRVssD	0.455	0.83	0.407	0.993
P54646	AMPKA2	PRKAA2	P50552	VASP	S322	Signor	TtLPRMkssssVttS	0.145	0.265	0.791	0.993
Q15139	PRKD1	PRKD1	P50552	VASP	S322	PhosphoSitePlus	TtLPRMkssssVttS	0.145	0.265	0.791	0.993
Q9BZL6	PRKD2	PRKD2	P50552	VASP	S322	PhosphoSitePlus	TtLPRMkssssVttS	0.145	0.265	0.791	0.993
P06493	CDK1	CDK1	P50613	CDK7	T170	PhosphoSitePlus	GsPNRAytHQVVtRW	-1.495	-2.725	0.00644	0.508
P24941	CDK2	CDK2	P50613	CDK7	T170	PhosphoSitePlus	GsPNRAytHQVVtRW	-1.495	-2.725	0.00644	0.508
P41743	PKCI	PRKCI	P50613	CDK7	T170	PhosphoSitePlus	GsPNRAytHQVVtRW	-1.495	-2.725	0.00644	0.508
P17612	PKACA	PRKACA	P50750	CDK9	S347	PhosphoSitePlus	APPRRkGsQItQQst	-0.325	-0.592	0.554	0.993
P50750	CDK9	CDK9	P50750	CDK9	S347	PhosphoSitePlus	APPRRkGsQItQQst	-0.325	-0.592	0.554	0.993
P50750	CDK9	CDK9	P50750	CDK9	T186	PhosphoSitePlus	NSQPNRYtNRVVTLW	-0.325	-0.592	0.554	0.993
P42345	mTOR	MTOR	P51397	DAP	S51	PhosphoSitePlus	DQEWEsPsPPkPtVF	-0.845	-1.54	0.124	0.993
Q86Z02	HIPK1	HIPK1	P51608	MECP2	S80	PhosphoSitePlus	AVPEAsAsPKQRRsI	-0.065	-0.118	0.906	0.993
Q9H2X6	HIPK2	HIPK2	P51608	MECP2	S80	PhosphoSitePlus	AVPEAsAsPKQRRsI	-0.065	-0.118	0.906	0.993
P06493	CDK1	CDK1	P52292	KPNA2	S62	PhosphoSitePlus	sFPDDAtsPLQENRN	-0.525	-0.956	0.339	0.993
P06493	CDK1	CDK1	P52732	KIF11	T926	PhosphoSitePlus	LDIPtGttPQRksyL	-0.285	-0.519	0.604	0.993
P06493	CDK1	CDK1	P52926	HMGA2	S44	Signor	QEPtGEPsPKRPRGR	-0.155	-0.282	0.778	0.993
P06493	CDK1	CDK1	P52948	NUP98	S612	Signor	LNNsNLFsPVNRDsE	0.335	0.611	0.541	0.993
P24941	CDK2	CDK2	P52948	NUP98	S612	PhosphoSitePlus	LNNsNLFsPVNRDsE	0.335	0.611	0.541	0.993
P06493	CDK1	CDK1	P52948	NUP98	S623	Signor	RDsENLAsPsEyPEN	0.355	0.648	0.517	0.993
P06493	CDK1	CDK1	P52948	NUP98	T670	Signor	IAkPIPQtPEsAGNk	-0.175	-0.318	0.75	0.993
P27361	ERK1	MAPK3	P53004	BLVRA	S230	PhosphoSitePlus	LKRNRyLsFHFksGs	-0.425	-0.774	0.439	0.993
Q05513	PKCZ	PRKCZ	P53004	BLVRA	S230	PhosphoSitePlus	LKRNRyLsFHFksGs	-0.425	-0.774	0.439	0.993
Q05655	PKCD	PRKCD	P53004	BLVRA	S230	PhosphoSitePlus	LKRNRyLsFHFksGs	-0.425	-0.774	0.439	0.993
P17612	PKACA	PRKACA	P53396	ACLY	S455	Signor	PAPsRtAsFsEsRAD	-0.225	-0.41	0.682	0.993
P31749	Akt1	AKT1	P53396	ACLY	S455	PhosphoSitePlus	PAPsRtAsFsEsRAD	-0.225	-0.41	0.682	0.993
P31751	Akt2	AKT2	P53396	ACLY	S455	Signor	PAPsRtAsFsEsRAD	-0.225	-0.41	0.682	0.993
P31749	Akt1	AKT1	P53396	ACLY	T447	PhosphoSitePlus	NAsGststPAPsRtA	0.275	0.502	0.616	0.993
P49841	GSK3B	GSK3B	P53396	ACLY	T447	Signor	NAsGststPAPsRtA	0.275	0.502	0.616	0.993
Q16539	P38A	MAPK14	P53667	LIMK1	S310	PhosphoSitePlus	PGAGsLGsPAsQRKD	-0.165	-0.3	0.764	0.993
P27361	ERK1	MAPK3	P53805	RCAN1	S167	Signor	FLIsPPAsPPVGWKQ	-1.285	-2.342	0.0192	0.793
P28482	ERK2	MAPK1	P53805	RCAN1	S167	Signor	FLIsPPAsPPVGWKQ	-1.285	-2.342	0.0192	0.793
Q13627	DYRK1A	DYRK1A	P53805	RCAN1	S167	PhosphoSitePlus	FLIsPPAsPPVGWKQ	-1.285	-2.342	0.0192	0.793
Q99759	MEKK3	MAP3K3	P53805	RCAN1	S167	PhosphoSitePlus	FLIsPPAsPPVGWKQ	-1.285	-2.342	0.0192	0.793
P49841	GSK3B	GSK3B	P54132	BLM	T171	PhosphoSitePlus	ETSksFVtPPQsHFV	0.215	0.392	0.695	0.993
P24941	CDK2	CDK2	P54198	HIRA	T555	PhosphoSitePlus	LsPsVLttPsKIEPM	0.065	0.119	0.905	0.993
O75582	MSK1	RPS6KA5	P54253	ATXN1	S775	PhosphoSitePlus	AtRKRRWsAPESRKL	-1.085	-1.977	0.048	0.993
O75676	MSK2	RPS6KA4	P54253	ATXN1	S775	PhosphoSitePlus	AtRKRRWsAPESRKL	-1.085	-1.977	0.048	0.993
P17612	PKACA	PRKACA	P54253	ATXN1	S775	PhosphoSitePlus	AtRKRRWsAPESRKL	-1.085	-1.977	0.048	0.993
P31749	Akt1	AKT1	P54253	ATXN1	S775	PhosphoSitePlus	AtRKRRWsAPESRKL	-1.085	-1.977	0.048	0.993
P06493	CDK1	CDK1	P54274	TERF1	T371	PhosphoSitePlus	VSKsQPVtPEKHRAR	-0.475	-0.865	0.387	0.993
P06493	CDK1	CDK1	P54578	USP14	T235	PhosphoSitePlus	sssAsAAtPskkKSL	-0.325	-0.592	0.554	0.993
P78527	DNAPK	PRKDC	P55072	VCP	S784	PhosphoSitePlus	NQGGAGPsQGsGGGt	0.675	1.231	0.218	0.993
Q13535	ATR	ATR	P55072	VCP	S784	PhosphoSitePlus	NQGGAGPsQGsGGGt	0.675	1.231	0.218	0.993
O00311	CDC7	CDC7	P55081	MFAP1	S116	PhosphoSitePlus	EPEVVGEsDsEVEGD	-0.585	-1.066	0.286	0.993
P42345	mTOR	MTOR	P55199	ELL	S309	PhosphoSitePlus	LGDPAAssPPGERGR	0.495	0.903	0.367	0.993
P06493	CDK1	CDK1	P56181	NDUFV3	S105	PhosphoSitePlus	QPssGREsPRH____	-0.165	-0.3	0.764	0.993
P27361	ERK1	MAPK3	P56192	MARS1	S825	PhosphoSitePlus	GGGQAktsPKPAVVE	-0.385	-0.701	0.483	0.993
P17612	PKACA	PRKACA	P56211	ARPP19	S104	PhosphoSitePlus	DLPQRkPsLVAskLA	0.095	0.174	0.862	0.993
Q13976	PKG1 iso2	PRKG1	P56211	ARPP19	S104	PhosphoSitePlus	DLPQRkPsLVAskLA	0.095	0.174	0.862	0.993
Q16566	CAMK4	CAMK4	P56524	HDAC4	S632	Signor	RPLSRAQssPAsAtF	-0.235	-0.428	0.669	0.993
P49841	GSK3B	GSK3B	P56537	EIF6	S239	PhosphoSitePlus	IAtsMRDsLIDsLt_	0.205	0.374	0.708	0.993
P49841	GSK3B	GSK3B	P56537	EIF6	S243	PhosphoSitePlus	MRDsLIDsLt_____	0.405	0.739	0.46	0.993
Q6P5Z2	PKN3	PKN3	P56945	BCAR1	S428	Signor	PAEGKRLsAsstGst	0.135	0.247	0.805	0.993
P11362	FGFR1	FGFR1	P56945	BCAR1	Y249	Signor	APGPQDIyDVPPVRG	0.745	1.359	0.174	0.993
P12931	Src	SRC	P56945	BCAR1	Y249	Signor	APGPQDIyDVPPVRG	0.745	1.359	0.174	0.993
Q9H2X6	HIPK2	HIPK2	P57682	KLF3	S250	PhosphoSitePlus	KRPLPVEsPDtQRKR	-0.325	-0.592	0.554	0.993
Q9H2X6	HIPK2	HIPK2	P57682	KLF3	S78	PhosphoSitePlus	sPPsAGNsPSSLKFP	0.505	0.921	0.357	0.993
Q9H2X6	HIPK2	HIPK2	P57682	KLF3	S92	PhosphoSitePlus	PSSHRRAsPGLsMPs	-0.135	-0.246	0.806	0.993
O96017	Chk2	CHEK2	P61289	PSME3	S247	PhosphoSitePlus	EKIKRPRssNAETLy	0.135	0.247	0.805	0.993
P24941	CDK2	CDK2	P61978	HNRNPK	S284	PhosphoSitePlus	rrDyDDMsPrrGPPP	0.635	1.158	0.247	0.993
P27361	ERK1	MAPK3	P61978	HNRNPK	S284	PhosphoSitePlus	rrDyDDMsPrrGPPP	0.635	1.158	0.247	0.993
P28482	ERK2	MAPK1	P61978	HNRNPK	S284	PhosphoSitePlus	rrDyDDMsPrrGPPP	0.635	1.158	0.247	0.993
P53779	JNK3	MAPK10	P61978	HNRNPK	S284	Signor	rrDyDDMsPrrGPPP	0.635	1.158	0.247	0.993
O14965	AurA	AURKA	P61978	HNRNPK	S379	PhosphoSitePlus	syAGGrGsyGDLGGP	0.015	0.028	0.978	0.993
P27361	ERK1	MAPK3	P62070	RRAS2	S186	PhosphoSitePlus	QEQECPPsPEPtRkE	-0.275	-0.501	0.617	0.993
P28482	ERK2	MAPK1	P62070	RRAS2	S186	PhosphoSitePlus	QEQECPPsPEPtRkE	-0.275	-0.501	0.617	0.993
P06493	CDK1	CDK1	P62136	PPP1CA	T320	PhosphoSitePlus	NPGGRPItPPRNsAK	-0.105	-0.191	0.849	0.993
P24941	CDK2	CDK2	P62136	PPP1CA	T320	PhosphoSitePlus	NPGGRPItPPRNsAK	-0.105	-0.191	0.849	0.993
P31749	Akt1	AKT1	P62136	PPP1CA	T320	PhosphoSitePlus	NPGGRPItPPRNsAK	-0.105	-0.191	0.849	0.993
Q00535	CDK5	CDK5	P62136	PPP1CA	T320	PhosphoSitePlus	NPGGRPItPPRNsAK	-0.105	-0.191	0.849	0.993
Q8IWU2	Lmr2	LMTK2	P62136	PPP1CA	T320	PhosphoSitePlus	NPGGRPItPPRNsAK	-0.105	-0.191	0.849	0.993
P23443	p70S6K	RPS6KB1	P62753	RPS6	S235	PhosphoSitePlus	IAKRRRLssLRAsts	0.225	0.411	0.681	0.993
P42345	mTOR	MTOR	P62753	RPS6	S235	PhosphoSitePlus	IAKRRRLssLRAsts	0.225	0.411	0.681	0.993
P51812	RSK2	RPS6KA3	P62753	RPS6	S235	PhosphoSitePlus	IAKRRRLssLRAsts	0.225	0.411	0.681	0.993
Q05655	PKCD	PRKCD	P62753	RPS6	S235	PhosphoSitePlus	IAKRRRLssLRAsts	0.225	0.411	0.681	0.993
Q13177	PAK2	PAK2	P62753	RPS6	S235	Signor	IAKRRRLssLRAsts	0.225	0.411	0.681	0.993
Q15418	p90RSK	RPS6KA1	P62753	RPS6	S235	PhosphoSitePlus	IAKRRRLssLRAsts	0.225	0.411	0.681	0.993
P23443	p70S6K	RPS6KB1	P62753	RPS6	S236	PhosphoSitePlus	AKRRRLssLRAstsK	0.755	1.377	0.169	0.993
P31749	Akt1	AKT1	P62753	RPS6	S236	PhosphoSitePlus	AKRRRLssLRAstsK	0.755	1.377	0.169	0.993
P42345	mTOR	MTOR	P62753	RPS6	S236	PhosphoSitePlus	AKRRRLssLRAstsK	0.755	1.377	0.169	0.993
P51812	RSK2	RPS6KA3	P62753	RPS6	S236	PhosphoSitePlus	AKRRRLssLRAstsK	0.755	1.377	0.169	0.993
Q05655	PKCD	PRKCD	P62753	RPS6	S236	PhosphoSitePlus	AKRRRLssLRAstsK	0.755	1.377	0.169	0.993
Q13177	PAK2	PAK2	P62753	RPS6	S236	Signor	AKRRRLssLRAstsK	0.755	1.377	0.169	0.993
Q15418	p90RSK	RPS6KA1	P62753	RPS6	S236	PhosphoSitePlus	AKRRRLssLRAstsK	0.755	1.377	0.169	0.993
P23443	p70S6K	RPS6KB1	P62753	RPS6	S240	PhosphoSitePlus	RLssLRAstsKsEss	0.615	1.122	0.262	0.993
Q13177	PAK2	PAK2	P62753	RPS6	S240	Signor	RLssLRAstsKsEss	0.615	1.122	0.262	0.993
Q15418	p90RSK	RPS6KA1	P62753	RPS6	S240	Signor	RLssLRAstsKsEss	0.615	1.122	0.262	0.993
P23443	p70S6K	RPS6KB1	P62753	RPS6	S244	PhosphoSitePlus	LRAstsKsEssQK__	1.215	2.215	0.0267	0.919
Q15418	p90RSK	RPS6KA1	P62753	RPS6	S244	Signor	LRAstsKsEssQK__	1.215	2.215	0.0267	0.919
P06493	CDK1	CDK1	P63279	UBE2I	S71	PhosphoSitePlus	FkDDYPssPPkCKFE	0.005	0.01	0.992	0.993
P48729	CK1A	CSNK1A1	P67809	YBX1	S176	PhosphoSitePlus	EkNEGsEsAPEGQAQ	0.415	0.757	0.449	0.993
P06493	CDK1	CDK1	P67870	CSNK2B	S209	PhosphoSitePlus	QAAsNFksPVktIR_	0.515	0.939	0.348	0.993
P17252	PKCA	PRKCA	P78314	SH3BP2	S225	PhosphoSitePlus	sDMPRAHsFTsKGPG	0.045	0.083	0.934	0.993
P06493	CDK1	CDK1	P78344	EIF4G2	T508	PhosphoSitePlus	AQPPrtQtPPLGQtP	-0.385	-0.701	0.483	0.993
Q13976	PKG1 iso2	PRKG1	P78347	GTF2I	S412	PhosphoSitePlus	GIPFRRPstYGIPRL	-0.395	-0.72	0.472	0.993
P27361	ERK1	MAPK3	P78347	GTF2I	S674	Signor	QsPKRPRsPGsNsKV	-0.095	-0.173	0.863	0.993
P28482	ERK2	MAPK1	P78347	GTF2I	S674	Signor	QsPKRPRsPGsNsKV	-0.095	-0.173	0.863	0.993
Q13976	PKG1 iso2	PRKG1	P78347	GTF2I	S784	PhosphoSitePlus	GVPFRRPstFGIPRL	0.615	1.122	0.262	0.993
P23443	p70S6K	RPS6KB1	P78362	SRPK2	S494	PhosphoSitePlus	HDRSRtVsAsstGDL	-0.135	-0.246	0.806	0.993
P78362	SRPK2	SRPK2	P78362	SRPK2	S494	PhosphoSitePlus	HDRSRtVsAsstGDL	-0.135	-0.246	0.806	0.993
P48729	CK1A	CSNK1A1	P78362	SRPK2	S497	PhosphoSitePlus	SRtVsAsstGDLPkA	0.115	0.21	0.834	0.993
P23443	p70S6K	RPS6KB1	P78371	CCT2	S260	PhosphoSitePlus	GsRVRVDstAkVAEI	0.215	0.392	0.695	0.993
P31749	Akt1	AKT1	P78371	CCT2	S260	PhosphoSitePlus	GsRVRVDstAkVAEI	0.215	0.392	0.695	0.993
Q15418	p90RSK	RPS6KA1	P78371	CCT2	S260	PhosphoSitePlus	GsRVRVDstAkVAEI	0.215	0.392	0.695	0.993
P78527	DNAPK	PRKDC	P78527	PRKDC	S2612	PhosphoSitePlus	MFVEtQAsQGtLQtR	0.655	1.194	0.232	0.993
Q13315	ATM	ATM	P78527	PRKDC	S2612	PhosphoSitePlus	MFVEtQAsQGtLQtR	0.655	1.194	0.232	0.993
Q13535	ATR	ATR	P78527	PRKDC	S2612	PhosphoSitePlus	MFVEtQAsQGtLQtR	0.655	1.194	0.232	0.993
P06493	CDK1	CDK1	P82970	HMGN5	T31	PhosphoSitePlus	sAMLVPVtPEVkPKR	-0.595	-1.084	0.278	0.993
P24941	CDK2	CDK2	P82970	HMGN5	T31	PhosphoSitePlus	sAMLVPVtPEVkPKR	-0.595	-1.084	0.278	0.993
P31749	Akt1	AKT1	P84103	SRSF3	S138	PhosphoSitePlus	RDRRRERsLsRERNH	0.275	0.502	0.616	0.993
Q96GD4	AurB	AURKB	P98179	RBM3	S147	PhosphoSitePlus	QGGyDrysGGNyRDN	-0.245	-0.446	0.656	0.993
P28482	ERK2	MAPK1	Q00059	TFAM	S177	PhosphoSitePlus	FQEAKGDsPQEKLKT	-1.265	-2.305	0.0211	0.834
P17612	PKACA	PRKACA	Q00536	CDK16	S110	PhosphoSitePlus	NHPPRkIstEDINkR	0.545	0.994	0.32	0.993
P24941	CDK2	CDK2	Q00536	CDK16	S138	PhosphoSitePlus	LEkLtLNsPIFDkPL	0.395	0.721	0.471	0.993
P17612	PKACA	PRKACA	Q00536	CDK16	S153	PhosphoSitePlus	sRRLRRVsLsEIGFG	0.315	0.575	0.566	0.993
O15264	P38D	MAPK13	Q00613	HSF1	S303	PhosphoSitePlus	RVkEEPPsPPQsPRV	0.225	0.411	0.681	0.993
P42345	mTOR	MTOR	Q00613	HSF1	S303	PhosphoSitePlus	RVkEEPPsPPQsPRV	0.225	0.411	0.681	0.993
P49841	GSK3B	GSK3B	Q00613	HSF1	S303	PhosphoSitePlus	RVkEEPPsPPQsPRV	0.225	0.411	0.681	0.993
P53778	P38G	MAPK12	Q00613	HSF1	S303	PhosphoSitePlus	RVkEEPPsPPQsPRV	0.225	0.411	0.681	0.993
Q15759	P38B	MAPK11	Q00613	HSF1	S303	PhosphoSitePlus	RVkEEPPsPPQsPRV	0.225	0.411	0.681	0.993
Q16539	P38A	MAPK14	Q00613	HSF1	S303	PhosphoSitePlus	RVkEEPPsPPQsPRV	0.225	0.411	0.681	0.993
P45983	JNK1 iso2	MAPK8	Q00613	HSF1	S363	Signor	DtEGRPPsPPPtstP	0.245	0.447	0.655	0.993
Q92630	DYRK2	DYRK2	Q00613	HSF1	S363	PhosphoSitePlus	DtEGRPPsPPPtstP	0.245	0.447	0.655	0.993
P49841	GSK3B	GSK3B	Q00653	NFKB2	S222	PhosphoSitePlus	QPIHDSKsPGASNLk	0.115	0.21	0.834	0.993
P53350	PLK1	PLK1	Q00839	HNRNPU	S59	PhosphoSitePlus	AMEPGNGsLDLGGDs	0.505	0.921	0.357	0.993
P78527	DNAPK	PRKDC	Q00839	HNRNPU	S59	PhosphoSitePlus	AMEPGNGsLDLGGDs	0.505	0.921	0.357	0.993
P06493	CDK1	CDK1	Q01105	SET	S7	PhosphoSitePlus	_MAPKRQsPLPPQKK	0.265	0.484	0.629	0.993
P06493	CDK1	CDK1	Q01167	FOXK2	S373	PhosphoSitePlus	sSRsAPAsPNHAGVL	0.435	0.793	0.428	0.993
P24941	CDK2	CDK2	Q01167	FOXK2	S373	PhosphoSitePlus	sSRsAPAsPNHAGVL	0.435	0.793	0.428	0.993
P06493	CDK1	CDK1	Q01167	FOXK2	S428	PhosphoSitePlus	FAQsAPGsPLssQPV	0.175	0.319	0.749	0.993
P24941	CDK2	CDK2	Q01167	FOXK2	S428	PhosphoSitePlus	FAQsAPGsPLssQPV	0.175	0.319	0.749	0.993
P06493	CDK1	CDK1	Q01196	RUNX1	S21	Signor	tPPstALsPGkMSEA	-0.335	-0.61	0.542	0.993
Q00534	CDK6	CDK6	Q01196	RUNX1	S21	Signor	tPPstALsPGkMSEA	-0.335	-0.61	0.542	0.993
P49841	GSK3B	GSK3B	Q01201	RELB	S573	PhosphoSitePlus	AFGGGLLsPGPEAt_	-0.075	-0.136	0.892	0.993
P49841	GSK3B	GSK3B	Q01518	CAP1	S308	PhosphoSitePlus	sAPKPQtsPsPkRAt	-0.065	-0.118	0.906	0.993
P49841	GSK3B	GSK3B	Q01518	CAP1	S310	PhosphoSitePlus	PKPQtsPsPkRAtKk	-0.305	-0.555	0.579	0.993
P06493	CDK1	CDK1	Q01581	HMGCS1	S495	PhosphoSitePlus	IATEHIPsPAkkVPR	-0.535	-0.975	0.33	0.993
P17252	PKCA	PRKCA	Q01970	PLCB3	S1105	PhosphoSitePlus	LDRKRHNsIsEAKMR	-0.495	-0.902	0.367	0.993
P17612	PKACA	PRKACA	Q01970	PLCB3	S1105	PhosphoSitePlus	LDRKRHNsIsEAKMR	-0.495	-0.902	0.367	0.993
Q13237	PKG2	PRKG2	Q01970	PLCB3	S1105	Signor	LDRKRHNsIsEAKMR	-0.495	-0.902	0.367	0.993
Q13976	PKG1 iso2	PRKG1	Q01970	PLCB3	S1105	Signor	LDRKRHNsIsEAKMR	-0.495	-0.902	0.367	0.993
Q13554	CAMK2B	CAMK2B	Q01970	PLCB3	S537	Signor	PSLEPQKsLGDEGLN	-0.555	-1.011	0.312	0.993
Q13555	CAMK2G	CAMK2G	Q01970	PLCB3	S537	Signor	PSLEPQKsLGDEGLN	-0.555	-1.011	0.312	0.993
Q9UQM7	CAMK2A	CAMK2A	Q01970	PLCB3	S537	PhosphoSitePlus	PSLEPQKsLGDEGLN	-0.555	-1.011	0.312	0.993
Q00535	CDK5	CDK5	Q02078	MEF2A	S408	PhosphoSitePlus	SIkSEPIsPPRDRMT	-0.105	-0.191	0.849	0.993
Q16539	P38A	MAPK14	Q02078	MEF2A	S408	PhosphoSitePlus	SIkSEPIsPPRDRMT	-0.105	-0.191	0.849	0.993
Q16539	P38A	MAPK14	Q02078	MEF2A	S494	PhosphoSitePlus	PNTEDREsPsVKRMR	-0.615	-1.121	0.262	0.993
Q16539	P38A	MAPK14	Q02078	MEF2A	S98	PhosphoSitePlus	KEHRGCDsPDPDtsy	-0.455	-0.829	0.407	0.993
P28482	ERK2	MAPK1	Q02224	CENPE	S2639	PhosphoSitePlus	QDPVPKEsPkSCFFD	-0.795	-1.449	0.147	0.993
P28482	ERK2	MAPK1	Q02224	CENPE	S2654	PhosphoSitePlus	sRsKsLPsPHPVRYF	-0.975	-1.777	0.0756	0.993
O95835	LATS1	LATS1	Q02241	KIF23	S814	PhosphoSitePlus	LRHRRsRsAGDRWVD	1.735	3.163	0.00156	0.272
Q15208	NDR1	STK38	Q02241	KIF23	S814	PhosphoSitePlus	LRHRRsRsAGDRWVD	1.735	3.163	0.00156	0.272
Q9NRM7	LATS2	LATS2	Q02241	KIF23	S814	PhosphoSitePlus	LRHRRsRsAGDRWVD	1.735	3.163	0.00156	0.272
Q96GD4	AurB	AURKB	Q02241	KIF23	S911	PhosphoSitePlus	NGsRKRRsstVAPAQ	0.525	0.957	0.338	0.993
P27361	ERK1	MAPK3	Q02447	SP3	S73	PhosphoSitePlus	CsKIGPPsPGDDEEE	0.795	1.45	0.147	0.993
P28482	ERK2	MAPK1	Q02447	SP3	S73	PhosphoSitePlus	CsKIGPPsPGDDEEE	0.795	1.45	0.147	0.993
P06493	CDK1	CDK1	Q02880	TOP2B	S1424	PhosphoSitePlus	DKDEytFsPGKsKAt	-0.325	-0.592	0.554	0.993
P17612	PKACA	PRKACA	Q02952	AKAP12	S627	PhosphoSitePlus	KKRVRRPsEsDKEDE	0.245	0.447	0.655	0.993
P17612	PKACA	PRKACA	Q02952	AKAP12	S696	PhosphoSitePlus	kKRARRGsssDEEGG	0.075	0.137	0.891	0.993
P24941	CDK2	CDK2	Q03252	LMNB2	S37	PhosphoSitePlus	GGPAtPLsPtRLsRL	-0.805	-1.467	0.142	0.993
Q13237	PKG2	PRKG2	Q03393	PTS	S19	PhosphoSitePlus	AQVSRRIsFSASHRL	0.245	0.447	0.655	0.993
Q13976	PKG1 iso2	PRKG1	Q03393	PTS	S19	PhosphoSitePlus	AQVSRRIsFSASHRL	0.245	0.447	0.655	0.993
P06493	CDK1	CDK1	Q04637	EIF4G1	S1231	PhosphoSitePlus	EAALPPVsPLkAALs	-0.175	-0.318	0.75	0.993
P24941	CDK2	CDK2	Q04637	EIF4G1	T647	PhosphoSitePlus	VLDKANktPLRPLDP	-1.075	-1.959	0.0501	0.993
P17252	PKCA	PRKCA	Q05209	PTPN12	S435	PhosphoSitePlus	KKLERNLsFEIKKVP	0.155	0.283	0.777	0.993
P17612	PKACA	PRKACA	Q05209	PTPN12	S435	PhosphoSitePlus	KKLERNLsFEIKKVP	0.155	0.283	0.777	0.993
P27361	ERK1	MAPK3	Q05209	PTPN12	S571	PhosphoSitePlus	KtVsLtPsPtTQVEt	0.115	0.21	0.834	0.993
P28482	ERK2	MAPK1	Q05209	PTPN12	S571	PhosphoSitePlus	KtVsLtPsPtTQVEt	0.115	0.21	0.834	0.993
Q9UQM7	CAMK2A	CAMK2A	Q05397	PTK2	S843	Signor	DVRLsRGsIDREDGs	-0.485	-0.884	0.377	0.993
Q00535	CDK5	CDK5	Q05397	PTK2	S910	PhosphoSitePlus	KLQPQEIsPPPtANL	0.025	0.046	0.963	0.993
P08581	Met	MET	Q05397	PTK2	Y397	PhosphoSitePlus	sVsEtDDyAEIIDEE	0.305	0.556	0.578	0.993
P09769	FGR	FGR	Q05397	PTK2	Y397	PhosphoSitePlus	sVsEtDDyAEIIDEE	0.305	0.556	0.578	0.993
P12931	Src	SRC	Q05397	PTK2	Y397	PhosphoSitePlus	sVsEtDDyAEIIDEE	0.305	0.556	0.578	0.993
Q05397	FAK	PTK2	Q05397	PTK2	Y397	PhosphoSitePlus	sVsEtDDyAEIIDEE	0.305	0.556	0.578	0.993
P06213	INSR	INSR	Q05397	PTK2	Y576	Signor	RyMEDstyyKAsKGK	-0.785	-1.43	0.153	0.993
P07949	Ret	RET	Q05397	PTK2	Y576	PhosphoSitePlus	RyMEDstyyKAsKGK	-0.785	-1.43	0.153	0.993
P08581	Met	MET	Q05397	PTK2	Y576	PhosphoSitePlus	RyMEDstyyKAsKGK	-0.785	-1.43	0.153	0.993
P09769	FGR	FGR	Q05397	PTK2	Y576	PhosphoSitePlus	RyMEDstyyKAsKGK	-0.785	-1.43	0.153	0.993
P12931	Src	SRC	Q05397	PTK2	Y576	PhosphoSitePlus	RyMEDstyyKAsKGK	-0.785	-1.43	0.153	0.993
P51813	Etk	BMX	Q05397	PTK2	Y576	PhosphoSitePlus	RyMEDstyyKAsKGK	-0.785	-1.43	0.153	0.993
Q05397	FAK	PTK2	Q05397	PTK2	Y576	PhosphoSitePlus	RyMEDstyyKAsKGK	-0.785	-1.43	0.153	0.993
P24941	CDK2	CDK2	Q05516	ZBTB16	T282	PhosphoSitePlus	RGKEGPGtPTRSSVI	-0.135	-0.246	0.806	0.993
Q05655	PKCD	PRKCD	Q05655	PRKCD	S304	PhosphoSitePlus	RAsRRsDsAssEPVG	-0.205	-0.373	0.709	0.993
Q05655	PKCD	PRKCD	Q05655	PRKCD	S645	PhosphoSitePlus	LNEkARLsysDKNLI	-0.345	-0.628	0.53	0.993
P27361	ERK1	MAPK3	Q05682	CALD1	S759	PhosphoSitePlus	ktPDGNksPAPKPsD	-0.325	-0.592	0.554	0.993
P28482	ERK2	MAPK1	Q05682	CALD1	S759	Signor	ktPDGNksPAPKPsD	-0.325	-0.592	0.554	0.993
P24941	CDK2	CDK2	Q05682	CALD1	T730	PhosphoSitePlus	ssPtAAGtPNkEtAG	-0.275	-0.501	0.617	0.993
Q13131	AMPKA1	PRKAA1	Q06210	GFPT1	S261	PhosphoSitePlus	CNLsRVDsttCLFPV	0.185	0.338	0.736	0.993
Q9UQM7	CAMK2A	CAMK2A	Q06210	GFPT1	S261	PhosphoSitePlus	CNLsRVDsttCLFPV	0.185	0.338	0.736	0.993
P17612	PKACA	PRKACA	Q07352	ZFP36L1	S54	PhosphoSitePlus	GGFPRRHsVtLPSSk	1.205	2.197	0.028	0.929
P49137	MAPKAPK2	MAPKAPK2	Q07352	ZFP36L1	S54	PhosphoSitePlus	GGFPRRHsVtLPSSk	1.205	2.197	0.028	0.929
P31749	Akt1	AKT1	Q07352	ZFP36L1	S92	PhosphoSitePlus	RFRDRsFsEGGERLL	1.455	2.653	0.00798	0.547
P49137	MAPKAPK2	MAPKAPK2	Q07352	ZFP36L1	S92	PhosphoSitePlus	RFRDRsFsEGGERLL	1.455	2.653	0.00798	0.547
P28482	ERK2	MAPK1	Q07666	KHDRBS1	S58	Signor	SrGGARAsPAtQPPP	0.915	1.668	0.0952	0.993
P27361	ERK1	MAPK3	Q07866	KLC1	S460	Signor	YkACKVDsPtVttTL	-0.725	-1.321	0.186	0.993
P28482	ERK2	MAPK1	Q07866	KLC1	S460	Signor	YkACKVDsPtVttTL	-0.725	-1.321	0.186	0.993
Q13131	AMPKA1	PRKAA1	Q07866	KLC1	S521	PhosphoSitePlus	ENMEkRRsREsLNVD	-0.375	-0.683	0.495	0.993
P27361	ERK1	MAPK3	Q07889	SOS1	S1167	Signor	EsAPAEssPsKIMSK	-0.255	-0.464	0.642	0.993
P28482	ERK2	MAPK1	Q07889	SOS1	S1167	PhosphoSitePlus	EsAPAEssPsKIMSK	-0.255	-0.464	0.642	0.993
Q13627	DYRK1A	DYRK1A	Q07955	SRSF1	S238	Signor	sRGsPRysPRHsRsR	0.315	0.575	0.566	0.993
P11802	CDK4	CDK4	Q08050	FOXM1	S522	PhosphoSitePlus	KSySGLRsPtRCVSE	-0.535	-0.975	0.33	0.993
Q00534	CDK6	CDK6	Q08050	FOXM1	S522	PhosphoSitePlus	KSySGLRsPtRCVSE	-0.535	-0.975	0.33	0.993
P06493	CDK1	CDK1	Q08050	FOXM1	T611	PhosphoSitePlus	ETLPISstPSkSVLP	-0.245	-0.446	0.656	0.993
P11802	CDK4	CDK4	Q08050	FOXM1	T611	PhosphoSitePlus	ETLPISstPSkSVLP	-0.245	-0.446	0.656	0.993
P24941	CDK2	CDK2	Q08050	FOXM1	T611	Signor	ETLPISstPSkSVLP	-0.245	-0.446	0.656	0.993
Q00534	CDK6	CDK6	Q08050	FOXM1	T611	PhosphoSitePlus	ETLPISstPSkSVLP	-0.245	-0.446	0.656	0.993
P06493	CDK1	CDK1	Q08379	GOLGA2	S37	Signor	REYQQRNsPGVPtGA	-0.705	-1.285	0.199	0.993
P68400	CK2A1	CSNK2A1	Q08945	SSRP1	S657	PhosphoSitePlus	KSssRQLsEsFksKE	-0.075	-0.136	0.892	0.993
P11802	CDK4	CDK4	Q08999	RBL2	S1035	PhosphoSitePlus	NMDAPPLsPyPFVRt	-0.035	-0.063	0.95	0.993
Q00534	CDK6	CDK6	Q08999	RBL2	S1035	PhosphoSitePlus	NMDAPPLsPyPFVRt	-0.035	-0.063	0.95	0.993
P24941	CDK2	CDK2	Q08999	RBL2	S1080	PhosphoSitePlus	IFYYFsNsPsKRLRE	-0.585	-1.066	0.286	0.993
P24941	CDK2	CDK2	Q08999	RBL2	S413	PhosphoSitePlus	VRYIKENsPCVtPVS	0.305	0.556	0.578	0.993
P24941	CDK2	CDK2	Q08999	RBL2	S662	PhosphoSitePlus	GLGRsItsPttLyDR	-0.085	-0.154	0.877	0.993
P24941	CDK2	CDK2	Q08999	RBL2	S952	PhosphoSitePlus	DSRsHQNsPtELNKD	-0.885	-1.613	0.107	0.993
P24941	CDK2	CDK2	Q08999	RBL2	T1097	PhosphoSitePlus	sMIRTGEtPTKKRGI	-0.185	-0.337	0.736	0.993
P11802	CDK4	CDK4	Q08999	RBL2	T401	PhosphoSitePlus	SKALRIStPLtGVRY	-0.275	-0.501	0.617	0.993
Q00534	CDK6	CDK6	Q08999	RBL2	T401	PhosphoSitePlus	SKALRIStPLtGVRY	-0.275	-0.501	0.617	0.993
P24941	CDK2	CDK2	Q08999	RBL2	T694	PhosphoSitePlus	DsPsDGGtPGRMPPQ	0.205	0.374	0.708	0.993
O14757	Chk1	CHEK1	Q08AD1	CAMSAP2	S464	PhosphoSitePlus	RGITRsIsNEGLtLN	-0.045	-0.082	0.935	0.993
P23443	p70S6K	RPS6KB1	Q09161	NCBP1	S22	PhosphoSitePlus	PHKRRKtsDANEtED	0.195	0.356	0.722	0.993
P23443	p70S6K	RPS6KB1	Q09161	NCBP1	S7	PhosphoSitePlus	_MSRRRHsDENDGGQ	-0.395	-0.72	0.472	0.993
P06493	CDK1	CDK1	Q09472	EP300	S1038	PhosphoSitePlus	STSATQssPAPGQsk	-0.165	-0.3	0.764	0.993
P27361	ERK1	MAPK3	Q09472	EP300	S1038	PhosphoSitePlus	STSATQssPAPGQsk	-0.165	-0.3	0.764	0.993
P28482	ERK2	MAPK1	Q09472	EP300	S1038	PhosphoSitePlus	STSATQssPAPGQsk	-0.165	-0.3	0.764	0.993
P28482	ERK2	MAPK1	Q09666	AHNAK	S216	Signor	PsGsGAAsPtGsAVD	1.035	1.887	0.0591	0.993
P28482	ERK2	MAPK1	Q09666	AHNAK	S5099	Signor	DVEFDIksPKFkAEA	0.145	0.265	0.791	0.993
P28482	ERK2	MAPK1	Q09666	AHNAK	S5110	Signor	kAEAPLPsPkLEGEL	0.435	0.793	0.428	0.993
P06493	CDK1	CDK1	Q09666	AHNAK	S5763	PhosphoSitePlus	EAEAEAssPkGKFsL	0.595	1.085	0.278	0.993
P28482	ERK2	MAPK1	Q09666	AHNAK	T5794	Signor	REFsGPstPtGtLEF	0.505	0.921	0.357	0.993
P31749	Akt1	AKT1	Q12778	FOXO1	S256	PhosphoSitePlus	sPrRrAAsMDNNskF	0.265	0.484	0.629	0.993
P31751	Akt2	AKT2	Q12778	FOXO1	S256	Signor	sPrRrAAsMDNNskF	0.265	0.484	0.629	0.993
Q16512	PKN1	PKN1	Q12778	FOXO1	S256	Signor	sPrRrAAsMDNNskF	0.265	0.484	0.629	0.993
P24941	CDK2	CDK2	Q12778	FOXO1	S298	PhosphoSitePlus	QFskWPAsPGsHsND	-0.495	-0.902	0.367	0.993
P31749	Akt1	AKT1	Q12778	FOXO1	S319	PhosphoSitePlus	TFRPRtssNAstIsG	0.295	0.538	0.59	0.993
O00141	SGK1	SGK1	Q12778	FOXO1	T24	Signor	LPRPRsCtWPLPRPE	-0.545	-0.993	0.321	0.993
P31749	Akt1	AKT1	Q12778	FOXO1	T24	PhosphoSitePlus	LPRPRsCtWPLPRPE	-0.545	-0.993	0.321	0.993
P31751	Akt2	AKT2	Q12778	FOXO1	T24	Signor	LPRPRsCtWPLPRPE	-0.545	-0.993	0.321	0.993
P17612	PKACA	PRKACA	Q12802	AKAP13	S1565	PhosphoSitePlus	LsPFRRHsWGPGKNA	-1.535	-2.798	0.00515	0.468
O43683	BUB1	BUB1	Q12834	CDC20	S41	PhosphoSitePlus	EAAGPAPsPMRAANR	-0.225	-0.41	0.682	0.993
O43683	BUB1	BUB1	Q12834	CDC20	T157	PhosphoSitePlus	VLysQkAtPGssRKt	-0.575	-1.048	0.295	0.993
O14757	Chk1	CHEK1	Q12888	TP53BP1	S1678	PhosphoSitePlus	ItsEEERsPAKRGRK	-0.265	-0.483	0.629	0.993
P06493	CDK1	CDK1	Q12888	TP53BP1	S1678	PhosphoSitePlus	ItsEEERsPAKRGRK	-0.265	-0.483	0.629	0.993
Q13315	ATM	ATM	Q12888	TP53BP1	S784	Signor	GVEKCsDsQsWEDIA	0.185	0.338	0.736	0.993
Q13315	ATM	ATM	Q12888	TP53BP1	S831	Signor	EPVEQdssQPsLPLV	0.335	0.611	0.541	0.993
Q13535	ATR	ATR	Q12888	TP53BP1	S831	PhosphoSitePlus	EPVEQdssQPsLPLV	0.335	0.611	0.541	0.993
O15264	P38D	MAPK13	Q12888	TP53BP1	T1609	Signor	LGPyEAVtPLtkAAD	0.085	0.155	0.876	0.993
P06493	CDK1	CDK1	Q12888	TP53BP1	T1609	PhosphoSitePlus	LGPyEAVtPLtkAAD	0.085	0.155	0.876	0.993
P53778	P38G	MAPK12	Q12888	TP53BP1	T1609	Signor	LGPyEAVtPLtkAAD	0.085	0.155	0.876	0.993
Q15759	P38B	MAPK11	Q12888	TP53BP1	T1609	Signor	LGPyEAVtPLtkAAD	0.085	0.155	0.876	0.993
Q16539	P38A	MAPK14	Q12888	TP53BP1	T1609	Signor	LGPyEAVtPLtkAAD	0.085	0.155	0.876	0.993
P24941	CDK2	CDK2	Q12906	ILF3	S382	PhosphoSitePlus	EEDGEEKsPsKKKKK	-0.155	-0.282	0.778	0.993
P27361	ERK1	MAPK3	Q12929	EPS8	S625	Signor	ADtPPAPsPPPtPAP	-0.355	-0.647	0.518	0.993
O15264	P38D	MAPK13	Q12959	DLG1	S158	PhosphoSitePlus	FVsHsHIsPIKPTEA	-0.345	-0.628	0.53	0.993
P06493	CDK1	CDK1	Q12959	DLG1	S158	PhosphoSitePlus	FVsHsHIsPIKPTEA	-0.345	-0.628	0.53	0.993
P24941	CDK2	CDK2	Q12959	DLG1	S158	PhosphoSitePlus	FVsHsHIsPIKPTEA	-0.345	-0.628	0.53	0.993
P53778	P38G	MAPK12	Q12959	DLG1	S158	PhosphoSitePlus	FVsHsHIsPIKPTEA	-0.345	-0.628	0.53	0.993
Q13164	ERK5	MAPK7	Q12959	DLG1	S158	PhosphoSitePlus	FVsHsHIsPIKPTEA	-0.345	-0.628	0.53	0.993
P06493	CDK1	CDK1	Q13042	CDC16	S560	PhosphoSitePlus	kTLkNIIsPPWDFRE	-0.525	-0.956	0.339	0.993
P31749	Akt1	AKT1	Q13045	FLII	S436	PhosphoSitePlus	RLRRRKDsAQDDQAK	-0.225	-0.41	0.682	0.993
Q96BR1	SGK3	SGK3	Q13045	FLII	S436	PhosphoSitePlus	RLRRRKDsAQDDQAK	-0.225	-0.41	0.682	0.993
P06493	CDK1	CDK1	Q13049	TRIM32	S335	PhosphoSitePlus	sPEEVVAsPRAsPAk	0.115	0.21	0.834	0.993
P54646	AMPKA2	PRKAA2	Q13085	ACACA	S80	PhosphoSitePlus	LHIRssMsGLHLVkQ	0.895	1.632	0.103	0.993
Q13131	AMPKA1	PRKAA1	Q13085	ACACA	S80	PhosphoSitePlus	LHIRssMsGLHLVkQ	0.895	1.632	0.103	0.993
Q13315	ATM	ATM	Q13098	GPS1	S474	PhosphoSitePlus	ksPPREGsQGELtPA	-0.335	-0.61	0.542	0.993
Q13535	ATR	ATR	Q13098	GPS1	S474	PhosphoSitePlus	ksPPREGsQGELtPA	-0.335	-0.61	0.542	0.993
P24941	CDK2	CDK2	Q13118	KLF10	S206	PhosphoSitePlus	NIPCAAVsPNRSKCE	-0.065	-0.118	0.906	0.993
P27361	ERK1	MAPK3	Q13127	REST	S864	PhosphoSitePlus	TEDLsPPsPPLPKEN	0.045	0.083	0.934	0.993
P28482	ERK2	MAPK1	Q13127	REST	S864	PhosphoSitePlus	TEDLsPPsPPLPKEN	0.045	0.083	0.934	0.993
P05771	PKCB iso2	PRKCB	Q13131	PRKAA1	S496	PhosphoSitePlus	AtPQRsGsVsNyRSC	0.375	0.684	0.494	0.993
P17252	PKCA	PRKCA	Q13131	PRKAA1	S496	PhosphoSitePlus	AtPQRsGsVsNyRSC	0.375	0.684	0.494	0.993
P17612	PKACA	PRKACA	Q13131	PRKAA1	S496	Signor	AtPQRsGsVsNyRSC	0.375	0.684	0.494	0.993
P31749	Akt1	AKT1	Q13131	PRKAA1	S496	PhosphoSitePlus	AtPQRsGsVsNyRSC	0.375	0.684	0.494	0.993
Q13131	AMPKA1	PRKAA1	Q13131	PRKAA1	S496	PhosphoSitePlus	AtPQRsGsVsNyRSC	0.375	0.684	0.494	0.993
P49840	GSK3A	GSK3A	Q13131	PRKAA1	T490	PhosphoSitePlus	EAksGtAtPQRsGsV	0.035	0.064	0.949	0.993
P49841	GSK3B	GSK3B	Q13131	PRKAA1	T490	PhosphoSitePlus	EAksGtAtPQRsGsV	0.035	0.064	0.949	0.993
P49137	MAPKAPK2	MAPKAPK2	Q13151	HNRNPA0	S84	PhosphoSitePlus	VELkRAVsREDsARP	1.175	2.142	0.0322	0.975
Q13153	PAK1	PAK1	Q13153	PAK1	S144	PhosphoSitePlus	sNsQKyMsFtDksAE	-0.065	-0.118	0.906	0.993
P28482	ERK2	MAPK1	Q13153	PAK1	T212	Signor	VIEPLPVtPtRDVAt	-0.255	-0.464	0.642	0.993
Q00535	CDK5	CDK5	Q13153	PAK1	T212	Signor	VIEPLPVtPtRDVAt	-0.255	-0.464	0.642	0.993
O14733	MKK7	MAP2K7	Q13158	FADD	S194	PhosphoSitePlus	QNRsGAMsPMsWNsD	0.405	0.739	0.46	0.993
P48729	CK1A	CSNK1A1	Q13158	FADD	S194	PhosphoSitePlus	QNRsGAMsPMsWNsD	0.405	0.739	0.46	0.993
P53350	PLK1	PLK1	Q13158	FADD	S194	PhosphoSitePlus	QNRsGAMsPMsWNsD	0.405	0.739	0.46	0.993
Q13233	MEKK1	MAP3K1	Q13158	FADD	S194	PhosphoSitePlus	QNRsGAMsPMsWNsD	0.405	0.739	0.46	0.993
Q9H422	HIPK3	HIPK3	Q13158	FADD	S194	Signor	QNRsGAMsPMsWNsD	0.405	0.739	0.46	0.993
P27361	ERK1	MAPK3	Q13164	MAPK7	T733	PhosphoSitePlus	LPPVFsGtPKGSGAG	0.305	0.556	0.578	0.993
P28482	ERK2	MAPK1	Q13164	MAPK7	T733	PhosphoSitePlus	LPPVFsGtPKGSGAG	0.305	0.556	0.578	0.993
Q13164	ERK5	MAPK7	Q13164	MAPK7	T733	PhosphoSitePlus	LPPVFsGtPKGSGAG	0.305	0.556	0.578	0.993
Q13177	PAK2	PAK2	Q13177	PAK2	S141	PhosphoSitePlus	tVkQKyLsFtPPEkd	0.335	0.611	0.541	0.993
Q13177	PAK2	PAK2	Q13177	PAK2	S19	Signor	PAPPVRMsstIFstG	0.215	0.392	0.695	0.993
Q13177	PAK2	PAK2	Q13177	PAK2	S197	PhosphoSitePlus	TksIytRsVIDPVPA	0.475	0.866	0.386	0.993
Q9NYV4	CDK12	CDK12	Q13177	PAK2	T169	PhosphoSitePlus	TEAPAVVtEEEDDDE	0.175	0.319	0.749	0.993
O75582	MSK1	RPS6KA5	Q13185	CBX3	S93	PhosphoSitePlus	kDGtKRksLsDsEsD	0.385	0.702	0.482	0.993
P17612	PKACA	PRKACA	Q13185	CBX3	S93	PhosphoSitePlus	kDGtKRksLsDsEsD	0.385	0.702	0.482	0.993
P06493	CDK1	CDK1	Q13188	STK3	S385	PhosphoSitePlus	tMKRNAtsPQVQRPs	-0.135	-0.246	0.806	0.993
P31749	Akt1	AKT1	Q13188	STK3	T384	PhosphoSitePlus	GtMKRNAtsPQVQRP	0.535	0.976	0.329	0.993
P11309	Pim1	PIM1	Q13200	PSMD2	S361	PhosphoSitePlus	ENNrFGGsGsQVDsA	-0.175	-0.318	0.75	0.993
P24941	CDK2	CDK2	Q13200	PSMD2	S361	PhosphoSitePlus	ENNrFGGsGsQVDsA	-0.175	-0.318	0.75	0.993
Q12851	GCK	MAP4K2	Q13200	PSMD2	S361	PhosphoSitePlus	ENNrFGGsGsQVDsA	-0.175	-0.318	0.75	0.993
Q86V86	Pim3	PIM3	Q13200	PSMD2	S361	PhosphoSitePlus	ENNrFGGsGsQVDsA	-0.175	-0.318	0.75	0.993
Q92918	HPK1	MAP4K1	Q13200	PSMD2	S361	PhosphoSitePlus	ENNrFGGsGsQVDsA	-0.175	-0.318	0.75	0.993
Q9HC98	NEK6	NEK6	Q13200	PSMD2	S361	PhosphoSitePlus	ENNrFGGsGsQVDsA	-0.175	-0.318	0.75	0.993
Q9P1W9	Pim2	PIM2	Q13200	PSMD2	S361	PhosphoSitePlus	ENNrFGGsGsQVDsA	-0.175	-0.318	0.75	0.993
P24941	CDK2	CDK2	Q13242	SRSF9	S216	PhosphoSitePlus	rGsPHyFsPFRPy__	-0.465	-0.847	0.397	0.993
O14757	Chk1	CHEK1	Q13263	TRIM28	S473	PhosphoSitePlus	sGVkRsRsGEGEVsG	1.365	2.489	0.0128	0.659
O96017	Chk2	CHEK2	Q13263	TRIM28	S473	PhosphoSitePlus	sGVkRsRsGEGEVsG	1.365	2.489	0.0128	0.659
P49137	MAPKAPK2	MAPKAPK2	Q13263	TRIM28	S473	PhosphoSitePlus	sGVkRsRsGEGEVsG	1.365	2.489	0.0128	0.659
Q05655	PKCD	PRKCD	Q13263	TRIM28	S473	Signor	sGVkRsRsGEGEVsG	1.365	2.489	0.0128	0.659
P68400	CK2A1	CSNK2A1	Q13283	G3BP1	S149	PhosphoSitePlus	VtEPQEEsEEEVEEP	0.445	0.812	0.417	0.993
P11309	Pim1	PIM1	Q13309	SKP2	S64	PhosphoSitePlus	sNLGHPEsPPRkRLk	-0.725	-1.321	0.186	0.993
P24941	CDK2	CDK2	Q13309	SKP2	S64	PhosphoSitePlus	sNLGHPEsPPRkRLk	-0.725	-1.321	0.186	0.993
Q16539	P38A	MAPK14	Q13309	SKP2	S64	PhosphoSitePlus	sNLGHPEsPPRkRLk	-0.725	-1.321	0.186	0.993
P42345	mTOR	MTOR	Q13322	GRB10	S428	PhosphoSitePlus	stPVRsVsENsLVAM	0.265	0.484	0.629	0.993
P27361	ERK1	MAPK3	Q13322	GRB10	S476	PhosphoSitePlus	MNILGsQsPLHPSTL	0.465	0.848	0.396	0.993
P28482	ERK2	MAPK1	Q13322	GRB10	S476	PhosphoSitePlus	MNILGsQsPLHPSTL	0.465	0.848	0.396	0.993
P42345	mTOR	MTOR	Q13322	GRB10	S476	PhosphoSitePlus	MNILGsQsPLHPSTL	0.465	0.848	0.396	0.993
P24941	CDK2	CDK2	Q13330	MTA1	S522	PhosphoSitePlus	RLPEAsQsPLVLkQA	-0.395	-0.72	0.472	0.993
P06493	CDK1	CDK1	Q13415	ORC1	S273	Signor	VAFsEITsPsKRSQP	-0.635	-1.157	0.247	0.993
P24941	CDK2	CDK2	Q13415	ORC1	S273	PhosphoSitePlus	VAFsEITsPsKRSQP	-0.635	-1.157	0.247	0.993
P06493	CDK1	CDK1	Q13415	ORC1	T375	Signor	AQNEAtstPHRIRRK	-0.165	-0.3	0.764	0.993
P24941	CDK2	CDK2	Q13415	ORC1	T375	PhosphoSitePlus	AQNEAtstPHRIRRK	-0.165	-0.3	0.764	0.993
P24941	CDK2	CDK2	Q13416	ORC2	T226	PhosphoSitePlus	sAPVGKEtPsKRMKR	-1.155	-2.105	0.0353	0.993
P06493	CDK1	CDK1	Q13428	TCOF1	S156	PhosphoSitePlus	ANLLsGksPRKsAEP	-0.365	-0.665	0.506	0.993
P06493	CDK1	CDK1	Q13428	TCOF1	S583	PhosphoSitePlus	LQAkPtssPAKGPPQ	0.115	0.21	0.834	0.993
P06493	CDK1	CDK1	Q13428	TCOF1	T983	PhosphoSitePlus	AQAQAAstPRKARAS	-0.615	-1.121	0.262	0.993
O14757	Chk1	CHEK1	Q13439	GOLGA4	S71	PhosphoSitePlus	KLQLRVPsVEsLFRs	0.775	1.413	0.158	0.993
P28482	ERK2	MAPK1	Q13459	MYO9B	T1346	Signor	RATGAALtPtEERRt	-0.275	-0.501	0.617	0.993
P27361	ERK1	MAPK3	Q13480	GAB1	S454	Signor	yVPMNPNsPPRQHSS	0.765	1.395	0.163	0.993
P28482	ERK2	MAPK1	Q13480	GAB1	S454	Signor	yVPMNPNsPPRQHSS	0.765	1.395	0.163	0.993
P27361	ERK1	MAPK3	Q13480	GAB1	S551	Signor	ELQAPVRsPITRSFA	-0.605	-1.102	0.27	0.993
P28482	ERK2	MAPK1	Q13480	GAB1	S551	Signor	ELQAPVRsPITRSFA	-0.605	-1.102	0.27	0.993
O15264	P38D	MAPK13	Q13501	SQSTM1	S272	PhosphoSitePlus	RsRLtPVsPEssstE	0.275	0.502	0.616	0.993
P06493	CDK1	CDK1	Q13501	SQSTM1	S272	PhosphoSitePlus	RsRLtPVsPEssstE	0.275	0.502	0.616	0.993
Q9UHD2	TBK1	TBK1	Q13501	SQSTM1	S366	PhosphoSitePlus	PEsEGPssLDPsQEG	0.695	1.267	0.205	0.993
O15264	P38D	MAPK13	Q13501	SQSTM1	T269	PhosphoSitePlus	GGkRsRLtPVsPEss	0.425	0.775	0.438	0.993
P06493	CDK1	CDK1	Q13501	SQSTM1	T269	PhosphoSitePlus	GGkRsRLtPVsPEss	0.425	0.775	0.438	0.993
Q13535	ATR	ATR	Q13535	ATR	T1989	PhosphoSitePlus	LCFPENEtPPEGkNM	0.465	0.848	0.396	0.993
Q92630	DYRK2	DYRK2	Q13541	EIF4EBP1	S101	PhosphoSitePlus	sQSHLRNsPEDKRAG	0.495	0.903	0.367	0.993
P42345	mTOR	MTOR	Q13541	EIF4EBP1	S44	PhosphoSitePlus	tPGGtLFsttPGGtR	0.365	0.666	0.506	0.993
O75582	MSK1	RPS6KA5	Q13541	EIF4EBP1	S65	Signor	FLMECrNsPVtktPP	1.085	1.978	0.0479	0.993
P27361	ERK1	MAPK3	Q13541	EIF4EBP1	S65	PhosphoSitePlus	FLMECrNsPVtktPP	1.085	1.978	0.0479	0.993
P28482	ERK2	MAPK1	Q13541	EIF4EBP1	S65	PhosphoSitePlus	FLMECrNsPVtktPP	1.085	1.978	0.0479	0.993
P42345	mTOR	MTOR	Q13541	EIF4EBP1	S65	PhosphoSitePlus	FLMECrNsPVtktPP	1.085	1.978	0.0479	0.993
P49841	GSK3B	GSK3B	Q13541	EIF4EBP1	S65	PhosphoSitePlus	FLMECrNsPVtktPP	1.085	1.978	0.0479	0.993
Q16539	P38A	MAPK14	Q13541	EIF4EBP1	S65	Signor	FLMECrNsPVtktPP	1.085	1.978	0.0479	0.993
Q92630	DYRK2	DYRK2	Q13541	EIF4EBP1	S65	PhosphoSitePlus	FLMECrNsPVtktPP	1.085	1.978	0.0479	0.993
P06493	CDK1	CDK1	Q13541	EIF4EBP1	S83	PhosphoSitePlus	PtIPGVtsPssDEPP	0.425	0.775	0.438	0.993
P28482	ERK2	MAPK1	Q13541	EIF4EBP1	S83	Signor	PtIPGVtsPssDEPP	0.425	0.775	0.438	0.993
P42345	mTOR	MTOR	Q13541	EIF4EBP1	S83	Signor	PtIPGVtsPssDEPP	0.425	0.775	0.438	0.993
P42345	mTOR	MTOR	Q13541	EIF4EBP1	T36	Signor	LPPGDysttPGGtLF	0.565	1.03	0.303	0.993
O75582	MSK1	RPS6KA5	Q13541	EIF4EBP1	T37	Signor	PPGDysttPGGtLFs	0.895	1.632	0.103	0.993
P28482	ERK2	MAPK1	Q13541	EIF4EBP1	T37	PhosphoSitePlus	PPGDysttPGGtLFs	0.895	1.632	0.103	0.993
P42345	mTOR	MTOR	Q13541	EIF4EBP1	T37	PhosphoSitePlus	PPGDysttPGGtLFs	0.895	1.632	0.103	0.993
P49841	GSK3B	GSK3B	Q13541	EIF4EBP1	T37	PhosphoSitePlus	PPGDysttPGGtLFs	0.895	1.632	0.103	0.993
Q16539	P38A	MAPK14	Q13541	EIF4EBP1	T37	Signor	PPGDysttPGGtLFs	0.895	1.632	0.103	0.993
P42345	mTOR	MTOR	Q13541	EIF4EBP1	T41	PhosphoSitePlus	ysttPGGtLFsttPG	0.375	0.684	0.494	0.993
P49674	CK1E	CSNK1E	Q13541	EIF4EBP1	T41	PhosphoSitePlus	ysttPGGtLFsttPG	0.375	0.684	0.494	0.993
O75582	MSK1	RPS6KA5	Q13541	EIF4EBP1	T46	Signor	GGtLFsttPGGtRII	0.765	1.395	0.163	0.993
P28482	ERK2	MAPK1	Q13541	EIF4EBP1	T46	PhosphoSitePlus	GGtLFsttPGGtRII	0.765	1.395	0.163	0.993
P42345	mTOR	MTOR	Q13541	EIF4EBP1	T46	PhosphoSitePlus	GGtLFsttPGGtRII	0.765	1.395	0.163	0.993
P49841	GSK3B	GSK3B	Q13541	EIF4EBP1	T46	PhosphoSitePlus	GGtLFsttPGGtRII	0.765	1.395	0.163	0.993
Q16539	P38A	MAPK14	Q13541	EIF4EBP1	T46	Signor	GGtLFsttPGGtRII	0.765	1.395	0.163	0.993
O75582	MSK1	RPS6KA5	Q13541	EIF4EBP1	T70	Signor	rNsPVtktPPRDLPt	1.125	2.051	0.0402	0.993
P06493	CDK1	CDK1	Q13541	EIF4EBP1	T70	PhosphoSitePlus	rNsPVtktPPRDLPt	1.125	2.051	0.0402	0.993
P28482	ERK2	MAPK1	Q13541	EIF4EBP1	T70	PhosphoSitePlus	rNsPVtktPPRDLPt	1.125	2.051	0.0402	0.993
P41279	Cot	MAP3K8	Q13541	EIF4EBP1	T70	PhosphoSitePlus	rNsPVtktPPRDLPt	1.125	2.051	0.0402	0.993
P42345	mTOR	MTOR	Q13541	EIF4EBP1	T70	PhosphoSitePlus	rNsPVtktPPRDLPt	1.125	2.051	0.0402	0.993
P49841	GSK3B	GSK3B	Q13541	EIF4EBP1	T70	PhosphoSitePlus	rNsPVtktPPRDLPt	1.125	2.051	0.0402	0.993
Q13554	CAMK2B	CAMK2B	Q13555	CAMK2G	T287	PhosphoSitePlus	sMMHRQEtVECLRKF	0.735	1.34	0.18	0.993
P28482	ERK2	MAPK1	Q13586	STIM1	S575	PhosphoSitePlus	LVEKLPDsPALAKkA	-0.235	-0.428	0.669	0.993
P06493	CDK1	CDK1	Q13586	STIM1	S668	PhosphoSitePlus	IGEEtDssPGRKKFP	-0.515	-0.938	0.348	0.993
P27361	ERK1	MAPK3	Q13614	MTMR2	S58	PhosphoSitePlus	StSADNFsPDLRVLR	0.265	0.484	0.629	0.993
P28482	ERK2	MAPK1	Q13614	MTMR2	S58	PhosphoSitePlus	StSADNFsPDLRVLR	0.265	0.484	0.629	0.993
Q13627	DYRK1A	DYRK1A	Q13627	DYRK1A	S529	PhosphoSitePlus	SNSGRARsDPtHQHR	-1.215	-2.214	0.0268	0.919
Q13627	DYRK1A	DYRK1A	Q13627	DYRK1A	Y321	Signor	LGQRIyQyIQsRFYR	-0.025	-0.045	0.964	0.993
P27361	ERK1	MAPK3	Q13950	RUNX2	S275	PhosphoSitePlus	PsLNSAPsPFNPQGQ	0.245	0.447	0.655	0.993
P27361	ERK1	MAPK3	Q13950	RUNX2	S28	PhosphoSitePlus	PSTsRRFsPPSssLQ	-0.505	-0.92	0.358	0.993
P31749	Akt1	AKT1	Q13950	RUNX2	S28	PhosphoSitePlus	PSTsRRFsPPSssLQ	-0.505	-0.92	0.358	0.993
P49841	GSK3B	GSK3B	Q14103	HNRNPD	S83	PhosphoSitePlus	DEGHsNssPRHsEAA	-0.215	-0.391	0.695	0.993
P17612	PKACA	PRKACA	Q14103	HNRNPD	S87	PhosphoSitePlus	sNssPRHsEAAtAQr	0.095	0.174	0.862	0.993
P24941	CDK2	CDK2	Q14103	HNRNPD	T193	PhosphoSitePlus	VGGLsPDtPEEkIRE	0.325	0.593	0.553	0.993
P05129	PKCG	PRKCG	Q14155	ARHGEF7	S518	PhosphoSitePlus	LSASPRMsGFIYQGK	0.365	0.666	0.506	0.993
P06493	CDK1	CDK1	Q14157	UBAP2L	S454	PhosphoSitePlus	AAPPPPssPLPsKst	-0.105	-0.191	0.849	0.993
Q13464	ROCK1	ROCK1	Q14160	SCRIB	S1378	PhosphoSitePlus	EGPPKRVsLVGADDL	-0.225	-0.41	0.682	0.993
Q13464	ROCK1	ROCK1	Q14160	SCRIB	S1508	PhosphoSitePlus	WRAARMksLEQDALR	0.085	0.155	0.876	0.993
O14757	Chk1	CHEK1	Q14186	TFDP1	S23	PhosphoSitePlus	VFIDQNLsPGkGVVS	-0.875	-1.594	0.111	0.993
P24941	CDK2	CDK2	Q14191	WRN	S1133	PhosphoSitePlus	KksIMVQsPEKAYSS	0.165	0.301	0.763	0.993
P49841	GSK3B	GSK3B	Q14195	DPYSL3	S522	Signor	PAGsArGsPtRPNPP	0.065	0.119	0.905	0.993
Q00535	CDK5	CDK5	Q14195	DPYSL3	S522	PhosphoSitePlus	PAGsArGsPtRPNPP	0.065	0.119	0.905	0.993
Q92630	DYRK2	DYRK2	Q14195	DPYSL3	S522	PhosphoSitePlus	PAGsArGsPtRPNPP	0.065	0.119	0.905	0.993
P49841	GSK3B	GSK3B	Q14195	DPYSL3	T514	PhosphoSitePlus	tttPkGGtPAGsArG	0.545	0.994	0.32	0.993
Q00535	CDK5	CDK5	Q14195	DPYSL3	T514	Signor	tttPkGGtPAGsArG	0.545	0.994	0.32	0.993
Q92630	DYRK2	DYRK2	Q14195	DPYSL3	T514	Signor	tttPkGGtPAGsArG	0.545	0.994	0.32	0.993
P41743	PKCI	PRKCI	Q14247	CTTN	S261	PhosphoSitePlus	EKLQLHEsQkDyktG	-1.235	-2.251	0.0244	0.897
P06493	CDK1	CDK1	Q14247	CTTN	S405	PhosphoSitePlus	KtQtPPVsPAPQPtE	0.305	0.556	0.578	0.993
P24941	CDK2	CDK2	Q14247	CTTN	S405	PhosphoSitePlus	KtQtPPVsPAPQPtE	0.305	0.556	0.578	0.993
P27361	ERK1	MAPK3	Q14247	CTTN	S405	PhosphoSitePlus	KtQtPPVsPAPQPtE	0.305	0.556	0.578	0.993
P28482	ERK2	MAPK1	Q14247	CTTN	S405	PhosphoSitePlus	KtQtPPVsPAPQPtE	0.305	0.556	0.578	0.993
Q05655	PKCD	PRKCD	Q14247	CTTN	S405	PhosphoSitePlus	KtQtPPVsPAPQPtE	0.305	0.556	0.578	0.993
Q13153	PAK1	PAK1	Q14247	CTTN	S405	PhosphoSitePlus	KtQtPPVsPAPQPtE	0.305	0.556	0.578	0.993
P27361	ERK1	MAPK3	Q14247	CTTN	S418	PhosphoSitePlus	tEErLPssPVyEDAA	0.485	0.885	0.376	0.993
P28482	ERK2	MAPK1	Q14247	CTTN	S418	PhosphoSitePlus	tEErLPssPVyEDAA	0.485	0.885	0.376	0.993
Q05655	PKCD	PRKCD	Q14247	CTTN	S418	Signor	tEErLPssPVyEDAA	0.485	0.885	0.376	0.993
Q13153	PAK1	PAK1	Q14247	CTTN	S418	PhosphoSitePlus	tEErLPssPVyEDAA	0.485	0.885	0.376	0.993
Q13131	AMPKA1	PRKAA1	Q14247	CTTN	T401	PhosphoSitePlus	QARAKtQtPPVsPAP	0.565	1.03	0.303	0.993
P06493	CDK1	CDK1	Q14493	SLBP	T62	PhosphoSitePlus	RRPEsFttPEGPkPR	-0.255	-0.464	0.642	0.993
P17612	PKACA	PRKACA	Q14573	ITPR3	S934	PhosphoSitePlus	MVLsRkQsVFsAPsL	-0.075	-0.136	0.892	0.993
P17612	PKACA	PRKACA	Q14643	ITPR1	S1598	Signor	RNAARRDsVLAAsRD	0.035	0.064	0.949	0.993
P68400	CK2A1	CSNK2A1	Q14676	MDC1	S376	PhosphoSitePlus	LQEsQAGsDtDVEEG	-0.615	-1.121	0.262	0.993
P24941	CDK2	CDK2	Q14676	MDC1	T1630	PhosphoSitePlus	tstDQPVtPKLTSRA	-0.165	-0.3	0.764	0.993
Q14680	MELK	MELK	Q14680	MELK	S336	PhosphoSitePlus	PVRLRLssFsCGQAs	-0.015	-0.027	0.979	0.993
Q14680	MELK	MELK	Q14680	MELK	S356	PhosphoSitePlus	DIKSNNWsLEDVTAs	-0.165	-0.3	0.764	0.993
Q14680	MELK	MELK	Q14680	MELK	S505	PhosphoSitePlus	sPERRCRsVELDLNQ	-0.265	-0.483	0.629	0.993
Q13315	ATM	ATM	Q14683	SMC1A	S957	PhosphoSitePlus	IsQEEGssQGEDsVs	1.435	2.616	0.00889	0.559
Q13535	ATR	ATR	Q14683	SMC1A	S957	PhosphoSitePlus	IsQEEGssQGEDsVs	1.435	2.616	0.00889	0.559
P17612	PKACA	PRKACA	Q14738	PPP2R5D	S573	PhosphoSitePlus	KVLLRRksELPQDVy	-0.685	-1.248	0.212	0.993
P06493	CDK1	CDK1	Q14739	LBR	S71	PhosphoSitePlus	KGGsTsSsPSRRRGS	-0.525	-0.956	0.339	0.993
Q13164	ERK5	MAPK7	Q14814	MEF2D	S180	Signor	LTDPRLLsPQQPALQ	0.095	0.174	0.862	0.993
Q00535	CDK5	CDK5	Q14814	MEF2D	S444	PhosphoSitePlus	SIkSEPVsPsRERsP	0.235	0.429	0.668	0.993
P05771	PKCB iso2	PRKCB	Q14847	LASP1	S146	Signor	MEPERRDsQDGssyR	1.345	2.452	0.0142	0.689
P17612	PKACA	PRKACA	Q14847	LASP1	S146	PhosphoSitePlus	MEPERRDsQDGssyR	1.345	2.452	0.0142	0.689
Q13237	PKG2	PRKG2	Q14847	LASP1	S146	PhosphoSitePlus	MEPERRDsQDGssyR	1.345	2.452	0.0142	0.689
Q13976	PKG1 iso2	PRKG1	Q14847	LASP1	S146	PhosphoSitePlus	MEPERRDsQDGssyR	1.345	2.452	0.0142	0.689
P17612	PKACA	PRKACA	Q14978	NOLC1	S622	Signor	KKGEKRAssPFRRVR	0.805	1.468	0.142	0.993
P17612	PKACA	PRKACA	Q14978	NOLC1	S623	Signor	KGEKRAssPFRRVRE	0.895	1.632	0.103	0.993
P06493	CDK1	CDK1	Q14978	NOLC1	T607	PhosphoSitePlus	AkKIkLQtPNtFPKR	-0.605	-1.102	0.27	0.993
O14965	AurA	AURKA	Q14980	NUMA1	S1887	PhosphoSitePlus	tRssARRsQAGVsSG	-0.155	-0.282	0.778	0.993
O14965	AurA	AURKA	Q14980	NUMA1	S1969	PhosphoSitePlus	QEtLRRAsMQPIQIA	0.455	0.83	0.407	0.993
Q96GD4	AurB	AURKB	Q14980	NUMA1	S1969	PhosphoSitePlus	QEtLRRAsMQPIQIA	0.455	0.83	0.407	0.993
P06493	CDK1	CDK1	Q14980	NUMA1	T2015	PhosphoSitePlus	SCFPRPMtPRDRHEG	-1.145	-2.087	0.0369	0.993
P06493	CDK1	CDK1	Q14980	NUMA1	T2055	PhosphoSitePlus	MAFsILNtPkkLGNs	-0.615	-1.121	0.262	0.993
Q96GD4	AurB	AURKB	Q14980	NUMA1	T2055	PhosphoSitePlus	MAFsILNtPkkLGNs	-0.615	-1.121	0.262	0.993
P06493	CDK1	CDK1	Q14C86	GAPVD1	S950	PhosphoSitePlus	APHsssssPsKDssR	-0.545	-0.993	0.321	0.993
P06493	CDK1	CDK1	Q14CS0	UBXN2B	T59	PhosphoSitePlus	TVFksPRtPPQRFys	0.465	0.848	0.396	0.993
P24941	CDK2	CDK2	Q15003	NCAPH	T49	PhosphoSitePlus	APLNIPGtPVLEDFP	0.015	0.028	0.978	0.993
P27361	ERK1	MAPK3	Q15007	WTAP	S306	PhosphoSitePlus	tEDDFPssPGNGNKs	0.275	0.502	0.616	0.993
P28482	ERK2	MAPK1	Q15007	WTAP	S306	PhosphoSitePlus	tEDDFPssPGNGNKs	0.275	0.502	0.616	0.993
P68400	CK2A1	CSNK2A1	Q15019	2022-09-02	S218	PhosphoSitePlus	yHLPDAEsDEDEDFk	0.115	0.21	0.834	0.993
P24941	CDK2	CDK2	Q15047	SETDB1	S1066	PhosphoSitePlus	RNYGYNPsPVkPEGL	-0.705	-1.285	0.199	0.993
P31749	Akt1	AKT1	Q15121	PEA15	S116	PhosphoSitePlus	kDIIRQPsEEEIIKL	0.655	1.194	0.232	0.993
Q13555	CAMK2G	CAMK2G	Q15121	PEA15	S116	Signor	kDIIRQPsEEEIIKL	0.655	1.194	0.232	0.993
Q9UQM7	CAMK2A	CAMK2A	Q15121	PEA15	S116	Signor	kDIIRQPsEEEIIKL	0.655	1.194	0.232	0.993
Q15139	PRKD1	PRKD1	Q15139	PRKD1	S205	Signor	GVRRRRLsNVsLtGV	-0.015	-0.027	0.979	0.993
P17612	PKACA	PRKACA	Q15149	PLEC	S4642	PhosphoSitePlus	RAGsRrGsFDAtGsG	0.985	1.796	0.0725	0.993
Q9HBH9	Mnk2	MKNK2	Q15149	PLEC	S4642	PhosphoSitePlus	RAGsRrGsFDAtGsG	0.985	1.796	0.0725	0.993
P17252	PKCA	PRKCA	Q15172	PPP2R5A	S41	PhosphoSitePlus	RQKRsQGssQFRsQG	-0.105	-0.191	0.849	0.993
P68400	CK2A1	CSNK2A1	Q15185	PTGES3	S113	PhosphoSitePlus	WKDWEDDsDEDMsNF	-0.075	-0.136	0.892	0.993
Q15139	PRKD1	PRKD1	Q15276	RABEP1	S407	PhosphoSitePlus	DGLRRAQstDsLGts	0.025	0.046	0.963	0.993
P27361	ERK1	MAPK3	Q15366	PCBP2	S173	PhosphoSitePlus	MLETLSQsPPKGVtI	-0.055	-0.1	0.921	0.993
P28482	ERK2	MAPK1	Q15366	PCBP2	S173	PhosphoSitePlus	MLETLSQsPPKGVtI	-0.055	-0.1	0.921	0.993
P27361	ERK1	MAPK3	Q15366	PCBP2	S189	PhosphoSitePlus	yRPkPsssPVIFAGG	-0.945	-1.722	0.0851	0.993
P28482	ERK2	MAPK1	Q15366	PCBP2	S189	PhosphoSitePlus	yRPkPsssPVIFAGG	-0.945	-1.722	0.0851	0.993
P27361	ERK1	MAPK3	Q15366	PCBP2	S272	PhosphoSitePlus	FsGIEsssPEVkGyW	0.175	0.319	0.749	0.993
P28482	ERK2	MAPK1	Q15366	PCBP2	S272	PhosphoSitePlus	FsGIEsssPEVkGyW	0.175	0.319	0.749	0.993
O14965	AurA	AURKA	Q15398	DLGAP5	S725	PhosphoSitePlus	CLssERMsLPLLAGG	-0.835	-1.522	0.128	0.993
P27361	ERK1	MAPK3	Q15418	RPS6KA1	S363	Signor	TSRtPKDsPGIPPsA	-0.265	-0.483	0.629	0.993
P28482	ERK2	MAPK1	Q15418	RPS6KA1	S363	Signor	TSRtPKDsPGIPPsA	-0.265	-0.483	0.629	0.993
P53350	PLK1	PLK1	Q15435	PPP1R7	S24	PhosphoSitePlus	EVDRRVEsEEsGDEE	-0.525	-0.956	0.339	0.993
P53350	PLK1	PLK1	Q15435	PPP1R7	S27	PhosphoSitePlus	RRVEsEEsGDEEGKk	1.765	3.218	0.00129	0.257
P24941	CDK2	CDK2	Q15554	TERF2	S365	PhosphoSitePlus	PTQALPAsPALKNKR	-0.315	-0.574	0.566	0.993
P28482	ERK2	MAPK1	Q15554	TERF2	S365	PhosphoSitePlus	PTQALPAsPALKNKR	-0.315	-0.574	0.566	0.993
P50750	CDK9	CDK9	Q15596	NCOA2	S493	PhosphoSitePlus	LsPrHRMsPGVAGsP	0.565	1.03	0.303	0.993
P68400	CK2A1	CSNK2A1	Q15596	NCOA2	S493	PhosphoSitePlus	LsPrHRMsPGVAGsP	0.565	1.03	0.303	0.993
P27361	ERK1	MAPK3	Q15596	NCOA2	S736	PhosphoSitePlus	tIkQEPVsPkkKENA	-0.295	-0.537	0.591	0.993
P28482	ERK2	MAPK1	Q15596	NCOA2	S736	PhosphoSitePlus	tIkQEPVsPkkKENA	-0.295	-0.537	0.591	0.993
P10398	ARAF	ARAF	Q15599	SLC9A3R2	S303	PhosphoSitePlus	QEsGLHLsPtAAEAK	-0.155	-0.282	0.778	0.993
Q8TAS1	KIS	UHMK1	Q15637	SF1	S80	PhosphoSitePlus	PPNPEDRsPsPEPIy	0.515	0.939	0.348	0.993
Q8TAS1	KIS	UHMK1	Q15637	SF1	S82	PhosphoSitePlus	NPEDRsPsPEPIyNs	0.805	1.468	0.142	0.993
P24941	CDK2	CDK2	Q15648	MED1	S1207	PhosphoSitePlus	GGSDKLAsPMkPVPG	-0.065	-0.118	0.906	0.993
P24941	CDK2	CDK2	Q15648	MED1	T1215	PhosphoSitePlus	PMkPVPGtPPsSKAK	-0.005	-0.009	0.993	0.993
P49841	GSK3B	GSK3B	Q15691	MAPRE1	S155	PhosphoSitePlus	kPkkPLtssSAAPQR	-0.275	-0.501	0.617	0.993
P06493	CDK1	CDK1	Q15717	ELAVL1	S202	PhosphoSitePlus	LLsQLyHsPArrFGG	0.195	0.356	0.722	0.993
P24941	CDK2	CDK2	Q15717	ELAVL1	S202	PhosphoSitePlus	LLsQLyHsPArrFGG	0.195	0.356	0.722	0.993
Q00534	CDK6	CDK6	Q15717	ELAVL1	S202	PhosphoSitePlus	LLsQLyHsPArrFGG	0.195	0.356	0.722	0.993
Q00535	CDK5	CDK5	Q15717	ELAVL1	S202	PhosphoSitePlus	LLsQLyHsPArrFGG	0.195	0.356	0.722	0.993
P24941	CDK2	CDK2	Q15788	NCOA1	S569	PhosphoSitePlus	RQMssQNsPSRLNIQ	-0.495	-0.902	0.367	0.993
Q00535	CDK5	CDK5	Q15853	USF2	S222	PhosphoSitePlus	APRTHPysPkIDGtR	-0.075	-0.136	0.892	0.993
P49841	GSK3B	GSK3B	Q15853	USF2	T230	PhosphoSitePlus	PkIDGtRtPRDERRR	0.205	0.374	0.708	0.993
P49841	GSK3B	GSK3B	Q15910	EZH2	T367	PhosphoSitePlus	NNssRPstPtINVLE	0.155	0.283	0.777	0.993
Q16539	P38A	MAPK14	Q15910	EZH2	T367	PhosphoSitePlus	NNssRPstPtINVLE	0.155	0.283	0.777	0.993
P24941	CDK2	CDK2	Q15910	EZH2	T416	PhosphoSitePlus	EANsRCQtPIKMKPN	-0.615	-1.121	0.262	0.993
P06493	CDK1	CDK1	Q15910	EZH2	T487	PhosphoSitePlus	APAEDVDtPPRKKKR	0.535	0.976	0.329	0.993
P41743	PKCI	PRKCI	Q15910	EZH2	T487	PhosphoSitePlus	APAEDVDtPPRKKKR	0.535	0.976	0.329	0.993
O14757	Chk1	CHEK1	Q16181	2022-09-07	T228	PhosphoSitePlus	kIyEFPEtDDEEENk	0.535	0.976	0.329	0.993
O14757	Chk1	CHEK1	Q16204	CCDC6	S240	PhosphoSitePlus	EkLDQPVsAPPsPRD	0.285	0.52	0.603	0.993
O14757	Chk1	CHEK1	Q16204	CCDC6	S244	PhosphoSitePlus	QPVsAPPsPRDIsME	-0.185	-0.337	0.736	0.993
P24941	CDK2	CDK2	Q16204	CCDC6	S244	PhosphoSitePlus	QPVsAPPsPRDIsME	-0.185	-0.337	0.736	0.993
Q00535	CDK5	CDK5	Q16236	NFE2L2	S433	PhosphoSitePlus	PEKELPVsPGHrktP	0.515	0.939	0.348	0.993
Q13131	AMPKA1	PRKAA1	Q16236	NFE2L2	S433	PhosphoSitePlus	PEKELPVsPGHrktP	0.515	0.939	0.348	0.993
Q16512	PKN1	PKN1	Q16512	PKN1	S374	Signor	GLYSRsGsLSGRssL	-0.235	-0.428	0.669	0.993
P06493	CDK1	CDK1	Q16512	PKN1	S562	PhosphoSitePlus	LGtDsDssPQkSSRD	-0.335	-0.61	0.542	0.993
P06493	CDK1	CDK1	Q16513	PKN2	S535	PhosphoSitePlus	VNHsGtFsPQAPVPT	-0.415	-0.756	0.45	0.993
P42345	mTOR	MTOR	Q16513	PKN2	T958	PhosphoSitePlus	TsEAPILtPPREPRI	-0.275	-0.501	0.617	0.993
O95382	MEKK6	MAP3K6	Q16539	MAPK14	Y182	PhosphoSitePlus	tDDEMtGyVAtRWYR	1.175	2.142	0.0322	0.975
P07949	Ret	RET	Q16539	MAPK14	Y182	PhosphoSitePlus	tDDEMtGyVAtRWYR	1.175	2.142	0.0322	0.975
P45985	MKK4	MAP2K4	Q16539	MAPK14	Y182	PhosphoSitePlus	tDDEMtGyVAtRWYR	1.175	2.142	0.0322	0.975
P46734	MKK3	MAP2K3	Q16539	MAPK14	Y182	PhosphoSitePlus	tDDEMtGyVAtRWYR	1.175	2.142	0.0322	0.975
P52564	MKK6	MAP2K6	Q16539	MAPK14	Y182	PhosphoSitePlus	tDDEMtGyVAtRWYR	1.175	2.142	0.0322	0.975
Q99683	ASK1	MAP3K5	Q16539	MAPK14	Y182	PhosphoSitePlus	tDDEMtGyVAtRWYR	1.175	2.142	0.0322	0.975
P49840	GSK3A	GSK3A	Q16555	DPYSL2	S518	PhosphoSitePlus	ktVtPAssAktsPAk	0.355	0.648	0.517	0.993
P49841	GSK3B	GSK3B	Q16555	DPYSL2	S518	PhosphoSitePlus	ktVtPAssAktsPAk	0.355	0.648	0.517	0.993
Q00535	CDK5	CDK5	Q16555	DPYSL2	S522	PhosphoSitePlus	PAssAktsPAkQQAP	1.815	3.309	0.000937	0.225
Q92630	DYRK2	DYRK2	Q16555	DPYSL2	S522	PhosphoSitePlus	PAssAktsPAkQQAP	1.815	3.309	0.000937	0.225
P49841	GSK3B	GSK3B	Q16555	DPYSL2	T509	PhosphoSitePlus	PVCEVsVtPktVtPA	-0.045	-0.082	0.935	0.993
P49841	GSK3B	GSK3B	Q16555	DPYSL2	T514	PhosphoSitePlus	sVtPktVtPAssAkt	0.725	1.322	0.186	0.993
Q00535	CDK5	CDK5	Q16643	DBN1	S142	PhosphoSitePlus	NGLARLssPVLHRLR	0.375	0.684	0.494	0.993
P24941	CDK2	CDK2	Q16656	NRF1	S136	PhosphoSitePlus	QAIVLCIsPskPNPV	-0.305	-0.555	0.579	0.993
P17252	PKCA	PRKCA	Q16658	FSCN1	S39	PhosphoSitePlus	KVNASAssLkkkQIW	0.425	0.775	0.438	0.993
Q05655	PKCD	PRKCD	Q16658	FSCN1	S39	Signor	KVNASAssLkkkQIW	0.425	0.775	0.438	0.993
Q13177	PAK2	PAK2	Q16659	MAPK6	S189	PhosphoSitePlus	ySHKGHLsEGLVTkW	-0.155	-0.282	0.778	0.993
Q16659	ERK3	MAPK6	Q16659	MAPK6	S189	PhosphoSitePlus	ySHKGHLsEGLVTkW	-0.155	-0.282	0.778	0.993
P06493	CDK1	CDK1	Q16659	MAPK6	S684	PhosphoSitePlus	IGIPQFHsPVGsPLk	0.065	0.119	0.905	0.993
O75582	MSK1	RPS6KA5	Q16695	H3-4	S29	Signor	ATkVARksAPAtGGV	-0.005	-0.009	0.993	0.993
O75676	MSK2	RPS6KA4	Q16695	H3-4	S29	Signor	ATkVARksAPAtGGV	-0.005	-0.009	0.993	0.993
Q15418	p90RSK	RPS6KA1	Q2M1Z3	ARHGAP31	S1178	PhosphoSitePlus	ALTGRRNsAPVsVsA	-0.325	-0.592	0.554	0.993
Q15208	NDR1	STK38	Q2M2I8	AAK1	S637	Signor	AGHRRILsDVtHsAV	0.375	0.684	0.494	0.993
P06493	CDK1	CDK1	Q2M2I8	AAK1	T389	PhosphoSitePlus	LPIQPALtPrKRATV	-0.195	-0.355	0.723	0.993
P06493	CDK1	CDK1	Q2NKX8	ERCC6L	T1063	PhosphoSitePlus	VKQFDAstPkNDIsP	-1.025	-1.868	0.0618	0.993
P53350	PLK1	PLK1	Q2NKX8	ERCC6L	T1063	PhosphoSitePlus	VKQFDAstPkNDIsP	-1.025	-1.868	0.0618	0.993
O14757	Chk1	CHEK1	Q32P44	EML3	S176	PhosphoSitePlus	KLSRkAIssANLLVR	-0.845	-1.54	0.124	0.993
P06493	CDK1	CDK1	Q32P44	EML3	T881	PhosphoSitePlus	GAGPAPAtPsRtPsL	-0.175	-0.318	0.75	0.993
P31749	Akt1	AKT1	Q3V6T2	CCDC88A	S1417	PhosphoSitePlus	INRERQksLtLtPTR	-0.105	-0.191	0.849	0.993
P23443	p70S6K	RPS6KB1	Q53EL6	PDCD4	S457	PhosphoSitePlus	RGRKRFVsEGDGGRL	0.465	0.848	0.396	0.993
P31749	Akt1	AKT1	Q53EL6	PDCD4	S457	PhosphoSitePlus	RGRKRFVsEGDGGRL	0.465	0.848	0.396	0.993
Q15418	p90RSK	RPS6KA1	Q53EL6	PDCD4	S457	PhosphoSitePlus	RGRKRFVsEGDGGRL	0.465	0.848	0.396	0.993
Q15418	p90RSK	RPS6KA1	Q53EL6	PDCD4	S76	PhosphoSitePlus	RDsGrGDsVsDsGsD	1.005	1.832	0.0669	0.993
P57059	SIK	SIK1	Q53ET0	CRTC2	S70	Signor	RssHyGGsLPNVNQI	0.695	1.267	0.205	0.993
P06493	CDK1	CDK1	Q53EZ4	CEP55	S425	PhosphoSitePlus	NREKVAAsPksPtAA	-0.655	-1.193	0.233	0.993
P28482	ERK2	MAPK1	Q53EZ4	CEP55	S425	PhosphoSitePlus	NREKVAAsPksPtAA	-0.655	-1.193	0.233	0.993
P06493	CDK1	CDK1	Q53EZ4	CEP55	S428	PhosphoSitePlus	KVAAsPksPtAALNE	-0.005	-0.009	0.993	0.993
P28482	ERK2	MAPK1	Q53EZ4	CEP55	S428	PhosphoSitePlus	KVAAsPksPtAALNE	-0.005	-0.009	0.993	0.993
P27361	ERK1	MAPK3	Q53GS7	GLE1	S99	PhosphoSitePlus	ssAFsPAsPAtPNGT	-0.205	-0.373	0.709	0.993
P28482	ERK2	MAPK1	Q53GS7	GLE1	S99	PhosphoSitePlus	ssAFsPAsPAtPNGT	-0.205	-0.373	0.709	0.993
P45983	JNK1 iso2	MAPK8	Q53GS7	GLE1	S99	PhosphoSitePlus	ssAFsPAsPAtPNGT	-0.205	-0.373	0.709	0.993
P49841	GSK3B	GSK3B	Q53GS7	GLE1	S99	PhosphoSitePlus	ssAFsPAsPAtPNGT	-0.205	-0.373	0.709	0.993
O14757	Chk1	CHEK1	Q53H47	SETMAR	S508	PhosphoSitePlus	LYDNRRRsAQWLDQE	-0.215	-0.391	0.695	0.993
P24941	CDK2	CDK2	Q53H80	AKIRIN2	S21	PhosphoSitePlus	DPLLsPAsPKRRRCA	0.965	1.76	0.0785	0.993
P06493	CDK1	CDK1	Q53HL2	CDCA8	S219	PhosphoSitePlus	YNIsGNGsPLADskE	-0.585	-1.066	0.286	0.993
Q96GD4	AurB	AURKB	Q53HL2	CDCA8	S219	PhosphoSitePlus	YNIsGNGsPLADskE	-0.585	-1.066	0.286	0.993
P24941	CDK2	CDK2	Q5JTV8	TOR1AIP1	S143	PhosphoSitePlus	EQPPLQPsPVMtRRG	0.215	0.392	0.695	0.993
P31749	Akt1	AKT1	Q5QNW6	HIST2H2BF	S37	PhosphoSitePlus	RKRsRkEsysVyVyk	-0.475	-0.865	0.387	0.993
P06493	CDK1	CDK1	Q5TB30	DEPDC1	S110	PhosphoSitePlus	LFRFPAtsPLkTLPR	-0.715	-1.303	0.193	0.993
P24941	CDK2	CDK2	Q5TZA2	CROCC	S1460	Signor	APRPVPGsPARDAPA	0.445	0.812	0.417	0.993
O14757	Chk1	CHEK1	Q5UIP0	RIF1	S2205	PhosphoSitePlus	VNkVRRVsFADPIyQ	0.425	0.775	0.438	0.993
Q96GD4	AurB	AURKB	Q5UIP0	RIF1	S2205	PhosphoSitePlus	VNkVRRVsFADPIyQ	0.425	0.775	0.438	0.993
P17612	PKACA	PRKACA	Q68EM7	ARHGAP17	S702	PhosphoSitePlus	LsAPRRYsssLsPIQ	0.255	0.465	0.642	0.993
Q96GD4	AurB	AURKB	Q69YH5	CDCA2	S977	PhosphoSitePlus	EPGKRRKsFCIsTLA	-0.335	-0.61	0.542	0.993
Q96GD4	AurB	AURKB	Q6NZI2	CAVIN1	S300	PhosphoSitePlus	SRDKLRksFtPDHVV	-0.875	-1.594	0.111	0.993
P24941	CDK2	CDK2	Q6P1N0	CC2D1A	S208	PhosphoSitePlus	PAstPtysPAPtQPA	0.075	0.137	0.891	0.993
P28482	ERK2	MAPK1	Q6P996	PDXDC1	T691	Signor	AGVtLPPtPSGsRtK	0.135	0.247	0.805	0.993
P50750	CDK9	CDK9	Q6PGQ7	BORA	S325	PhosphoSitePlus	sPYIDGCsPIKNWsP	-0.625	-1.139	0.255	0.993
Q6PHR2	ULK3	ULK3	Q6PHR2	ULK3	S464	PhosphoSitePlus	DkEGLSEsVRSSCTL	0.035	0.064	0.949	0.993
P31749	Akt1	AKT1	Q6PKG0	LARP1	S1056	Signor	EGRkRCPsQsssRPA	0.375	0.684	0.494	0.993
P42345	mTOR	MTOR	Q6PKG0	LARP1	S766	PhosphoSitePlus	EPStIARsLPttVPE	0.605	1.103	0.27	0.993
P24941	CDK2	CDK2	Q6PKG0	LARP1	S774	PhosphoSitePlus	LPttVPEsPNyRNtR	1.255	2.288	0.0221	0.854
P42345	mTOR	MTOR	Q6PKG0	LARP1	S774	PhosphoSitePlus	LPttVPEsPNyRNtR	1.255	2.288	0.0221	0.854
P31749	Akt1	AKT1	Q6PKG0	LARP1	S847	Signor	EHRPRtAsIsssPsE	0.385	0.702	0.482	0.993
P24941	CDK2	CDK2	Q6PKG0	LARP1	T649	PhosphoSitePlus	KILIVtQtPHyMRRH	0.045	0.083	0.934	0.993
P49841	GSK3B	GSK3B	Q6R327	RICTOR	S1235	PhosphoSitePlus	GIssMSssPSRETVG	-0.155	-0.282	0.778	0.993
O00141	SGK1	SGK1	Q6R327	RICTOR	T1135	PhosphoSitePlus	NRRIRtLtEPsVDFN	0.105	0.192	0.848	0.993
P23443	p70S6K	RPS6KB1	Q6R327	RICTOR	T1135	PhosphoSitePlus	NRRIRtLtEPsVDFN	0.105	0.192	0.848	0.993
P31749	Akt1	AKT1	Q6R327	RICTOR	T1135	PhosphoSitePlus	NRRIRtLtEPsVDFN	0.105	0.192	0.848	0.993
Q9UBS0	P70S6KB	RPS6KB2	Q6R327	RICTOR	T1135	PhosphoSitePlus	NRRIRtLtEPsVDFN	0.105	0.192	0.848	0.993
P45983	JNK1 iso2	MAPK8	Q6SZW1	SARM1	S548	PhosphoSitePlus	AAREMLHsPLPCTGG	-0.875	-1.594	0.111	0.993
P57059	SIK	SIK1	Q6UUV7	CRTC3	S162	Signor	SALNRtNsDSALHTS	-0.155	-0.282	0.778	0.993
Q15831	LKB1	STK11	Q6UUV9	CRTC1	S151	PhosphoSitePlus	TSWRRtNsDsALHQs	-0.085	-0.154	0.877	0.993
Q13315	ATM	ATM	Q6UWZ7	ABRAXAS1	S406	PhosphoSitePlus	GFGEYsRsPtF____	0.135	0.247	0.805	0.993
Q7KZI7	MARK2	MARK2	Q6WKZ4	RAB11FIP1	S234	PhosphoSitePlus	QKTPLSQsMSVLPTS	0.395	0.721	0.471	0.993
P06493	CDK1	CDK1	Q6Y7W6	GIGYF2	S30	PhosphoSitePlus	sItsPPLsPALPkYk	-0.085	-0.154	0.877	0.993
P24941	CDK2	CDK2	Q6Y7W6	GIGYF2	S30	PhosphoSitePlus	sItsPPLsPALPkYk	-0.085	-0.154	0.877	0.993
P28482	ERK2	MAPK1	Q6Y7W6	GIGYF2	S30	Signor	sItsPPLsPALPkYk	-0.085	-0.154	0.877	0.993
P24941	CDK2	CDK2	Q6Y7W6	GIGYF2	S593	PhosphoSitePlus	MWGRVPFsPGPAPPP	0.475	0.866	0.386	0.993
P24941	CDK2	CDK2	Q7KZ85	SUPT6H	T1523	PhosphoSitePlus	QDPVPGItPSsssRt	-0.075	-0.136	0.892	0.993
O14757	Chk1	CHEK1	Q7Z2Z1	TICRR	S865	PhosphoSitePlus	NALIRHksIAEVSQN	0.295	0.538	0.59	0.993
O75385	ULK1	ULK1	Q7Z3C6	ATG9A	S761	PhosphoSitePlus	QsIPRsAsYPCAAPR	0.325	0.593	0.553	0.993
Q13131	AMPKA1	PRKAA1	Q7Z3C6	ATG9A	S761	PhosphoSitePlus	QsIPRsAsYPCAAPR	0.325	0.593	0.553	0.993
P31749	Akt1	AKT1	Q7Z589	EMSY	S209	PhosphoSitePlus	RKRRRtNsssssPVV	0.055	0.101	0.92	0.993
Q9Y243	Akt3	AKT3	Q7Z589	EMSY	S209	PhosphoSitePlus	RKRRRtNsssssPVV	0.055	0.101	0.92	0.993
P42345	mTOR	MTOR	Q86TB9	PATL1	S179	PhosphoSitePlus	ALPRRstsPIIGsPP	0.625	1.14	0.254	0.993
P42345	mTOR	MTOR	Q86TB9	PATL1	S184	PhosphoSitePlus	stsPIIGsPPVRAVP	0.275	0.502	0.616	0.993
P27361	ERK1	MAPK3	Q86U44	METTL3	S43	PhosphoSitePlus	rNPEAALsPTFRsDs	0.145	0.265	0.791	0.993
P28482	ERK2	MAPK1	Q86U44	METTL3	S43	PhosphoSitePlus	rNPEAALsPTFRsDs	0.145	0.265	0.791	0.993
Q13315	ATM	ATM	Q86U44	METTL3	S43	PhosphoSitePlus	rNPEAALsPTFRsDs	0.145	0.265	0.791	0.993
P27361	ERK1	MAPK3	Q86U44	METTL3	S50	PhosphoSitePlus	sPTFRsDsPVPtAPt	0.435	0.793	0.428	0.993
P28482	ERK2	MAPK1	Q86U44	METTL3	S50	PhosphoSitePlus	sPTFRsDsPVPtAPt	0.435	0.793	0.428	0.993
Q13315	ATM	ATM	Q86U86	PBRM1	S948	PhosphoSitePlus	SGLHRTYsQDCSFKN	0.705	1.286	0.199	0.993
P06493	CDK1	CDK1	Q86WB0	ZC3HC1	S395	PhosphoSitePlus	PGLEVPssPLRKAKR	0.035	0.064	0.949	0.993
P24941	CDK2	CDK2	Q86WB0	ZC3HC1	S395	Signor	PGLEVPssPLRKAKR	0.035	0.064	0.949	0.993
O14757	Chk1	CHEK1	Q86WR7	PROSER2	S43	PhosphoSitePlus	SSSSRsRsFtLDDEs	0.775	1.413	0.158	0.993
P24941	CDK2	CDK2	Q86XL3	ANKLE2	S528	PhosphoSitePlus	RAFAGPLsPAkAEDF	-1.225	-2.232	0.0256	0.913
O43318	TAK1	MAP3K7	Q8IVT5	KSR1	S406	PhosphoSitePlus	TRLRRtEsVPsDINN	0.175	0.319	0.749	0.993
P15531	NME1	NME1	Q8IVT5	KSR1	S406	Signor	TRLRRtEsVPsDINN	0.175	0.319	0.749	0.993
P06493	CDK1	CDK1	Q8IX90	SKA3	T217	PhosphoSitePlus	MDDFECVtPKLEHFG	-0.525	-0.956	0.339	0.993
P06493	CDK1	CDK1	Q8IX90	SKA3	T360	PhosphoSitePlus	ENLLRtPtPPEVTkI	-0.115	-0.209	0.834	0.993
P06493	CDK1	CDK1	Q8IXJ6	SIRT2	S368	PhosphoSitePlus	PNPsTsAsPKKsPPP	0.015	0.028	0.978	0.993
P24941	CDK2	CDK2	Q8IXJ6	SIRT2	S368	PhosphoSitePlus	PNPsTsAsPKKsPPP	0.015	0.028	0.978	0.993
P24941	CDK2	CDK2	Q8IXM2	C17orf49	S96	PhosphoSitePlus	GIPLPAEsPKKGPKK	0.125	0.228	0.819	0.993
P42345	mTOR	MTOR	Q8IYB3	SRRM1	T572	PhosphoSitePlus	PPPRRRRtPtPPPRR	0.555	1.012	0.311	0.993
P78527	DNAPK	PRKDC	Q8IZL8	PELP1	S1033	PhosphoSitePlus	LAPEALPsQGEVERE	-0.055	-0.1	0.921	0.993
Q13315	ATM	ATM	Q8IZL8	PELP1	S1033	PhosphoSitePlus	LAPEALPsQGEVERE	-0.055	-0.1	0.921	0.993
Q13535	ATR	ATR	Q8IZL8	PELP1	S1033	PhosphoSitePlus	LAPEALPsQGEVERE	-0.055	-0.1	0.921	0.993
P11802	CDK4	CDK4	Q8IZL8	PELP1	S477	PhosphoSitePlus	ADALKLRsPRGsPDG	-0.075	-0.136	0.892	0.993
P24941	CDK2	CDK2	Q8IZL8	PELP1	S477	PhosphoSitePlus	ADALKLRsPRGsPDG	-0.075	-0.136	0.892	0.993
P27361	ERK1	MAPK3	Q8IZP0	ABI1	S183	PhosphoSitePlus	PPtQKPPsPPMsGRG	0.425	0.775	0.438	0.993
P28482	ERK2	MAPK1	Q8IZP0	ABI1	S183	PhosphoSitePlus	PPtQKPPsPPMsGRG	0.425	0.775	0.438	0.993
P06493	CDK1	CDK1	Q8IZP0	ABI1	S216	PhosphoSitePlus	VPNDyMtsPARLGsQ	-0.055	-0.1	0.921	0.993
P27361	ERK1	MAPK3	Q8IZP0	ABI1	S216	PhosphoSitePlus	VPNDyMtsPARLGsQ	-0.055	-0.1	0.921	0.993
P28482	ERK2	MAPK1	Q8IZP0	ABI1	S216	PhosphoSitePlus	VPNDyMtsPARLGsQ	-0.055	-0.1	0.921	0.993
P27361	ERK1	MAPK3	Q8IZP0	ABI1	S225	PhosphoSitePlus	ARLGsQHsPGRtAsL	-0.225	-0.41	0.682	0.993
P28482	ERK2	MAPK1	Q8IZP0	ABI1	S225	PhosphoSitePlus	ARLGsQHsPGRtAsL	-0.225	-0.41	0.682	0.993
P49841	GSK3B	GSK3B	Q8N122	RPTOR	S722	PhosphoSitePlus	PrLrsVssyGNIRAV	0.385	0.702	0.482	0.993
P54646	AMPKA2	PRKAA2	Q8N122	RPTOR	S722	Signor	PrLrsVssyGNIRAV	0.385	0.702	0.482	0.993
Q13131	AMPKA1	PRKAA1	Q8N122	RPTOR	S722	PhosphoSitePlus	PrLrsVssyGNIRAV	0.385	0.702	0.482	0.993
Q15418	p90RSK	RPS6KA1	Q8N122	RPTOR	S722	PhosphoSitePlus	PrLrsVssyGNIRAV	0.385	0.702	0.482	0.993
O75385	ULK1	ULK1	Q8N122	RPTOR	S859	PhosphoSitePlus	DtssLtQsAPAsPtN	0.515	0.939	0.348	0.993
P42345	mTOR	MTOR	Q8N122	RPTOR	S859	PhosphoSitePlus	DtssLtQsAPAsPtN	0.515	0.939	0.348	0.993
P49841	GSK3B	GSK3B	Q8N122	RPTOR	S859	PhosphoSitePlus	DtssLtQsAPAsPtN	0.515	0.939	0.348	0.993
Q8IYT8	ULK2	ULK2	Q8N122	RPTOR	S859	PhosphoSitePlus	DtssLtQsAPAsPtN	0.515	0.939	0.348	0.993
O75385	ULK1	ULK1	Q8N122	RPTOR	S863	PhosphoSitePlus	LtQsAPAsPtNkGVH	-0.085	-0.154	0.877	0.993
P27361	ERK1	MAPK3	Q8N122	RPTOR	S863	PhosphoSitePlus	LtQsAPAsPtNkGVH	-0.085	-0.154	0.877	0.993
P28482	ERK2	MAPK1	Q8N122	RPTOR	S863	PhosphoSitePlus	LtQsAPAsPtNkGVH	-0.085	-0.154	0.877	0.993
P42345	mTOR	MTOR	Q8N122	RPTOR	S863	PhosphoSitePlus	LtQsAPAsPtNkGVH	-0.085	-0.154	0.877	0.993
P45983	JNK1 iso2	MAPK8	Q8N122	RPTOR	S863	PhosphoSitePlus	LtQsAPAsPtNkGVH	-0.085	-0.154	0.877	0.993
P49841	GSK3B	GSK3B	Q8N122	RPTOR	S863	PhosphoSitePlus	LtQsAPAsPtNkGVH	-0.085	-0.154	0.877	0.993
Q15759	P38B	MAPK11	Q8N122	RPTOR	S863	PhosphoSitePlus	LtQsAPAsPtNkGVH	-0.085	-0.154	0.877	0.993
Q9UBE8	NLK	NLK	Q8N122	RPTOR	S863	PhosphoSitePlus	LtQsAPAsPtNkGVH	-0.085	-0.154	0.877	0.993
O75385	ULK1	ULK1	Q8N122	RPTOR	S877	PhosphoSitePlus	HIHQAGGsPPAssts	-0.215	-0.391	0.695	0.993
P49841	GSK3B	GSK3B	Q8N122	RPTOR	S877	PhosphoSitePlus	HIHQAGGsPPAssts	-0.215	-0.391	0.695	0.993
Q9UHD2	TBK1	TBK1	Q8N122	RPTOR	S877	PhosphoSitePlus	HIHQAGGsPPAssts	-0.215	-0.391	0.695	0.993
Q13464	ROCK1	ROCK1	Q8N264	ARHGAP24	S415	PhosphoSitePlus	HKLDVsRsPPLMVkk	0.255	0.465	0.642	0.993
P68400	CK2A1	CSNK2A1	Q8N5P1	ZC3H8	T32	PhosphoSitePlus	RIDDEIDtEVEETQE	0.465	0.848	0.396	0.993
P00519	Abl	ABL1	Q8N8Z6	DCBLD1	S513	PhosphoSitePlus	yPFARHQsAEFtISY	0.435	0.793	0.428	0.993
P06493	CDK1	CDK1	Q8NCD3	HJURP	S412	PhosphoSitePlus	RTLkWLIsPVkIVSR	-0.325	-0.592	0.554	0.993
P06493	CDK1	CDK1	Q8NCD3	HJURP	S473	PhosphoSitePlus	MYRGGPAsPGGLQGL	0.185	0.338	0.736	0.993
P31749	Akt1	AKT1	Q8NCD3	HJURP	S486	PhosphoSitePlus	GLEtRRLsLPssKAK	-0.075	-0.136	0.892	0.993
Q13131	AMPKA1	PRKAA1	Q8ND76	CCNY	S326	PhosphoSitePlus	SARKRsAsADNLtLP	0.695	1.267	0.205	0.993
O94921	CDK14	CDK14	Q8ND76	CCNY	S83	PhosphoSitePlus	DVREKRKsLFINHHP	-0.135	-0.246	0.806	0.993
P68400	CK2A1	CSNK2A1	Q8NE71	ABCF1	S109	PhosphoSitePlus	KKLsVPtsDEEDEVP	-0.175	-0.318	0.75	0.993
P68400	CK2A1	CSNK2A1	Q8NE71	ABCF1	S140	PhosphoSitePlus	AALIQDQsEEEEEEE	0.615	1.122	0.262	0.993
Q96GD4	AurB	AURKB	Q8NEY8	PPHLN1	S110	PhosphoSitePlus	RDGFRRksFyssHyA	-0.175	-0.318	0.75	0.993
P11802	CDK4	CDK4	Q8NFG4	FLCN	S62	PhosphoSitePlus	NSRMRAHsPAEGAsV	-0.615	-1.121	0.262	0.993
P11802	CDK4	CDK4	Q8NFG4	FLCN	S73	PhosphoSitePlus	GAsVEsssPGPKKSD	-0.345	-0.628	0.53	0.993
Q96GD4	AurB	AURKB	Q8NG31	KNL1	S60	PhosphoSitePlus	KKNSRRVsFADTIKV	0.375	0.684	0.494	0.993
P24941	CDK2	CDK2	Q8TAP6	CEP76	S83	PhosphoSitePlus	VEQELPssPkQPICF	-0.065	-0.118	0.906	0.993
P06493	CDK1	CDK1	Q8TAP9	MPLKIP	S93	PhosphoSitePlus	YPGSYsrsPAGsQQQ	-0.025	-0.045	0.964	0.993
P06493	CDK1	CDK1	Q8TAP9	MPLKIP	T120	PhosphoSitePlus	QGsPrTstPFGsGrV	-0.365	-0.665	0.506	0.993
Q00526	CDK3	CDK3	Q8TDN4	CABLES1	S313	PhosphoSitePlus	RCRtLsGsPRPKNFK	-0.195	-0.355	0.723	0.993
P31749	Akt1	AKT1	Q8TDN4	CABLES1	T415	PhosphoSitePlus	AFGARRNtIDstSsF	-0.395	-0.72	0.472	0.993
Q8TD19	NEK9	NEK9	Q8TDX7	NEK7	S195	PhosphoSitePlus	skttAAHsLVGtPyy	-0.115	-0.209	0.834	0.993
Q96GD4	AurB	AURKB	Q8TE77	SSH3	S37	PhosphoSitePlus	SRLQRRQsFAVLRGA	-0.105	-0.191	0.849	0.993
O00311	CDC7	CDC7	Q8TEA8	DTD1	S179	PhosphoSitePlus	KTRAKGPsEssKERN	1.315	2.398	0.0165	0.747
P68400	CK2A1	CSNK2A1	Q8TEA8	DTD1	S179	PhosphoSitePlus	KTRAKGPsEssKERN	1.315	2.398	0.0165	0.747
O00311	CDC7	CDC7	Q8TEA8	DTD1	S182	PhosphoSitePlus	AKGPsEssKERNtPR	0.825	1.504	0.132	0.993
P68400	CK2A1	CSNK2A1	Q8TEA8	DTD1	S182	PhosphoSitePlus	AKGPsEssKERNtPR	0.825	1.504	0.132	0.993
O00311	CDC7	CDC7	Q8TEA8	DTD1	S197	PhosphoSitePlus	KEDRsAssGAEGDVs	0.615	1.122	0.262	0.993
P68400	CK2A1	CSNK2A1	Q8TEA8	DTD1	S197	PhosphoSitePlus	KEDRsAssGAEGDVs	0.615	1.122	0.262	0.993
O00311	CDC7	CDC7	Q8TEA8	DTD1	S205	PhosphoSitePlus	GAEGDVssErEP___	0.865	1.577	0.115	0.993
P68400	CK2A1	CSNK2A1	Q8TEA8	DTD1	S205	PhosphoSitePlus	GAEGDVssErEP___	0.865	1.577	0.115	0.993
O75385	ULK1	ULK1	Q8TEV9	SMCR8	S400	PhosphoSitePlus	PSQDRPPsSsLEECP	-0.645	-1.175	0.24	0.993
P06493	CDK1	CDK1	Q8WUF5	PPP1R13L	S113	PhosphoSitePlus	LHPysPLsPKGrPss	-0.205	-0.373	0.709	0.993
O43318	TAK1	MAP3K7	Q8WUI4	HDAC7	S155	PhosphoSitePlus	FPLRKtVsEPNLkLR	-0.455	-0.829	0.407	0.993
Q13131	AMPKA1	PRKAA1	Q8WUI4	HDAC7	S155	Signor	FPLRKtVsEPNLkLR	-0.455	-0.829	0.407	0.993
Q15139	PRKD1	PRKD1	Q8WUI4	HDAC7	S155	PhosphoSitePlus	FPLRKtVsEPNLkLR	-0.455	-0.829	0.407	0.993
Q7KZI7	MARK2	MARK2	Q8WUI4	HDAC7	S155	PhosphoSitePlus	FPLRKtVsEPNLkLR	-0.455	-0.829	0.407	0.993
Q15139	PRKD1	PRKD1	Q8WUI4	HDAC7	S181	Signor	NPLLRKEsAPPsLRR	-0.945	-1.722	0.0851	0.993
Q9BZL6	PRKD2	PRKD2	Q8WUI4	HDAC7	S181	PhosphoSitePlus	NPLLRKEsAPPsLRR	-0.945	-1.722	0.0851	0.993
Q13131	AMPKA1	PRKAA1	Q8WUI4	HDAC7	S358	Signor	WPLsRtRsEPLPPsA	0.175	0.319	0.749	0.993
Q15139	PRKD1	PRKD1	Q8WUI4	HDAC7	S358	PhosphoSitePlus	WPLsRtRsEPLPPsA	0.175	0.319	0.749	0.993
Q15139	PRKD1	PRKD1	Q8WUI4	HDAC7	S486	PhosphoSitePlus	RPLsRAQssPAAPAs	-0.815	-1.485	0.138	0.993
P24941	CDK2	CDK2	Q8WUM0	NUP133	S50	PhosphoSitePlus	VssPVLFsPVGrRss	-0.185	-0.337	0.736	0.993
O14757	Chk1	CHEK1	Q8WWI1	LMO7	S1510	PhosphoSitePlus	GIMRRGEsLDNLDsP	0.165	0.301	0.763	0.993
Q96GD4	AurB	AURKB	Q8WWI1	LMO7	S751	PhosphoSitePlus	kWKDRRksYtsDLQK	-0.075	-0.136	0.892	0.993
P06493	CDK1	CDK1	Q8WX93	PALLD	S641	PhosphoSitePlus	PtPAVLLsPTKEPPP	-0.635	-1.157	0.247	0.993
P06493	CDK1	CDK1	Q8WX93	PALLD	S766	PhosphoSitePlus	SsLPsPMsPTPrQFG	0.655	1.194	0.232	0.993
P24941	CDK2	CDK2	Q8WXE1	ATRIP	S224	PhosphoSitePlus	APsVsHVsPRKNPSV	-0.285	-0.519	0.604	0.993
P24941	CDK2	CDK2	Q8WXE1	ATRIP	S239	Signor	VIKPEACsPQFGKTS	-0.605	-1.102	0.27	0.993
P24941	CDK2	CDK2	Q8WYH8	ING5	T152	PhosphoSitePlus	RRtsEEDtPkkKKHK	-0.525	-0.956	0.339	0.993
P45984	JNK2 iso2	MAPK9	Q8WYK2	JDP2	T148	PhosphoSitePlus	VRtDsVKtPEsEGNP	0.635	1.158	0.247	0.993
Q16539	P38A	MAPK14	Q8WYK2	JDP2	T148	PhosphoSitePlus	VRtDsVKtPEsEGNP	0.635	1.158	0.247	0.993
Q15139	PRKD1	PRKD1	Q8WYL5	SSH1	S937	PhosphoSitePlus	SNLtRssssDsIHsV	-0.245	-0.446	0.656	0.993
Q9BZL6	PRKD2	PRKD2	Q8WYL5	SSH1	S937	PhosphoSitePlus	SNLtRssssDsIHsV	-0.245	-0.446	0.656	0.993
Q15139	PRKD1	PRKD1	Q8WYL5	SSH1	S978	PhosphoSitePlus	sPLKRSHsLAKLGSL	0.475	0.866	0.386	0.993
Q9BZL6	PRKD2	PRKD2	Q8WYL5	SSH1	S978	PhosphoSitePlus	sPLKRSHsLAKLGSL	0.475	0.866	0.386	0.993
P45983	JNK1 iso2	MAPK8	Q8WYQ5	DGCR8	S153	PhosphoSitePlus	AECGLLLsPVSGDVH	0.095	0.174	0.862	0.993
P06493	CDK1	CDK1	Q92574	TSC1	T1047	PhosphoSitePlus	SSSSELstPEKPPHQ	-0.095	-0.173	0.863	0.993
O00141	SGK1	SGK1	Q92597	NDRG1	S330	PhosphoSitePlus	LMRsRtAsGssVtsL	0.385	0.702	0.482	0.993
P17612	PKACA	PRKACA	Q92597	NDRG1	S330	PhosphoSitePlus	LMRsRtAsGssVtsL	0.385	0.702	0.482	0.993
P49840	GSK3A	GSK3A	Q92597	NDRG1	S352	PhosphoSitePlus	HtsEGtRsRsHtsEG	0.535	0.976	0.329	0.993
O00141	SGK1	SGK1	Q92597	NDRG1	T346	PhosphoSitePlus	GtRsRsHtsEGtRsR	0.145	0.265	0.791	0.993
O00141	SGK1	SGK1	Q92597	NDRG1	T366	PhosphoSitePlus	GtRsRsHtsEGAHLD	-0.465	-0.847	0.397	0.993
P17612	PKACA	PRKACA	Q92597	NDRG1	T366	PhosphoSitePlus	GtRsRsHtsEGAHLD	-0.465	-0.847	0.397	0.993
P68400	CK2A1	CSNK2A1	Q92688	ANP32B	T244	PhosphoSitePlus	GEkRKREtDDEGEDD	-0.085	-0.154	0.877	0.993
P19784	CK2A2	CSNK2A2	Q92769	HDAC2	S394	Signor	EDAVHEDsGDEDGED	0.385	0.702	0.482	0.993
P68400	CK2A1	CSNK2A1	Q92769	HDAC2	S394	PhosphoSitePlus	EDAVHEDsGDEDGED	0.385	0.702	0.482	0.993
Q15418	p90RSK	RPS6KA1	Q92882	OSTF1	S202	PhosphoSitePlus	TDAVRtLsNAEDyLD	1.685	3.072	0.00213	0.317
Q96Q15	SMG1	SMG1	Q92900	UPF1	S1107	PhosphoSitePlus	sQIDVALsQDstyQG	0.085	0.155	0.876	0.993
Q96Q15	SMG1	SMG1	Q92900	UPF1	S1127	PhosphoSitePlus	HGGVTGLsQy_____	-0.225	-0.41	0.682	0.993
P15056	BRAF	BRAF	Q92934	BAD	S134	PhosphoSitePlus	KGLPRPKsAGtAtQM	1.365	2.489	0.0128	0.659
Q13153	PAK1	PAK1	Q92934	BAD	S134	PhosphoSitePlus	KGLPRPKsAGtAtQM	1.365	2.489	0.0128	0.659
P04049	RAF1	RAF1	Q92934	BAD	S75	PhosphoSitePlus	EIRsRHssyPAGtED	-0.025	-0.045	0.964	0.993
P10398	ARAF	ARAF	Q92934	BAD	S75	PhosphoSitePlus	EIRsRHssyPAGtED	-0.025	-0.045	0.964	0.993
P11309	Pim1	PIM1	Q92934	BAD	S75	PhosphoSitePlus	EIRsRHssyPAGtED	-0.025	-0.045	0.964	0.993
P15056	BRAF	BRAF	Q92934	BAD	S75	PhosphoSitePlus	EIRsRHssyPAGtED	-0.025	-0.045	0.964	0.993
P17612	PKACA	PRKACA	Q92934	BAD	S75	PhosphoSitePlus	EIRsRHssyPAGtED	-0.025	-0.045	0.964	0.993
P22694	PKACB	PRKACB	Q92934	BAD	S75	Signor	EIRsRHssyPAGtED	-0.025	-0.045	0.964	0.993
P27361	ERK1	MAPK3	Q92934	BAD	S75	PhosphoSitePlus	EIRsRHssyPAGtED	-0.025	-0.045	0.964	0.993
P28482	ERK2	MAPK1	Q92934	BAD	S75	PhosphoSitePlus	EIRsRHssyPAGtED	-0.025	-0.045	0.964	0.993
P31749	Akt1	AKT1	Q92934	BAD	S75	Signor	EIRsRHssyPAGtED	-0.025	-0.045	0.964	0.993
P41743	PKCI	PRKCI	Q92934	BAD	S75	PhosphoSitePlus	EIRsRHssyPAGtED	-0.025	-0.045	0.964	0.993
P51812	RSK2	RPS6KA3	Q92934	BAD	S75	PhosphoSitePlus	EIRsRHssyPAGtED	-0.025	-0.045	0.964	0.993
Q02156	PKCE	PRKCE	Q92934	BAD	S75	PhosphoSitePlus	EIRsRHssyPAGtED	-0.025	-0.045	0.964	0.993
Q04759	PKCT	PRKCQ	Q92934	BAD	S75	PhosphoSitePlus	EIRsRHssyPAGtED	-0.025	-0.045	0.964	0.993
Q13153	PAK1	PAK1	Q92934	BAD	S75	PhosphoSitePlus	EIRsRHssyPAGtED	-0.025	-0.045	0.964	0.993
Q15139	PRKD1	PRKD1	Q92934	BAD	S75	PhosphoSitePlus	EIRsRHssyPAGtED	-0.025	-0.045	0.964	0.993
Q15349	RSK3	RPS6KA2	Q92934	BAD	S75	Signor	EIRsRHssyPAGtED	-0.025	-0.045	0.964	0.993
Q15418	p90RSK	RPS6KA1	Q92934	BAD	S75	PhosphoSitePlus	EIRsRHssyPAGtED	-0.025	-0.045	0.964	0.993
Q86V86	Pim3	PIM3	Q92934	BAD	S75	PhosphoSitePlus	EIRsRHssyPAGtED	-0.025	-0.045	0.964	0.993
Q9P1W9	Pim2	PIM2	Q92934	BAD	S75	Signor	EIRsRHssyPAGtED	-0.025	-0.045	0.964	0.993
Q9P286	PAK5	PAK5	Q92934	BAD	S75	Signor	EIRsRHssyPAGtED	-0.025	-0.045	0.964	0.993
P04049	RAF1	RAF1	Q92934	BAD	S99	PhosphoSitePlus	PFrGrsRsAPPNLWA	-0.845	-1.54	0.124	0.993
P10398	ARAF	ARAF	Q92934	BAD	S99	PhosphoSitePlus	PFrGrsRsAPPNLWA	-0.845	-1.54	0.124	0.993
P11309	Pim1	PIM1	Q92934	BAD	S99	Signor	PFrGrsRsAPPNLWA	-0.845	-1.54	0.124	0.993
P15056	BRAF	BRAF	Q92934	BAD	S99	PhosphoSitePlus	PFrGrsRsAPPNLWA	-0.845	-1.54	0.124	0.993
P17612	PKACA	PRKACA	Q92934	BAD	S99	PhosphoSitePlus	PFrGrsRsAPPNLWA	-0.845	-1.54	0.124	0.993
P22694	PKACB	PRKACB	Q92934	BAD	S99	Signor	PFrGrsRsAPPNLWA	-0.845	-1.54	0.124	0.993
P31749	Akt1	AKT1	Q92934	BAD	S99	PhosphoSitePlus	PFrGrsRsAPPNLWA	-0.845	-1.54	0.124	0.993
P31751	Akt2	AKT2	Q92934	BAD	S99	Signor	PFrGrsRsAPPNLWA	-0.845	-1.54	0.124	0.993
P41743	PKCI	PRKCI	Q92934	BAD	S99	PhosphoSitePlus	PFrGrsRsAPPNLWA	-0.845	-1.54	0.124	0.993
P51812	RSK2	RPS6KA3	Q92934	BAD	S99	PhosphoSitePlus	PFrGrsRsAPPNLWA	-0.845	-1.54	0.124	0.993
Q02156	PKCE	PRKCE	Q92934	BAD	S99	PhosphoSitePlus	PFrGrsRsAPPNLWA	-0.845	-1.54	0.124	0.993
Q04759	PKCT	PRKCQ	Q92934	BAD	S99	PhosphoSitePlus	PFrGrsRsAPPNLWA	-0.845	-1.54	0.124	0.993
Q13153	PAK1	PAK1	Q92934	BAD	S99	PhosphoSitePlus	PFrGrsRsAPPNLWA	-0.845	-1.54	0.124	0.993
Q15139	PRKD1	PRKD1	Q92934	BAD	S99	PhosphoSitePlus	PFrGrsRsAPPNLWA	-0.845	-1.54	0.124	0.993
Q86V86	Pim3	PIM3	Q92934	BAD	S99	Signor	PFrGrsRsAPPNLWA	-0.845	-1.54	0.124	0.993
Q9P1W9	Pim2	PIM2	Q92934	BAD	S99	Signor	PFrGrsRsAPPNLWA	-0.845	-1.54	0.124	0.993
Q9Y243	Akt3	AKT3	Q92934	BAD	S99	Signor	PFrGrsRsAPPNLWA	-0.845	-1.54	0.124	0.993
P27448	MARK3 iso3	MARK3	Q92974	ARHGEF2	S151	PhosphoSitePlus	LsLAksVsttNIAGH	1.605	2.926	0.00343	0.405
O14757	Chk1	CHEK1	Q92974	ARHGEF2	S172	PhosphoSitePlus	LGLRRILsQstDsLN	0.755	1.377	0.169	0.993
Q7KZI7	MARK2	MARK2	Q92974	ARHGEF2	S172	PhosphoSitePlus	LGLRRILsQstDsLN	0.755	1.377	0.169	0.993
O14965	AurA	AURKA	Q92974	ARHGEF2	S886	PhosphoSitePlus	PVDPRRRsLPAGDAL	0.105	0.192	0.848	0.993
Q13153	PAK1	PAK1	Q92974	ARHGEF2	S886	PhosphoSitePlus	PVDPRRRsLPAGDAL	0.105	0.192	0.848	0.993
Q16512	PKN1	PKN1	Q92974	ARHGEF2	S886	Signor	PVDPRRRsLPAGDAL	0.105	0.192	0.848	0.993
Q7KZI7	MARK2	MARK2	Q92974	ARHGEF2	S886	Signor	PVDPRRRsLPAGDAL	0.105	0.192	0.848	0.993
P06493	CDK1	CDK1	Q92974	ARHGEF2	S960	PhosphoSitePlus	sRLsPPHsPRDFTRM	0.335	0.611	0.541	0.993
Q7KZI7	MARK2	MARK2	Q92974	ARHGEF2	S960	Signor	sRLsPPHsPRDFTRM	0.335	0.611	0.541	0.993
P06493	CDK1	CDK1	Q92993	KAT5	S90	PhosphoSitePlus	LPGsRPGsPEREVPA	-0.375	-0.683	0.495	0.993
P49841	GSK3B	GSK3B	Q92993	KAT5	S90	PhosphoSitePlus	LPGsRPGsPEREVPA	-0.375	-0.683	0.495	0.993
P17612	PKACA	PRKACA	Q969F2	NKD2	S223	PhosphoSitePlus	sAHVRRPstDPQPCs	0.755	1.377	0.169	0.993
Q14164	IKKE	IKBKE	Q96AC1	FERMT2	S159	PhosphoSitePlus	KKkLDDQsEDEALEL	0.345	0.629	0.529	0.993
O43781	DYRK3	DYRK3	Q96B36	AKT1S1	T246	PhosphoSitePlus	LPRPRLNtsDFQkLK	0.275	0.502	0.616	0.993
P31749	Akt1	AKT1	Q96B36	AKT1S1	T246	PhosphoSitePlus	LPRPRLNtsDFQkLK	0.275	0.502	0.616	0.993
P31751	Akt2	AKT2	Q96B36	AKT1S1	T246	Signor	LPRPRLNtsDFQkLK	0.275	0.502	0.616	0.993
P06493	CDK1	CDK1	Q96C19	EFHD2	S74	PhosphoSitePlus	QGIGEPQsPsRRVFN	-0.005	-0.009	0.993	0.993
Q00535	CDK5	CDK5	Q96C19	EFHD2	S74	PhosphoSitePlus	QGIGEPQsPsRRVFN	-0.005	-0.009	0.993	0.993
P06493	CDK1	CDK1	Q96C36	PYCR2	S304	PhosphoSitePlus	VSTLTPssPGkLLtR	-0.505	-0.92	0.358	0.993
Q2M2I8	AAK1	AAK1	Q96CW1	AP2M1	T156	PhosphoSitePlus	SQItsQVtGQIGWRR	0.075	0.137	0.891	0.993
P24941	CDK2	CDK2	Q96E09	FAM122A	S143	PhosphoSitePlus	RIDFIPVsPAPsPtR	0.335	0.611	0.541	0.993
O14757	Chk1	CHEK1	Q96E09	FAM122A	S37	PhosphoSitePlus	GGLRRsNsAPLIHGL	0.255	0.465	0.642	0.993
P45983	JNK1 iso2	MAPK8	Q96EB6	SIRT1	S27	PhosphoSitePlus	ADREAAssPAGEPLR	0.485	0.885	0.376	0.993
Q96RR4	CAMKK2	CAMKK2	Q96EB6	SIRT1	S27	PhosphoSitePlus	ADREAAssPAGEPLR	0.485	0.885	0.376	0.993
Q9H2X6	HIPK2	HIPK2	Q96EB6	SIRT1	S27	PhosphoSitePlus	ADREAAssPAGEPLR	0.485	0.885	0.376	0.993
P45983	JNK1 iso2	MAPK8	Q96EB6	SIRT1	S47	PhosphoSitePlus	DGPGLERsPGEPGGA	0.185	0.338	0.736	0.993
Q96RR4	CAMKK2	CAMKK2	Q96EB6	SIRT1	S47	PhosphoSitePlus	DGPGLERsPGEPGGA	0.185	0.338	0.736	0.993
P42345	mTOR	MTOR	Q96F24	NRBF2	S113	PhosphoSitePlus	AEDAEGQsPLsQkYs	-0.115	-0.209	0.834	0.993
P31749	Akt1	AKT1	Q96F86	EDC3	S161	PhosphoSitePlus	sFRRRHNsWssssRH	-1.295	-2.36	0.0183	0.772
P31751	Akt2	AKT2	Q96F86	EDC3	S161	PhosphoSitePlus	sFRRRHNsWssssRH	-1.295	-2.36	0.0183	0.772
P06493	CDK1	CDK1	Q96FF9	CDCA5	S75	PhosphoSitePlus	VEVPAVQsPRRsPRI	0.045	0.083	0.934	0.993
P06493	CDK1	CDK1	Q96FF9	CDCA5	T111	PhosphoSitePlus	ktHsVPAtPtStPVP	0.265	0.484	0.629	0.993
Q96GD4	AurB	AURKB	Q96FF9	CDCA5	T111	PhosphoSitePlus	ktHsVPAtPtStPVP	0.265	0.484	0.629	0.993
P06493	CDK1	CDK1	Q96FF9	CDCA5	T159	PhosphoSitePlus	LGsAStstPGRRsCF	-0.125	-0.227	0.82	0.993
Q96GD4	AurB	AURKB	Q96FF9	CDCA5	T159	PhosphoSitePlus	LGsAStstPGRRsCF	-0.125	-0.227	0.82	0.993
P28482	ERK2	MAPK1	Q96I25	RBM17	S222	PhosphoSitePlus	EEQDRPRsPtGPsNs	1.245	2.27	0.0232	0.869
P45983	JNK1 iso2	MAPK8	Q96I25	RBM17	S222	PhosphoSitePlus	EEQDRPRsPtGPsNs	1.245	2.27	0.0232	0.869
P49759	CLK1	CLK1	Q96I25	RBM17	S222	PhosphoSitePlus	EEQDRPRsPtGPsNs	1.245	2.27	0.0232	0.869
Q16539	P38A	MAPK14	Q96I25	RBM17	S222	PhosphoSitePlus	EEQDRPRsPtGPsNs	1.245	2.27	0.0232	0.869
P28482	ERK2	MAPK1	Q96I25	RBM17	T71	PhosphoSitePlus	DDrQIVDtPPHVAAG	0.615	1.122	0.262	0.993
P45983	JNK1 iso2	MAPK8	Q96I25	RBM17	T71	PhosphoSitePlus	DDrQIVDtPPHVAAG	0.615	1.122	0.262	0.993
Q16539	P38A	MAPK14	Q96I25	RBM17	T71	PhosphoSitePlus	DDrQIVDtPPHVAAG	0.615	1.122	0.262	0.993
P06493	CDK1	CDK1	Q96IF1	AJUBA	S119	PhosphoSitePlus	EPTAPALsPRSsFAs	0.335	0.611	0.541	0.993
P24941	CDK2	CDK2	Q96II8	LRCH3	S419	PhosphoSitePlus	RRIsHEGsPVkPVAI	-0.315	-0.574	0.566	0.993
P68400	CK2A1	CSNK2A1	Q96IZ0	PAWR	S231	PhosphoSitePlus	GRyksttsVsEEDVS	0.745	1.359	0.174	0.993
P45983	JNK1 iso2	MAPK8	Q96J02	ITCH	S240	Signor	RRVsGNNsPSLsNGG	-0.215	-0.391	0.695	0.993
P06493	CDK1	CDK1	Q96JH7	VCPIP1	S768	PhosphoSitePlus	tPtkAPysPttskEK	-0.065	-0.118	0.906	0.993
Q9Y463	DYRK1B	DYRK1B	Q96KQ7	EHMT2	T555	PhosphoSitePlus	IPRGDGVtPPAGtAA	0.365	0.666	0.506	0.993
O14757	Chk1	CHEK1	Q96PK6	RBM14	S618	PhosphoSitePlus	LsDyrRLsEsQLsFR	0.555	1.012	0.311	0.993
Q96GD4	AurB	AURKB	Q96PK6	RBM14	S618	PhosphoSitePlus	LsDyrRLsEsQLsFR	0.555	1.012	0.311	0.993
O14757	Chk1	CHEK1	Q96PK6	RBM14	S627	PhosphoSitePlus	sQLsFRRsPtKssLD	1.225	2.233	0.0255	0.913
O00141	SGK1	SGK1	Q96PU5	NEDD4L	S448	PhosphoSitePlus	IRRPRsLssPtVtLS	0.205	0.374	0.708	0.993
P17612	PKACA	PRKACA	Q96PU5	NEDD4L	S448	PhosphoSitePlus	IRRPRsLssPtVtLS	0.205	0.374	0.708	0.993
P06493	CDK1	CDK1	Q96Q89	KIF20B	T1644	PhosphoSitePlus	VKHPGCttPVtVKIP	-0.995	-1.813	0.0698	0.993
P31749	Akt1	AKT1	Q96QB1	DLC1	S766	PhosphoSitePlus	VTRTRsLsACNKRVG	0.225	0.411	0.681	0.993
Q15208	NDR1	STK38	Q96QF0	RAB3IP	S288	PhosphoSitePlus	KGHTRNKstSSAMSG	0.305	0.556	0.578	0.993
Q9Y2H1	NDR2	STK38L	Q96QF0	RAB3IP	S288	PhosphoSitePlus	KGHTRNKstSSAMSG	0.305	0.556	0.578	0.993
Q96QT4	ChaK1	TRPM7	Q96QT4	TRPM7	S1404	PhosphoSitePlus	PPTKFFVstPsQPsC	-0.035	-0.063	0.95	0.993
Q96QT4	ChaK1	TRPM7	Q96QT4	TRPM7	S1569	PhosphoSitePlus	NLMRLsQsIPFTPVP	-0.115	-0.209	0.834	0.993
Q96QT4	ChaK1	TRPM7	Q96QT4	TRPM7	S1860	PhosphoSitePlus	KESESTNsVRLML__	1.015	1.851	0.0642	0.993
P51812	RSK2	RPS6KA3	Q96RK0	CIC	S173	PhosphoSitePlus	PGKRRtQsLsALPKE	-0.055	-0.1	0.921	0.993
Q15418	p90RSK	RPS6KA1	Q96RK0	CIC	S173	PhosphoSitePlus	PGKRRtQsLsALPKE	-0.055	-0.1	0.921	0.993
P06493	CDK1	CDK1	Q96RL1	UIMC1	S677	PhosphoSitePlus	TRRDLNEsPVksFVS	0.225	0.411	0.681	0.993
P49840	GSK3A	GSK3A	Q96RR4	CAMKK2	S129	Signor	ICPsLPysPVssPQs	0.325	0.593	0.553	0.993
P49841	GSK3B	GSK3B	Q96RR4	CAMKK2	S129	Signor	ICPsLPysPVssPQs	0.325	0.593	0.553	0.993
Q00535	CDK5	CDK5	Q96RR4	CAMKK2	S129	Signor	ICPsLPysPVssPQs	0.325	0.593	0.553	0.993
P17612	PKACA	PRKACA	Q96RR4	CAMKK2	S495	PhosphoSitePlus	kTMIRKRsFGNPFEG	-0.065	-0.118	0.906	0.993
P17612	PKACA	PRKACA	Q96RR4	CAMKK2	S511	PhosphoSitePlus	RREERsLsAPGNLLT	0.405	0.739	0.46	0.993
P53355	DAPK1	DAPK1	Q96RR4	CAMKK2	S511	PhosphoSitePlus	RREERsLsAPGNLLT	0.405	0.739	0.46	0.993
Q13627	DYRK1A	DYRK1A	Q96S94	CCNL2	S330	PhosphoSitePlus	LDGtsGFsPAPKLVE	-0.045	-0.082	0.935	0.993
Q13627	DYRK1A	DYRK1A	Q96S94	CCNL2	S338	PhosphoSitePlus	PAPKLVEsPKEGKGs	-0.195	-0.355	0.723	0.993
Q13627	DYRK1A	DYRK1A	Q96S94	CCNL2	S369	PhosphoSitePlus	AKkAkADsPVNGLPK	-0.155	-0.282	0.778	0.993
Q96SB4	SRPK1	SRPK1	Q96SB4	SRPK1	S309	PhosphoSitePlus	RPNKQEEsEsPVERP	0.335	0.611	0.541	0.993
P19784	CK2A2	CSNK2A2	Q96SB4	SRPK1	S51	PhosphoSitePlus	QEEEILGsDDDEQED	-0.135	-0.246	0.806	0.993
P68400	CK2A1	CSNK2A1	Q96SB4	SRPK1	S51	PhosphoSitePlus	QEEEILGsDDDEQED	-0.135	-0.246	0.806	0.993
P31749	Akt1	AKT1	Q96ST2	IWS1	S720	PhosphoSitePlus	PQRRRMNstGGQtPR	0.175	0.319	0.749	0.993
Q9Y243	Akt3	AKT3	Q96ST2	IWS1	S720	PhosphoSitePlus	PQRRRMNstGGQtPR	0.175	0.319	0.749	0.993
P06493	CDK1	CDK1	Q96T23	RSF1	S1375	PhosphoSitePlus	LPstNGQsPGkAIEN	0.145	0.265	0.791	0.993
P06493	CDK1	CDK1	Q96T88	UHRF1	S639	PhosphoSitePlus	QQEGGFAsPRTGKGK	-0.555	-1.011	0.312	0.993
Q16539	P38A	MAPK14	Q99460	PSMD1	T273	PhosphoSitePlus	QNLRtVGtPIAsVPG	-0.575	-1.048	0.295	0.993
P51955	NEK2	NEK2	Q99501	GAS2L1	S352	PhosphoSitePlus	HPRSRRysGDsDssA	-0.185	-0.337	0.736	0.993
P12931	Src	SRC	Q99504	EYA3	S438	PhosphoSitePlus	SNVGGLLsPQRKEAL	-0.575	-1.048	0.295	0.993
P06493	CDK1	CDK1	Q99638	RAD9A	S328	PhosphoSitePlus	VLPsIsLsPGPQPPK	0.065	0.119	0.905	0.993
P24941	CDK2	CDK2	Q99638	RAD9A	S328	PhosphoSitePlus	VLPsIsLsPGPQPPK	0.065	0.119	0.905	0.993
Q9UKI8	TLK1	TLK1	Q99638	RAD9A	S328	PhosphoSitePlus	VLPsIsLsPGPQPPK	0.065	0.119	0.905	0.993
P53350	PLK1	PLK1	Q99661	KIF2C	S621	PhosphoSitePlus	ALIPGNLsKEEEELS	-0.095	-0.173	0.863	0.993
O14965	AurA	AURKA	Q99708	RBBP8	S327	PhosphoSitePlus	ELPtRVssPVFGATS	-0.395	-0.72	0.472	0.993
P06493	CDK1	CDK1	Q99708	RBBP8	S327	PhosphoSitePlus	ELPtRVssPVFGATS	-0.395	-0.72	0.472	0.993
P24941	CDK2	CDK2	Q99708	RBBP8	T315	PhosphoSitePlus	FsDSTSktPPQEELP	-0.035	-0.063	0.95	0.993
P06493	CDK1	CDK1	Q99728	BARD1	T299	PhosphoSitePlus	KSRNEVVtPEKVCkN	0.145	0.265	0.791	0.993
P24941	CDK2	CDK2	Q99728	BARD1	T299	PhosphoSitePlus	KSRNEVVtPEKVCkN	0.145	0.265	0.791	0.993
P68400	CK2A1	CSNK2A1	Q9BPX3	NCAPG	S975	PhosphoSitePlus	tAEADsEsDHEVPEP	-0.115	-0.209	0.834	0.993
P06493	CDK1	CDK1	Q9BPX3	NCAPG	T931	PhosphoSitePlus	KNKEVyMtPLrGVkA	-0.435	-0.792	0.428	0.993
P11802	CDK4	CDK4	Q9BQA1	WDR77	T5	PhosphoSitePlus	___MRkEtPPPLVPP	0.855	1.559	0.119	0.993
P42345	mTOR	MTOR	Q9BRS8	LARP6	S409	PhosphoSitePlus	GRLNCStsPEIFRKC	0.855	1.559	0.119	0.993
P51812	RSK2	RPS6KA3	Q9BSI4	TINF2	S295	PhosphoSitePlus	FPFRNLGsPtQVISk	-0.245	-0.446	0.656	0.993
P51812	RSK2	RPS6KA3	Q9BSI4	TINF2	S330	PhosphoSitePlus	ASTGKSKsPCQTLGG	-0.235	-0.428	0.669	0.993
Q8TAS1	KIS	UHMK1	Q9BSJ6	PIMREG	S131	PhosphoSitePlus	GAQKGsGsPtHsLsQ	-0.075	-0.136	0.892	0.993
O00506	YSK1	STK25	Q9BSQ5	CCM2	S384	PhosphoSitePlus	GRGIITDsFGRHRRA	0.405	0.739	0.46	0.993
P06493	CDK1	CDK1	Q9BTA9	WAC	T457	PhosphoSitePlus	YVsPRIstPQtNTVP	0.575	1.049	0.294	0.993
P06493	CDK1	CDK1	Q9BTA9	WAC	T471	PhosphoSitePlus	PIkPLIstPPVssQP	-0.155	-0.282	0.778	0.993
P06493	CDK1	CDK1	Q9BTA9	WAC	T482	PhosphoSitePlus	ssQPKVStPVVkQGP	-0.375	-0.683	0.495	0.993
Q13177	PAK2	PAK2	Q9BUB5	MKNK1	S39	Signor	RRGRATDsLPGKFED	0.145	0.265	0.791	0.993
O15111	IKKA	CHUK	Q9BUZ4	TRAF4	S426	PhosphoSitePlus	kPGtWRGsLDEsSLG	-0.175	-0.318	0.75	0.993
P06493	CDK1	CDK1	Q9BW19	KIFC1	S31	PhosphoSitePlus	APsQLPLsGsRLKRR	-0.345	-0.628	0.53	0.993
Q96GD4	AurB	AURKB	Q9BW61	DDA1	S33	PhosphoSitePlus	kAsNRRPsVyLPTRE	0.145	0.265	0.791	0.993
O14757	Chk1	CHEK1	Q9BXB4	OSBPL11	S189	PhosphoSitePlus	PIsQRRPsQNAIsFF	-0.455	-0.829	0.407	0.993
P49841	GSK3B	GSK3B	Q9BXF6	RAB11FIP5	S188	PhosphoSitePlus	sMKDKPRsPFsKIRD	0.255	0.465	0.642	0.993
Q15208	NDR1	STK38	Q9BXF6	RAB11FIP5	S307	Signor	FTHKRtysDEANQMR	0.925	1.687	0.0917	0.993
P06493	CDK1	CDK1	Q9BXS6	NUSAP1	T338	PhosphoSitePlus	GNsAAVItPFKLttE	-0.225	-0.41	0.682	0.993
P23443	p70S6K	RPS6KB1	Q9BY77	POLDIP3	S383	PhosphoSitePlus	ELPRRVNsAsSsNPP	0.835	1.523	0.128	0.993
P49840	GSK3A	GSK3A	Q9BYG3	NIFK	T234	PhosphoSitePlus	tVDsQGPtPVCtPtF	0.095	0.174	0.862	0.993
P49841	GSK3B	GSK3B	Q9BYG3	NIFK	T234	PhosphoSitePlus	tVDsQGPtPVCtPtF	0.095	0.174	0.862	0.993
P06493	CDK1	CDK1	Q9BYG3	NIFK	T238	PhosphoSitePlus	QGPtPVCtPtFLERR	-0.295	-0.537	0.591	0.993
P27361	ERK1	MAPK3	Q9BZI1	IRX2	S317	Signor	tPQGSRTsPGAPPPA	0.045	0.083	0.934	0.993
P54646	AMPKA2	PRKAA2	Q9BZL4	PPP1R12C	S452	PhosphoSitePlus	AGLQRsAsssWLEGt	-0.615	-1.121	0.262	0.993
Q13131	AMPKA1	PRKAA1	Q9BZL4	PPP1R12C	S452	PhosphoSitePlus	AGLQRsAsssWLEGt	-0.615	-1.121	0.262	0.993
P24941	CDK2	CDK2	Q9BZL4	PPP1R12C	S509	PhosphoSitePlus	SRIPEPEsPAKPNVP	0.285	0.52	0.603	0.993
P31749	Akt1	AKT1	Q9BZQ8	NIBAN1	S602	PhosphoSitePlus	AsPARRAsAILPGVL	2.165	3.947	7.92e-05	0.0374
P28482	ERK2	MAPK1	Q9C0C2	TNKS1BP1	T131	Signor	KEEPPPLtPPARCAA	0.195	0.356	0.722	0.993
P24941	CDK2	CDK2	Q9C0C9	UBE2O	S836	PhosphoSitePlus	VEQLLTGsPtsPtVE	-0.125	-0.227	0.82	0.993
Q00535	CDK5	CDK5	Q9GZM8	NDEL1	S231	Signor	GTENTFPsPKAIPNG	-0.115	-0.209	0.834	0.993
O14757	Chk1	CHEK1	Q9GZR7	DDX24	S82	PhosphoSitePlus	KRKAQAVsEEEEEEE	0.755	1.377	0.169	0.993
P23443	p70S6K	RPS6KB1	Q9GZT9	EGLN1	S125	PhosphoSitePlus	ADPAAAAsPCRAAAG	0.335	0.611	0.541	0.993
O95835	LATS1	LATS1	Q9GZV5	WWTR1	S89	PhosphoSitePlus	AQHVRsHssPAsLQL	-0.715	-1.303	0.193	0.993
Q9NRM7	LATS2	LATS2	Q9GZV5	WWTR1	S89	PhosphoSitePlus	AQHVRsHssPAsLQL	-0.715	-1.303	0.193	0.993
Q13131	AMPKA1	PRKAA1	Q9GZY8	MFF	S155	Signor	GRLKRERsMsENAVR	0.495	0.903	0.367	0.993
P42345	mTOR	MTOR	Q9H063	MAF1	S60	PhosphoSitePlus	PHVLEALsPPQtsGL	0.335	0.611	0.541	0.993
P42345	mTOR	MTOR	Q9H063	MAF1	S68	PhosphoSitePlus	PPQtsGLsPsRLsks	0.755	1.377	0.169	0.993
P42345	mTOR	MTOR	Q9H063	MAF1	S75	PhosphoSitePlus	sPsRLsksQGGEEEG	0.205	0.374	0.708	0.993
Q13131	AMPKA1	PRKAA1	Q9H0B6	KLC2	S545	PhosphoSitePlus	GsLRRsGsFGKLRDA	0.605	1.103	0.27	0.993
Q13131	AMPKA1	PRKAA1	Q9H0B6	KLC2	S582	PhosphoSitePlus	PRMKRAssLNFLNKs	0.625	1.14	0.254	0.993
P50613	CDK7	CDK7	Q9H0D6	XRN2	T439	PhosphoSitePlus	FtPsGILtPHALGsR	0.005	0.01	0.992	0.993
P50750	CDK9	CDK9	Q9H0D6	XRN2	T439	PhosphoSitePlus	FtPsGILtPHALGsR	0.005	0.01	0.992	0.993
O14757	Chk1	CHEK1	Q9H0H5	RACGAP1	S203	PhosphoSitePlus	GPVkKTRsIGsAVDQ	-0.185	-0.337	0.736	0.993
P31751	Akt2	AKT2	Q9H0H5	RACGAP1	T249	PhosphoSitePlus	WTRSRRktGtLQPWN	0.025	0.046	0.963	0.993
Q96GD4	AurB	AURKB	Q9H0H5	RACGAP1	T249	PhosphoSitePlus	WTRSRRktGtLQPWN	0.025	0.046	0.963	0.993
P06493	CDK1	CDK1	Q9H1A4	ANAPC1	S355	PhosphoSitePlus	AALsrAHsPALGVHs	-0.585	-1.066	0.286	0.993
P53350	PLK1	PLK1	Q9H1A4	ANAPC1	S355	PhosphoSitePlus	AALsrAHsPALGVHs	-0.585	-1.066	0.286	0.993
P06493	CDK1	CDK1	Q9H1A4	ANAPC1	S688	PhosphoSitePlus	FDFEGsLsPVIAPkk	-0.445	-0.811	0.418	0.993
P53350	PLK1	PLK1	Q9H1A4	ANAPC1	S688	PhosphoSitePlus	FDFEGsLsPVIAPkk	-0.445	-0.811	0.418	0.993
P06493	CDK1	CDK1	Q9H1A4	ANAPC1	T530	PhosphoSitePlus	NtMPRPstPLDGVst	-0.505	-0.92	0.358	0.993
P53350	PLK1	PLK1	Q9H1A4	ANAPC1	T530	PhosphoSitePlus	NtMPRPstPLDGVst	-0.505	-0.92	0.358	0.993
P06493	CDK1	CDK1	Q9H1E3	NUCKS1	S181	PhosphoSitePlus	LkAtVtPsPVkGkGk	-0.005	-0.009	0.993	0.993
P24941	CDK2	CDK2	Q9H1E3	NUCKS1	S181	PhosphoSitePlus	LkAtVtPsPVkGkGk	-0.005	-0.009	0.993	0.993
P42345	mTOR	MTOR	Q9H1K1	ISCU	S14	PhosphoSitePlus	FRLRRAAsALLLRsP	1.645	2.999	0.00271	0.368
P24941	CDK2	CDK2	Q9H211	CDT1	S31	PhosphoSitePlus	kLACRtPsPARPALR	-0.575	-1.048	0.295	0.993
P24941	CDK2	CDK2	Q9H211	CDT1	T29	PhosphoSitePlus	PPkLACRtPsPARPA	-0.135	-0.246	0.806	0.993
P45983	JNK1 iso2	MAPK8	Q9H211	CDT1	T29	PhosphoSitePlus	PPkLACRtPsPARPA	-0.135	-0.246	0.806	0.993
P17612	PKACA	PRKACA	Q9H2G2	SLK	S189	PhosphoSitePlus	RtIQRRDsFIGtPyW	-0.095	-0.173	0.863	0.993
Q9H2G2	SLK	SLK	Q9H2G2	SLK	S189	PhosphoSitePlus	RtIQRRDsFIGtPyW	-0.095	-0.173	0.863	0.993
P68400	CK2A1	CSNK2A1	Q9H2G2	SLK	S347	PhosphoSitePlus	ssDLsIAssEEDKLs	-0.335	-0.61	0.542	0.993
Q9H2X6	HIPK2	HIPK2	Q9H2X6	HIPK2	S827	PhosphoSitePlus	SSSQAIssPQRSKRV	0.275	0.502	0.616	0.993
P24941	CDK2	CDK2	Q9H3P2	NELFA	T157	PhosphoSitePlus	TTLAGPLtPPVkHFQ	-0.145	-0.264	0.792	0.993
P05129	PKCG	PRKCG	Q9H3Z4	DNAJC5	S10	PhosphoSitePlus	DQRQRsLstsGEsLy	-0.315	-0.574	0.566	0.993
P17612	PKACA	PRKACA	Q9H3Z4	DNAJC5	S10	PhosphoSitePlus	DQRQRsLstsGEsLy	-0.315	-0.574	0.566	0.993
P06493	CDK1	CDK1	Q9H410	DSN1	S331	PhosphoSitePlus	SMQQLDPsPARKLLk	-0.725	-1.321	0.186	0.993
P42345	mTOR	MTOR	Q9H4A3	WNK1	S2032	PhosphoSitePlus	DGsGsPHsPHQLssK	-0.215	-0.391	0.695	0.993
[truncated: 176 more rows]

## Sheet: WT ONC201 Kinase Activity
RoKAI App
KinaseID	Name	Gene	NumSubs	Activity	StdErr	ZScore	PValue	FDR
P06493	CDK1	CDK1	241	-0.114	0.016	-7.028	2.1e-12	4.64e-10
P24941	CDK2	CDK2	196	-0.121	0.018	-6.805	1.01e-11	1.11e-09
Q13315	ATM	ATM	26	0.19	0.037	5.115	3.13e-07	2.31e-05
P49137	MAPKAPK2	MAPKAPK2	24	0.176	0.038	4.673	2.97e-06	0.000164
O75676	MSK2	RPS6KA4	2	0.463	0.108	4.281	1.86e-05	0.000824
P11802	CDK4	CDK4	33	-0.12	0.03	-4.045	5.24e-05	0.00193
P68400	CK2A1	CSNK2A1	88	0.098	0.026	3.748	0.000178	0.00562
O75582	MSK1	RPS6KA5	11	0.127	0.035	3.634	0.000279	0.00703
P17612	PKACA	PRKACA	85	0.075	0.021	3.625	0.000289	0.00703
Q13131	AMPKA1	PRKAA1	30	0.114	0.032	3.6	0.000318	0.00703
P42345	mTOR	MTOR	53	0.089	0.027	3.292	0.000994	0.02
Q96GD4	AurB	AURKB	38	-0.105	0.033	-3.17	0.00152	0.0281
Q13535	ATR	ATR	16	0.127	0.041	3.079	0.00208	0.0332
Q96QT4	ChaK1	TRPM7	2	0.872	0.283	3.075	0.0021	0.0332
P31749	Akt1	AKT1	85	0.055	0.019	2.966	0.00302	0.0445
P51955	NEK2	NEK2	2	0.171	0.062	2.759	0.0058	0.0802
Q00534	CDK6	CDK6	21	-0.07	0.026	-2.703	0.00687	0.0894
P48729	CK1A	CSNK1A1	9	0.209	0.079	2.66	0.00781	0.0959
P23443	p70S6K	RPS6KB1	21	0.08	0.031	2.604	0.00922	0.107
Q86Z02	HIPK1	HIPK1	1	0.348	0.138	2.514	0.0119	0.132
P41279	Cot	MAP3K8	5	-0.133	0.057	-2.347	0.0189	0.19
Q15759	P38B	MAPK11	9	0.104	0.044	2.346	0.019	0.19
Q14680	MELK	MELK	5	-0.167	0.075	-2.224	0.0262	0.251
Q15208	NDR1	STK38	7	0.117	0.055	2.113	0.0346	0.318
P19784	CK2A2	CSNK2A2	15	0.08	0.039	2.061	0.0393	0.347
Q99759	MEKK3	MAP3K3	1	-0.167	0.082	-2.041	0.0413	0.347
P49674	CK1E	CSNK1E	3	0.178	0.088	2.03	0.0424	0.347
Q02779	MLK2	MAP3K10	1	-0.412	0.205	-2.012	0.0443	0.349
Q07002	CDK18	CDK18	2	-0.077	0.039	-1.981	0.0476	0.363
Q00535	CDK5	CDK5	37	-0.056	0.029	-1.95	0.0512	0.377
O14965	AurA	AURKA	21	-0.07	0.038	-1.842	0.0655	0.415
Q15118	PDHK1	PDK1	1	0.153	0.083	1.84	0.0657	0.415
Q15119	PDHK2	PDK2	1	0.153	0.083	1.84	0.0657	0.415
Q15120	PDHK3	PDK3	1	0.153	0.083	1.84	0.0657	0.415
Q16654	PDHK4	PDK4	1	0.153	0.083	1.84	0.0657	0.415
P49841	GSK3B	GSK3B	60	0.043	0.024	1.817	0.0692	0.425
O15264	P38D	MAPK13	5	0.076	0.043	1.761	0.0783	0.468
O94804	LOK	STK10	1	-0.146	0.084	-1.732	0.0832	0.476
Q13177	PAK2	PAK2	10	0.073	0.042	1.724	0.0848	0.476
P15056	BRAF	BRAF	5	-0.072	0.042	-1.716	0.0861	0.476
P51812	RSK2	RPS6KA3	16	0.043	0.026	1.693	0.0905	0.488
Q05513	PKCZ	PRKCZ	8	0.07	0.042	1.671	0.0948	0.496
Q9UBS0	P70S6KB	RPS6KB2	5	0.103	0.062	1.662	0.0965	0.496
Q9Y463	DYRK1B	DYRK1B	4	0.109	0.068	1.613	0.107	0.536
O94921	CDK14	CDK14	3	0.141	0.09	1.574	0.115	0.548
Q15418	p90RSK	RPS6KA1	31	0.039	0.025	1.564	0.118	0.548
Q13233	MEKK1	MAP3K1	2	0.06	0.039	1.53	0.126	0.548
Q8IWQ3	BRSK2	BRSK2	1	0.203	0.136	1.495	0.135	0.548
Q9NYV4	CDK12	CDK12	7	0.085	0.057	1.492	0.136	0.548
O95382	MEKK6	MAP3K6	1	0.103	0.069	1.485	0.137	0.548
P45985	MKK4	MAP2K4	1	0.103	0.069	1.485	0.137	0.548
P46734	MKK3	MAP2K3	1	0.103	0.069	1.485	0.137	0.548
P52564	MKK6	MAP2K6	1	0.103	0.069	1.485	0.137	0.548
Q99683	ASK1	MAP3K5	1	0.103	0.069	1.485	0.137	0.548
Q15831	LKB1	STK11	3	0.146	0.098	1.485	0.138	0.548
Q15139	PRKD1	PRKD1	26	-0.054	0.037	-1.478	0.139	0.548
Q13627	DYRK1A	DYRK1A	12	-0.072	0.049	-1.46	0.144	0.548
Q13188	MST2	STK3	3	-0.125	0.086	-1.458	0.145	0.548
Q9Y243	Akt3	AKT3	13	0.041	0.028	1.453	0.146	0.548
P42684	Arg	ABL2	1	0.196	0.137	1.438	0.15	0.554
Q15349	RSK3	RPS6KA2	2	0.028	0.02	1.419	0.156	0.56
Q8IYT8	ULK2	ULK2	1	0.076	0.054	1.412	0.158	0.56
Q9H2G2	SLK	SLK	1	0.148	0.106	1.406	0.16	0.56
O00418	EEF2K	EEF2K	4	0.142	0.101	1.397	0.162	0.56
Q13464	ROCK1	ROCK1	9	-0.078	0.059	-1.322	0.186	0.618
P54646	AMPKA2	PRKAA2	9	0.056	0.043	1.313	0.189	0.618
P05771	PKCB iso2	PRKCB	11	0.041	0.031	1.309	0.191	0.618
O14920	IKKB	IKBKB	3	0.154	0.119	1.29	0.197	0.618
Q9UQM7	CAMK2A	CAMK2A	19	0.057	0.044	1.283	0.199	0.618
Q7KZI7	MARK2	MARK2	8	0.08	0.063	1.282	0.2	0.618
Q14012	CAMK1A	CAMK1	2	0.061	0.047	1.278	0.201	0.618
O96017	Chk2	CHEK2	9	0.067	0.053	1.277	0.201	0.618
Q9Y2H1	NDR2	STK38L	2	0.094	0.074	1.264	0.206	0.624
O60285	NuaK1	NUAK1	2	-0.122	0.099	-1.232	0.218	0.64
P51617	IRAK1	IRAK1	1	0.033	0.027	1.231	0.219	0.64
Q8IZL9	CDK20	CDK20	1	-0.084	0.069	-1.217	0.224	0.64
O14733	MKK7	MAP2K7	1	0.087	0.072	1.211	0.226	0.64
Q9H422	HIPK3	HIPK3	1	0.087	0.072	1.211	0.226	0.64
Q9H4A3	WNK1	WNK1	3	-0.151	0.126	-1.196	0.232	0.644
P53350	PLK1	PLK1	28	-0.04	0.034	-1.192	0.233	0.644
P24723	PKCH	PRKCH	2	0.028	0.024	1.153	0.249	0.667
Q16566	CAMK4	CAMK4	5	-0.076	0.066	-1.148	0.251	0.667
P49840	GSK3A	GSK3A	14	0.043	0.037	1.143	0.253	0.667
Q8IWU2	Lmr2	LMTK2	1	-0.08	0.07	-1.141	0.254	0.667
P27448	MARK3 iso3	MARK3	4	0.106	0.094	1.129	0.259	0.667
Q8TD19	NEK9	NEK9	1	0.232	0.206	1.128	0.259	0.667
Q9P0L2	MARK1	MARK1	3	0.157	0.145	1.085	0.278	0.705
P46020	PHKA1	PHKA1	1	0.227	0.213	1.066	0.286	0.715
P27361	ERK1	MAPK3	120	-0.018	0.017	-1.063	0.288	0.715
O75385	ULK1	ULK1	5	0.069	0.065	1.048	0.295	0.724
P49759	CLK1	CLK1	2	0.055	0.056	0.987	0.324	0.767
P15531	NME1	NME1	2	0.097	0.099	0.987	0.324	0.767
P10398	ARAF	ARAF	4	-0.061	0.062	-0.978	0.328	0.767
O15530	PDK1	PDPK1	3	0.085	0.087	0.973	0.33	0.767
Q96SB4	SRPK1	SRPK1	3	0.095	0.098	0.962	0.336	0.767
Q04759	PKCT	PRKCQ	4	-0.038	0.039	-0.96	0.337	0.767
Q05397	FAK	PTK2	2	-0.047	0.05	-0.943	0.346	0.767
Q02156	PKCE	PRKCE	8	0.027	0.028	0.942	0.346	0.767
P07949	Ret	RET	3	0.034	0.036	0.94	0.347	0.767
Q9H093	NuaK2	NUAK2	1	-0.113	0.121	-0.936	0.349	0.767
P22694	PKACB	PRKACB	3	0.017	0.018	0.933	0.351	0.767
O00311	CDC7	CDC7	17	0.03	0.033	0.92	0.357	0.774
Q8TAS1	KIS	UHMK1	5	0.094	0.106	0.893	0.372	0.793
Q13976	PKG1 iso2	PRKG1	8	0.045	0.051	0.887	0.375	0.793
O15111	IKKA	CHUK	3	0.089	0.101	0.88	0.379	0.793
P00519	Abl	ABL1	2	0.071	0.08	0.877	0.38	0.793
O95835	LATS1	LATS1	6	0.044	0.052	0.847	0.397	0.807
P11362	FGFR1	FGFR1	1	0.115	0.136	0.845	0.398	0.807
Q9P289	MST4	STK26	1	0.168	0.204	0.825	0.41	0.807
Q9BYP7	WNK3	WNK3	1	-0.135	0.164	-0.824	0.41	0.807
P48730	CK1D	CSNK1D	4	0.051	0.062	0.822	0.411	0.807
P05129	PKCG	PRKCG	6	0.041	0.051	0.797	0.425	0.807
O94806	PRKD3	PRKD3	1	-0.031	0.039	-0.795	0.427	0.807
P29597	Tyk2	TYK2	1	-0.162	0.204	-0.793	0.428	0.807
P31751	Akt2	AKT2	20	0.021	0.027	0.786	0.432	0.807
O60885	BRD4	BRD4	1	0.055	0.07	0.784	0.433	0.807
P41743	PKCI	PRKCI	10	-0.032	0.041	-0.779	0.436	0.807
P53779	JNK3	MAPK10	9	-0.022	0.028	-0.757	0.449	0.807
O43683	BUB1	BUB1	2	-0.1	0.134	-0.748	0.455	0.807
P06213	INSR	INSR	1	-0.039	0.053	-0.735	0.462	0.807
P08581	Met	MET	1	-0.039	0.053	-0.735	0.462	0.807
P09769	FGR	FGR	1	-0.039	0.053	-0.735	0.462	0.807
P51813	Etk	BMX	1	-0.039	0.053	-0.735	0.462	0.807
P67870	CK2B	CSNK2B	5	0.059	0.081	0.734	0.463	0.807
P00533	EGFR	EGFR	2	0.037	0.051	0.733	0.463	0.807
P36507	MEK2	MAP2K2	2	0.037	0.051	0.733	0.463	0.807
Q02750	MEK1	MAP2K1	2	0.037	0.051	0.733	0.463	0.807
P04049	RAF1	RAF1	4	0.017	0.023	0.708	0.479	0.822
Q9Y4K4	KHS1	MAP4K5	1	0.017	0.025	0.706	0.48	0.822
Q00536	CDK16	CDK16	3	-0.046	0.066	-0.688	0.491	0.835
Q13882	Brk	PTK6	1	-0.055	0.082	-0.67	0.503	0.84
Q9H2X6	HIPK2	HIPK2	16	0.028	0.041	0.669	0.504	0.84
P43250	GRK6	GRK6	1	-0.139	0.209	-0.665	0.506	0.84
Q13164	ERK5	MAPK7	4	0.049	0.075	0.655	0.513	0.843
Q16513	PKN2	PKN2	1	-0.089	0.137	-0.651	0.515	0.843
Q5TCY1	TTBK1	TTBK1	1	-0.032	0.052	-0.605	0.545	0.876
P45983	JNK1 iso2	MAPK8	32	-0.014	0.024	-0.605	0.545	0.876
O60674	JAK2	JAK2	2	0.019	0.032	0.602	0.547	0.876
P06241	Fyn	FYN	2	-0.027	0.045	-0.596	0.551	0.876
Q96RR4	CAMKK2	CAMKK2	2	0.05	0.086	0.576	0.565	0.89
Q96J92	WNK4	WNK4	1	-0.092	0.161	-0.571	0.568	0.89
P35269	GTF2F1	GTF2F1	2	0.068	0.124	0.55	0.582	0.905
Q16512	PKN1	PKN1	7	0.023	0.043	0.544	0.586	0.905
Q9Y3S1	WNK2	WNK2	2	-0.079	0.148	-0.533	0.594	0.905
Q8IW41	MAPKAPK5	MAPKAPK5	1	-0.105	0.204	-0.516	0.606	0.905
P00540	MOS	MOS	1	-0.07	0.136	-0.513	0.608	0.905
P33981	TTK	TTK	7	-0.032	0.063	-0.508	0.611	0.905
P53355	DAPK1	DAPK1	2	-0.037	0.075	-0.497	0.619	0.905
P78527	DNAPK	PRKDC	7	0.026	0.053	0.494	0.621	0.905
Q92630	DYRK2	DYRK2	6	-0.033	0.068	-0.48	0.631	0.905
O43781	DYRK3	DYRK3	2	0.038	0.079	0.48	0.631	0.905
Q14164	IKKE	IKBKE	3	0.035	0.073	0.474	0.636	0.905
O75116	ROCK2	ROCK2	1	0.096	0.203	0.473	0.637	0.905
Q9P286	PAK5	PAK5	1	0.011	0.023	0.462	0.644	0.905
Q00526	CDK3	CDK3	4	-0.034	0.075	-0.459	0.646	0.905
P78368	CK1G2	CSNK1G2	1	0.048	0.106	0.458	0.647	0.905
Q9HCP0	CK1G1	CSNK1G1	1	0.048	0.106	0.458	0.647	0.905
Q9Y6M4	CK1G3	CSNK1G3	1	0.048	0.106	0.458	0.647	0.905
Q9NRM7	LATS2	LATS2	4	0.023	0.051	0.449	0.654	0.909
Q9UBE8	NLK	NLK	3	0.016	0.039	0.422	0.673	0.93
Q13153	PAK1	PAK1	24	0.012	0.028	0.415	0.678	0.93
P49760	CLK2	CLK2	2	-0.045	0.112	-0.405	0.686	0.931
Q9HC98	NEK6	NEK6	3	0.028	0.07	0.403	0.687	0.931
Q9UHD2	TBK1	TBK1	3	0.029	0.077	0.381	0.703	0.948
Q9BUB5	Mnk1 iso2	MKNK1	2	-0.062	0.169	-0.368	0.713	0.95
O00141	SGK1	SGK1	21	0.011	0.031	0.363	0.716	0.95
Q16644	MAPKAPK3	MAPKAPK3	2	-0.016	0.044	-0.361	0.718	0.95
Q9BZL6	PRKD2	PRKD2	8	-0.019	0.055	-0.355	0.723	0.95
O14757	Chk1	CHEK1	40	-0.011	0.033	-0.341	0.733	0.95
Q86V86	Pim3	PIM3	4	0.007	0.02	0.333	0.739	0.95
Q9P1W9	Pim2	PIM2	4	0.007	0.02	0.333	0.739	0.95
O96013	PAK4	PAK4	3	0.028	0.086	0.321	0.748	0.95
Q13237	PKG2	PRKG2	5	0.013	0.042	0.313	0.754	0.95
Q13555	CAMK2G	CAMK2G	4	-0.014	0.046	-0.312	0.755	0.95
Q96Q15	SMG1	SMG1	2	-0.045	0.145	-0.31	0.756	0.95
P12931	Src	SRC	5	-0.02	0.066	-0.31	0.757	0.95
P45984	JNK2 iso2	MAPK9	17	-0.007	0.024	-0.297	0.767	0.957
Q5S007	LRRK2	LRRK2	1	-0.054	0.202	-0.269	0.788	0.962
O43318	TAK1	MAP3K7	5	0.018	0.068	0.26	0.795	0.962
P28482	ERK2	MAPK1	149	0.004	0.017	0.257	0.797	0.962
Q16539	P38A	MAPK14	43	0.006	0.025	0.249	0.803	0.962
P17252	PKCA	PRKCA	42	-0.006	0.028	-0.231	0.817	0.962
P34947	GRK5	GRK5	2	0.035	0.155	0.229	0.819	0.962
O00506	YSK1	STK25	1	0.046	0.204	0.227	0.82	0.962
Q8TDC3	BRSK1	BRSK1	3	-0.013	0.06	-0.222	0.824	0.962
O43293	DAPK3	DAPK3	2	0.01	0.046	0.216	0.829	0.962
Q12852	DLK	MAP3K12	2	0.01	0.046	0.216	0.829	0.962
Q13418	ILK	ILK	2	0.01	0.046	0.216	0.829	0.962
Q15746	smMLCK	MYLK	2	0.01	0.046	0.216	0.829	0.962
Q13557	CAMK2D	CAMK2D	1	0.022	0.104	0.214	0.831	0.962
Q16659	ERK3	MAPK6	2	0.016	0.08	0.201	0.841	0.962
P21675	TAF1	TAF1	1	-0.04	0.206	-0.192	0.848	0.962
Q9UEW8	STLK3	STK39	2	-0.026	0.134	-0.191	0.848	0.962
Q13554	CAMK2B	CAMK2B	8	-0.008	0.045	-0.18	0.857	0.962
Q8TD08	ERK7	MAPK15	1	0.006	0.035	0.168	0.867	0.962
Q96KB5	PBK	PBK	1	0.006	0.035	0.168	0.867	0.962
Q99986	VRK1	VRK1	1	0.006	0.035	0.168	0.867	0.962
P50750	CDK9	CDK9	18	-0.006	0.037	-0.151	0.88	0.962
P11274	Bcr	BCR	1	0.016	0.108	0.148	0.882	0.962
P53778	P38G	MAPK12	6	-0.006	0.044	-0.14	0.889	0.962
O00444	PLK4	PLK4	1	0.016	0.118	0.139	0.889	0.962
Q05655	PKCD	PRKCD	23	-0.003	0.027	-0.12	0.904	0.962
Q9Y2U5	MEKK2	MAP3K2	1	-0.007	0.071	-0.102	0.919	0.962
Q9H4B4	PLK3	PLK3	3	-0.003	0.026	-0.097	0.923	0.962
P50613	CDK7	CDK7	16	-0.003	0.03	-0.086	0.932	0.962
Q96BR1	SGK3	SGK3	4	-0.003	0.04	-0.08	0.937	0.962
Q6P5Z2	PKN3	PKN3	1	0.016	0.205	0.077	0.939	0.962
Q2M2I8	AAK1	AAK1	1	-0.015	0.207	-0.071	0.944	0.962
P08631	Hck	HCK	1	0.002	0.03	0.064	0.949	0.962
P14618	PKM	PKM	1	0.002	0.03	0.064	0.949	0.962
P16591	Fer	FER	1	0.002	0.03	0.064	0.949	0.962
P22455	FGFR4	FGFR4	1	0.002	0.03	0.064	0.949	0.962
P22607	FGFR3	FGFR3	1	0.002	0.03	0.064	0.949	0.962
P23458	JAK1	JAK1	1	0.002	0.03	0.064	0.949	0.962
P30530	AXL	AXL	1	0.002	0.03	0.064	0.949	0.962
Q12866	Mer	MERTK	1	0.002	0.03	0.064	0.949	0.962
Q15300	Ret iso3	RET	1	0.002	0.03	0.064	0.949	0.962
Q9UM73	ALK	ALK	1	0.002	0.03	0.064	0.949	0.962
P11309	Pim1	PIM1	7	-0.001	0.025	-0.04	0.968	0.977
P78362	SRPK2	SRPK2	1	0.003	0.136	0.024	0.981	0.985
P57059	SIK	SIK1	3	-0.002	0.13	-0.019	0.985	0.985

## Sheet: WT ONC201 Substrates
RoKAI App
KinID	KinName	KinGene	SubsProtein	SubsGene	Position	DataSource	Flanking	Quantification	ZScore	PValue	FDR
Q15139	PRKD1	PRKD1	A6ND36	FAM83G	S356	PhosphoSitePlus	YALVKAKsVDEIAKI	-0.018	-0.046	0.963	0.997
P27361	ERK1	MAPK3	C9JLW8	MCRIP1	S21	PhosphoSitePlus	kRtssPRsPPsSsEI	-0.218	-0.545	0.586	0.997
P28482	ERK2	MAPK1	C9JLW8	MCRIP1	S21	PhosphoSitePlus	kRtssPRsPPsSsEI	-0.218	-0.545	0.586	0.997
P06493	CDK1	CDK1	O00267	SUPT5H	S666	PhosphoSitePlus	VGGFAPMsPrISsPM	-0.168	-0.42	0.674	0.997
P24941	CDK2	CDK2	O00267	SUPT5H	S666	PhosphoSitePlus	VGGFAPMsPrISsPM	-0.168	-0.42	0.674	0.997
P50750	CDK9	CDK9	O00267	SUPT5H	S666	PhosphoSitePlus	VGGFAPMsPrISsPM	-0.168	-0.42	0.674	0.997
P50750	CDK9	CDK9	O00267	SUPT5H	T806	PhosphoSitePlus	tPHyGsQtPLHDGsR	-0.248	-0.62	0.535	0.997
P06493	CDK1	CDK1	O00399	DCTN6	T186	PhosphoSitePlus	KTMKGSStPVKN___	-0.658	-1.643	0.1	0.997
P00519	Abl	ABL1	O00401	WASL	Y256	Signor	RETSkVIyDFIEkTG	0.562	1.401	0.161	0.997
P42684	Arg	ABL2	O00401	WASL	Y256	PhosphoSitePlus	RETSkVIyDFIEkTG	0.562	1.401	0.161	0.997
O00418	EEF2K	EEF2K	O00418	EEF2K	S445	PhosphoSitePlus	sGDsGyPsEkRGELD	0.492	1.226	0.22	0.997
O00418	EEF2K	EEF2K	O00418	EEF2K	S474	PhosphoSitePlus	kYEsDEDsLGssGRV	1.352	3.372	0.000746	0.118
P42345	mTOR	MTOR	O00418	EEF2K	S72	PhosphoSitePlus	ksERYsssGsPANsF	-0.038	-0.096	0.924	0.997
P42345	mTOR	MTOR	O00418	EEF2K	S74	PhosphoSitePlus	ERYsssGsPANsFHF	-0.468	-1.169	0.242	0.997
P06493	CDK1	CDK1	O00429	DNM1L	S616	PhosphoSitePlus	PIPIMPAsPQKGHAV	-0.018	-0.046	0.963	0.997
P24941	CDK2	CDK2	O00429	DNM1L	S616	PhosphoSitePlus	PIPIMPAsPQKGHAV	-0.018	-0.046	0.963	0.997
P27361	ERK1	MAPK3	O00429	DNM1L	S616	PhosphoSitePlus	PIPIMPAsPQKGHAV	-0.018	-0.046	0.963	0.997
P28482	ERK2	MAPK1	O00429	DNM1L	S616	PhosphoSitePlus	PIPIMPAsPQKGHAV	-0.018	-0.046	0.963	0.997
P31749	Akt1	AKT1	O00429	DNM1L	S616	PhosphoSitePlus	PIPIMPAsPQKGHAV	-0.018	-0.046	0.963	0.997
Q00535	CDK5	CDK5	O00429	DNM1L	S616	PhosphoSitePlus	PIPIMPAsPQKGHAV	-0.018	-0.046	0.963	0.997
Q05655	PKCD	PRKCD	O00429	DNM1L	S616	PhosphoSitePlus	PIPIMPAsPQKGHAV	-0.018	-0.046	0.963	0.997
P06493	CDK1	CDK1	O00443	PIK3C2A	S259	PhosphoSitePlus	kVSNLQVsPkSEDIS	-0.208	-0.52	0.603	0.997
Q96GD4	AurB	AURKB	O00571	DDX3X	S594	PhosphoSitePlus	rSKssrFsGGFGArD	-1.028	-2.566	0.0103	0.488
P06493	CDK1	CDK1	O00571	DDX3X	T323	PhosphoSitePlus	GCHLLVAtPGRLVDM	0.082	0.203	0.839	0.997
P24941	CDK2	CDK2	O14497	ARID1A	S363	PhosphoSitePlus	RSHHAPMsPGssGGG	0.112	0.278	0.781	0.997
P68400	CK2A1	CSNK2A1	O14737	PDCD5	S119	PhosphoSitePlus	NRRKVMDsDEDDDy_	0.232	0.578	0.563	0.997
P06493	CDK1	CDK1	O14745	SLC9A3R1	S280	PhosphoSitePlus	LAEAALEsPRPALVR	0.022	0.054	0.957	0.997
P43250	GRK6	GRK6	O14745	SLC9A3R1	S290	PhosphoSitePlus	PALVRsAssDtsEEL	-0.278	-0.695	0.487	0.997
P31749	Akt1	AKT1	O14757	CHEK1	S280	PhosphoSitePlus	AKRPRVtsGGVsEsP	-0.218	-0.545	0.586	0.997
Q15418	p90RSK	RPS6KA1	O14757	CHEK1	S280	PhosphoSitePlus	AKRPRVtsGGVsEsP	-0.218	-0.545	0.586	0.997
P06493	CDK1	CDK1	O14757	CHEK1	S286	PhosphoSitePlus	tsGGVsEsPsGFskH	-0.628	-1.568	0.117	0.997
P24941	CDK2	CDK2	O14757	CHEK1	S286	PhosphoSitePlus	tsGGVsEsPsGFskH	-0.628	-1.568	0.117	0.997
O14757	Chk1	CHEK1	O14757	CHEK1	S296	PhosphoSitePlus	GFskHIQsNLDFsPV	0.272	0.677	0.498	0.997
Q13535	ATR	ATR	O14757	CHEK1	S296	PhosphoSitePlus	GFskHIQsNLDFsPV	0.272	0.677	0.498	0.997
Q96GD4	AurB	AURKB	O14777	NDC80	S5	PhosphoSitePlus	___MKRSsVSSGGAG	-0.798	-1.992	0.0463	0.864
O14965	AurA	AURKA	O14777	NDC80	S69	PhosphoSitePlus	sGHGsRNsQLGIFSs	0.012	0.029	0.977	0.997
Q96GD4	AurB	AURKB	O14777	NDC80	S69	PhosphoSitePlus	sGHGsRNsQLGIFSs	0.012	0.029	0.977	0.997
O14920	IKKB	IKBKB	O14920	IKBKB	S672	Signor	VRGPVsGsPDsMNAs	-0.068	-0.171	0.864	0.997
O43293	DAPK3	DAPK3	O14950	MYL12B	S20	PhosphoSitePlus	KRPQRAtsNVFAMFD	-0.368	-0.919	0.358	0.997
P53355	DAPK1	DAPK1	O14950	MYL12B	S20	PhosphoSitePlus	KRPQRAtsNVFAMFD	-0.368	-0.919	0.358	0.997
Q12852	DLK	MAP3K12	O14950	MYL12B	S20	PhosphoSitePlus	KRPQRAtsNVFAMFD	-0.368	-0.919	0.358	0.997
Q13418	ILK	ILK	O14950	MYL12B	S20	PhosphoSitePlus	KRPQRAtsNVFAMFD	-0.368	-0.919	0.358	0.997
Q13464	ROCK1	ROCK1	O14950	MYL12B	S20	PhosphoSitePlus	KRPQRAtsNVFAMFD	-0.368	-0.919	0.358	0.997
Q15746	smMLCK	MYLK	O14950	MYL12B	S20	PhosphoSitePlus	KRPQRAtsNVFAMFD	-0.368	-0.919	0.358	0.997
Q96GD4	AurB	AURKB	O14950	MYL12B	S20	PhosphoSitePlus	KRPQRAtsNVFAMFD	-0.368	-0.919	0.358	0.997
P68400	CK2A1	CSNK2A1	O14950	MYL12B	T135	PhosphoSitePlus	tTMGDrFtDEEVDEL	-0.118	-0.296	0.768	0.997
O43293	DAPK3	DAPK3	O14950	MYL12B	T19	PhosphoSitePlus	KKRPQRAtsNVFAMF	0.362	0.902	0.367	0.997
Q12852	DLK	MAP3K12	O14950	MYL12B	T19	PhosphoSitePlus	KKRPQRAtsNVFAMF	0.362	0.902	0.367	0.997
Q13418	ILK	ILK	O14950	MYL12B	T19	PhosphoSitePlus	KKRPQRAtsNVFAMF	0.362	0.902	0.367	0.997
Q13464	ROCK1	ROCK1	O14950	MYL12B	T19	PhosphoSitePlus	KKRPQRAtsNVFAMF	0.362	0.902	0.367	0.997
Q15746	smMLCK	MYLK	O14950	MYL12B	T19	PhosphoSitePlus	KKRPQRAtsNVFAMF	0.362	0.902	0.367	0.997
O60285	NuaK1	NUAK1	O14974	PPP1R12A	S445	PhosphoSitePlus	LGLRktGsyGALAEI	-0.238	-0.595	0.552	0.997
P06493	CDK1	CDK1	O14980	XPO1	S391	PhosphoSitePlus	sPFsTsAsPLLsGsQ	0.102	0.253	0.8	0.997
P24941	CDK2	CDK2	O15014	ZNF609	T722	PhosphoSitePlus	FTVNPALtPAKDKKK	-0.568	-1.418	0.156	0.997
P27361	ERK1	MAPK3	O15027	SEC16A	T593	PhosphoSitePlus	GsVsQPstPsPPKPt	0.192	0.478	0.633	0.997
P49841	GSK3B	GSK3B	O15169	AXIN1	S486	Signor	LRtPGRQsPGPGHRs	-0.278	-0.695	0.487	0.997
P68400	CK2A1	CSNK2A1	O15379	HDAC3	S424	PhosphoSitePlus	DHDNDKEsDVEI___	-0.408	-1.019	0.308	0.997
P06493	CDK1	CDK1	O15446	POLR1G	S285	PhosphoSitePlus	PLEDtVLsPtKKRKR	-0.538	-1.343	0.179	0.997
P49137	MAPKAPK2	MAPKAPK2	O15511	ARPC5	S77	PhosphoSitePlus	AVKDrAGsIVLKVLI	0.052	0.129	0.898	0.997
Q00535	CDK5	CDK5	O15516	CLOCK	T461	PhosphoSitePlus	KIPTDTstPPRQHLP	-0.118	-0.296	0.768	0.997
O15530	PDK1	PDPK1	O15530	PDPK1	S241	PhosphoSitePlus	skQARANsFVGtAQy	-0.418	-1.044	0.296	0.997
Q04759	PKCT	PRKCQ	O15530	PDPK1	S241	PhosphoSitePlus	skQARANsFVGtAQy	-0.418	-1.044	0.296	0.997
O15530	PDK1	PDPK1	O15530	PDPK1	S25	PhosphoSitePlus	VVLCsCPsPSMVRTQ	0.452	1.127	0.26	0.997
Q16512	PKN1	PKN1	O15553	MEFV	S242	PhosphoSitePlus	SGKMRPRsLEVTIST	-0.288	-0.72	0.472	0.997
Q16513	PKN2	PKN2	O15553	MEFV	S242	PhosphoSitePlus	SGKMRPRsLEVTIST	-0.288	-0.72	0.472	0.997
P06493	CDK1	CDK1	O43148	RNMT	T77	PhosphoSitePlus	SSSCGKDtPsKKRKL	-0.478	-1.194	0.233	0.997
P68400	CK2A1	CSNK2A1	O43156	TTI1	S828	PhosphoSitePlus	DVADGNVsDFDNEEE	0.112	0.278	0.781	0.997
P24941	CDK2	CDK2	O43303	CCP110	S170	PhosphoSitePlus	RDsEGFNsPKQCDSS	0.092	0.228	0.819	0.997
P24941	CDK2	CDK2	O43303	CCP110	S372	PhosphoSitePlus	PsPEPsMsPKMHRRR	0.232	0.578	0.563	0.997
P24941	CDK2	CDK2	O43303	CCP110	S400	PhosphoSitePlus	PINACELsPKGKEQA	-0.098	-0.246	0.806	0.997
O14965	AurA	AURKA	O43379	WDR62	S32	PhosphoSitePlus	VPARRGQssPPPAPP	-0.258	-0.645	0.519	0.997
O14965	AurA	AURKA	O43379	WDR62	S49	PhosphoSitePlus	LRRRtRLstAsEEtV	-0.198	-0.495	0.62	0.997
P31751	Akt2	AKT2	O43516	WIPF1	T398	PhosphoSitePlus	TSRALPAtPQLPSrS	0.442	1.102	0.271	0.997
O00141	SGK1	SGK1	O43524	FOXO3	S253	Signor	APRRRAVsMDNSNkY	-0.118	-0.296	0.768	0.997
P11309	Pim1	PIM1	O43524	FOXO3	S253	PhosphoSitePlus	APRRRAVsMDNSNkY	-0.118	-0.296	0.768	0.997
P31749	Akt1	AKT1	O43524	FOXO3	S253	PhosphoSitePlus	APRRRAVsMDNSNkY	-0.118	-0.296	0.768	0.997
P31751	Akt2	AKT2	O43524	FOXO3	S253	Signor	APRRRAVsMDNSNkY	-0.118	-0.296	0.768	0.997
Q96BR1	SGK3	SGK3	O43524	FOXO3	S253	Signor	APRRRAVsMDNSNkY	-0.118	-0.296	0.768	0.997
Q9Y243	Akt3	AKT3	O43524	FOXO3	S253	Signor	APRRRAVsMDNSNkY	-0.118	-0.296	0.768	0.997
O00141	SGK1	SGK1	O43524	FOXO3	S315	PhosphoSitePlus	DFRsRTNsNAstVsG	-0.118	-0.296	0.768	0.997
P31749	Akt1	AKT1	O43524	FOXO3	S315	Signor	DFRsRTNsNAstVsG	-0.118	-0.296	0.768	0.997
P31751	Akt2	AKT2	O43524	FOXO3	S315	Signor	DFRsRTNsNAstVsG	-0.118	-0.296	0.768	0.997
Q9Y243	Akt3	AKT3	O43524	FOXO3	S315	Signor	DFRsRTNsNAstVsG	-0.118	-0.296	0.768	0.997
P54646	AMPKA2	PRKAA2	O43524	FOXO3	S413	PhosphoSitePlus	GLMQRSSsFPYTTKG	0.622	1.551	0.121	0.997
Q13131	AMPKA1	PRKAA1	O43524	FOXO3	S413	PhosphoSitePlus	GLMQRSSsFPYTTKG	0.622	1.551	0.121	0.997
P27361	ERK1	MAPK3	O43524	FOXO3	S425	PhosphoSitePlus	TKGsGLGsPtSSFNS	0.172	0.428	0.669	0.997
P28482	ERK2	MAPK1	O43524	FOXO3	S425	PhosphoSitePlus	TKGsGLGsPtSSFNS	0.172	0.428	0.669	0.997
Q16539	P38A	MAPK14	O43524	FOXO3	S425	PhosphoSitePlus	TKGsGLGsPtSSFNS	0.172	0.428	0.669	0.997
O00141	SGK1	SGK1	O43524	FOXO3	T32	Signor	QsRPRsCtWPLQRPE	-0.368	-0.919	0.358	0.997
P11309	Pim1	PIM1	O43524	FOXO3	T32	PhosphoSitePlus	QsRPRsCtWPLQRPE	-0.368	-0.919	0.358	0.997
P31749	Akt1	AKT1	O43524	FOXO3	T32	PhosphoSitePlus	QsRPRsCtWPLQRPE	-0.368	-0.919	0.358	0.997
P31751	Akt2	AKT2	O43524	FOXO3	T32	Signor	QsRPRsCtWPLQRPE	-0.368	-0.919	0.358	0.997
Q9Y243	Akt3	AKT3	O43524	FOXO3	T32	Signor	QsRPRsCtWPLQRPE	-0.368	-0.919	0.358	0.997
P06493	CDK1	CDK1	O43663	PRC1	T481	PhosphoSitePlus	RrGLAPNtPGkARkL	-0.368	-0.919	0.358	0.997
Q00536	CDK16	CDK16	O43663	PRC1	T481	PhosphoSitePlus	RrGLAPNtPGkARkL	-0.368	-0.919	0.358	0.997
P31751	Akt2	AKT2	O43765	SGTA	S305	PhosphoSitePlus	QIRsRtPsAsNDDQQ	0.142	0.353	0.724	0.997
P17612	PKACA	PRKACA	O43768	ENSA	S109	PhosphoSitePlus	DLPQRkssLVtskLA	0.082	0.203	0.839	0.997
Q13976	PKG1 iso2	PRKG1	O43768	ENSA	S109	PhosphoSitePlus	DLPQRkssLVtskLA	0.082	0.203	0.839	0.997
P11802	CDK4	CDK4	O43791	SPOP	S6	PhosphoSitePlus	__MSRVPsPPPPAEM	-0.238	-0.595	0.552	0.997
P19784	CK2A2	CSNK2A2	O43896	KIF1C	S1092	Signor	PRMRRQRsAPDLKES	0.362	0.902	0.367	0.997
P68400	CK2A1	CSNK2A1	O43896	KIF1C	S1092	Signor	PRMRRQRsAPDLKES	0.362	0.902	0.367	0.997
P53778	P38G	MAPK12	O60239	SH3BP5	S421	Signor	SksQSSTsPEGQALE	-0.158	-0.395	0.693	0.997
P24941	CDK2	CDK2	O60271	SPAG9	T586	PhosphoSitePlus	NAPtSHVtPsVKKRs	0.232	0.578	0.563	0.997
P68400	CK2A1	CSNK2A1	O60341	KDM1A	S131	PhosphoSitePlus	DEsLANLsEDEyysE	-0.188	-0.47	0.638	0.997
O00141	SGK1	SGK1	O60343	TBC1D4	S318	PhosphoSitePlus	EFRsRCssVtGVQRR	-0.298	-0.745	0.456	0.997
P31749	Akt1	AKT1	O60343	TBC1D4	S318	PhosphoSitePlus	EFRsRCssVtGVQRR	-0.298	-0.745	0.456	0.997
Q15418	p90RSK	RPS6KA1	O60343	TBC1D4	S318	PhosphoSitePlus	EFRsRCssVtGVQRR	-0.298	-0.745	0.456	0.997
O00141	SGK1	SGK1	O60343	TBC1D4	S341	PhosphoSitePlus	QPRRRHAsAPsHVQP	-0.518	-1.294	0.196	0.997
P31749	Akt1	AKT1	O60343	TBC1D4	S341	PhosphoSitePlus	QPRRRHAsAPsHVQP	-0.518	-1.294	0.196	0.997
Q15418	p90RSK	RPS6KA1	O60343	TBC1D4	S341	PhosphoSitePlus	QPRRRHAsAPsHVQP	-0.518	-1.294	0.196	0.997
O00141	SGK1	SGK1	O60343	TBC1D4	S570	PhosphoSitePlus	AKRsLtssLENIFsr	0.022	0.054	0.957	0.997
P31749	Akt1	AKT1	O60343	TBC1D4	S570	PhosphoSitePlus	AKRsLtssLENIFsr	0.022	0.054	0.957	0.997
Q15418	p90RSK	RPS6KA1	O60343	TBC1D4	S570	PhosphoSitePlus	AKRsLtssLENIFsr	0.022	0.054	0.957	0.997
O00141	SGK1	SGK1	O60343	TBC1D4	S588	PhosphoSitePlus	RMRGRLGsVDsFERs	-0.088	-0.221	0.825	0.997
O14757	Chk1	CHEK1	O60343	TBC1D4	S588	PhosphoSitePlus	RMRGRLGsVDsFERs	-0.088	-0.221	0.825	0.997
P31749	Akt1	AKT1	O60343	TBC1D4	S588	PhosphoSitePlus	RMRGRLGsVDsFERs	-0.088	-0.221	0.825	0.997
Q15418	p90RSK	RPS6KA1	O60343	TBC1D4	S588	PhosphoSitePlus	RMRGRLGsVDsFERs	-0.088	-0.221	0.825	0.997
O00141	SGK1	SGK1	O60343	TBC1D4	S666	PhosphoSitePlus	GRAQGVRsPLLRQSS	-0.408	-1.019	0.308	0.997
P31749	Akt1	AKT1	O60343	TBC1D4	S666	PhosphoSitePlus	GRAQGVRsPLLRQSS	-0.408	-1.019	0.308	0.997
Q15418	p90RSK	RPS6KA1	O60343	TBC1D4	S666	PhosphoSitePlus	GRAQGVRsPLLRQSS	-0.408	-1.019	0.308	0.997
O00141	SGK1	SGK1	O60343	TBC1D4	T642	PhosphoSitePlus	QFRRRAHtFsHPPss	-0.068	-0.171	0.864	0.997
P31749	Akt1	AKT1	O60343	TBC1D4	T642	PhosphoSitePlus	QFRRRAHtFsHPPss	-0.068	-0.171	0.864	0.997
Q15418	p90RSK	RPS6KA1	O60343	TBC1D4	T642	PhosphoSitePlus	QFRRRAHtFsHPPss	-0.068	-0.171	0.864	0.997
P28482	ERK2	MAPK1	O60504	SORBS3	S530	Signor	DGPQLPtsPRLTAAA	0.272	0.677	0.498	0.997
P33981	TTK	TTK	O60566	BUB1B	S435	PhosphoSitePlus	REAELLtsAEkRAEM	-0.218	-0.545	0.586	0.997
P06493	CDK1	CDK1	O60566	BUB1B	S543	PhosphoSitePlus	LsEkKNksPPADPPR	-0.158	-0.395	0.693	0.997
P33981	TTK	TTK	O60566	BUB1B	S543	PhosphoSitePlus	LsEkKNksPPADPPR	-0.158	-0.395	0.693	0.997
P06493	CDK1	CDK1	O60566	BUB1B	S670	PhosphoSitePlus	TLsIkkLsPIIEDsR	0.012	0.029	0.977	0.997
P33981	TTK	TTK	O60566	BUB1B	S670	PhosphoSitePlus	TLsIkkLsPIIEDsR	0.012	0.029	0.977	0.997
P49841	GSK3B	GSK3B	O60716	CTNND1	S252	Signor	MEGyrAPsRQDVyGP	0.102	0.253	0.8	0.997
P48729	CK1A	CSNK1A1	O60716	CTNND1	S268	PhosphoSitePlus	PQVRVGGssVDLHRF	0.522	1.301	0.193	0.997
P49674	CK1E	CSNK1E	O60716	CTNND1	S268	PhosphoSitePlus	PQVRVGGssVDLHRF	0.522	1.301	0.193	0.997
Q02156	PKCE	PRKCE	O60716	CTNND1	S268	PhosphoSitePlus	PQVRVGGssVDLHRF	0.522	1.301	0.193	0.997
P48729	CK1A	CSNK1A1	O60716	CTNND1	S269	PhosphoSitePlus	QVRVGGssVDLHRFH	0.112	0.278	0.781	0.997
P27361	ERK1	MAPK3	O60716	CTNND1	T308	PhosphoSitePlus	DyGtARRtGtPsDPR	0.592	1.476	0.14	0.997
P28482	ERK2	MAPK1	O60716	CTNND1	T308	PhosphoSitePlus	DyGtARRtGtPsDPR	0.592	1.476	0.14	0.997
P27361	ERK1	MAPK3	O60716	CTNND1	T310	PhosphoSitePlus	GtARRtGtPsDPRRR	0.212	0.528	0.598	0.997
P28482	ERK2	MAPK1	O60716	CTNND1	T310	PhosphoSitePlus	GtARRtGtPsDPRRR	0.212	0.528	0.598	0.997
P49841	GSK3B	GSK3B	O60716	CTNND1	T310	Signor	GtARRtGtPsDPRRR	0.212	0.528	0.598	0.997
P67870	CK2B	CSNK2B	O60763	USO1	S942	Signor	EEEDELEsGDQEDED	-0.258	-0.645	0.519	0.997
P17612	PKACA	PRKACA	O60825	PFKFB2	S466	PhosphoSitePlus	PVRMRRNsFtPLssS	0.112	0.278	0.781	0.997
P23443	p70S6K	RPS6KB1	O60825	PFKFB2	S466	Signor	PVRMRRNsFtPLssS	0.112	0.278	0.781	0.997
P31749	Akt1	AKT1	O60825	PFKFB2	S466	PhosphoSitePlus	PVRMRRNsFtPLssS	0.112	0.278	0.781	0.997
P51812	RSK2	RPS6KA3	O60825	PFKFB2	S466	Signor	PVRMRRNsFtPLssS	0.112	0.278	0.781	0.997
P54646	AMPKA2	PRKAA2	O60825	PFKFB2	S466	Signor	PVRMRRNsFtPLssS	0.112	0.278	0.781	0.997
Q13131	AMPKA1	PRKAA1	O60825	PFKFB2	S466	PhosphoSitePlus	PVRMRRNsFtPLssS	0.112	0.278	0.781	0.997
P31749	Akt1	AKT1	O60825	PFKFB2	S483	PhosphoSitePlus	IRRPRNysVGsRPLK	0.112	0.278	0.781	0.997
Q13315	ATM	ATM	O60934	NBN	S343	PhosphoSitePlus	TtPGPsLsQGVsVDE	1.472	3.671	0.000241	0.0612
Q13535	ATR	ATR	O60934	NBN	S343	PhosphoSitePlus	TtPGPsLsQGVsVDE	1.472	3.671	0.000241	0.0612
Q13315	ATM	ATM	O60934	NBN	S397	PhosphoSitePlus	EQKFRMLsQDAPtVK	1.232	3.073	0.00212	0.213
P24941	CDK2	CDK2	O60934	NBN	S432	PhosphoSitePlus	RIPNyQLsPtKLPsI	0.402	1.002	0.316	0.997
P19784	CK2A2	CSNK2A2	O60936	NOL3	T149	Signor	SEAVQSGtPEEPEPE	-0.548	-1.368	0.171	0.997
P68400	CK2A1	CSNK2A1	O60936	NOL3	T149	PhosphoSitePlus	SEAVQSGtPEEPEPE	-0.548	-1.368	0.171	0.997
Q5S007	LRRK2	LRRK2	O75061	DNAJC6	S570	PhosphoSitePlus	sATstSAsPtLRVGE	-0.118	-0.296	0.768	0.997
O75116	ROCK2	ROCK2	O75116	ROCK2	S1374	PhosphoSitePlus	MkIQQNQsIRRPsRQ	0.182	0.453	0.651	0.997
P06493	CDK1	CDK1	O75122	CLASP2	S1013	PhosphoSitePlus	HSMPtHssPRsRDyN	-0.168	-0.42	0.674	0.997
P06493	CDK1	CDK1	O75122	CLASP2	S1029	PhosphoSitePlus	yNysDsIsPFNKsAL	-0.428	-1.069	0.285	0.997
P49841	GSK3B	GSK3B	O75122	CLASP2	S533	PhosphoSitePlus	QGCsREAsREssRDT	-0.508	-1.269	0.205	0.997
O75385	ULK1	ULK1	O75143	ATG13	S355	PhosphoSitePlus	DTETVSNssEGRAsP	0.042	0.104	0.917	0.997
P06493	CDK1	CDK1	O75152	ZC3H11A	T321	PhosphoSitePlus	PETNIDKtPKKAQVs	-0.758	-1.892	0.0584	0.931
P24941	CDK2	CDK2	O75152	ZC3H11A	T321	PhosphoSitePlus	PETNIDKtPKKAQVs	-0.758	-1.892	0.0584	0.931
P06493	CDK1	CDK1	O75170	PPP6R2	S771	PhosphoSitePlus	ESGPRCSsPVDTECS	-0.258	-0.645	0.519	0.997
P24941	CDK2	CDK2	O75179	ANKRD17	S2042	PhosphoSitePlus	KEHyPVssPssPsPP	0.342	0.852	0.394	0.997
P24941	CDK2	CDK2	O75179	ANKRD17	S2045	PhosphoSitePlus	yPVssPssPsPPAQP	0.172	0.428	0.669	0.997
P42345	mTOR	MTOR	O75179	ANKRD17	S2045	PhosphoSitePlus	yPVssPssPsPPAQP	0.172	0.428	0.669	0.997
P42345	mTOR	MTOR	O75179	ANKRD17	S2047	PhosphoSitePlus	VssPssPsPPAQPGG	0.282	0.702	0.482	0.997
P24941	CDK2	CDK2	O75179	ANKRD17	S2401	PhosphoSitePlus	SSGVRAPsPAPSSVP	0.312	0.777	0.437	0.997
P06493	CDK1	CDK1	O75381	PEX14	S232	PhosphoSitePlus	NRRQFPPsPsAPKIP	0.012	0.029	0.977	0.997
O00311	CDC7	CDC7	O75475	PSIP1	S206	PhosphoSitePlus	MVkQPCPsEsDIItE	0.202	0.503	0.615	0.997
P24941	CDK2	CDK2	O75533	SF3B1	T142	PhosphoSitePlus	PFADGGktPDPkMNA	-0.398	-0.994	0.32	0.997
P24941	CDK2	CDK2	O75533	SF3B1	T211	PhosphoSitePlus	ADQtPGAtPkkLssW	-0.648	-1.618	0.106	0.997
P24941	CDK2	CDK2	O75533	SF3B1	T244	PhosphoSitePlus	GRAkGsEtPGAtPGs	-0.058	-0.146	0.884	0.997
P24941	CDK2	CDK2	O75533	SF3B1	T248	PhosphoSitePlus	GsEtPGAtPGsKIWD	-0.168	-0.42	0.674	0.997
Q13627	DYRK1A	DYRK1A	O75533	SF3B1	T273	PhosphoSitePlus	AtPGRGDtPGHAtPG	-0.088	-0.221	0.825	0.997
P24941	CDK2	CDK2	O75533	SF3B1	T313	PhosphoSitePlus	HGsGWAEtPRtDrGG	-0.198	-0.495	0.62	0.997
P24941	CDK2	CDK2	O75533	SF3B1	T354	PhosphoSitePlus	GGstPVLtPGKTPIG	0.502	1.251	0.211	0.997
P24941	CDK2	CDK2	O75533	SF3B1	T426	PhosphoSitePlus	AGyVPIRtPARkLtA	-0.398	-0.994	0.32	0.997
Q13627	DYRK1A	DYRK1A	O75533	SF3B1	T434	PhosphoSitePlus	PARkLtAtPtPLGGM	0.262	0.653	0.514	0.997
Q9Y463	DYRK1B	DYRK1B	O75533	SF3B1	T434	PhosphoSitePlus	PARkLtAtPtPLGGM	0.262	0.653	0.514	0.997
P24941	CDK2	CDK2	O75616	ERAL1	S173	PhosphoSitePlus	LDTPGIIsPGkQKRH	-0.648	-1.618	0.106	0.997
Q16539	P38A	MAPK14	O75676	RPS6KA4	S343	Signor	TRLEPVysPPGsPPP	0.292	0.727	0.467	0.997
Q16539	P38A	MAPK14	O75676	RPS6KA4	S347	Signor	PVysPPGsPPPGDPR	-0.048	-0.121	0.904	0.997
P06493	CDK1	CDK1	O94761	RECQL4	S251	PhosphoSitePlus	EVSIRVGsPQPSSSG	0.092	0.228	0.819	0.997
P24941	CDK2	CDK2	O94761	RECQL4	S251	PhosphoSitePlus	EVSIRVGsPQPSSSG	0.092	0.228	0.819	0.997
P06493	CDK1	CDK1	O94762	RECQL5	S727	PhosphoSitePlus	sAHYGGPsPEKKAKS	-0.148	-0.37	0.711	0.997
P17612	PKACA	PRKACA	O94763	URI1	S372	PhosphoSitePlus	AKRKRKNstGsGHsA	0.162	0.403	0.687	0.997
P23443	p70S6K	RPS6KB1	O94763	URI1	S372	PhosphoSitePlus	AKRKRKNstGsGHsA	0.162	0.403	0.687	0.997
P06493	CDK1	CDK1	O94782	USP1	S313	PhosphoSitePlus	AtsDtLEsPPKIIPK	-0.848	-2.117	0.0343	0.787
Q13315	ATM	ATM	O94874	UFL1	S462	PhosphoSitePlus	DDDsDDEsQssHtGK	-0.318	-0.795	0.427	0.997
P17612	PKACA	PRKACA	O94875	SORBS2	S259	PhosphoSitePlus	DFRKRRKsEPAVGPP	0.182	0.453	0.651	0.997
O95835	LATS1	LATS1	O94885	SASH1	S407	PhosphoSitePlus	LSHGRtCsFGGFDLT	0.302	0.752	0.452	0.997
P06493	CDK1	CDK1	O94901	SUN1	S48	PhosphoSitePlus	KLDPVFDsPRMSRRS	0.112	0.278	0.781	0.997
P06493	CDK1	CDK1	O94916	NFAT5	T135	Signor	tVQQHPstPkRHtVL	-0.668	-1.668	0.0953	0.997
Q00535	CDK5	CDK5	O94916	NFAT5	T135	PhosphoSitePlus	tVQQHPstPkRHtVL	-0.668	-1.668	0.0953	0.997
P28482	ERK2	MAPK1	O94953	KDM4B	S622	PhosphoSitePlus	LGRPPTRsPLsVVKQ	-0.188	-0.47	0.638	0.997
Q15418	p90RSK	RPS6KA1	O95071	UBR5	T637	PhosphoSitePlus	PYKRRRstPAPKEEE	0.252	0.628	0.53	0.997
P42345	mTOR	MTOR	O95163	ELP1	S1174	PhosphoSitePlus	SETSsVVsGSEMSGK	0.002	0.004	0.997	0.997
P06493	CDK1	CDK1	O95235	KIF20A	S532	PhosphoSitePlus	KEHsLQVsPSLEkGA	-0.798	-1.992	0.0463	0.864
P06493	CDK1	CDK1	O95235	KIF20A	S878	PhosphoSitePlus	RILRsRRsPLLKsGP	-1.558	-3.888	0.000101	0.0363
Q96GD4	AurB	AURKB	O95235	KIF20A	S878	PhosphoSitePlus	RILRsRRsPLLKsGP	-1.558	-3.888	0.000101	0.0363
Q13131	AMPKA1	PRKAA1	O95239	KIF4A	S801	PhosphoSitePlus	KLRRRtFsLTEVRGQ	0.602	1.501	0.133	0.997
Q96GD4	AurB	AURKB	O95239	KIF4A	S801	PhosphoSitePlus	KLRRRtFsLTEVRGQ	0.602	1.501	0.133	0.997
O14965	AurA	AURKA	O95239	KIF4A	T799	PhosphoSitePlus	PPKLRRRtFsLTEVR	-0.478	-1.194	0.233	0.997
Q96GD4	AurB	AURKB	O95239	KIF4A	T799	PhosphoSitePlus	PPKLRRRtFsLTEVR	-0.478	-1.194	0.233	0.997
P53350	PLK1	PLK1	O95251	KAT7	S57	PhosphoSitePlus	sQssQDssPVRNLQs	-1.378	-3.439	0.000583	0.106
P06493	CDK1	CDK1	O95251	KAT7	T88	PhosphoSitePlus	QQQPtPVtPkKYPLR	-0.338	-0.844	0.398	0.997
P24941	CDK2	CDK2	O95251	KAT7	T88	PhosphoSitePlus	QQQPtPVtPkKYPLR	-0.338	-0.844	0.398	0.997
P24941	CDK2	CDK2	O95295	SNAPIN	S133	PhosphoSitePlus	sGIyPPGsPGk____	-0.168	-0.42	0.674	0.997
P12931	Src	SRC	O95297	MPZL1	Y263	PhosphoSitePlus	NksEsVVyADIRKN_	-0.198	-0.495	0.62	0.997
P49137	MAPKAPK2	MAPKAPK2	O95453	PARN	S557	PhosphoSitePlus	NHyYRNNsFTAPsTV	0.342	0.852	0.394	0.997
Q9H4A3	WNK1	WNK1	O95747	OXSR1	S325	PhosphoSitePlus	VRRVPGssGRLHKtE	-0.328	-0.82	0.412	0.997
P42345	mTOR	MTOR	O95747	OXSR1	S339	PhosphoSitePlus	EDGGWEWsDDEFDEE	-0.408	-1.019	0.308	0.997
P49137	MAPKAPK2	MAPKAPK2	O95816	BAG2	S20	PhosphoSitePlus	GRFCRSSsMADRSSR	0.662	1.651	0.0988	0.997
P27361	ERK1	MAPK3	O95817	BAG3	S289	PhosphoSitePlus	RsstPLHsPsPIRVH	-0.458	-1.144	0.253	0.997
P42345	mTOR	MTOR	O95817	BAG3	S289	PhosphoSitePlus	RsstPLHsPsPIRVH	-0.458	-1.144	0.253	0.997
P27361	ERK1	MAPK3	O95817	BAG3	T285	PhosphoSitePlus	GsPARsstPLHsPsP	0.142	0.353	0.724	0.997
P42345	mTOR	MTOR	O95817	BAG3	T285	PhosphoSitePlus	GsPARsstPLHsPsP	0.142	0.353	0.724	0.997
O60285	NuaK1	NUAK1	O95835	LATS1	S464	PhosphoSitePlus	NIPVRsNsFNNPLGN	-0.168	-0.42	0.674	0.997
Q9H093	NuaK2	NUAK2	O95835	LATS1	S464	PhosphoSitePlus	NIPVRsNsFNNPLGN	-0.168	-0.42	0.674	0.997
P06493	CDK1	CDK1	O95835	LATS1	S613	PhosphoSitePlus	EKKQITtsPItVRKN	-0.178	-0.445	0.656	0.997
O14965	AurA	AURKA	O95983	MBD3	S85	PhosphoSitePlus	RQRVRyDssNQVKGk	0.132	0.328	0.743	0.997
P06493	CDK1	CDK1	O95997	PTTG1	S165	Signor	LFQLGPPsPVKMPsP	-0.718	-1.793	0.073	0.98
P27361	ERK1	MAPK3	O95997	PTTG1	S165	Signor	LFQLGPPsPVKMPsP	-0.718	-1.793	0.073	0.98
P28482	ERK2	MAPK1	O95997	PTTG1	S165	Signor	LFQLGPPsPVKMPsP	-0.718	-1.793	0.073	0.98
O14920	IKKB	IKBKB	O95999	BCL10	S138	PhosphoSitePlus	NNLsRsNsDEsNFsE	0.542	1.351	0.177	0.997
O96013	PAK4	PAK4	O96013	PAK4	S474	PhosphoSitePlus	kEVPRRKsLVGtPyW	0.152	0.378	0.705	0.997
Q15139	PRKD1	PRKD1	O96013	PAK4	S474	PhosphoSitePlus	kEVPRRKsLVGtPyW	0.152	0.378	0.705	0.997
Q15139	PRKD1	PRKD1	O96013	PAK4	S99	PhosphoSitePlus	MsVTRsNsLRRDsPP	-0.108	-0.271	0.787	0.997
Q9BZL6	PRKD2	PRKD2	O96013	PAK4	S99	PhosphoSitePlus	MsVTRsNsLRRDsPP	-0.108	-0.271	0.787	0.997
O96017	Chk2	CHEK2	O96017	CHEK2	S260	PhosphoSitePlus	KRKFAIGsAREADPA	0.582	1.451	0.147	0.997
O96017	Chk2	CHEK2	O96017	CHEK2	S379	PhosphoSitePlus	skILGEtsLMRtLCG	0.272	0.677	0.498	0.997
Q15759	P38B	MAPK11	P00533	EGFR	S1039	PhosphoSitePlus	tPLLSsLsAtsNNst	0.392	0.977	0.329	0.997
Q16539	P38A	MAPK14	P00533	EGFR	S1039	PhosphoSitePlus	tPLLSsLsAtsNNst	0.392	0.977	0.329	0.997
Q9UQM7	CAMK2A	CAMK2A	P00533	EGFR	S1064	Signor	sCPIkEDsFLQRyss	0.372	0.927	0.354	0.997
P27361	ERK1	MAPK3	P00533	EGFR	T693	PhosphoSitePlus	RELVEPLtPsGEAPN	0.442	1.102	0.271	0.997
P28482	ERK2	MAPK1	P00533	EGFR	T693	PhosphoSitePlus	RELVEPLtPsGEAPN	0.442	1.102	0.271	0.997
Q13237	PKG2	PRKG2	P00533	EGFR	T693	PhosphoSitePlus	RELVEPLtPsGEAPN	0.442	1.102	0.271	0.997
Q16539	P38A	MAPK14	P00533	EGFR	T693	PhosphoSitePlus	RELVEPLtPsGEAPN	0.442	1.102	0.271	0.997
P28482	ERK2	MAPK1	P00558	PGK1	S203	PhosphoSitePlus	yFAkALEsPERPFLA	-0.078	-0.196	0.845	0.997
P68400	CK2A1	CSNK2A1	P01106	MYC	S348	PhosphoSitePlus	KCtsPRssDtEENVk	0.392	0.977	0.329	0.997
P27361	ERK1	MAPK3	P01106	MYC	S62	PhosphoSitePlus	LLPtPPLsPsRRsGL	0.012	0.029	0.977	0.997
P28482	ERK2	MAPK1	P01106	MYC	S62	PhosphoSitePlus	LLPtPPLsPsRRsGL	0.012	0.029	0.977	0.997
P42345	mTOR	MTOR	P01106	MYC	S62	PhosphoSitePlus	LLPtPPLsPsRRsGL	0.012	0.029	0.977	0.997
P45983	JNK1 iso2	MAPK8	P01106	MYC	S62	PhosphoSitePlus	LLPtPPLsPsRRsGL	0.012	0.029	0.977	0.997
P45984	JNK2 iso2	MAPK9	P01106	MYC	S62	PhosphoSitePlus	LLPtPPLsPsRRsGL	0.012	0.029	0.977	0.997
P49841	GSK3B	GSK3B	P01106	MYC	S62	PhosphoSitePlus	LLPtPPLsPsRRsGL	0.012	0.029	0.977	0.997
P53350	PLK1	PLK1	P01106	MYC	S62	PhosphoSitePlus	LLPtPPLsPsRRsGL	0.012	0.029	0.977	0.997
P53779	JNK3	MAPK10	P01106	MYC	S62	PhosphoSitePlus	LLPtPPLsPsRRsGL	0.012	0.029	0.977	0.997
Q00535	CDK5	CDK5	P01106	MYC	S62	PhosphoSitePlus	LLPtPPLsPsRRsGL	0.012	0.029	0.977	0.997
Q13164	ERK5	MAPK7	P01106	MYC	S62	PhosphoSitePlus	LLPtPPLsPsRRsGL	0.012	0.029	0.977	0.997
P45983	JNK1 iso2	MAPK8	P01106	MYC	S71	PhosphoSitePlus	sRRsGLCsPSyVAVt	0.392	0.977	0.329	0.997
P45984	JNK2 iso2	MAPK9	P01106	MYC	S71	PhosphoSitePlus	sRRsGLCsPSyVAVt	0.392	0.977	0.329	0.997
P53779	JNK3	MAPK10	P01106	MYC	S71	PhosphoSitePlus	sRRsGLCsPSyVAVt	0.392	0.977	0.329	0.997
O60885	BRD4	BRD4	P01106	MYC	T58	Signor	kkFELLPtPPLsPsR	0.292	0.727	0.467	0.997
P28482	ERK2	MAPK1	P01106	MYC	T58	PhosphoSitePlus	kkFELLPtPPLsPsR	0.292	0.727	0.467	0.997
P49840	GSK3A	GSK3A	P01106	MYC	T58	PhosphoSitePlus	kkFELLPtPPLsPsR	0.292	0.727	0.467	0.997
P49841	GSK3B	GSK3B	P01106	MYC	T58	PhosphoSitePlus	kkFELLPtPPLsPsR	0.292	0.727	0.467	0.997
P53779	JNK3	MAPK10	P01106	MYC	T58	PhosphoSitePlus	kkFELLPtPPLsPsR	0.292	0.727	0.467	0.997
P06493	CDK1	CDK1	P02545	LMNA	S22	PhosphoSitePlus	QAsstPLsPtRItRL	-0.018	-0.046	0.963	0.997
Q05655	PKCD	PRKCD	P02545	LMNA	S22	PhosphoSitePlus	QAsstPLsPtRItRL	-0.018	-0.046	0.963	0.997
P31749	Akt1	AKT1	P02545	LMNA	S301	PhosphoSitePlus	QsRIRIDsLsAQLsQ	0.432	1.077	0.282	0.997
P06493	CDK1	CDK1	P02545	LMNA	S390	PhosphoSitePlus	EEErLRLsPsPtsQR	-0.268	-0.67	0.503	0.997
P06493	CDK1	CDK1	P02545	LMNA	S392	PhosphoSitePlus	ErLRLsPsPtsQRsR	-0.188	-0.47	0.638	0.997
Q00535	CDK5	CDK5	P02545	LMNA	S392	PhosphoSitePlus	ErLRLsPsPtsQRsR	-0.188	-0.47	0.638	0.997
P17252	PKCA	PRKCA	P02545	LMNA	S403	Signor	QRsRGRAssHssQtQ	-0.498	-1.244	0.214	0.997
P17252	PKCA	PRKCA	P02545	LMNA	S404	Signor	RsRGRAssHssQtQG	-0.878	-2.192	0.0284	0.737
P31749	Akt1	AKT1	P02545	LMNA	S404	PhosphoSitePlus	RsRGRAssHssQtQG	-0.878	-2.192	0.0284	0.737
P06493	CDK1	CDK1	P02545	LMNA	T19	PhosphoSitePlus	sGAQAsstPLsPtRI	-0.428	-1.069	0.285	0.997
P17252	PKCA	PRKCA	P04049	RAF1	S233	Signor	VSSQHrystPHAFtF	0.042	0.104	0.917	0.997
P17612	PKACA	PRKACA	P04049	RAF1	S233	Signor	VSSQHrystPHAFtF	0.042	0.104	0.917	0.997
O95835	LATS1	LATS1	P04049	RAF1	S259	PhosphoSitePlus	sQRQRststPNVHMV	0.092	0.228	0.819	0.997
P04049	RAF1	RAF1	P04049	RAF1	S259	PhosphoSitePlus	sQRQRststPNVHMV	0.092	0.228	0.819	0.997
P17612	PKACA	PRKACA	P04049	RAF1	S259	PhosphoSitePlus	sQRQRststPNVHMV	0.092	0.228	0.819	0.997
P31749	Akt1	AKT1	P04049	RAF1	S259	Signor	sQRQRststPNVHMV	0.092	0.228	0.819	0.997
Q13131	AMPKA1	PRKAA1	P04049	RAF1	S259	PhosphoSitePlus	sQRQRststPNVHMV	0.092	0.228	0.819	0.997
P28482	ERK2	MAPK1	P04049	RAF1	S29	Signor	FDGSSCIsPtIVQQF	-0.348	-0.869	0.385	0.997
P27361	ERK1	MAPK3	P04049	RAF1	S301	PhosphoSitePlus	sssPNNLsPtGWsQP	0.042	0.104	0.917	0.997
P28482	ERK2	MAPK1	P04049	RAF1	S301	Signor	sssPNNLsPtGWsQP	0.042	0.104	0.917	0.997
P31749	Akt1	AKT1	P04150	NR3C1	S134	PhosphoSitePlus	ANLNRstsVPENPkS	0.982	2.449	0.0143	0.546
Q16539	P38A	MAPK14	P04150	NR3C1	S134	PhosphoSitePlus	ANLNRstsVPENPkS	0.982	2.449	0.0143	0.546
O14965	AurA	AURKA	P04637	TP53	S315	PhosphoSitePlus	LPNNtsssPQPkkkP	1.232	3.073	0.00212	0.213
P06493	CDK1	CDK1	P04637	TP53	S315	PhosphoSitePlus	LPNNtsssPQPkkkP	1.232	3.073	0.00212	0.213
P24941	CDK2	CDK2	P04637	TP53	S315	PhosphoSitePlus	LPNNtsssPQPkkkP	1.232	3.073	0.00212	0.213
P50750	CDK9	CDK9	P04637	TP53	S315	PhosphoSitePlus	LPNNtsssPQPkkkP	1.232	3.073	0.00212	0.213
P51955	NEK2	NEK2	P04637	TP53	S315	PhosphoSitePlus	LPNNtsssPQPkkkP	1.232	3.073	0.00212	0.213
P23443	p70S6K	RPS6KB1	P04792	HSPB1	S15	Signor	FsLLrGPsWDPFrDW	-0.548	-1.368	0.171	0.997
P49137	MAPKAPK2	MAPKAPK2	P04792	HSPB1	S15	PhosphoSitePlus	FsLLrGPsWDPFrDW	-0.548	-1.368	0.171	0.997
Q13976	PKG1 iso2	PRKG1	P04792	HSPB1	S15	PhosphoSitePlus	FsLLrGPsWDPFrDW	-0.548	-1.368	0.171	0.997
Q16644	MAPKAPK3	MAPKAPK3	P04792	HSPB1	S15	Signor	FsLLrGPsWDPFrDW	-0.548	-1.368	0.171	0.997
P17612	PKACA	PRKACA	P04792	HSPB1	S82	PhosphoSitePlus	RALsRQLssGVsEIr	0.272	0.677	0.498	0.997
P23443	p70S6K	RPS6KB1	P04792	HSPB1	S82	Signor	RALsRQLssGVsEIr	0.272	0.677	0.498	0.997
P31749	Akt1	AKT1	P04792	HSPB1	S82	PhosphoSitePlus	RALsRQLssGVsEIr	0.272	0.677	0.498	0.997
P31751	Akt2	AKT2	P04792	HSPB1	S82	Signor	RALsRQLssGVsEIr	0.272	0.677	0.498	0.997
P49137	MAPKAPK2	MAPKAPK2	P04792	HSPB1	S82	PhosphoSitePlus	RALsRQLssGVsEIr	0.272	0.677	0.498	0.997
Q13237	PKG2	PRKG2	P04792	HSPB1	S82	Signor	RALsRQLssGVsEIr	0.272	0.677	0.498	0.997
Q13976	PKG1 iso2	PRKG1	P04792	HSPB1	S82	PhosphoSitePlus	RALsRQLssGVsEIr	0.272	0.677	0.498	0.997
Q15139	PRKD1	PRKD1	P04792	HSPB1	S82	PhosphoSitePlus	RALsRQLssGVsEIr	0.272	0.677	0.498	0.997
Q16644	MAPKAPK3	MAPKAPK3	P04792	HSPB1	S82	Signor	RALsRQLssGVsEIr	0.272	0.677	0.498	0.997
Q9UBS0	P70S6KB	RPS6KB2	P04792	HSPB1	S82	PhosphoSitePlus	RALsRQLssGVsEIr	0.272	0.677	0.498	0.997
Q9Y243	Akt3	AKT3	P04792	HSPB1	S82	Signor	RALsRQLssGVsEIr	0.272	0.677	0.498	0.997
P17252	PKCA	PRKCA	P05023	ATP1A1	S16	Signor	kyEPAAVsEQGDkKG	0.272	0.677	0.498	0.997
P28482	ERK2	MAPK1	P05023	ATP1A1	S16	Signor	kyEPAAVsEQGDkKG	0.272	0.677	0.498	0.997
Q05513	PKCZ	PRKCZ	P05023	ATP1A1	S16	Signor	kyEPAAVsEQGDkKG	0.272	0.677	0.498	0.997
P12931	Src	SRC	P05023	ATP1A1	Y260	PhosphoSitePlus	tARGIVVytGDrtVM	-0.178	-0.445	0.656	0.997
P17252	PKCA	PRKCA	P05114	HMGN1	S25	Signor	kRRsARLsAkPPAkV	-0.068	-0.171	0.864	0.997
P51812	RSK2	RPS6KA3	P05114	HMGN1	S25	Signor	kRRsARLsAkPPAkV	-0.068	-0.171	0.864	0.997
O75582	MSK1	RPS6KA5	P05114	HMGN1	S7	Signor	_MPkRkVssAEGAAk	1.702	4.245	2.18e-05	0.0135
O75676	MSK2	RPS6KA4	P05114	HMGN1	S7	Signor	_MPkRkVssAEGAAk	1.702	4.245	2.18e-05	0.0135
P17612	PKACA	PRKACA	P05114	HMGN1	S7	Signor	_MPkRkVssAEGAAk	1.702	4.245	2.18e-05	0.0135
P51812	RSK2	RPS6KA3	P05114	HMGN1	S7	Signor	_MPkRkVssAEGAAk	1.702	4.245	2.18e-05	0.0135
P68400	CK2A1	CSNK2A1	P05114	HMGN1	S7	PhosphoSitePlus	_MPkRkVssAEGAAk	1.702	4.245	2.18e-05	0.0135
P68400	CK2A1	CSNK2A1	P05114	HMGN1	S8	PhosphoSitePlus	MPkRkVssAEGAAkE	-0.148	-0.37	0.711	0.997
P68400	CK2A1	CSNK2A1	P05114	HMGN1	S86	PhosphoSitePlus	GEtktEEsPAsDEAG	0.942	2.349	0.0188	0.616
P68400	CK2A1	CSNK2A1	P05114	HMGN1	S89	PhosphoSitePlus	ktEEsPAsDEAGEkE	0.572	1.426	0.154	0.997
P49840	GSK3A	GSK3A	P05412	JUN	S243	Signor	PGEtPPLsPIDMEsQ	0.372	0.927	0.354	0.997
P49841	GSK3B	GSK3B	P05412	JUN	S243	PhosphoSitePlus	PGEtPPLsPIDMEsQ	0.372	0.927	0.354	0.997
P68400	CK2A1	CSNK2A1	P05412	JUN	S243	PhosphoSitePlus	PGEtPPLsPIDMEsQ	0.372	0.927	0.354	0.997
Q92630	DYRK2	DYRK2	P05412	JUN	S243	Signor	PGEtPPLsPIDMEsQ	0.372	0.927	0.354	0.997
P27361	ERK1	MAPK3	P05412	JUN	S63	PhosphoSitePlus	kNsDLLtsPDVGLLk	0.002	0.004	0.997	0.997
P28482	ERK2	MAPK1	P05412	JUN	S63	PhosphoSitePlus	kNsDLLtsPDVGLLk	0.002	0.004	0.997	0.997
P45983	JNK1 iso2	MAPK8	P05412	JUN	S63	PhosphoSitePlus	kNsDLLtsPDVGLLk	0.002	0.004	0.997	0.997
P45984	JNK2 iso2	MAPK9	P05412	JUN	S63	PhosphoSitePlus	kNsDLLtsPDVGLLk	0.002	0.004	0.997	0.997
P53779	JNK3	MAPK10	P05412	JUN	S63	Signor	kNsDLLtsPDVGLLk	0.002	0.004	0.997	0.997
Q00526	CDK3	CDK3	P05412	JUN	S63	PhosphoSitePlus	kNsDLLtsPDVGLLk	0.002	0.004	0.997	0.997
Q15139	PRKD1	PRKD1	P05412	JUN	S63	PhosphoSitePlus	kNsDLLtsPDVGLLk	0.002	0.004	0.997	0.997
Q8TD08	ERK7	MAPK15	P05412	JUN	S63	PhosphoSitePlus	kNsDLLtsPDVGLLk	0.002	0.004	0.997	0.997
Q96KB5	PBK	PBK	P05412	JUN	S63	PhosphoSitePlus	kNsDLLtsPDVGLLk	0.002	0.004	0.997	0.997
Q99986	VRK1	VRK1	P05412	JUN	S63	PhosphoSitePlus	kNsDLLtsPDVGLLk	0.002	0.004	0.997	0.997
Q9H4B4	PLK3	PLK3	P05412	JUN	S63	PhosphoSitePlus	kNsDLLtsPDVGLLk	0.002	0.004	0.997	0.997
P68400	CK2A1	CSNK2A1	P05455	SSB	S366	PhosphoSitePlus	GkktKFAsDDEHDEH	0.122	0.303	0.762	0.997
P06493	CDK1	CDK1	P05783	KRT18	S34	Signor	rPVssAAsVyAGAGG	0.242	0.603	0.547	0.997
P06493	CDK1	CDK1	P06400	RB1	S249	PhosphoSitePlus	AVIPINGsPRtPRRG	-0.238	-0.595	0.552	0.997
P11802	CDK4	CDK4	P06400	RB1	S249	Signor	AVIPINGsPRtPRRG	-0.238	-0.595	0.552	0.997
P24941	CDK2	CDK2	P06400	RB1	S249	PhosphoSitePlus	AVIPINGsPRtPRRG	-0.238	-0.595	0.552	0.997
Q16539	P38A	MAPK14	P06400	RB1	S249	PhosphoSitePlus	AVIPINGsPRtPRRG	-0.238	-0.595	0.552	0.997
P11802	CDK4	CDK4	P06400	RB1	S608	PhosphoSitePlus	tAADMyLsPVRsPKK	0.332	0.827	0.408	0.997
P24941	CDK2	CDK2	P06400	RB1	S608	PhosphoSitePlus	tAADMyLsPVRsPKK	0.332	0.827	0.408	0.997
O14757	Chk1	CHEK1	P06400	RB1	S612	PhosphoSitePlus	MyLsPVRsPKKKGsT	-0.908	-2.267	0.0234	0.674
O96017	Chk2	CHEK2	P06400	RB1	S612	PhosphoSitePlus	MyLsPVRsPKKKGsT	-0.908	-2.267	0.0234	0.674
P11802	CDK4	CDK4	P06400	RB1	S612	PhosphoSitePlus	MyLsPVRsPKKKGsT	-0.908	-2.267	0.0234	0.674
P24941	CDK2	CDK2	P06400	RB1	S612	PhosphoSitePlus	MyLsPVRsPKKKGsT	-0.908	-2.267	0.0234	0.674
Q00534	CDK6	CDK6	P06400	RB1	S612	PhosphoSitePlus	MyLsPVRsPKKKGsT	-0.908	-2.267	0.0234	0.674
P11802	CDK4	CDK4	P06400	RB1	S788	PhosphoSitePlus	PIPHIPrsPykFPss	-0.408	-1.019	0.308	0.997
Q00534	CDK6	CDK6	P06400	RB1	S788	PhosphoSitePlus	PIPHIPrsPykFPss	-0.408	-1.019	0.308	0.997
P11802	CDK4	CDK4	P06400	RB1	S795	PhosphoSitePlus	sPykFPssPLrIPGG	-0.598	-1.493	0.135	0.997
P24941	CDK2	CDK2	P06400	RB1	S795	PhosphoSitePlus	sPykFPssPLrIPGG	-0.598	-1.493	0.135	0.997
P50750	CDK9	CDK9	P06400	RB1	S795	PhosphoSitePlus	sPykFPssPLrIPGG	-0.598	-1.493	0.135	0.997
Q00534	CDK6	CDK6	P06400	RB1	S795	PhosphoSitePlus	sPykFPssPLrIPGG	-0.598	-1.493	0.135	0.997
Q00535	CDK5	CDK5	P06400	RB1	S795	PhosphoSitePlus	sPykFPssPLrIPGG	-0.598	-1.493	0.135	0.997
Q07002	CDK18	CDK18	P06400	RB1	S795	PhosphoSitePlus	sPykFPssPLrIPGG	-0.598	-1.493	0.135	0.997
P06493	CDK1	CDK1	P06400	RB1	S807	PhosphoSitePlus	PGGNIyIsPLksPyk	-0.208	-0.52	0.603	0.997
P11802	CDK4	CDK4	P06400	RB1	S807	PhosphoSitePlus	PGGNIyIsPLksPyk	-0.208	-0.52	0.603	0.997
P24941	CDK2	CDK2	P06400	RB1	S807	PhosphoSitePlus	PGGNIyIsPLksPyk	-0.208	-0.52	0.603	0.997
P50750	CDK9	CDK9	P06400	RB1	S807	PhosphoSitePlus	PGGNIyIsPLksPyk	-0.208	-0.52	0.603	0.997
Q00526	CDK3	CDK3	P06400	RB1	S807	PhosphoSitePlus	PGGNIyIsPLksPyk	-0.208	-0.52	0.603	0.997
Q00534	CDK6	CDK6	P06400	RB1	S807	PhosphoSitePlus	PGGNIyIsPLksPyk	-0.208	-0.52	0.603	0.997
Q00535	CDK5	CDK5	P06400	RB1	S807	PhosphoSitePlus	PGGNIyIsPLksPyk	-0.208	-0.52	0.603	0.997
Q07002	CDK18	CDK18	P06400	RB1	S807	PhosphoSitePlus	PGGNIyIsPLksPyk	-0.208	-0.52	0.603	0.997
P06493	CDK1	CDK1	P06400	RB1	T252	PhosphoSitePlus	PINGsPRtPRRGQNR	-0.118	-0.296	0.768	0.997
P11802	CDK4	CDK4	P06400	RB1	T252	PhosphoSitePlus	PINGsPRtPRRGQNR	-0.118	-0.296	0.768	0.997
P24941	CDK2	CDK2	P06400	RB1	T252	PhosphoSitePlus	PINGsPRtPRRGQNR	-0.118	-0.296	0.768	0.997
Q16539	P38A	MAPK14	P06400	RB1	T252	PhosphoSitePlus	PINGsPRtPRRGQNR	-0.118	-0.296	0.768	0.997
P11802	CDK4	CDK4	P06400	RB1	T356	PhosphoSitePlus	DsFEtQRtPRksNLD	-0.828	-2.067	0.0387	0.814
P24941	CDK2	CDK2	P06400	RB1	T356	PhosphoSitePlus	DsFEtQRtPRksNLD	-0.828	-2.067	0.0387	0.814
P06493	CDK1	CDK1	P06400	RB1	T373	PhosphoSitePlus	VNVIPPHtPVRTVMN	-0.408	-1.019	0.308	0.997
P11802	CDK4	CDK4	P06400	RB1	T373	PhosphoSitePlus	VNVIPPHtPVRTVMN	-0.408	-1.019	0.308	0.997
P24941	CDK2	CDK2	P06400	RB1	T373	PhosphoSitePlus	VNVIPPHtPVRTVMN	-0.408	-1.019	0.308	0.997
P24941	CDK2	CDK2	P06400	RB1	T821	PhosphoSitePlus	kIsEGLPtPtkMtPR	-0.188	-0.47	0.638	0.997
Q00534	CDK6	CDK6	P06400	RB1	T821	PhosphoSitePlus	kIsEGLPtPtkMtPR	-0.188	-0.47	0.638	0.997
P11802	CDK4	CDK4	P06400	RB1	T826	PhosphoSitePlus	LPtPtkMtPRsRILV	0.052	0.129	0.898	0.997
P24941	CDK2	CDK2	P06400	RB1	T826	PhosphoSitePlus	LPtPtkMtPRsRILV	0.052	0.129	0.898	0.997
Q00534	CDK6	CDK6	P06400	RB1	T826	PhosphoSitePlus	LPtPtkMtPRsRILV	0.052	0.129	0.898	0.997
Q16539	P38A	MAPK14	P06400	RB1	T841	PhosphoSitePlus	sIGEsFGtsEkFQkI	-0.648	-1.618	0.106	0.997
P41279	Cot	MAP3K8	P06493	CDK1	T161	PhosphoSitePlus	GIPIRVytHEVVTLW	-0.368	-0.919	0.358	0.997
P50613	CDK7	CDK7	P06493	CDK1	T161	PhosphoSitePlus	GIPIRVytHEVVTLW	-0.368	-0.919	0.358	0.997
Q16539	P38A	MAPK14	P06702	S100A9	T113	PhosphoSitePlus	KPGLGEGtP______	0.192	0.478	0.633	0.997
O14965	AurA	AURKA	P06748	NPM1	S125	PhosphoSitePlus	AVEEDAEsEDEEEED	-0.758	-1.892	0.0584	0.931
P68400	CK2A1	CSNK2A1	P06748	NPM1	S125	PhosphoSitePlus	AVEEDAEsEDEEEED	-0.758	-1.892	0.0584	0.931
Q13535	ATR	ATR	P06748	NPM1	S125	PhosphoSitePlus	AVEEDAEsEDEEEED	-0.758	-1.892	0.0584	0.931
Q96GD4	AurB	AURKB	P06748	NPM1	S125	PhosphoSitePlus	AVEEDAEsEDEEEED	-0.758	-1.892	0.0584	0.931
O00311	CDC7	CDC7	P06748	NPM1	S137	PhosphoSitePlus	EEDVkLLsIsGkRsA	-0.198	-0.495	0.62	0.997
P06493	CDK1	CDK1	P06748	NPM1	S70	PhosphoSitePlus	EAMNyEGsPIkVtLA	0.812	2.025	0.0429	0.839
P24941	CDK2	CDK2	P06748	NPM1	S70	PhosphoSitePlus	EAMNyEGsPIkVtLA	0.812	2.025	0.0429	0.839
P51955	NEK2	NEK2	P06748	NPM1	S70	PhosphoSitePlus	EAMNyEGsPIkVtLA	0.812	2.025	0.0429	0.839
O00311	CDC7	CDC7	P06748	NPM1	T199	PhosphoSitePlus	VkKsIrDtPAkNAQK	-0.768	-1.917	0.0552	0.911
P06493	CDK1	CDK1	P06748	NPM1	T199	PhosphoSitePlus	VkKsIrDtPAkNAQK	-0.768	-1.917	0.0552	0.911
P24941	CDK2	CDK2	P06748	NPM1	T199	PhosphoSitePlus	VkKsIrDtPAkNAQK	-0.768	-1.917	0.0552	0.911
P41279	Cot	MAP3K8	P06748	NPM1	T199	PhosphoSitePlus	VkKsIrDtPAkNAQK	-0.768	-1.917	0.0552	0.911
Q00534	CDK6	CDK6	P06748	NPM1	T199	PhosphoSitePlus	VkKsIrDtPAkNAQK	-0.768	-1.917	0.0552	0.911
P06493	CDK1	CDK1	P06748	NPM1	T219	PhosphoSitePlus	kDskPsstPRskGQE	-1.068	-2.666	0.00768	0.408
P05771	PKCB iso2	PRKCB	P07355	ANXA2	S26	PhosphoSitePlus	tPPsAyGsVkAytNF	0.352	0.877	0.38	0.997
P17252	PKCA	PRKCA	P07355	ANXA2	S26	PhosphoSitePlus	tPPsAyGsVkAytNF	0.352	0.877	0.38	0.997
Q00535	CDK5	CDK5	P07814	EPRS1	S886	PhosphoSitePlus	LsQssDssPtRNsEP	0.092	0.228	0.819	0.997
P68400	CK2A1	CSNK2A1	P07900	HSP90AA1	S231	Signor	kERDkEVsDDEAEEk	0.482	1.201	0.23	0.997
P68400	CK2A1	CSNK2A1	P07900	HSP90AA1	S263	PhosphoSitePlus	PEIEDVGsDEEEEKK	-0.318	-0.795	0.427	0.997
P48729	CK1A	CSNK1A1	P07910	HNRNPC	S253	PhosphoSitePlus	EtNVkMEsEGGADDs	0.792	1.975	0.0483	0.879
P19784	CK2A2	CSNK2A2	P07910	HNRNPC	S260	Signor	sEGGADDsAEEGDLL	0.942	2.349	0.0188	0.616
P48729	CK1A	CSNK1A1	P07910	HNRNPC	S260	PhosphoSitePlus	sEGGADDsAEEGDLL	0.942	2.349	0.0188	0.616
P68400	CK2A1	CSNK2A1	P07910	HNRNPC	S260	PhosphoSitePlus	sEGGADDsAEEGDLL	0.942	2.349	0.0188	0.616
P78368	CK1G2	CSNK1G2	P07948	LYN	S13	PhosphoSitePlus	SKGkDsLsDDGVDLk	0.152	0.378	0.705	0.997
Q9HCP0	CK1G1	CSNK1G1	P07948	LYN	S13	PhosphoSitePlus	SKGkDsLsDDGVDLk	0.152	0.378	0.705	0.997
Q9Y6M4	CK1G3	CSNK1G3	P07948	LYN	S13	PhosphoSitePlus	SKGkDsLsDDGVDLk	0.152	0.378	0.705	0.997
Q16539	P38A	MAPK14	P07954	FH	T90	PhosphoSitePlus	GVtERMPtPVIkAFG	-0.098	-0.246	0.806	0.997
P24941	CDK2	CDK2	P08047	SP1	S59	Signor	GGQEsQPsPLALLAA	0.722	1.8	0.0718	0.98
P27361	ERK1	MAPK3	P08047	SP1	S59	PhosphoSitePlus	GGQEsQPsPLALLAA	0.722	1.8	0.0718	0.98
P28482	ERK2	MAPK1	P08047	SP1	S59	PhosphoSitePlus	GGQEsQPsPLALLAA	0.722	1.8	0.0718	0.98
P41743	PKCI	PRKCI	P08047	SP1	S59	PhosphoSitePlus	GGQEsQPsPLALLAA	0.722	1.8	0.0718	0.98
P68400	CK2A1	CSNK2A1	P08238	HSP90AB1	S226	PhosphoSitePlus	kEREKEIsDDEAEEE	-0.068	-0.171	0.864	0.997
Q96GD4	AurB	AURKB	P08238	HSP90AB1	S452	PhosphoSitePlus	stNRRRLsELLRyHt	-0.558	-1.393	0.163	0.997
O15530	PDK1	PDPK1	P08559	PDHA1	S293	PhosphoSitePlus	TYRyHGHsMsDPGVs	0.702	1.75	0.0801	0.997
Q15118	PDHK1	PDK1	P08559	PDHA1	S293	PhosphoSitePlus	TYRyHGHsMsDPGVs	0.702	1.75	0.0801	0.997
Q15119	PDHK2	PDK2	P08559	PDHA1	S293	PhosphoSitePlus	TYRyHGHsMsDPGVs	0.702	1.75	0.0801	0.997
Q15120	PDHK3	PDK3	P08559	PDHA1	S293	PhosphoSitePlus	TYRyHGHsMsDPGVs	0.702	1.75	0.0801	0.997
Q16654	PDHK4	PDK4	P08559	PDHA1	S293	PhosphoSitePlus	TYRyHGHsMsDPGVs	0.702	1.75	0.0801	0.997
P24941	CDK2	CDK2	P08621	SNRNP70	S226	PhosphoSitePlus	yDERPGPsPLPHRDR	0.262	0.653	0.514	0.997
P17252	PKCA	PRKCA	P08670	VIM	S10	PhosphoSitePlus	trsVssssyrrMFGG	-0.238	-0.595	0.552	0.997
P17252	PKCA	PRKCA	P08670	VIM	S22	Signor	FGGPGtAsrPsssrs	-0.108	-0.271	0.787	0.997
P17612	PKACA	PRKACA	P08670	VIM	S25	Signor	PGtAsrPsssrsyVt	-0.488	-1.219	0.223	0.997
P17252	PKCA	PRKCA	P08670	VIM	S34	Signor	srsyVttstrtysLG	-0.368	-0.919	0.358	0.997
P17252	PKCA	PRKCA	P08670	VIM	S39	Signor	ttstrtysLGsALrP	0.902	2.249	0.0245	0.69
P17612	PKACA	PRKACA	P08670	VIM	S39	PhosphoSitePlus	ttstrtysLGsALrP	0.902	2.249	0.0245	0.69
P31749	Akt1	AKT1	P08670	VIM	S39	PhosphoSitePlus	ttstrtysLGsALrP	0.902	2.249	0.0245	0.69
Q13153	PAK1	PAK1	P08670	VIM	S39	PhosphoSitePlus	ttstrtysLGsALrP	0.902	2.249	0.0245	0.69
Q13177	PAK2	PAK2	P08670	VIM	S39	Signor	ttstrtysLGsALrP	0.902	2.249	0.0245	0.69
P17252	PKCA	PRKCA	P08670	VIM	S42	Signor	trtysLGsALrPsts	-0.478	-1.194	0.233	0.997
P78527	DNAPK	PRKDC	P08670	VIM	S430	PhosphoSitePlus	LREtNLDsLPLVDtH	0.142	0.353	0.724	0.997
P00540	MOS	MOS	P08670	VIM	S459	PhosphoSitePlus	GQVINEtsQHHDDLE	-0.228	-0.57	0.569	0.997
P78527	DNAPK	PRKDC	P08670	VIM	S459	PhosphoSitePlus	GQVINEtsQHHDDLE	-0.228	-0.57	0.569	0.997
P17612	PKACA	PRKACA	P08670	VIM	S47	Signor	LGsALrPstsrsLyA	-0.158	-0.395	0.693	0.997
P17252	PKCA	PRKCA	P08670	VIM	S5	PhosphoSitePlus	___MStrsVssssyr	0.492	1.226	0.22	0.997
P17252	PKCA	PRKCA	P08670	VIM	S51	Signor	LrPstsrsLyAssPG	0.112	0.278	0.781	0.997
P17612	PKACA	PRKACA	P08670	VIM	S51	Signor	LrPstsrsLyAssPG	0.112	0.278	0.781	0.997
Q13153	PAK1	PAK1	P08670	VIM	S51	PhosphoSitePlus	LrPstsrsLyAssPG	0.112	0.278	0.781	0.997
P06493	CDK1	CDK1	P08670	VIM	S56	PhosphoSitePlus	srsLyAssPGGVyAt	-0.508	-1.269	0.205	0.997
P53350	PLK1	PLK1	P08670	VIM	S56	PhosphoSitePlus	srsLyAssPGGVyAt	-0.508	-1.269	0.205	0.997
P78527	DNAPK	PRKDC	P08670	VIM	S56	PhosphoSitePlus	srsLyAssPGGVyAt	-0.508	-1.269	0.205	0.997
Q00535	CDK5	CDK5	P08670	VIM	S56	PhosphoSitePlus	srsLyAssPGGVyAt	-0.508	-1.269	0.205	0.997
Q13153	PAK1	PAK1	P08670	VIM	S56	PhosphoSitePlus	srsLyAssPGGVyAt	-0.508	-1.269	0.205	0.997
P17252	PKCA	PRKCA	P08670	VIM	S7	PhosphoSitePlus	_MStrsVssssyrrM	0.432	1.077	0.282	0.997
P17612	PKACA	PRKACA	P08670	VIM	S7	Signor	_MStrsVssssyrrM	0.432	1.077	0.282	0.997
P17612	PKACA	PRKACA	P08670	VIM	S72	PhosphoSitePlus	ssAVrLrssVPGVRL	0.312	0.777	0.437	0.997
Q13464	ROCK1	ROCK1	P08670	VIM	S72	PhosphoSitePlus	ssAVrLrssVPGVRL	0.312	0.777	0.437	0.997
P17612	PKACA	PRKACA	P08670	VIM	S73	PhosphoSitePlus	sAVrLrssVPGVRLL	-0.198	-0.495	0.62	0.997
Q13153	PAK1	PAK1	P08670	VIM	S73	PhosphoSitePlus	sAVrLrssVPGVRLL	-0.198	-0.495	0.62	0.997
Q13177	PAK2	PAK2	P08670	VIM	S73	Signor	sAVrLrssVPGVRLL	-0.198	-0.495	0.62	0.997
Q96GD4	AurB	AURKB	P08670	VIM	S73	PhosphoSitePlus	sAVrLrssVPGVRLL	-0.198	-0.495	0.62	0.997
P53350	PLK1	PLK1	P08670	VIM	S83	PhosphoSitePlus	GVRLLQDsVdFsLAd	0.032	0.079	0.937	0.997
Q13557	CAMK2D	CAMK2D	P08670	VIM	S83	Signor	GVRLLQDsVdFsLAd	0.032	0.079	0.937	0.997
Q9UQM7	CAMK2A	CAMK2A	P08670	VIM	S83	PhosphoSitePlus	GVRLLQDsVdFsLAd	0.032	0.079	0.937	0.997
P17252	PKCA	PRKCA	P08670	VIM	S9	PhosphoSitePlus	StrsVssssyrrMFG	0.202	0.503	0.615	0.997
P17612	PKACA	PRKACA	P09651	HNRNPA1	S199	PhosphoSitePlus	sQrGrsGsGNFGGGr	-1.498	-3.739	0.000185	0.0532
P31749	Akt1	AKT1	P09651	HNRNPA1	S199	PhosphoSitePlus	sQrGrsGsGNFGGGr	-1.498	-3.739	0.000185	0.0532
P68400	CK2A1	CSNK2A1	P09651	HNRNPA1	S199	PhosphoSitePlus	sQrGrsGsGNFGGGr	-1.498	-3.739	0.000185	0.0532
Q9BUB5	Mnk1 iso2	MKNK1	P09651	HNRNPA1	S362	PhosphoSitePlus	GGyGGssssssyGsG	0.002	0.004	0.997	0.997
Q9BUB5	Mnk1 iso2	MKNK1	P09651	HNRNPA1	S364	PhosphoSitePlus	yGGssssssyGsGrr	-0.098	-0.246	0.806	0.997
Q9UBS0	P70S6KB	RPS6KB2	P09651	HNRNPA1	S4	PhosphoSitePlus	____MsksEsPkEPE	0.132	0.328	0.743	0.997
Q9UBS0	P70S6KB	RPS6KB2	P09651	HNRNPA1	S6	PhosphoSitePlus	__MsksEsPkEPEQL	0.742	1.85	0.0643	0.96
P17252	PKCA	PRKCA	P09651	HNRNPA1	S95	Signor	RAVsREDsQRPGAHL	-0.048	-0.121	0.904	0.997
P06493	CDK1	CDK1	P0C1Z6	TFPT	S180	PhosphoSitePlus	PAPPEPGsPAPGEGP	-0.088	-0.221	0.825	0.997
P24941	CDK2	CDK2	P10244	MYBL2	T518	Signor	SMDNTPHtPtPFkNA	-0.218	-0.545	0.586	0.997
P24941	CDK2	CDK2	P10275	AR	S96	PhosphoSitePlus	QQQGEDGsPQAHRRG	-0.258	-0.645	0.519	0.997
P45983	JNK1 iso2	MAPK8	P10276	RARA	S461	PhosphoSitePlus	RSSPATHsP______	0.102	0.253	0.8	0.997
P50750	CDK9	CDK9	P10412	H1-4	S187	PhosphoSitePlus	KPKKAPKsPAKAkAV	0.192	0.478	0.633	0.997
P24941	CDK2	CDK2	P10412	H1-4	T146	PhosphoSitePlus	KkATGAAtPkKSAKK	-0.298	-0.745	0.456	0.997
P28482	ERK2	MAPK1	P10636	MAPT	S519	Signor	sGyssPGsPGtPGsR	-0.278	-0.695	0.487	0.997
P48730	CK1D	CSNK1D	P10636	MAPT	S519	Signor	sGyssPGsPGtPGsR	-0.278	-0.695	0.487	0.997
P49841	GSK3B	GSK3B	P10636	MAPT	S519	Signor	sGyssPGsPGtPGsR	-0.278	-0.695	0.487	0.997
P53778	P38G	MAPK12	P10636	MAPT	S519	Signor	sGyssPGsPGtPGsR	-0.278	-0.695	0.487	0.997
Q00535	CDK5	CDK5	P10636	MAPT	S519	Signor	sGyssPGsPGtPGsR	-0.278	-0.695	0.487	0.997
Q13627	DYRK1A	DYRK1A	P10636	MAPT	S519	Signor	sGyssPGsPGtPGsR	-0.278	-0.695	0.487	0.997
Q5TCY1	TTBK1	TTBK1	P10636	MAPT	S519	Signor	sGyssPGsPGtPGsR	-0.278	-0.695	0.487	0.997
P28482	ERK2	MAPK1	P10636	MAPT	S721	Signor	PVVsGDtsPRHLsNV	0.052	0.129	0.898	0.997
P48730	CK1D	CSNK1D	P10636	MAPT	S721	Signor	PVVsGDtsPRHLsNV	0.052	0.129	0.898	0.997
P49841	GSK3B	GSK3B	P10636	MAPT	S721	Signor	PVVsGDtsPRHLsNV	0.052	0.129	0.898	0.997
Q00535	CDK5	CDK5	P10636	MAPT	S721	Signor	PVVsGDtsPRHLsNV	0.052	0.129	0.898	0.997
Q13627	DYRK1A	DYRK1A	P10636	MAPT	S721	Signor	PVVsGDtsPRHLsNV	0.052	0.129	0.898	0.997
P49841	GSK3B	GSK3B	P10636	MAPT	T498	Signor	KtPPAPKtPPssGEP	0.122	0.303	0.762	0.997
P53778	P38G	MAPK12	P10636	MAPT	T498	Signor	KtPPAPKtPPssGEP	0.122	0.303	0.762	0.997
Q00535	CDK5	CDK5	P10636	MAPT	T498	Signor	KtPPAPKtPPssGEP	0.122	0.303	0.762	0.997
P17612	PKACA	PRKACA	P10636	MAPT	T548	Signor	KKVAVVRtPPKsPss	0.012	0.029	0.977	0.997
P49841	GSK3B	GSK3B	P10636	MAPT	T548	Signor	KKVAVVRtPPKsPss	0.012	0.029	0.977	0.997
P53778	P38G	MAPK12	P10636	MAPT	T548	Signor	KKVAVVRtPPKsPss	0.012	0.029	0.977	0.997
Q00535	CDK5	CDK5	P10636	MAPT	T548	Signor	KKVAVVRtPPKsPss	0.012	0.029	0.977	0.997
Q9UQM7	CAMK2A	CAMK2A	P10636	MAPT	T548	Signor	KKVAVVRtPPKsPss	0.012	0.029	0.977	0.997
P24941	CDK2	CDK2	P10644	PRKAR1A	S83	PhosphoSitePlus	DsREDEIsPPPPNPV	-0.008	-0.021	0.983	0.997
Q00536	CDK16	CDK16	P10644	PRKAR1A	S83	PhosphoSitePlus	DsREDEIsPPPPNPV	-0.008	-0.021	0.983	0.997
P17612	PKACA	PRKACA	P11137	MAP2	S1782	PhosphoSitePlus	GAEIItQsPGRssVA	0.092	0.228	0.819	0.997
P06493	CDK1	CDK1	P11387	TOP1	S112	PhosphoSitePlus	EKENGFssPPQIkDE	0.232	0.578	0.563	0.997
P06493	CDK1	CDK1	P11387	TOP1	S394	PhosphoSitePlus	SKDAkVPsPPPGHkW	0.312	0.777	0.437	0.997
O00311	CDC7	CDC7	P11388	TOP2A	S1213	PhosphoSitePlus	QMAEVLPsPRGQRVI	0.542	1.351	0.177	0.997
P06493	CDK1	CDK1	P11388	TOP2A	S1213	PhosphoSitePlus	QMAEVLPsPRGQRVI	0.542	1.351	0.177	0.997
P27361	ERK1	MAPK3	P11388	TOP2A	S1213	PhosphoSitePlus	QMAEVLPsPRGQRVI	0.542	1.351	0.177	0.997
P28482	ERK2	MAPK1	P11388	TOP2A	S1213	PhosphoSitePlus	QMAEVLPsPRGQRVI	0.542	1.351	0.177	0.997
P06493	CDK1	CDK1	P11388	TOP2A	S1247	PhosphoSitePlus	kNENtEGsPQEDGVE	0.582	1.451	0.147	0.997
P27361	ERK1	MAPK3	P11388	TOP2A	S1247	PhosphoSitePlus	kNENtEGsPQEDGVE	0.582	1.451	0.147	0.997
P28482	ERK2	MAPK1	P11388	TOP2A	S1247	PhosphoSitePlus	kNENtEGsPQEDGVE	0.582	1.451	0.147	0.997
P06493	CDK1	CDK1	P11388	TOP2A	S1354	PhosphoSitePlus	DFVPsDAsPPKTKts	-0.168	-0.42	0.674	0.997
P27361	ERK1	MAPK3	P11388	TOP2A	S1354	PhosphoSitePlus	DFVPsDAsPPKTKts	-0.168	-0.42	0.674	0.997
P28482	ERK2	MAPK1	P11388	TOP2A	S1354	PhosphoSitePlus	DFVPsDAsPPKTKts	-0.168	-0.42	0.674	0.997
P68400	CK2A1	CSNK2A1	P11388	TOP2A	S1377	PhosphoSitePlus	KPQKsVVsDLEADDV	0.232	0.578	0.563	0.997
P06493	CDK1	CDK1	P11388	TOP2A	S1393	PhosphoSitePlus	GsVPLsssPPAtHFP	0.512	1.276	0.202	0.997
P27361	ERK1	MAPK3	P11388	TOP2A	S1393	PhosphoSitePlus	GsVPLsssPPAtHFP	0.512	1.276	0.202	0.997
P28482	ERK2	MAPK1	P11388	TOP2A	S1393	PhosphoSitePlus	GsVPLsssPPAtHFP	0.512	1.276	0.202	0.997
O00311	CDC7	CDC7	P11388	TOP2A	S1525	PhosphoSitePlus	PIKyLEEsDEDDLF_	0.572	1.426	0.154	0.997
P53350	PLK1	PLK1	P11388	TOP2A	S1525	PhosphoSitePlus	PIKyLEEsDEDDLF_	0.572	1.426	0.154	0.997
P68400	CK2A1	CSNK2A1	P11388	TOP2A	S1525	PhosphoSitePlus	PIKyLEEsDEDDLF_	0.572	1.426	0.154	0.997
P17612	PKACA	PRKACA	P11717	IGF2R	S2347	Signor	TTCCRRssNVsykys	0.402	1.002	0.316	0.997
P68400	CK2A1	CSNK2A1	P11717	IGF2R	S2409	PhosphoSitePlus	LHGDDQDsEDEVLtI	0.312	0.777	0.437	0.997
P68400	CK2A1	CSNK2A1	P11717	IGF2R	S2484	PhosphoSitePlus	LVsFHDDsDEDLLHI	0.172	0.428	0.669	0.997
P24941	CDK2	CDK2	P12268	IMPDH2	S122	PhosphoSitePlus	ITDPVVLsPkDRVRD	-0.338	-0.844	0.398	0.997
P28482	ERK2	MAPK1	P12270	TPR	S2155	Signor	GFAEAIHsPQVAGVP	0.422	1.052	0.293	0.997
P28482	ERK2	MAPK1	P12270	TPR	T2116	Signor	VGrGLQLtPGIGGMQ	0.532	1.326	0.185	0.997
P28482	ERK2	MAPK1	P12270	TPR	T2137	Signor	EDrtVPstPtLVVPH	0.392	0.977	0.329	0.997
P17612	PKACA	PRKACA	P12931	SRC	S17	PhosphoSitePlus	DAsQRRRsLEPAENV	0.982	2.449	0.0143	0.546
Q00535	CDK5	CDK5	P12931	SRC	S75	PhosphoSitePlus	NssDtVtsPQRAGPL	-0.018	-0.046	0.963	0.997
O14757	Chk1	CHEK1	P12956	XRCC6	S477	PhosphoSitePlus	RFTYrsDsFENPVLQ	0.222	0.553	0.58	0.997
P24941	CDK2	CDK2	P12956	XRCC6	T455	PhosphoSitePlus	FTEkIMAtPEQVGkM	-0.108	-0.271	0.787	0.997
P24941	CDK2	CDK2	P13051	UNG	S23	PhosphoSitePlus	ARKRHAPsPEPAVQG	0.192	0.478	0.633	0.997
P24941	CDK2	CDK2	P13051	UNG	T60	PhosphoSitePlus	AGQEEPGtPPssPLs	-0.498	-1.244	0.214	0.997
P49840	GSK3A	GSK3A	P13051	UNG	T60	PhosphoSitePlus	AGQEEPGtPPssPLs	-0.498	-1.244	0.214	0.997
P49841	GSK3B	GSK3B	P13051	UNG	T60	PhosphoSitePlus	AGQEEPGtPPssPLs	-0.498	-1.244	0.214	0.997
P24941	CDK2	CDK2	P13639	EEF2	T435	PhosphoSitePlus	rIMGPNytPGkkEDL	0.142	0.353	0.724	0.997
O00418	EEF2K	EEF2K	P13639	EEF2	T57	PhosphoSitePlus	rAGEtRFtDtRkDEQ	-0.568	-1.418	0.156	0.997
O00418	EEF2K	EEF2K	P13639	EEF2	T59	Signor	GEtRFtDtRkDEQER	0.162	0.403	0.687	0.997
P49840	GSK3A	GSK3A	P13807	GYS1	S641	Signor	YRyPRPAsVPPsPsL	0.232	0.578	0.563	0.997
P49841	GSK3B	GSK3B	P13807	GYS1	S641	Signor	YRyPRPAsVPPsPsL	0.232	0.578	0.563	0.997
Q13627	DYRK1A	DYRK1A	P13807	GYS1	S641	Signor	YRyPRPAsVPPsPsL	0.232	0.578	0.563	0.997
Q9Y463	DYRK1B	DYRK1B	P13807	GYS1	S641	Signor	YRyPRPAsVPPsPsL	0.232	0.578	0.563	0.997
P49841	GSK3B	GSK3B	P13807	GYS1	S653	PhosphoSitePlus	PsLsRHssPHQsEDE	1.162	2.898	0.00376	0.286
P68400	CK2A1	CSNK2A1	P13807	GYS1	S653	Signor	PsLsRHssPHQsEDE	1.162	2.898	0.00376	0.286
Q15759	P38B	MAPK11	P13807	GYS1	S653	PhosphoSitePlus	PsLsRHssPHQsEDE	1.162	2.898	0.00376	0.286
P17612	PKACA	PRKACA	P13807	GYS1	S698	Signor	PEWPRRAsCtSSTSG	0.192	0.478	0.633	0.997
P68400	CK2A1	CSNK2A1	P13807	GYS1	S698	Signor	PEWPRRAsCtSSTSG	0.192	0.478	0.633	0.997
Q15759	P38B	MAPK11	P13807	GYS1	S727	PhosphoSitePlus	StPsEPLsPtssLGE	0.572	1.426	0.154	0.997
P27361	ERK1	MAPK3	P14618	PKM	S37	PhosphoSitePlus	MCRLDIDsPPItARN	0.162	0.403	0.687	0.997
P28482	ERK2	MAPK1	P14618	PKM	S37	PhosphoSitePlus	MCRLDIDsPPItARN	0.162	0.403	0.687	0.997
P31749	Akt1	AKT1	P14618	PKM	S37	PhosphoSitePlus	MCRLDIDsPPItARN	0.162	0.403	0.687	0.997
Q00534	CDK6	CDK6	P14618	PKM	S37	PhosphoSitePlus	MCRLDIDsPPItARN	0.162	0.403	0.687	0.997
P17612	PKACA	PRKACA	P14859	POU2F1	S385	PhosphoSitePlus	RRRKKRTsIETNIRV	-0.058	-0.146	0.884	0.997
Q13131	AMPKA1	PRKAA1	P14859	POU2F1	S385	Signor	RRRKKRTsIETNIRV	-0.058	-0.146	0.884	0.997
Q13554	CAMK2B	CAMK2B	P14921	ETS1	S282	Signor	NsLQRVPsyDsFDsE	0.202	0.503	0.615	0.997
Q9UQM7	CAMK2A	CAMK2A	P14921	ETS1	S282	PhosphoSitePlus	NsLQRVPsyDsFDsE	0.202	0.503	0.615	0.997
Q13554	CAMK2B	CAMK2B	P14921	ETS1	S285	Signor	QRVPsyDsFDsEDyP	0.222	0.553	0.58	0.997
Q9UQM7	CAMK2A	CAMK2A	P14921	ETS1	S285	PhosphoSitePlus	QRVPsyDsFDsEDyP	0.222	0.553	0.58	0.997
P27361	ERK1	MAPK3	P15056	BRAF	S151	PhosphoSitePlus	VARsNPKsPQKPIVR	0.132	0.328	0.743	0.997
P28482	ERK2	MAPK1	P15056	BRAF	S151	Signor	VARsNPKsPQKPIVR	0.132	0.328	0.743	0.997
P17612	PKACA	PRKACA	P15056	BRAF	S429	Signor	PQRERKsssssEDRN	0.632	1.576	0.115	0.997
P31749	Akt1	AKT1	P15056	BRAF	S429	PhosphoSitePlus	PQRERKsssssEDRN	0.632	1.576	0.115	0.997
Q9Y243	Akt3	AKT3	P15056	BRAF	S429	PhosphoSitePlus	PQRERKsssssEDRN	0.632	1.576	0.115	0.997
Q13153	PAK1	PAK1	P15056	BRAF	S446	PhosphoSitePlus	KtLGRRDssDDWEIP	-0.058	-0.146	0.884	0.997
Q13131	AMPKA1	PRKAA1	P15056	BRAF	S729	PhosphoSitePlus	PKIHRSAsEPsLNRA	-0.098	-0.246	0.806	0.997
P27361	ERK1	MAPK3	P15056	BRAF	T401	PhosphoSitePlus	sTtGLsAtPPAsLPG	-0.168	-0.42	0.674	0.997
P28482	ERK2	MAPK1	P15056	BRAF	T401	PhosphoSitePlus	sTtGLsAtPPAsLPG	-0.168	-0.42	0.674	0.997
P27361	ERK1	MAPK3	P15336	ATF2	T71	PhosphoSitePlus	IVADQtPtPtRFLkN	0.152	0.378	0.705	0.997
P28482	ERK2	MAPK1	P15336	ATF2	T71	PhosphoSitePlus	IVADQtPtPtRFLkN	0.152	0.378	0.705	0.997
P45983	JNK1 iso2	MAPK8	P15336	ATF2	T71	PhosphoSitePlus	IVADQtPtPtRFLkN	0.152	0.378	0.705	0.997
P45984	JNK2 iso2	MAPK9	P15336	ATF2	T71	PhosphoSitePlus	IVADQtPtPtRFLkN	0.152	0.378	0.705	0.997
P53778	P38G	MAPK12	P15336	ATF2	T71	PhosphoSitePlus	IVADQtPtPtRFLkN	0.152	0.378	0.705	0.997
Q15759	P38B	MAPK11	P15336	ATF2	T71	PhosphoSitePlus	IVADQtPtPtRFLkN	0.152	0.378	0.705	0.997
Q16539	P38A	MAPK14	P15336	ATF2	T71	PhosphoSitePlus	IVADQtPtPtRFLkN	0.152	0.378	0.705	0.997
Q9H4B4	PLK3	PLK3	P15336	ATF2	T71	PhosphoSitePlus	IVADQtPtPtRFLkN	0.152	0.378	0.705	0.997
P06493	CDK1	CDK1	P15531	NME1	S120	PhosphoSitePlus	GRNIIhGsDsVEsAE	0.462	1.152	0.25	0.997
P15531	NME1	NME1	P15531	NME1	S120	PhosphoSitePlus	GRNIIhGsDsVEsAE	0.462	1.152	0.25	0.997
Q02779	MLK2	MAP3K10	P15923	TCF3	S379	PhosphoSitePlus	AGAPGALsPsyDGGL	-0.818	-2.042	0.0411	0.821
Q13535	ATR	ATR	P15927	RPA2	S174	PhosphoSitePlus	MVLSkANsQPSAGRA	0.782	1.95	0.0512	0.884
P17612	PKACA	PRKACA	P16070	CD44	S697	PhosphoSitePlus	AVEDRkPsGLNGEAs	0.282	0.702	0.482	0.997
Q9UQM7	CAMK2A	CAMK2A	P16070	CD44	S706	PhosphoSitePlus	LNGEAsksQEMVHLV	0.072	0.178	0.858	0.997
P48729	CK1A	CSNK1A1	P16220	CREB1	S142	PhosphoSitePlus	PRIEEEKsEEETSAP	1.022	2.549	0.0108	0.506
Q9UQM7	CAMK2A	CAMK2A	P16220	CREB1	S142	Signor	PRIEEEKsEEETSAP	1.022	2.549	0.0108	0.506
P78527	DNAPK	PRKDC	P16403	H1-2	T146	PhosphoSitePlus	KkAAGGAtPkKSAKK	-0.408	-1.019	0.308	0.997
P17612	PKACA	PRKACA	P16949	STMN1	S16	PhosphoSitePlus	kELEKrAsGQAFELI	-0.608	-1.518	0.129	0.997
P51812	RSK2	RPS6KA3	P16949	STMN1	S16	PhosphoSitePlus	kELEKrAsGQAFELI	-0.608	-1.518	0.129	0.997
Q13153	PAK1	PAK1	P16949	STMN1	S16	PhosphoSitePlus	kELEKrAsGQAFELI	-0.608	-1.518	0.129	0.997
Q13554	CAMK2B	CAMK2B	P16949	STMN1	S16	PhosphoSitePlus	kELEKrAsGQAFELI	-0.608	-1.518	0.129	0.997
Q16566	CAMK4	CAMK4	P16949	STMN1	S16	PhosphoSitePlus	kELEKrAsGQAFELI	-0.608	-1.518	0.129	0.997
Q9UQM7	CAMK2A	CAMK2A	P16949	STMN1	S16	PhosphoSitePlus	kELEKrAsGQAFELI	-0.608	-1.518	0.129	0.997
O15264	P38D	MAPK13	P16949	STMN1	S25	PhosphoSitePlus	QAFELILsPrskEsV	0.742	1.85	0.0643	0.96
P05771	PKCB iso2	PRKCB	P16949	STMN1	S25	PhosphoSitePlus	QAFELILsPrskEsV	0.742	1.85	0.0643	0.96
P06493	CDK1	CDK1	P16949	STMN1	S25	PhosphoSitePlus	QAFELILsPrskEsV	0.742	1.85	0.0643	0.96
P24941	CDK2	CDK2	P16949	STMN1	S25	PhosphoSitePlus	QAFELILsPrskEsV	0.742	1.85	0.0643	0.96
P27361	ERK1	MAPK3	P16949	STMN1	S25	PhosphoSitePlus	QAFELILsPrskEsV	0.742	1.85	0.0643	0.96
O15264	P38D	MAPK13	P16949	STMN1	S38	PhosphoSitePlus	sVPEFPLsPPkKkDL	-0.898	-2.242	0.025	0.691
P05771	PKCB iso2	PRKCB	P16949	STMN1	S38	PhosphoSitePlus	sVPEFPLsPPkKkDL	-0.898	-2.242	0.025	0.691
P06493	CDK1	CDK1	P16949	STMN1	S38	PhosphoSitePlus	sVPEFPLsPPkKkDL	-0.898	-2.242	0.025	0.691
P24941	CDK2	CDK2	P16949	STMN1	S38	PhosphoSitePlus	sVPEFPLsPPkKkDL	-0.898	-2.242	0.025	0.691
P27361	ERK1	MAPK3	P16949	STMN1	S38	PhosphoSitePlus	sVPEFPLsPPkKkDL	-0.898	-2.242	0.025	0.691
P28482	ERK2	MAPK1	P16949	STMN1	S38	Signor	sVPEFPLsPPkKkDL	-0.898	-2.242	0.025	0.691
P45983	JNK1 iso2	MAPK8	P16949	STMN1	S38	Signor	sVPEFPLsPPkKkDL	-0.898	-2.242	0.025	0.691
P45984	JNK2 iso2	MAPK9	P16949	STMN1	S38	Signor	sVPEFPLsPPkKkDL	-0.898	-2.242	0.025	0.691
P53779	JNK3	MAPK10	P16949	STMN1	S38	Signor	sVPEFPLsPPkKkDL	-0.898	-2.242	0.025	0.691
Q00535	CDK5	CDK5	P16949	STMN1	S38	Signor	sVPEFPLsPPkKkDL	-0.898	-2.242	0.025	0.691
Q13153	PAK1	PAK1	P16949	STMN1	S38	PhosphoSitePlus	sVPEFPLsPPkKkDL	-0.898	-2.242	0.025	0.691
Q8TAS1	KIS	UHMK1	P16949	STMN1	S38	PhosphoSitePlus	sVPEFPLsPPkKkDL	-0.898	-2.242	0.025	0.691
P17612	PKACA	PRKACA	P16949	STMN1	S63	PhosphoSitePlus	AAEERRksHEAEVLk	-0.088	-0.221	0.825	0.997
P06493	CDK1	CDK1	P17096	HMGA1	S36	PhosphoSitePlus	PRkQPPVsPGtALVG	-0.158	-0.395	0.693	0.997
P24941	CDK2	CDK2	P17096	HMGA1	S36	PhosphoSitePlus	PRkQPPVsPGtALVG	-0.158	-0.395	0.693	0.997
Q9H2X6	HIPK2	HIPK2	P17096	HMGA1	S36	PhosphoSitePlus	PRkQPPVsPGtALVG	-0.158	-0.395	0.693	0.997
Q05655	PKCD	PRKCD	P17096	HMGA1	S44	Signor	PGtALVGsQkEPsEV	0.252	0.628	0.53	0.997
P06493	CDK1	CDK1	P17096	HMGA1	T53	PhosphoSitePlus	kEPsEVPtPkRPrGr	0.092	0.228	0.819	0.997
Q9H2X6	HIPK2	HIPK2	P17096	HMGA1	T53	PhosphoSitePlus	kEPsEVPtPkRPrGr	0.092	0.228	0.819	0.997
P06493	CDK1	CDK1	P17096	HMGA1	T78	PhosphoSitePlus	ktrkttttPGrkPrG	-0.608	-1.518	0.129	0.997
Q9H2X6	HIPK2	HIPK2	P17096	HMGA1	T78	PhosphoSitePlus	ktrkttttPGrkPrG	-0.608	-1.518	0.129	0.997
Q13188	MST2	STK3	P17252	PRKCA	S226	PhosphoSitePlus	LNPQWNEsFtFkLKP	-0.168	-0.42	0.674	0.997
P17252	PKCA	PRKCA	P17252	PRKCA	T638	Signor	TRGQPVLtPPDQLVI	0.492	1.226	0.22	0.997
P49841	GSK3B	GSK3B	P17275	JUNB	T255	PhosphoSitePlus	EARsRDAtPPVsPIN	0.082	0.203	0.839	0.997
P06493	CDK1	CDK1	P17302	GJA1	S255	PhosphoSitePlus	HAtsGALsPAkDCGs	-0.108	-0.271	0.787	0.997
P27361	ERK1	MAPK3	P17302	GJA1	S255	Signor	HAtsGALsPAkDCGs	-0.108	-0.271	0.787	0.997
P28482	ERK2	MAPK1	P17302	GJA1	S255	Signor	HAtsGALsPAkDCGs	-0.108	-0.271	0.787	0.997
P49137	MAPKAPK2	MAPKAPK2	P17302	GJA1	S255	PhosphoSitePlus	HAtsGALsPAkDCGs	-0.108	-0.271	0.787	0.997
Q13164	ERK5	MAPK7	P17302	GJA1	S255	Signor	HAtsGALsPAkDCGs	-0.108	-0.271	0.787	0.997
P17612	PKACA	PRKACA	P17302	GJA1	S365	PhosphoSitePlus	IVDQRPssRAssRAs	-0.228	-0.57	0.569	0.997
Q02156	PKCE	PRKCE	P17302	GJA1	S365	Signor	IVDQRPssRAssRAs	-0.228	-0.57	0.569	0.997
P05129	PKCG	PRKCG	P17302	GJA1	S368	Signor	QRPssRAssRAssRP	0.112	0.278	0.781	0.997
P05771	PKCB iso2	PRKCB	P17302	GJA1	S368	Signor	QRPssRAssRAssRP	0.112	0.278	0.781	0.997
P17252	PKCA	PRKCA	P17302	GJA1	S368	PhosphoSitePlus	QRPssRAssRAssRP	0.112	0.278	0.781	0.997
Q02156	PKCE	PRKCE	P17302	GJA1	S368	PhosphoSitePlus	QRPssRAssRAssRP	0.112	0.278	0.781	0.997
P24941	CDK2	CDK2	P17480	UBTF	S389	Signor	INkkQAtsPAsKkPA	-0.578	-1.443	0.149	0.997
Q15759	P38B	MAPK11	P17544	ATF7	T51	PhosphoSitePlus	sVIIADQtPtPtRFL	0.542	1.351	0.177	0.997
P17612	PKACA	PRKACA	P17612	PRKACA	S339	PhosphoSitePlus	EEEEIRVsINEkCGk	0.172	0.428	0.669	0.997
P17612	PKACA	PRKACA	P17655	CAPN2	S369	PhosphoSitePlus	DGNWRRGstAGGCRN	0.382	0.952	0.341	0.997
P49841	GSK3B	GSK3B	P17676	CEBPB	S231	Signor	LsTSSsssPPGtPSP	0.132	0.328	0.743	0.997
P24941	CDK2	CDK2	P17676	CEBPB	T235	Signor	SsssPPGtPSPADAK	0.422	1.052	0.293	0.997
P27361	ERK1	MAPK3	P17676	CEBPB	T235	PhosphoSitePlus	SsssPPGtPSPADAK	0.422	1.052	0.293	0.997
P28482	ERK2	MAPK1	P17676	CEBPB	T235	PhosphoSitePlus	SsssPPGtPSPADAK	0.422	1.052	0.293	0.997
P49841	GSK3B	GSK3B	P17676	CEBPB	T235	Signor	SsssPPGtPSPADAK	0.422	1.052	0.293	0.997
Q9H2X6	HIPK2	HIPK2	P17676	CEBPB	T235	PhosphoSitePlus	SsssPPGtPSPADAK	0.422	1.052	0.293	0.997
P06493	CDK1	CDK1	P17706	PTPN2	S304	PhosphoSitePlus	LSPAFDHsPNKIMTE	-0.618	-1.543	0.123	0.997
P24941	CDK2	CDK2	P17706	PTPN2	S304	PhosphoSitePlus	LSPAFDHsPNKIMTE	-0.618	-1.543	0.123	0.997
P49841	GSK3B	GSK3B	P17812	CTPS1	S571	PhosphoSitePlus	RDtysDrsGsssPDs	0.522	1.301	0.193	0.997
P06493	CDK1	CDK1	P18031	PTPN1	S386	PhosphoSitePlus	LrGAQAAsPAKGEPs	-0.198	-0.495	0.62	0.997
P31749	Akt1	AKT1	P18031	PTPN1	S50	PhosphoSitePlus	RNRyRDVsPFDHsRI	0.202	0.503	0.615	0.997
P31751	Akt2	AKT2	P18031	PTPN1	S50	Signor	RNRyRDVsPFDHsRI	0.202	0.503	0.615	0.997
P49759	CLK1	CLK1	P18031	PTPN1	S50	PhosphoSitePlus	RNRyRDVsPFDHsRI	0.202	0.503	0.615	0.997
P49760	CLK2	CLK2	P18031	PTPN1	S50	PhosphoSitePlus	RNRyRDVsPFDHsRI	0.202	0.503	0.615	0.997
Q05655	PKCD	PRKCD	P18433	PTPRA	S189	Signor	QAGSHSNsFRLSNGR	-0.838	-2.092	0.0364	0.804
P49137	MAPKAPK2	MAPKAPK2	P18615	NELFE	S115	PhosphoSitePlus	QPFQRsIsADDDLQE	1.332	3.322	0.000893	0.127
Q96GD4	AurB	AURKB	P18615	NELFE	S131	PhosphoSitePlus	SRRPQRksLyEsFVS	0.222	0.553	0.58	0.997
P49137	MAPKAPK2	MAPKAPK2	P18615	NELFE	S251	PhosphoSitePlus	GPFRRsDsFPERRAP	0.662	1.651	0.0988	0.997
P49137	MAPKAPK2	MAPKAPK2	P18615	NELFE	S51	PhosphoSitePlus	GGVkRsLsEQPVMDt	0.592	1.476	0.14	0.997
Q13153	PAK1	PAK1	P18669	PGAM1	S118	PhosphoSitePlus	QVkIWRRsyDVPPPP	0.272	0.677	0.498	0.997
Q16512	PKN1	PKN1	P18669	PGAM1	S118	Signor	QVkIWRRsyDVPPPP	0.272	0.677	0.498	0.997
Q13153	PAK1	PAK1	P18669	PGAM1	S23	PhosphoSitePlus	WNLENrFsGWyDADL	-0.088	-0.221	0.825	0.997
Q16512	PKN1	PKN1	P18669	PGAM1	S23	Signor	WNLENrFsGWyDADL	-0.088	-0.221	0.825	0.997
P06493	CDK1	CDK1	P18754	RCC1	S11	PhosphoSitePlus	KRIAKRRsPPADAIP	-1.008	-2.516	0.0119	0.526
Q13188	MST2	STK3	P18754	RCC1	S11	Signor	KRIAKRRsPPADAIP	-1.008	-2.516	0.0119	0.526
P24941	CDK2	CDK2	P18858	LIG1	S51	PhosphoSitePlus	GVVsEsDsPVKRPGR	-0.328	-0.82	0.412	0.997
P68400	CK2A1	CSNK2A1	P18858	LIG1	S66	PhosphoSitePlus	KAARVLGsEGEEEDE	0.092	0.228	0.819	0.997
O14757	Chk1	CHEK1	P18858	LIG1	S76	PhosphoSitePlus	EEEDEALsPAkGQKP	-0.208	-0.52	0.603	0.997
P06493	CDK1	CDK1	P18858	LIG1	S76	PhosphoSitePlus	EEEDEALsPAkGQKP	-0.208	-0.52	0.603	0.997
P24941	CDK2	CDK2	P18858	LIG1	S76	PhosphoSitePlus	EEEDEALsPAkGQKP	-0.208	-0.52	0.603	0.997
P24941	CDK2	CDK2	P18858	LIG1	S91	PhosphoSitePlus	ALDCSQVsPPRPAts	-0.068	-0.171	0.864	0.997
P24941	CDK2	CDK2	P18858	LIG1	T233	PhosphoSitePlus	kTLssFFtPRKPAVk	-0.928	-2.317	0.0205	0.642
P17252	PKCA	PRKCA	P19174	PLCG1	S1248	PhosphoSitePlus	HGrAREGsFEsRyQQ	0.042	0.104	0.917	0.997
P17612	PKACA	PRKACA	P19174	PLCG1	S1248	PhosphoSitePlus	HGrAREGsFEsRyQQ	0.042	0.104	0.917	0.997
P31749	Akt1	AKT1	P19174	PLCG1	S1248	PhosphoSitePlus	HGrAREGsFEsRyQQ	0.042	0.104	0.917	0.997
Q15139	PRKD1	PRKD1	P19174	PLCG1	S1248	Signor	HGrAREGsFEsRyQQ	0.042	0.104	0.917	0.997
O00311	CDC7	CDC7	P19338	NCL	T121	PhosphoSitePlus	PGkALVAtPGkkGAA	-0.868	-2.167	0.0302	0.756
P06493	CDK1	CDK1	P19338	NCL	T121	PhosphoSitePlus	PGkALVAtPGkkGAA	-0.868	-2.167	0.0302	0.756
P24941	CDK2	CDK2	P19338	NCL	T121	PhosphoSitePlus	PGkALVAtPGkkGAA	-0.868	-2.167	0.0302	0.756
O00311	CDC7	CDC7	P19338	NCL	T76	PhosphoSitePlus	tkkVAVAtPAkkAAV	-0.648	-1.618	0.106	0.997
P24941	CDK2	CDK2	P19338	NCL	T76	PhosphoSitePlus	tkkVAVAtPAkkAAV	-0.648	-1.618	0.106	0.997
P28482	ERK2	MAPK1	P19634	SLC9A1	S693	PhosphoSitePlus	VPAHKLDsPtMsRAR	-0.048	-0.121	0.904	0.997
P31749	Akt1	AKT1	P19634	SLC9A1	S703	PhosphoSitePlus	MsRARIGsDPLAyEP	0.312	0.777	0.437	0.997
Q15418	p90RSK	RPS6KA1	P19634	SLC9A1	S703	PhosphoSitePlus	MsRARIGsDPLAyEP	0.312	0.777	0.437	0.997
P28482	ERK2	MAPK1	P19634	SLC9A1	S785	PhosphoSitePlus	FtPAPsDsPssQRIQ	0.372	0.927	0.354	0.997
P31749	Akt1	AKT1	P19634	SLC9A1	S796	PhosphoSitePlus	QRIQRCLsDPGPHPE	0.032	0.079	0.937	0.997
P27361	ERK1	MAPK3	P19793	RXRA	S260	PhosphoSitePlus	NMGLNPssPNDPVtN	0.132	0.328	0.743	0.997
P28482	ERK2	MAPK1	P19793	RXRA	S260	PhosphoSitePlus	NMGLNPssPNDPVtN	0.132	0.328	0.743	0.997
P45983	JNK1 iso2	MAPK8	P19793	RXRA	S260	PhosphoSitePlus	NMGLNPssPNDPVtN	0.132	0.328	0.743	0.997
P45984	JNK2 iso2	MAPK9	P19793	RXRA	S260	PhosphoSitePlus	NMGLNPssPNDPVtN	0.132	0.328	0.743	0.997
P49841	GSK3B	GSK3B	P19838	NFKB1	S903	PhosphoSitePlus	KtTsQAHsLPLsPAs	0.142	0.353	0.724	0.997
P49841	GSK3B	GSK3B	P19838	NFKB1	S907	PhosphoSitePlus	QAHsLPLsPAstRQQ	-0.118	-0.296	0.768	0.997
P17612	PKACA	PRKACA	P19838	NFKB1	S937	Signor	ETsFRKLsFtEsLTS	-0.198	-0.495	0.62	0.997
P17612	PKACA	PRKACA	P20020	ATP2B1	S1178	Signor	APTkRNssPPPsPNK	0.252	0.628	0.53	0.997
P06493	CDK1	CDK1	P20700	LMNB1	S23	PhosphoSitePlus	GGPttPLsPtRLsRL	-0.518	-1.294	0.196	0.997
P31749	Akt1	AKT1	P20749	BCL3	S41	PhosphoSitePlus	kRPLRAPsPEPAAPR	-0.088	-0.221	0.825	0.997
P06493	CDK1	CDK1	P21333	FLNA	S1084	PhosphoSitePlus	LQGGsAGsPArFtID	-0.258	-0.645	0.519	0.997
P06493	CDK1	CDK1	P21333	FLNA	S1459	PhosphoSitePlus	kCsGPGLsPGMVRAN	0.202	0.503	0.615	0.997
P11802	CDK4	CDK4	P21333	FLNA	S1459	PhosphoSitePlus	kCsGPGLsPGMVRAN	0.202	0.503	0.615	0.997
Q00534	CDK6	CDK6	P21333	FLNA	S1459	PhosphoSitePlus	kCsGPGLsPGMVRAN	0.202	0.503	0.615	0.997
P06493	CDK1	CDK1	P21333	FLNA	S1533	PhosphoSitePlus	GDEEVPRsPFKVkVL	-0.808	-2.017	0.0437	0.839
P06493	CDK1	CDK1	P21333	FLNA	S1630	PhosphoSitePlus	GGDEIPFsPyRVRAV	0.502	1.251	0.211	0.997
P11802	CDK4	CDK4	P21333	FLNA	S2152	PhosphoSitePlus	tRRRRAPsVANVGsH	0.272	0.677	0.498	0.997
P17612	PKACA	PRKACA	P21333	FLNA	S2152	PhosphoSitePlus	tRRRRAPsVANVGsH	0.272	0.677	0.498	0.997
P31749	Akt1	AKT1	P21333	FLNA	S2152	PhosphoSitePlus	tRRRRAPsVANVGsH	0.272	0.677	0.498	0.997
Q00534	CDK6	CDK6	P21333	FLNA	S2152	PhosphoSitePlus	tRRRRAPsVANVGsH	0.272	0.677	0.498	0.997
Q13153	PAK1	PAK1	P21333	FLNA	S2152	PhosphoSitePlus	tRRRRAPsVANVGsH	0.272	0.677	0.498	0.997
Q15418	p90RSK	RPS6KA1	P21333	FLNA	S2152	PhosphoSitePlus	tRRRRAPsVANVGsH	0.272	0.677	0.498	0.997
Q15139	PRKD1	PRKD1	P22059	OSBP	S240	PhosphoSitePlus	tALQRsLsELESLkL	0.482	1.201	0.23	0.997
P06493	CDK1	CDK1	P22234	PAICS	S27	PhosphoSitePlus	EVyELLDsPGkVLLQ	-0.918	-2.292	0.0219	0.654
P24941	CDK2	CDK2	P22234	PAICS	S27	PhosphoSitePlus	EVyELLDsPGkVLLQ	-0.918	-2.292	0.0219	0.654
P06493	CDK1	CDK1	P22314	UBA1	S835	Signor	ELkATLPsPDkLPGF	-0.768	-1.917	0.0552	0.911
P49841	GSK3B	GSK3B	P22415	USF1	S186	PhosphoSitePlus	APRTHPYsPKsEAPR	-0.288	-0.72	0.472	0.997
P49841	GSK3B	GSK3B	P22670	RFX1	S120	PhosphoSitePlus	SETVsEAsPGStAsQ	0.572	1.426	0.154	0.997
P17252	PKCA	PRKCA	P22681	CBL	S619	Signor	RELTNRHsLPFsLPS	0.112	0.278	0.781	0.997
P49840	GSK3A	GSK3A	P23246	SFPQ	T687	Signor	PrGMGPGtPAGyGrG	-0.158	-0.395	0.693	0.997
P49841	GSK3B	GSK3B	P23246	SFPQ	T687	PhosphoSitePlus	PrGMGPGtPAGyGrG	-0.158	-0.395	0.693	0.997
O14920	IKKB	IKBKB	P23396	RPS3	S209	PhosphoSitePlus	kPLPDHVsIVEPkDE	0.392	0.977	0.329	0.997
P06493	CDK1	CDK1	P23396	RPS3	T221	PhosphoSitePlus	kDEILPttPIsEQkG	0.132	0.328	0.743	0.997
Q05655	PKCD	PRKCD	P23396	RPS3	T221	PhosphoSitePlus	kDEILPttPIsEQkG	0.132	0.328	0.743	0.997
P06493	CDK1	CDK1	P23443	RPS6KB1	S447	PhosphoSitePlus	GsPRtPVsPVkFsPG	-0.128	-0.321	0.749	0.997
P27361	ERK1	MAPK3	P23443	RPS6KB1	S447	PhosphoSitePlus	GsPRtPVsPVkFsPG	-0.128	-0.321	0.749	0.997
P28482	ERK2	MAPK1	P23443	RPS6KB1	S447	PhosphoSitePlus	GsPRtPVsPVkFsPG	-0.128	-0.321	0.749	0.997
Q9UHD2	TBK1	TBK1	P23443	RPS6KB1	S447	PhosphoSitePlus	GsPRtPVsPVkFsPG	-0.128	-0.321	0.749	0.997
P24941	CDK2	CDK2	P23511	NFYA	S326	Signor	FsPkEKDsPHMQDPN	0.152	0.378	0.705	0.997
P17252	PKCA	PRKCA	P23528	CFL1	S24	PhosphoSitePlus	DMkVRksstPEEVkk	-0.178	-0.445	0.656	0.997
O43318	TAK1	MAP3K7	P23588	EIF4B	S230	PhosphoSitePlus	kyRDRyDsDRyRDGy	0.362	0.902	0.367	0.997
Q14680	MELK	MELK	P23588	EIF4B	S406	PhosphoSitePlus	RPRERHPsWRsEEtQ	-0.128	-0.321	0.749	0.997
P23443	p70S6K	RPS6KB1	P23588	EIF4B	S422	PhosphoSitePlus	RERsRtGsEssQtGt	0.442	1.102	0.271	0.997
P31749	Akt1	AKT1	P23588	EIF4B	S422	Signor	RERsRtGsEssQtGt	0.442	1.102	0.271	0.997
Q14680	MELK	MELK	P23588	EIF4B	S422	PhosphoSitePlus	RERsRtGsEssQtGt	0.442	1.102	0.271	0.997
Q15418	p90RSK	RPS6KA1	P23588	EIF4B	S422	PhosphoSitePlus	RERsRtGsEssQtGt	0.442	1.102	0.271	0.997
P19784	CK2A2	CSNK2A2	P24534	EEF1B2	S106	Signor	DDIdLFGsDDEEEsE	-0.938	-2.342	0.0192	0.616
P68400	CK2A1	CSNK2A1	P24534	EEF1B2	S106	Signor	DDIdLFGsDDEEEsE	-0.938	-2.342	0.0192	0.616
P24941	CDK2	CDK2	P24864	CCNE1	S387	PhosphoSitePlus	LsEQNRAsPLPSGLL	-0.068	-0.171	0.864	0.997
P50750	CDK9	CDK9	P24928	POLR2A	S1861	Signor	tPtsPKysPtsPKys	0.222	0.553	0.58	0.997
Q9NYV4	CDK12	CDK12	P24928	POLR2A	S1861	Signor	tPtsPKysPtsPKys	0.222	0.553	0.58	0.997
P27361	ERK1	MAPK3	P24928	POLR2A	S1864	Signor	sPKysPtsPKysPts	-0.198	-0.495	0.62	0.997
P28482	ERK2	MAPK1	P24928	POLR2A	S1864	Signor	sPKysPtsPKysPts	-0.198	-0.495	0.62	0.997
P50613	CDK7	CDK7	P24928	POLR2A	S1864	Signor	sPKysPtsPKysPts	-0.198	-0.495	0.62	0.997
P50750	CDK9	CDK9	P24928	POLR2A	S1875	Signor	sPtsPKysPtsPtys	0.232	0.578	0.563	0.997
Q9NYV4	CDK12	CDK12	P24928	POLR2A	S1875	Signor	sPtsPKysPtsPtys	0.232	0.578	0.563	0.997
P50613	CDK7	CDK7	P24928	POLR2A	S1878	PhosphoSitePlus	sPKysPtsPtysPtt	-0.008	-0.021	0.983	0.997
P50750	CDK9	CDK9	P24928	POLR2A	S1878	Signor	sPKysPtsPtysPtt	-0.008	-0.021	0.983	0.997
Q9NYV4	CDK12	CDK12	P24928	POLR2A	S1878	Signor	sPKysPtsPtysPtt	-0.008	-0.021	0.983	0.997
P27361	ERK1	MAPK3	P24928	POLR2A	S1882	Signor	sPtsPtysPttPKys	-0.128	-0.321	0.749	0.997
P28482	ERK2	MAPK1	P24928	POLR2A	S1882	Signor	sPtsPtysPttPKys	-0.128	-0.321	0.749	0.997
P50613	CDK7	CDK7	P24928	POLR2A	S1882	Signor	sPtsPtysPttPKys	-0.128	-0.321	0.749	0.997
P50750	CDK9	CDK9	P24928	POLR2A	S1882	Signor	sPtsPtysPttPKys	-0.128	-0.321	0.749	0.997
Q9NYV4	CDK12	CDK12	P24928	POLR2A	S1882	Signor	sPtsPtysPttPKys	-0.128	-0.321	0.749	0.997
P27361	ERK1	MAPK3	P24928	POLR2A	S1892	Signor	tPKysPtsPtysPts	-0.098	-0.246	0.806	0.997
P28482	ERK2	MAPK1	P24928	POLR2A	S1892	Signor	tPKysPtsPtysPts	-0.098	-0.246	0.806	0.997
P50613	CDK7	CDK7	P24928	POLR2A	S1892	Signor	tPKysPtsPtysPts	-0.098	-0.246	0.806	0.997
P27361	ERK1	MAPK3	P24928	POLR2A	S1899	Signor	sPtysPtsPVytPts	0.232	0.578	0.563	0.997
P28482	ERK2	MAPK1	P24928	POLR2A	S1899	Signor	sPtysPtsPVytPts	0.232	0.578	0.563	0.997
P50613	CDK7	CDK7	P24928	POLR2A	S1899	Signor	sPtysPtsPVytPts	0.232	0.578	0.563	0.997
P50750	CDK9	CDK9	P24928	POLR2A	S1910	Signor	tPtsPKysPtsPtys	0.192	0.478	0.633	0.997
Q9NYV4	CDK12	CDK12	P24928	POLR2A	S1910	Signor	tPtsPKysPtsPtys	0.192	0.478	0.633	0.997
P27361	ERK1	MAPK3	P24928	POLR2A	S1913	Signor	sPKysPtsPtysPts	0.122	0.303	0.762	0.997
P28482	ERK2	MAPK1	P24928	POLR2A	S1913	Signor	sPKysPtsPtysPts	0.122	0.303	0.762	0.997
P50613	CDK7	CDK7	P24928	POLR2A	S1913	Signor	sPKysPtsPtysPts	0.122	0.303	0.762	0.997
P50750	CDK9	CDK9	P24928	POLR2A	S1917	Signor	sPtsPtysPtsPKys	0.262	0.653	0.514	0.997
Q9NYV4	CDK12	CDK12	P24928	POLR2A	S1917	Signor	sPtsPtysPtsPKys	0.262	0.653	0.514	0.997
P06493	CDK1	CDK1	P24928	POLR2A	S1920	PhosphoSitePlus	sPtysPtsPKysPts	-0.078	-0.196	0.845	0.997
P27361	ERK1	MAPK3	P24928	POLR2A	S1920	Signor	sPtysPtsPKysPts	-0.078	-0.196	0.845	0.997
P28482	ERK2	MAPK1	P24928	POLR2A	S1920	Signor	sPtysPtsPKysPts	-0.078	-0.196	0.845	0.997
P50613	CDK7	CDK7	P24928	POLR2A	S1920	Signor	sPtysPtsPKysPts	-0.078	-0.196	0.845	0.997
P24941	CDK2	CDK2	P24941	CDK2	T160	PhosphoSitePlus	GVPVRtytHEVVtLW	-0.418	-1.044	0.296	0.997
P27361	ERK1	MAPK3	P24941	CDK2	T160	PhosphoSitePlus	GVPVRtytHEVVtLW	-0.418	-1.044	0.296	0.997
P28482	ERK2	MAPK1	P24941	CDK2	T160	PhosphoSitePlus	GVPVRtytHEVVtLW	-0.418	-1.044	0.296	0.997
P50613	CDK7	CDK7	P24941	CDK2	T160	PhosphoSitePlus	GVPVRtytHEVVtLW	-0.418	-1.044	0.296	0.997
Q8IZL9	CDK20	CDK20	P24941	CDK2	T160	PhosphoSitePlus	GVPVRtytHEVVtLW	-0.418	-1.044	0.296	0.997
P24941	CDK2	CDK2	P25098	GRK2	S670	PhosphoSitePlus	KMKNKPRsPVVELsk	-0.308	-0.77	0.442	0.997
P27361	ERK1	MAPK3	P25098	GRK2	S670	Signor	KMKNKPRsPVVELsk	-0.308	-0.77	0.442	0.997
O14757	Chk1	CHEK1	P25205	MCM3	S160	PhosphoSitePlus	KtIERRysDLttLVA	-0.088	-0.221	0.825	0.997
P53355	DAPK1	DAPK1	P25205	MCM3	S160	PhosphoSitePlus	KtIERRysDLttLVA	-0.088	-0.221	0.825	0.997
Q13315	ATM	ATM	P25205	MCM3	S728	PhosphoSitePlus	HtPKtADsQETkEsQ	0.732	1.825	0.068	0.969
Q13535	ATR	ATR	P25205	MCM3	S728	PhosphoSitePlus	HtPKtADsQETkEsQ	0.732	1.825	0.068	0.969
P24941	CDK2	CDK2	P25205	MCM3	T722	PhosphoSitePlus	EEMPQVHtPKtADsQ	-0.038	-0.096	0.924	0.997
P68400	CK2A1	CSNK2A1	P25490	YY1	S118	PhosphoSitePlus	EVVGGDDsDGLRAED	0.152	0.378	0.705	0.997
Q8IW41	MAPKAPK5	MAPKAPK5	P25685	DNAJB1	S151	PhosphoSitePlus	VNFGRsRsAQEPARK	-0.218	-0.545	0.586	0.997
P68400	CK2A1	CSNK2A1	P25788	PSMA3	S250	Signor	sLkEEDEsDDDNM__	0.222	0.553	0.58	0.997
O43318	TAK1	MAP3K7	P26045	PTPN3	S359	PhosphoSitePlus	PAMRRsLsVEHLETK	-0.208	-0.52	0.603	0.997
P11802	CDK4	CDK4	P26358	DNMT1	S127	PhosphoSitePlus	VGMADANsPPKPLsk	-0.508	-1.269	0.205	0.997
P31749	Akt1	AKT1	P26358	DNMT1	S143	PhosphoSitePlus	RtPRRsksDGEAkPE	0.602	1.501	0.133	0.997
P06493	CDK1	CDK1	P26358	DNMT1	S154	PhosphoSitePlus	AkPEPsPsPRITRkS	-0.308	-0.77	0.442	0.997
P24941	CDK2	CDK2	P26358	DNMT1	S154	PhosphoSitePlus	AkPEPsPsPRITRkS	-0.308	-0.77	0.442	0.997
Q00535	CDK5	CDK5	P26358	DNMT1	S154	PhosphoSitePlus	AkPEPsPsPRITRkS	-0.308	-0.77	0.442	0.997
P42345	mTOR	MTOR	P26358	DNMT1	S714	PhosphoSitePlus	DNIPEMPsPkKMHQG	-0.138	-0.345	0.73	0.997
Q13131	AMPKA1	PRKAA1	P26358	DNMT1	S714	Signor	DNIPEMPsPkKMHQG	-0.138	-0.345	0.73	0.997
P11802	CDK4	CDK4	P26358	DNMT1	S954	PhosphoSitePlus	TFNIKLSsPVkRPRk	-0.128	-0.321	0.749	0.997
P06493	CDK1	CDK1	P26368	U2AF2	S79	PhosphoSitePlus	EHGGLIRsPRHEKKK	-0.218	-0.545	0.586	0.997
P31749	Akt1	AKT1	P26373	RPL13	S106	PhosphoSitePlus	DPrRRNkstEsLQAN	0.092	0.228	0.819	0.997
P11274	Bcr	BCR	P27348	YWHAQ	S232	PhosphoSitePlus	LTLWtsDsAGEECDA	-0.228	-0.57	0.569	0.997
P48729	CK1A	CSNK1A1	P27348	YWHAQ	S232	PhosphoSitePlus	LTLWtsDsAGEECDA	-0.228	-0.57	0.569	0.997
P68400	CK2A1	CSNK2A1	P27348	YWHAQ	S232	PhosphoSitePlus	LTLWtsDsAGEECDA	-0.228	-0.57	0.569	0.997
P27448	MARK3 iso3	MARK3	P27448	MARK3	S601	PhosphoSitePlus	SQTRsRGstNLFsKL	0.042	0.104	0.917	0.997
P17612	PKACA	PRKACA	P27448	MARK3	T507	PhosphoSitePlus	GGMtRRNtyVCsERT	0.802	2	0.0455	0.862
P41743	PKCI	PRKCI	P27448	MARK3	T564	PhosphoSitePlus	RGTASRStFHGQPRE	0.312	0.777	0.437	0.997
Q05513	PKCZ	PRKCZ	P27448	MARK3	T564	PhosphoSitePlus	RGTASRStFHGQPRE	0.312	0.777	0.437	0.997
P68400	CK2A1	CSNK2A1	P27540	ARNT	S77	PhosphoSitePlus	DKERFARsDDEQssA	-0.178	-0.445	0.656	0.997
P48730	CK1D	CSNK1D	P27707	DCK	S15	PhosphoSitePlus	sCPsFsAssEGtRIK	0.462	1.152	0.25	0.997
P48730	CK1D	CSNK1D	P27707	DCK	S74	PhosphoSitePlus	EFEELtMsQkNGGNV	-0.138	-0.345	0.73	0.997
Q13315	ATM	ATM	P27707	DCK	S74	PhosphoSitePlus	EFEELtMsQkNGGNV	-0.138	-0.345	0.73	0.997
Q13535	ATR	ATR	P27707	DCK	S74	PhosphoSitePlus	EFEELtMsQkNGGNV	-0.138	-0.345	0.73	0.997
P17612	PKACA	PRKACA	P27708	CAD	S1406	PhosphoSitePlus	GAGGRRLssFVtkGY	-0.418	-1.044	0.296	0.997
P17612	PKACA	PRKACA	P27708	CAD	S1859	PhosphoSitePlus	PPRIhRAsDPGLPAE	0.002	0.004	0.997	0.997
P23443	p70S6K	RPS6KB1	P27708	CAD	S1859	PhosphoSitePlus	PPRIhRAsDPGLPAE	0.002	0.004	0.997	0.997
Q9P0L2	MARK1	MARK1	P27816	MAP4	S1073	Signor	KAQAkVGsLDNVGHL	0.272	0.677	0.498	0.997
P06493	CDK1	CDK1	P27816	MAP4	S696	PhosphoSitePlus	PNKELPPsPEKKTkP	-0.208	-0.52	0.603	0.997
Q16539	P38A	MAPK14	P27816	MAP4	S696	PhosphoSitePlus	PNKELPPsPEKKTkP	-0.208	-0.52	0.603	0.997
P06493	CDK1	CDK1	P27816	MAP4	S787	PhosphoSitePlus	KAPEkRAsPsKPAsA	0.242	0.603	0.547	0.997
Q16539	P38A	MAPK14	P27816	MAP4	S787	PhosphoSitePlus	KAPEkRAsPsKPAsA	0.242	0.603	0.547	0.997
P33981	TTK	TTK	P27816	MAP4	S928	PhosphoSitePlus	SRLAtNtsAPDLkNV	0.352	0.877	0.38	0.997
Q9P0L2	MARK1	MARK1	P27816	MAP4	S928	Signor	SRLAtNtsAPDLkNV	0.352	0.877	0.38	0.997
Q9P0L2	MARK1	MARK1	P27816	MAP4	S941	Signor	NVRskVGstENIkHQ	0.262	0.653	0.514	0.997
P06493	CDK1	CDK1	P27816	MAP4	T917	PhosphoSitePlus	SAkPssTtPRLSRLA	0.032	0.079	0.937	0.997
O14757	Chk1	CHEK1	P27816	MAP4	T925	PhosphoSitePlus	PRLSRLAtNtsAPDL	0.412	1.027	0.305	0.997
P06493	CDK1	CDK1	P27824	CANX	S583	PhosphoSitePlus	EDEILNRsPRNRKPR	0.552	1.376	0.169	0.997
P27361	ERK1	MAPK3	P27824	CANX	S583	PhosphoSitePlus	EDEILNRsPRNRKPR	0.552	1.376	0.169	0.997
P00533	EGFR	EGFR	P28482	MAPK1	T185	PhosphoSitePlus	HDHtGFLtEyVAtRW	0.152	0.378	0.705	0.997
P28482	ERK2	MAPK1	P28482	MAPK1	T185	Signor	HDHtGFLtEyVAtRW	0.152	0.378	0.705	0.997
P36507	MEK2	MAP2K2	P28482	MAPK1	T185	Signor	HDHtGFLtEyVAtRW	0.152	0.378	0.705	0.997
Q02750	MEK1	MAP2K1	P28482	MAPK1	T185	PhosphoSitePlus	HDHtGFLtEyVAtRW	0.152	0.378	0.705	0.997
O60674	JAK2	JAK2	P28482	MAPK1	Y187	PhosphoSitePlus	HtGFLtEyVAtRWyr	0.192	0.478	0.633	0.997
P00533	EGFR	EGFR	P28482	MAPK1	Y187	PhosphoSitePlus	HtGFLtEyVAtRWyr	0.192	0.478	0.633	0.997
P07949	Ret	RET	P28482	MAPK1	Y187	PhosphoSitePlus	HtGFLtEyVAtRWyr	0.192	0.478	0.633	0.997
P28482	ERK2	MAPK1	P28482	MAPK1	Y187	Signor	HtGFLtEyVAtRWyr	0.192	0.478	0.633	0.997
P36507	MEK2	MAP2K2	P28482	MAPK1	Y187	Signor	HtGFLtEyVAtRWyr	0.192	0.478	0.633	0.997
Q02750	MEK1	MAP2K1	P28482	MAPK1	Y187	PhosphoSitePlus	HtGFLtEyVAtRWyr	0.192	0.478	0.633	0.997
P11802	CDK4	CDK4	P28749	RBL1	S640	PhosphoSitePlus	RRDMQPLsPIsVHER	-0.358	-0.894	0.371	0.997
P24941	CDK2	CDK2	P28749	RBL1	S640	PhosphoSitePlus	RRDMQPLsPIsVHER	-0.358	-0.894	0.371	0.997
P11802	CDK4	CDK4	P28749	RBL1	S650	Signor	sVHERySsPtAGSAk	-0.948	-2.366	0.018	0.598
P24941	CDK2	CDK2	P28749	RBL1	S650	PhosphoSitePlus	sVHERySsPtAGSAk	-0.948	-2.366	0.018	0.598
P11802	CDK4	CDK4	P28749	RBL1	S964	PhosphoSitePlus	MMDAPPLsPFPHIKQ	-1.258	-3.14	0.00169	0.185
P11802	CDK4	CDK4	P28749	RBL1	S975	PhosphoSitePlus	HIKQQPGsPRRIsQQ	-0.148	-0.37	0.711	0.997
P11802	CDK4	CDK4	P28749	RBL1	T369	PhosphoSitePlus	KRSFAPstPLtGRRY	-0.828	-2.067	0.0387	0.814
P05771	PKCB iso2	PRKCB	P29353	SHC1	S139	PhosphoSitePlus	EEWTRHGsFVNkPtR	-0.198	-0.495	0.62	0.997
P17252	PKCA	PRKCA	P29353	SHC1	S139	Signor	EEWTRHGsFVNkPtR	-0.198	-0.495	0.62	0.997
Q02156	PKCE	PRKCE	P29353	SHC1	S139	Signor	EEWTRHGsFVNkPtR	-0.198	-0.495	0.62	0.997
Q05655	PKCD	PRKCD	P29353	SHC1	S139	Signor	EEWTRHGsFVNkPtR	-0.198	-0.495	0.62	0.997
P24941	CDK2	CDK2	P29374	ARID4A	S1145	PhosphoSitePlus	ARsPARIsPHIKDGE	-0.158	-0.395	0.693	0.997
P24941	CDK2	CDK2	P29374	ARID4A	S864	PhosphoSitePlus	RKILGQssPEkkIRI	0.212	0.528	0.598	0.997
P31749	Akt1	AKT1	P29375	KDM5A	S225	PhosphoSitePlus	TRRVkTQsESGDVSR	0.462	1.152	0.25	0.997
P27361	ERK1	MAPK3	P29590	PML	S36	PhosphoSitePlus	PSEGRQPsPsPsPTE	0.132	0.328	0.743	0.997
P28482	ERK2	MAPK1	P29590	PML	S36	PhosphoSitePlus	PSEGRQPsPsPsPTE	0.132	0.328	0.743	0.997
Q9H2X6	HIPK2	HIPK2	P29590	PML	S36	PhosphoSitePlus	PSEGRQPsPsPsPTE	0.132	0.328	0.743	0.997
P27361	ERK1	MAPK3	P29590	PML	S38	PhosphoSitePlus	EGRQPsPsPsPTERA	-1.058	-2.641	0.00827	0.425
P28482	ERK2	MAPK1	P29590	PML	S38	PhosphoSitePlus	EGRQPsPsPsPTERA	-1.058	-2.641	0.00827	0.425
Q9H2X6	HIPK2	HIPK2	P29590	PML	S38	PhosphoSitePlus	EGRQPsPsPsPTERA	-1.058	-2.641	0.00827	0.425
Q13164	ERK5	MAPK7	P29590	PML	S403	PhosphoSitePlus	AAVskkAsPEAAstP	0.132	0.328	0.743	0.997
P06493	CDK1	CDK1	P29590	PML	S518	PhosphoSitePlus	PsTSkAVsPPHLDGP	0.072	0.178	0.858	0.997
P24941	CDK2	CDK2	P29590	PML	S518	PhosphoSitePlus	PsTSkAVsPPHLDGP	0.072	0.178	0.858	0.997
P68400	CK2A1	CSNK2A1	P29590	PML	S518	Signor	PsTSkAVsPPHLDGP	0.072	0.178	0.858	0.997
P27361	ERK1	MAPK3	P29590	PML	S527	PhosphoSitePlus	PHLDGPPsPRsPVIG	-0.468	-1.169	0.242	0.997
P28482	ERK2	MAPK1	P29590	PML	S527	PhosphoSitePlus	PHLDGPPsPRsPVIG	-0.468	-1.169	0.242	0.997
P27361	ERK1	MAPK3	P29590	PML	S530	PhosphoSitePlus	DGPPsPRsPVIGsEV	0.542	1.351	0.177	0.997
P28482	ERK2	MAPK1	P29590	PML	S530	PhosphoSitePlus	DGPPsPRsPVIGsEV	0.542	1.351	0.177	0.997
Q9H2X6	HIPK2	HIPK2	P29590	PML	S8	PhosphoSitePlus	MEPAPARsPRPQQDP	0.392	0.977	0.329	0.997
P29597	Tyk2	TYK2	P29597	TYK2	Y292	PhosphoSitePlus	QAEGEPCyIRDSGVA	-0.328	-0.82	0.412	0.997
P06493	CDK1	CDK1	P29692	EEF1D	S133	PhosphoSitePlus	APQtQHVsPMRQVEP	-0.278	-0.695	0.487	0.997
P68400	CK2A1	CSNK2A1	P29692	EEF1D	S162	PhosphoSitePlus	DDIDLFGsDNEEEDk	-0.018	-0.046	0.963	0.997
P17252	PKCA	PRKCA	P29966	MARCKS	S101	Signor	AAPEAGAsPVEkEAP	-0.018	-0.046	0.963	0.997
P17252	PKCA	PRKCA	P29966	MARCKS	S118	Signor	GEAAEPGsPtAAEGE	0.052	0.129	0.898	0.997
P17252	PKCA	PRKCA	P29966	MARCKS	S167	PhosphoSitePlus	FkKsFkLsGFsFkKN	-0.778	-1.942	0.0521	0.884
P05771	PKCB iso2	PRKCB	P29966	MARCKS	S170	Signor	sFkLsGFsFkKNKkE	-0.428	-1.069	0.285	0.997
P17252	PKCA	PRKCA	P29966	MARCKS	S170	PhosphoSitePlus	sFkLsGFsFkKNKkE	-0.428	-1.069	0.285	0.997
Q05655	PKCD	PRKCD	P29966	MARCKS	S170	Signor	sFkLsGFsFkKNKkE	-0.428	-1.069	0.285	0.997
Q16512	PKN1	PKN1	P29966	MARCKS	S170	Signor	sFkLsGFsFkKNKkE	-0.428	-1.069	0.285	0.997
P17252	PKCA	PRKCA	P29966	MARCKS	S46	Signor	VKVNGDAsPAAAEsG	-0.468	-1.169	0.242	0.997
P27361	ERK1	MAPK3	P29966	MARCKS	S46	PhosphoSitePlus	VKVNGDAsPAAAEsG	-0.468	-1.169	0.242	0.997
P28482	ERK2	MAPK1	P29966	MARCKS	S46	PhosphoSitePlus	VKVNGDAsPAAAEsG	-0.468	-1.169	0.242	0.997
P45983	JNK1 iso2	MAPK8	P29966	MARCKS	S46	PhosphoSitePlus	VKVNGDAsPAAAEsG	-0.468	-1.169	0.242	0.997
P45984	JNK2 iso2	MAPK9	P29966	MARCKS	S46	PhosphoSitePlus	VKVNGDAsPAAAEsG	-0.468	-1.169	0.242	0.997
P17252	PKCA	PRKCA	P29966	MARCKS	S81	Signor	AAGsGAAsPsAAEkG	-0.588	-1.468	0.142	0.997
P28482	ERK2	MAPK1	P30041	PRDX6	T177	PhosphoSitePlus	TAEKRVAtPVDWkDG	-0.228	-0.57	0.569	0.997
P24941	CDK2	CDK2	P30050	RPL12	S38	PhosphoSitePlus	kIGPLGLsPkkVGDD	-1.298	-3.24	0.0012	0.143
Q00535	CDK5	CDK5	P30086	PEBP1	T42	PhosphoSitePlus	DELGkVLtPTQVkNR	-0.858	-2.142	0.0322	0.781
P06493	CDK1	CDK1	P30260	CDC27	S426	PhosphoSitePlus	TQPNINDsLEItkLD	-0.568	-1.418	0.156	0.997
P53350	PLK1	PLK1	P30260	CDC27	S426	PhosphoSitePlus	TQPNINDsLEItkLD	-0.568	-1.418	0.156	0.997
P06493	CDK1	CDK1	P30260	CDC27	S435	PhosphoSitePlus	EItkLDssIIsEGkI	-0.868	-2.167	0.0302	0.756
P53350	PLK1	PLK1	P30260	CDC27	S435	PhosphoSitePlus	EItkLDssIIsEGkI	-0.868	-2.167	0.0302	0.756
P06493	CDK1	CDK1	P30260	CDC27	T205	PhosphoSitePlus	PEtVLtEtPQDtIEL	0.122	0.303	0.762	0.997
P53350	PLK1	PLK1	P30260	CDC27	T205	PhosphoSitePlus	PEtVLtEtPQDtIEL	0.122	0.303	0.762	0.997
P06493	CDK1	CDK1	P30260	CDC27	T446	PhosphoSitePlus	EGkIStItPQIQAFN	-0.498	-1.244	0.214	0.997
P53350	PLK1	PLK1	P30260	CDC27	T446	PhosphoSitePlus	EGkIStItPQIQAFN	-0.498	-1.244	0.214	0.997
P06493	CDK1	CDK1	P30291	WEE1	S139	PhosphoSitePlus	yFLGSsFsPVRCGGP	-0.118	-0.296	0.768	0.997
P31749	Akt1	AKT1	P30291	WEE1	S642	PhosphoSitePlus	KKMNRSVsLtIy___	0.032	0.079	0.937	0.997
Q8TDC3	BRSK1	BRSK1	P30291	WEE1	S642	PhosphoSitePlus	KKMNRSVsLtIy___	0.032	0.079	0.937	0.997
O14757	Chk1	CHEK1	P30304	CDC25A	S178	PhosphoSitePlus	LFTQRQNsAPARMLS	-1.088	-2.716	0.00661	0.374
O96017	Chk2	CHEK2	P30304	CDC25A	S178	PhosphoSitePlus	LFTQRQNsAPARMLS	-1.088	-2.716	0.00661	0.374
P06493	CDK1	CDK1	P30305	CDC25B	S160	Signor	PVRLLGHsPVLRNIt	-0.668	-1.668	0.0953	0.997
Q15759	P38B	MAPK11	P30305	CDC25B	S249	PhosphoSitePlus	kMEVEELsPLALGRF	-0.188	-0.47	0.638	0.997
P49137	MAPKAPK2	MAPKAPK2	P30305	CDC25B	S323	PhosphoSitePlus	QRLFRsPsMPCsVIR	0.052	0.129	0.898	0.997
Q14680	MELK	MELK	P30305	CDC25B	S323	PhosphoSitePlus	QRLFRsPsMPCsVIR	0.052	0.129	0.898	0.997
O14965	AurA	AURKA	P30305	CDC25B	S353	PhosphoSitePlus	VQNkRRRsVtPPEEQ	0.002	0.004	0.997	0.997
P49137	MAPKAPK2	MAPKAPK2	P30305	CDC25B	S353	PhosphoSitePlus	VQNkRRRsVtPPEEQ	0.002	0.004	0.997	0.997
P53350	PLK1	PLK1	P30305	CDC25B	S353	PhosphoSitePlus	VQNkRRRsVtPPEEQ	0.002	0.004	0.997	0.997
Q15418	p90RSK	RPS6KA1	P30305	CDC25B	S353	PhosphoSitePlus	VQNkRRRsVtPPEEQ	0.002	0.004	0.997	0.997
P49137	MAPKAPK2	MAPKAPK2	P30305	CDC25B	S375	PhosphoSitePlus	ARVLRsksLCHDEIE	-0.168	-0.42	0.674	0.997
P53350	PLK1	PLK1	P30305	CDC25B	S375	PhosphoSitePlus	ARVLRsksLCHDEIE	-0.168	-0.42	0.674	0.997
Q8TDC3	BRSK1	BRSK1	P30305	CDC25B	S375	PhosphoSitePlus	ARVLRsksLCHDEIE	-0.168	-0.42	0.674	0.997
O14757	Chk1	CHEK1	P30305	CDC25B	S563	PhosphoSitePlus	tFRLKTRsWAGERSR	-0.098	-0.246	0.806	0.997
P06493	CDK1	CDK1	P30307	CDC25C	S168	PhosphoSitePlus	SEMKyLGsPIttVPK	-0.418	-1.044	0.296	0.997
P45983	JNK1 iso2	MAPK8	P30307	CDC25C	S168	PhosphoSitePlus	SEMKyLGsPIttVPK	-0.418	-1.044	0.296	0.997
P45984	JNK2 iso2	MAPK9	P30307	CDC25C	S168	PhosphoSitePlus	SEMKyLGsPIttVPK	-0.418	-1.044	0.296	0.997
P53779	JNK3	MAPK10	P30307	CDC25C	S168	Signor	SEMKyLGsPIttVPK	-0.418	-1.044	0.296	0.997
O14757	Chk1	CHEK1	P30307	CDC25C	S216	PhosphoSitePlus	sGLyRsPsMPENLNR	-0.528	-1.319	0.187	0.997
O43318	TAK1	MAP3K7	P30307	CDC25C	S216	PhosphoSitePlus	sGLyRsPsMPENLNR	-0.528	-1.319	0.187	0.997
O96017	Chk2	CHEK2	P30307	CDC25C	S216	PhosphoSitePlus	sGLyRsPsMPENLNR	-0.528	-1.319	0.187	0.997
P27448	MARK3 iso3	MARK3	P30307	CDC25C	S216	PhosphoSitePlus	sGLyRsPsMPENLNR	-0.528	-1.319	0.187	0.997
P49137	MAPKAPK2	MAPKAPK2	P30307	CDC25C	S216	PhosphoSitePlus	sGLyRsPsMPENLNR	-0.528	-1.319	0.187	0.997
Q16512	PKN1	PKN1	P30307	CDC25C	S216	Signor	sGLyRsPsMPENLNR	-0.528	-1.319	0.187	0.997
Q16539	P38A	MAPK14	P30307	CDC25C	S216	Signor	sGLyRsPsMPENLNR	-0.528	-1.319	0.187	0.997
Q8TDC3	BRSK1	BRSK1	P30307	CDC25C	S216	PhosphoSitePlus	sGLyRsPsMPENLNR	-0.528	-1.319	0.187	0.997
Q9H4B4	PLK3	PLK3	P30307	CDC25C	S216	Signor	sGLyRsPsMPENLNR	-0.528	-1.319	0.187	0.997
P06493	CDK1	CDK1	P31350	RRM2	S20	PhosphoSitePlus	DPQQLQLsPLkGLsL	0.202	0.503	0.615	0.997
P24941	CDK2	CDK2	P31350	RRM2	S20	PhosphoSitePlus	DPQQLQLsPLkGLsL	0.202	0.503	0.615	0.997
P06493	CDK1	CDK1	P31350	RRM2	T33	PhosphoSitePlus	sLVdkENtPPALsGt	-0.418	-1.044	0.296	0.997
P24941	CDK2	CDK2	P31350	RRM2	T33	PhosphoSitePlus	sLVdkENtPPALsGt	-0.418	-1.044	0.296	0.997
P68400	CK2A1	CSNK2A1	P31749	AKT1	S129	PhosphoSitePlus	sGsPsDNsGAEEMEV	0.662	1.651	0.0988	0.997
P24941	CDK2	CDK2	P31943	HNRNPH1	S104	PhosphoSitePlus	LkHtGPNsPDtANDG	0.122	0.303	0.762	0.997
P28482	ERK2	MAPK1	P31943	HNRNPH1	S104	Signor	LkHtGPNsPDtANDG	0.122	0.303	0.762	0.997
P49137	MAPKAPK2	MAPKAPK2	P33241	LSP1	S252	PhosphoSitePlus	PKLARQAsIELPsMA	-0.078	-0.196	0.845	0.997
P06493	CDK1	CDK1	P33316	DUT	S99	PhosphoSitePlus	GPEtPAIsPSKRARP	-0.078	-0.196	0.845	0.997
P06493	CDK1	CDK1	P33981	TTK	S281	PhosphoSitePlus	VPVNLLNsPDCDVkt	-0.548	-1.368	0.171	0.997
P15056	BRAF	BRAF	P33981	TTK	S281	PhosphoSitePlus	VPVNLLNsPDCDVkt	-0.548	-1.368	0.171	0.997
P15056	BRAF	BRAF	P33981	TTK	S436	PhosphoSitePlus	VFSVskQsPPIsTSk	-0.548	-1.368	0.171	0.997
P24941	CDK2	CDK2	P33981	TTK	S436	PhosphoSitePlus	VFSVskQsPPIsTSk	-0.548	-1.368	0.171	0.997
P33981	TTK	TTK	P33981	TTK	S436	PhosphoSitePlus	VFSVskQsPPIsTSk	-0.548	-1.368	0.171	0.997
P24941	CDK2	CDK2	P33991	MCM4	S32	PhosphoSitePlus	RsEDARssPsQRRRG	0.402	1.002	0.316	0.997
P24941	CDK2	CDK2	P33991	MCM4	T110	PhosphoSitePlus	PRsGVrGtPVRQRPD	-1.028	-2.566	0.0103	0.488
P06493	CDK1	CDK1	P33991	MCM4	T19	Signor	GsrrGrAtPAQtPRs	-0.588	-1.468	0.142	0.997
P24941	CDK2	CDK2	P33991	MCM4	T19	Signor	GsrrGrAtPAQtPRs	-0.588	-1.468	0.142	0.997
P06493	CDK1	CDK1	P33993	MCM7	S121	PhosphoSitePlus	RDPGMVRsPQNQYPA	-0.218	-0.545	0.586	0.997
P24941	CDK2	CDK2	P33993	MCM7	S121	PhosphoSitePlus	RDPGMVRsPQNQYPA	-0.218	-0.545	0.586	0.997
P05129	PKCG	PRKCG	P34741	SDC2	S187	Signor	DLGErkPssAAyQkA	0.532	1.326	0.185	0.997
P05771	PKCB iso2	PRKCB	P34741	SDC2	S187	Signor	DLGErkPssAAyQkA	0.532	1.326	0.185	0.997
P17252	PKCA	PRKCA	P34741	SDC2	S187	Signor	DLGErkPssAAyQkA	0.532	1.326	0.185	0.997
P34947	GRK5	GRK5	P34947	GRK5	S484	PhosphoSitePlus	VLDIEQFstVkGVNL	0.422	1.052	0.293	0.997
P68400	CK2A1	CSNK2A1	P35221	CTNNA1	S641	PhosphoSitePlus	tPEELDDsDFEtEDF	0.182	0.453	0.651	0.997
P17612	PKACA	PRKACA	P35222	CTNNB1	S552	PhosphoSitePlus	QDtQRRtsMGGtQQQ	-0.058	-0.146	0.884	0.997
P31749	Akt1	AKT1	P35222	CTNNB1	S552	PhosphoSitePlus	QDtQRRtsMGGtQQQ	-0.058	-0.146	0.884	0.997
P31751	Akt2	AKT2	P35222	CTNNB1	S552	PhosphoSitePlus	QDtQRRtsMGGtQQQ	-0.058	-0.146	0.884	0.997
Q13554	CAMK2B	CAMK2B	P35222	CTNNB1	S552	Signor	QDtQRRtsMGGtQQQ	-0.058	-0.146	0.884	0.997
Q9UQM7	CAMK2A	CAMK2A	P35222	CTNNB1	S552	PhosphoSitePlus	QDtQRRtsMGGtQQQ	-0.058	-0.146	0.884	0.997
O96013	PAK4	PAK4	P35222	CTNNB1	S675	PhosphoSitePlus	QDykKRLsVELtsSL	-0.128	-0.321	0.749	0.997
P17612	PKACA	PRKACA	P35222	CTNNB1	S675	PhosphoSitePlus	QDykKRLsVELtsSL	-0.128	-0.321	0.749	0.997
Q13153	PAK1	PAK1	P35222	CTNNB1	S675	PhosphoSitePlus	QDykKRLsVELtsSL	-0.128	-0.321	0.749	0.997
Q9Y2U5	MEKK2	MAP3K2	P35222	CTNNB1	S675	PhosphoSitePlus	QDykKRLsVELtsSL	-0.128	-0.321	0.749	0.997
P31749	Akt1	AKT1	P35226	BMI1	S316	PhosphoSitePlus	ANRPRKssVNGSSAT	0.302	0.752	0.452	0.997
P31751	Akt2	AKT2	P35226	BMI1	S316	Signor	ANRPRKssVNGSSAT	0.302	0.752	0.452	0.997
Q9Y243	Akt3	AKT3	P35226	BMI1	S316	Signor	ANRPRKssVNGSSAT	0.302	0.752	0.452	0.997
P17612	PKACA	PRKACA	P35240	NF2	S518	PhosphoSitePlus	DTDMKRLsMEIEKEK	0.012	0.029	0.977	0.997
Q13153	PAK1	PAK1	P35240	NF2	S518	PhosphoSitePlus	DTDMKRLsMEIEKEK	0.012	0.029	0.977	0.997
Q13177	PAK2	PAK2	P35240	NF2	S518	PhosphoSitePlus	DTDMKRLsMEIEKEK	0.012	0.029	0.977	0.997
P06493	CDK1	CDK1	P35251	RFC1	T506	PhosphoSitePlus	KESKLERtPQkNVQG	-0.108	-0.271	0.787	0.997
P35269	GTF2F1	GTF2F1	P35269	GTF2F1	S385	PhosphoSitePlus	GGssRGNsRPGtPsA	-0.338	-0.844	0.398	0.997
P35269	GTF2F1	GTF2F1	P35269	GTF2F1	T389	PhosphoSitePlus	RGNsRPGtPsAEGGs	0.352	0.877	0.38	0.997
P11309	Pim1	PIM1	P35568	IRS1	S1101	PhosphoSitePlus	GCRRRHssEtFsStP	-0.278	-0.695	0.487	0.997
P23443	p70S6K	RPS6KB1	P35568	IRS1	S1101	PhosphoSitePlus	GCRRRHssEtFsStP	-0.278	-0.695	0.487	0.997
Q04759	PKCT	PRKCQ	P35568	IRS1	S1101	PhosphoSitePlus	GCRRRHssEtFsStP	-0.278	-0.695	0.487	0.997
Q05513	PKCZ	PRKCZ	P35568	IRS1	S1101	Signor	GCRRRHssEtFsStP	-0.278	-0.695	0.487	0.997
Q05655	PKCD	PRKCD	P35568	IRS1	S1101	Signor	GCRRRHssEtFsStP	-0.278	-0.695	0.487	0.997
Q86V86	Pim3	PIM3	P35568	IRS1	S1101	PhosphoSitePlus	GCRRRHssEtFsStP	-0.278	-0.695	0.487	0.997
Q9P1W9	Pim2	PIM2	P35568	IRS1	S1101	PhosphoSitePlus	GCRRRHssEtFsStP	-0.278	-0.695	0.487	0.997
P68400	CK2A1	CSNK2A1	P35579	MYH9	S1943	PhosphoSitePlus	RKGAGDGsDEEVDGK	0.342	0.852	0.394	0.997
Q05513	PKCZ	PRKCZ	P35580	MYH10	S1937	PhosphoSitePlus	rGGPIsFsssrSGRR	0.382	0.952	0.341	0.997
P68400	CK2A1	CSNK2A1	P35580	MYH10	S1956	PhosphoSitePlus	EGAsLELsDDDtEsK	0.182	0.453	0.651	0.997
Q05513	PKCZ	PRKCZ	P35580	MYH10	S1956	PhosphoSitePlus	EGAsLELsDDDtEsK	0.182	0.453	0.651	0.997
P68400	CK2A1	CSNK2A1	P35580	MYH10	S1975	PhosphoSitePlus	NEtQPPQsE______	0.492	1.226	0.22	0.997
P06493	CDK1	CDK1	P35611	ADD1	S12	PhosphoSitePlus	SRAAVVtsPPPtTAP	-0.528	-1.319	0.187	0.997
P28482	ERK2	MAPK1	P35611	ADD1	S358	PhosphoSitePlus	AKsRsPGsPVGEGtG	-0.398	-0.994	0.32	0.997
P68400	CK2A1	CSNK2A1	P35659	DEK	S32	PhosphoSitePlus	MPGPREEsEEEEDED	0.332	0.827	0.408	0.997
P27361	ERK1	MAPK3	P36956	SREBF1	S117	PhosphoSitePlus	YPSMPAFsPGPGIkE	-1.118	-2.791	0.00526	0.334
P28482	ERK2	MAPK1	P36956	SREBF1	S117	PhosphoSitePlus	YPSMPAFsPGPGIkE	-1.118	-2.791	0.00526	0.334
P45983	JNK1 iso2	MAPK8	P36956	SREBF1	S117	PhosphoSitePlus	YPSMPAFsPGPGIkE	-1.118	-2.791	0.00526	0.334
P45984	JNK2 iso2	MAPK9	P36956	SREBF1	S117	PhosphoSitePlus	YPSMPAFsPGPGIkE	-1.118	-2.791	0.00526	0.334
P27361	ERK1	MAPK3	P37231	PPARG	S112	Signor	AIkVEPAsPPYYSEK	-0.128	-0.321	0.749	0.997
P28482	ERK2	MAPK1	P37231	PPARG	S112	PhosphoSitePlus	AIkVEPAsPPYYSEK	-0.128	-0.321	0.749	0.997
P45983	JNK1 iso2	MAPK8	P37231	PPARG	S112	PhosphoSitePlus	AIkVEPAsPPYYSEK	-0.128	-0.321	0.749	0.997
P50750	CDK9	CDK9	P37231	PPARG	S112	PhosphoSitePlus	AIkVEPAsPPYYSEK	-0.128	-0.321	0.749	0.997
O94921	CDK14	CDK14	P37802	TAGLN2	S163	PhosphoSitePlus	kENPRNFsDNQLQEG	0.852	2.125	0.0336	0.787
P17612	PKACA	PRKACA	P37802	TAGLN2	S163	PhosphoSitePlus	kENPRNFsDNQLQEG	0.852	2.125	0.0336	0.787
P06493	CDK1	CDK1	P38398	BRCA1	S114	PhosphoSitePlus	FAkKENNsPEHLkDE	-0.528	-1.319	0.187	0.997
P24941	CDK2	CDK2	P38398	BRCA1	S114	PhosphoSitePlus	FAkKENNsPEHLkDE	-0.528	-1.319	0.187	0.997
P06493	CDK1	CDK1	P38398	BRCA1	S1191	PhosphoSitePlus	GELsRsPsPFtHTHL	-0.228	-0.57	0.569	0.997
Q13315	ATM	ATM	P38398	BRCA1	S1457	PhosphoSitePlus	SEKAVLTsQKsSEYP	0.302	0.752	0.452	0.997
Q13535	ATR	ATR	P38398	BRCA1	S1457	PhosphoSitePlus	SEKAVLTsQKsSEYP	0.302	0.752	0.452	0.997
Q13315	ATM	ATM	P38398	BRCA1	S1524	PhosphoSitePlus	LQNRNYPsQEELIKV	0.582	1.451	0.147	0.997
Q13535	ATR	ATR	P38398	BRCA1	S1524	PhosphoSitePlus	LQNRNYPsQEELIKV	0.582	1.451	0.147	0.997
Q13315	ATM	ATM	P38398	BRCA1	S1542	PhosphoSitePlus	EEQQLEEsGPHDLtE	0.402	1.002	0.316	0.997
P06493	CDK1	CDK1	P38919	EIF4A3	T163	PhosphoSitePlus	GQHVVAGtPGRVFDM	-0.668	-1.668	0.0953	0.997
P24941	CDK2	CDK2	P38919	EIF4A3	T163	PhosphoSitePlus	GQHVVAGtPGRVFDM	-0.668	-1.668	0.0953	0.997
P06493	CDK1	CDK1	P38936	CDKN1A	S130	PhosphoSitePlus	sGEQAEGsPGGPGDs	-1.178	-2.94	0.00328	0.276
P11802	CDK4	CDK4	P38936	CDKN1A	S130	PhosphoSitePlus	sGEQAEGsPGGPGDs	-1.178	-2.94	0.00328	0.276
P24941	CDK2	CDK2	P38936	CDKN1A	S130	PhosphoSitePlus	sGEQAEGsPGGPGDs	-1.178	-2.94	0.00328	0.276
P27361	ERK1	MAPK3	P38936	CDKN1A	S130	PhosphoSitePlus	sGEQAEGsPGGPGDs	-1.178	-2.94	0.00328	0.276
P28482	ERK2	MAPK1	P38936	CDKN1A	S130	PhosphoSitePlus	sGEQAEGsPGGPGDs	-1.178	-2.94	0.00328	0.276
P45983	JNK1 iso2	MAPK8	P38936	CDKN1A	S130	PhosphoSitePlus	sGEQAEGsPGGPGDs	-1.178	-2.94	0.00328	0.276
P45984	JNK2 iso2	MAPK9	P38936	CDKN1A	S130	PhosphoSitePlus	sGEQAEGsPGGPGDs	-1.178	-2.94	0.00328	0.276
P53779	JNK3	MAPK10	P38936	CDKN1A	S130	PhosphoSitePlus	sGEQAEGsPGGPGDs	-1.178	-2.94	0.00328	0.276
Q00534	CDK6	CDK6	P38936	CDKN1A	S130	PhosphoSitePlus	sGEQAEGsPGGPGDs	-1.178	-2.94	0.00328	0.276
Q16539	P38A	MAPK14	P38936	CDKN1A	S130	PhosphoSitePlus	sGEQAEGsPGGPGDs	-1.178	-2.94	0.00328	0.276
P06493	CDK1	CDK1	P39880	CUX1	S1237	Signor	tEysQGAsPQPQHQL	-0.318	-0.795	0.427	0.997
P17612	PKACA	PRKACA	P39880	CUX1	S1237	PhosphoSitePlus	tEysQGAsPQPQHQL	-0.318	-0.795	0.427	0.997
Q9UQM7	CAMK2A	CAMK2A	P40189	IL6ST	S782	PhosphoSitePlus	QVFSRsEsTQPLLDS	-0.038	-0.096	0.924	0.997
Q13315	ATM	ATM	P40692	MLH1	S406	PhosphoSitePlus	PLSkPLSsQPQAIVT	0.502	1.251	0.211	0.997
O75582	MSK1	RPS6KA5	P40763	STAT3	S727	Signor	NtIDLPMsPRTLDSL	0.152	0.378	0.705	0.997
P27361	ERK1	MAPK3	P40763	STAT3	S727	Signor	NtIDLPMsPRTLDSL	0.152	0.378	0.705	0.997
P42345	mTOR	MTOR	P40763	STAT3	S727	PhosphoSitePlus	NtIDLPMsPRTLDSL	0.152	0.378	0.705	0.997
P45983	JNK1 iso2	MAPK8	P40763	STAT3	S727	PhosphoSitePlus	NtIDLPMsPRTLDSL	0.152	0.378	0.705	0.997
P45984	JNK2 iso2	MAPK9	P40763	STAT3	S727	PhosphoSitePlus	NtIDLPMsPRTLDSL	0.152	0.378	0.705	0.997
P49840	GSK3A	GSK3A	P40763	STAT3	S727	PhosphoSitePlus	NtIDLPMsPRTLDSL	0.152	0.378	0.705	0.997
P49841	GSK3B	GSK3B	P40763	STAT3	S727	PhosphoSitePlus	NtIDLPMsPRTLDSL	0.152	0.378	0.705	0.997
P51617	IRAK1	IRAK1	P40763	STAT3	S727	PhosphoSitePlus	NtIDLPMsPRTLDSL	0.152	0.378	0.705	0.997
P51812	RSK2	RPS6KA3	P40763	STAT3	S727	PhosphoSitePlus	NtIDLPMsPRTLDSL	0.152	0.378	0.705	0.997
Q00535	CDK5	CDK5	P40763	STAT3	S727	PhosphoSitePlus	NtIDLPMsPRTLDSL	0.152	0.378	0.705	0.997
Q02156	PKCE	PRKCE	P40763	STAT3	S727	PhosphoSitePlus	NtIDLPMsPRTLDSL	0.152	0.378	0.705	0.997
Q05655	PKCD	PRKCD	P40763	STAT3	S727	PhosphoSitePlus	NtIDLPMsPRTLDSL	0.152	0.378	0.705	0.997
Q13233	MEKK1	MAP3K1	P40763	STAT3	S727	Signor	NtIDLPMsPRTLDSL	0.152	0.378	0.705	0.997
Q16539	P38A	MAPK14	P40763	STAT3	S727	PhosphoSitePlus	NtIDLPMsPRTLDSL	0.152	0.378	0.705	0.997
Q9HC98	NEK6	NEK6	P40763	STAT3	S727	PhosphoSitePlus	NtIDLPMsPRTLDSL	0.152	0.378	0.705	0.997
Q9UBE8	NLK	NLK	P40763	STAT3	S727	Signor	NtIDLPMsPRTLDSL	0.152	0.378	0.705	0.997
P49840	GSK3A	GSK3A	P40763	STAT3	T714	PhosphoSitePlus	ktKFICVtPTtCsNt	0.512	1.276	0.202	0.997
P49841	GSK3B	GSK3B	P40763	STAT3	T714	PhosphoSitePlus	ktKFICVtPTtCsNt	0.512	1.276	0.202	0.997
O60674	JAK2	JAK2	P40763	STAT3	Y705	PhosphoSitePlus	DPGsAAPyLktKFIC	-0.098	-0.246	0.806	0.997
P06241	Fyn	FYN	P40763	STAT3	Y705	PhosphoSitePlus	DPGsAAPyLktKFIC	-0.098	-0.246	0.806	0.997
P08631	Hck	HCK	P40763	STAT3	Y705	Signor	DPGsAAPyLktKFIC	-0.098	-0.246	0.806	0.997
P12931	Src	SRC	P40763	STAT3	Y705	PhosphoSitePlus	DPGsAAPyLktKFIC	-0.098	-0.246	0.806	0.997
P14618	PKM	PKM	P40763	STAT3	Y705	PhosphoSitePlus	DPGsAAPyLktKFIC	-0.098	-0.246	0.806	0.997
P16591	Fer	FER	P40763	STAT3	Y705	PhosphoSitePlus	DPGsAAPyLktKFIC	-0.098	-0.246	0.806	0.997
P22455	FGFR4	FGFR4	P40763	STAT3	Y705	Signor	DPGsAAPyLktKFIC	-0.098	-0.246	0.806	0.997
P22607	FGFR3	FGFR3	P40763	STAT3	Y705	Signor	DPGsAAPyLktKFIC	-0.098	-0.246	0.806	0.997
P23458	JAK1	JAK1	P40763	STAT3	Y705	Signor	DPGsAAPyLktKFIC	-0.098	-0.246	0.806	0.997
P27361	ERK1	MAPK3	P40763	STAT3	Y705	Signor	DPGsAAPyLktKFIC	-0.098	-0.246	0.806	0.997
P30530	AXL	AXL	P40763	STAT3	Y705	PhosphoSitePlus	DPGsAAPyLktKFIC	-0.098	-0.246	0.806	0.997
Q12866	Mer	MERTK	P40763	STAT3	Y705	PhosphoSitePlus	DPGsAAPyLktKFIC	-0.098	-0.246	0.806	0.997
Q15300	Ret iso3	RET	P40763	STAT3	Y705	PhosphoSitePlus	DPGsAAPyLktKFIC	-0.098	-0.246	0.806	0.997
Q9HC98	NEK6	NEK6	P40763	STAT3	Y705	PhosphoSitePlus	DPGsAAPyLktKFIC	-0.098	-0.246	0.806	0.997
Q9UM73	ALK	ALK	P40763	STAT3	Y705	PhosphoSitePlus	DPGsAAPyLktKFIC	-0.098	-0.246	0.806	0.997
Q9UQM7	CAMK2A	CAMK2A	P41134	ID1	S36	PhosphoSitePlus	GEVVRCLsEQSVAIS	0.042	0.104	0.917	0.997
P28482	ERK2	MAPK1	P41162	ETV3	S139	Signor	SsGVVPQsAPPVPTA	0.392	0.977	0.329	0.997
P27361	ERK1	MAPK3	P41182	BCL6	S333	PhosphoSitePlus	KGLVsPQsPQKsDCQ	-0.238	-0.595	0.552	0.997
P28482	ERK2	MAPK1	P41182	BCL6	S333	PhosphoSitePlus	KGLVsPQsPQKsDCQ	-0.238	-0.595	0.552	0.997
P27361	ERK1	MAPK3	P41182	BCL6	S343	PhosphoSitePlus	KsDCQPNsPTESCSS	-0.498	-1.244	0.214	0.997
P28482	ERK2	MAPK1	P41182	BCL6	S343	PhosphoSitePlus	KsDCQPNsPTESCSS	-0.498	-1.244	0.214	0.997
P27361	ERK1	MAPK3	P41212	ETV6	S213	PhosphoSitePlus	DNMIRRLsPAERAQG	0.142	0.353	0.724	0.997
P28482	ERK2	MAPK1	P41212	ETV6	S213	Signor	DNMIRRLsPAERAQG	0.142	0.353	0.724	0.997
P19784	CK2A2	CSNK2A2	P41236	PPP1R2	S121	Signor	yRIQEQEssGEEDsD	0.212	0.528	0.598	0.997
P68400	CK2A1	CSNK2A1	P41236	PPP1R2	S121	PhosphoSitePlus	yRIQEQEssGEEDsD	0.212	0.528	0.598	0.997
P19784	CK2A2	CSNK2A2	P41236	PPP1R2	S122	Signor	RIQEQEssGEEDsDL	0.372	0.927	0.354	0.997
P68400	CK2A1	CSNK2A1	P41236	PPP1R2	S122	PhosphoSitePlus	RIQEQEssGEEDsDL	0.372	0.927	0.354	0.997
O94921	CDK14	CDK14	P41236	PPP1R2	S87	PhosphoSitePlus	GDDEDACsDtEAtEA	0.562	1.401	0.161	0.997
P19784	CK2A2	CSNK2A2	P41236	PPP1R2	S87	Signor	GDDEDACsDtEAtEA	0.562	1.401	0.161	0.997
P68400	CK2A1	CSNK2A1	P41236	PPP1R2	S87	PhosphoSitePlus	GDDEDACsDtEAtEA	0.562	1.401	0.161	0.997
P49841	GSK3B	GSK3B	P41236	PPP1R2	T73	PhosphoSitePlus	MKIDEPstPyHSMMG	0.112	0.278	0.781	0.997
Q00535	CDK5	CDK5	P41236	PPP1R2	T73	PhosphoSitePlus	MKIDEPstPyHSMMG	0.112	0.278	0.781	0.997
P06493	CDK1	CDK1	P42166	TMPO	S424	PhosphoSitePlus	FQETEFLsPPRkVPR	-0.478	-1.194	0.233	0.997
P27361	ERK1	MAPK3	P42224	STAT1	S727	PhosphoSitePlus	TDNLLPMsPEEFDEV	-0.308	-0.77	0.442	0.997
P68400	CK2A1	CSNK2A1	P42224	STAT1	S727	PhosphoSitePlus	TDNLLPMsPEEFDEV	-0.308	-0.77	0.442	0.997
Q05655	PKCD	PRKCD	P42224	STAT1	S727	PhosphoSitePlus	TDNLLPMsPEEFDEV	-0.308	-0.77	0.442	0.997
Q13554	CAMK2B	CAMK2B	P42224	STAT1	S727	Signor	TDNLLPMsPEEFDEV	-0.308	-0.77	0.442	0.997
Q13555	CAMK2G	CAMK2G	P42224	STAT1	S727	PhosphoSitePlus	TDNLLPMsPEEFDEV	-0.308	-0.77	0.442	0.997
Q14164	IKKE	IKBKE	P42224	STAT1	S727	Signor	TDNLLPMsPEEFDEV	-0.308	-0.77	0.442	0.997
Q16539	P38A	MAPK14	P42224	STAT1	S727	PhosphoSitePlus	TDNLLPMsPEEFDEV	-0.308	-0.77	0.442	0.997
P23443	p70S6K	RPS6KB1	P42345	MTOR	S2448	PhosphoSitePlus	RsRtRtDsysAGQsV	0.312	0.777	0.437	0.997
P31749	Akt1	AKT1	P42345	MTOR	S2448	PhosphoSitePlus	RsRtRtDsysAGQsV	0.312	0.777	0.437	0.997
Q16539	P38A	MAPK14	P42566	EPS15	S796	PhosphoSitePlus	RsINkLDsPDPFkLN	0.612	1.526	0.127	0.997
P24941	CDK2	CDK2	P42677	RPS27	S27	PhosphoSitePlus	KKkRLVQsPNsyFMD	-0.578	-1.443	0.149	0.997
Q16539	P38A	MAPK14	P42677	RPS27	S27	PhosphoSitePlus	KKkRLVQsPNsyFMD	-0.578	-1.443	0.149	0.997
Q00535	CDK5	CDK5	P42858	HTT	S1179	PhosphoSitePlus	LtNPPsLsPIRRKGK	-0.368	-0.919	0.358	0.997
Q00535	CDK5	CDK5	P42858	HTT	S1199	PhosphoSitePlus	EQAsVPLsPKKGSEA	-0.498	-1.244	0.214	0.997
Q00535	CDK5	CDK5	P42858	HTT	S432	PhosphoSitePlus	AGGGssCsPVLsRKQ	-0.158	-0.395	0.693	0.997
Q13315	ATM	ATM	P43243	MATR3	S208	PhosphoSitePlus	DyDHGsRsQEsGyyD	0.312	0.777	0.437	0.997
P06493	CDK1	CDK1	P43307	SSR1	S268	PhosphoSitePlus	LNQINkAsPRRLPRK	0.122	0.303	0.762	0.997
P68400	CK2A1	CSNK2A1	P45973	CBX5	S14	Signor	RtADssssEDEEEyV	-0.218	-0.545	0.586	0.997
Q96GD4	AurB	AURKB	P45973	CBX5	S92	PhosphoSitePlus	SESNKRksNFsNsAD	-0.608	-1.518	0.129	0.997
O00141	SGK1	SGK1	P45985	MAP2K4	S80	PhosphoSitePlus	IERLRtHsIESSGkL	-0.258	-0.645	0.519	0.997
P31749	Akt1	AKT1	P45985	MAP2K4	S80	PhosphoSitePlus	IERLRtHsIESSGkL	-0.258	-0.645	0.519	0.997
P24941	CDK2	CDK2	P46013	MKI67	S357	PhosphoSitePlus	QYsQQQNsPQkHKNk	0.122	0.303	0.762	0.997
Q96GD4	AurB	AURKB	P46013	MKI67	S374	PhosphoSitePlus	ytTGRREsVNLGkSE	-0.018	-0.046	0.963	0.997
Q96GD4	AurB	AURKB	P46013	MKI67	S538	PhosphoSitePlus	EAPTKRksLVMHtPP	-0.378	-0.944	0.345	0.997
P06493	CDK1	CDK1	P46013	MKI67	T761	PhosphoSitePlus	GIAEMFktPVkEQPQ	-0.548	-1.368	0.171	0.997
P46020	PHKA1	PHKA1	P46020	PHKA1	S985	Signor	SNVsPAIsIHEIGAV	0.412	1.027	0.305	0.997
Q13153	PAK1	PAK1	P46108	CRK	S41	PhosphoSitePlus	VFLVRDsstsPGDyV	0.082	0.203	0.839	0.997
P28482	ERK2	MAPK1	P46527	CDKN1B	S10	PhosphoSitePlus	NVRVSNGsPsLErMD	0.162	0.403	0.687	0.997
P31749	Akt1	AKT1	P46527	CDKN1B	S10	PhosphoSitePlus	NVRVSNGsPsLErMD	0.162	0.403	0.687	0.997
P51812	RSK2	RPS6KA3	P46527	CDKN1B	S10	PhosphoSitePlus	NVRVSNGsPsLErMD	0.162	0.403	0.687	0.997
Q00534	CDK6	CDK6	P46527	CDKN1B	S10	PhosphoSitePlus	NVRVSNGsPsLErMD	0.162	0.403	0.687	0.997
Q00536	CDK16	CDK16	P46527	CDKN1B	S10	PhosphoSitePlus	NVRVSNGsPsLErMD	0.162	0.403	0.687	0.997
Q15418	p90RSK	RPS6KA1	P46527	CDKN1B	S10	PhosphoSitePlus	NVRVSNGsPsLErMD	0.162	0.403	0.687	0.997
Q8TAS1	KIS	UHMK1	P46527	CDKN1B	S10	PhosphoSitePlus	NVRVSNGsPsLErMD	0.162	0.403	0.687	0.997
Q9H2X6	HIPK2	HIPK2	P46527	CDKN1B	S10	PhosphoSitePlus	NVRVSNGsPsLErMD	0.162	0.403	0.687	0.997
Q9UQM7	CAMK2A	CAMK2A	P46527	CDKN1B	S10	PhosphoSitePlus	NVRVSNGsPsLErMD	0.162	0.403	0.687	0.997
Q9Y463	DYRK1B	DYRK1B	P46527	CDKN1B	S10	Signor	NVRVSNGsPsLErMD	0.162	0.403	0.687	0.997
Q96GD4	AurB	AURKB	P46778	RPL21	S104	PhosphoSitePlus	kHSKsRDsFLkRVKE	0.402	1.002	0.316	0.997
Q96GD4	AurB	AURKB	P46783	RPS10	T118	PhosphoSitePlus	GERPARLtrGEADRD	0.522	1.301	0.193	0.997
O95835	LATS1	LATS1	P46937	YAP1	S109	PhosphoSitePlus	KsHsRQAstDAGtAG	0.052	0.129	0.898	0.997
Q05513	PKCZ	PRKCZ	P46937	YAP1	S109	PhosphoSitePlus	KsHsRQAstDAGtAG	0.052	0.129	0.898	0.997
Q15208	NDR1	STK38	P46937	YAP1	S109	PhosphoSitePlus	KsHsRQAstDAGtAG	0.052	0.129	0.898	0.997
Q9NRM7	LATS2	LATS2	P46937	YAP1	S109	PhosphoSitePlus	KsHsRQAstDAGtAG	0.052	0.129	0.898	0.997
O95835	LATS1	LATS1	P46937	YAP1	S127	PhosphoSitePlus	PQHVRAHssPAsLQL	0.522	1.301	0.193	0.997
P31749	Akt1	AKT1	P46937	YAP1	S127	PhosphoSitePlus	PQHVRAHssPAsLQL	0.522	1.301	0.193	0.997
Q13188	MST2	STK3	P46937	YAP1	S127	PhosphoSitePlus	PQHVRAHssPAsLQL	0.522	1.301	0.193	0.997
Q15208	NDR1	STK38	P46937	YAP1	S127	PhosphoSitePlus	PQHVRAHssPAsLQL	0.522	1.301	0.193	0.997
Q15831	LKB1	STK11	P46937	YAP1	S127	PhosphoSitePlus	PQHVRAHssPAsLQL	0.522	1.301	0.193	0.997
Q9NRM7	LATS2	LATS2	P46937	YAP1	S127	PhosphoSitePlus	PQHVRAHssPAsLQL	0.522	1.301	0.193	0.997
Q9Y2H1	NDR2	STK38L	P46937	YAP1	S127	PhosphoSitePlus	PQHVRAHssPAsLQL	0.522	1.301	0.193	0.997
P06493	CDK1	CDK1	P46937	YAP1	S289	PhosphoSitePlus	PPPLAPQsPQGGVMG	0.222	0.553	0.58	0.997
P06493	CDK1	CDK1	P46937	YAP1	S367	PhosphoSitePlus	GtQNPVssPGMsQEL	0.352	0.877	0.38	0.997
O95835	LATS1	LATS1	P46937	YAP1	S61	PhosphoSitePlus	IVHVRGDsEtDLEAL	0.042	0.104	0.917	0.997
Q13131	AMPKA1	PRKAA1	P46937	YAP1	S61	PhosphoSitePlus	IVHVRGDsEtDLEAL	0.042	0.104	0.917	0.997
Q15208	NDR1	STK38	P46937	YAP1	S61	PhosphoSitePlus	IVHVRGDsEtDLEAL	0.042	0.104	0.917	0.997
Q9NRM7	LATS2	LATS2	P46937	YAP1	S61	PhosphoSitePlus	IVHVRGDsEtDLEAL	0.042	0.104	0.917	0.997
P06493	CDK1	CDK1	P46937	YAP1	T119	PhosphoSitePlus	AGtAGALtPQHVRAH	0.042	0.104	0.917	0.997
P45984	JNK2 iso2	MAPK9	P46937	YAP1	T119	PhosphoSitePlus	AGtAGALtPQHVRAH	0.042	0.104	0.917	0.997
P27361	ERK1	MAPK3	P49023	PXN	S126	PhosphoSitePlus	sFPNKQKsAEPsPtV	0.472	1.176	0.239	0.997
P28482	ERK2	MAPK1	P49023	PXN	S126	PhosphoSitePlus	sFPNKQKsAEPsPtV	0.472	1.176	0.239	0.997
Q13153	PAK1	PAK1	P49023	PXN	S258	PhosphoSitePlus	tQQQtRIsAssAtRE	-0.048	-0.121	0.904	0.997
P27361	ERK1	MAPK3	P49023	PXN	S83	PhosphoSitePlus	FIHQQPQsssPVyGs	-0.308	-0.77	0.442	0.997
P28482	ERK2	MAPK1	P49023	PXN	S83	PhosphoSitePlus	FIHQQPQsssPVyGs	-0.308	-0.77	0.442	0.997
Q00535	CDK5	CDK5	P49023	PXN	S85	PhosphoSitePlus	HQQPQsssPVyGsSA	-0.048	-0.121	0.904	0.997
Q16539	P38A	MAPK14	P49023	PXN	S85	PhosphoSitePlus	HQQPQsssPVyGsSA	-0.048	-0.121	0.904	0.997
P00519	Abl	ABL1	P49023	PXN	Y118	PhosphoSitePlus	VGEEEHVysFPNKQK	-0.308	-0.77	0.442	0.997
P06241	Fyn	FYN	P49023	PXN	Y118	PhosphoSitePlus	VGEEEHVysFPNKQK	-0.308	-0.77	0.442	0.997
Q05397	FAK	PTK2	P49023	PXN	Y118	PhosphoSitePlus	VGEEEHVysFPNKQK	-0.308	-0.77	0.442	0.997
Q13882	Brk	PTK6	P49023	PXN	Y118	PhosphoSitePlus	VGEEEHVysFPNKQK	-0.308	-0.77	0.442	0.997
P27361	ERK1	MAPK3	P49407	ARRB1	S412	PhosphoSitePlus	EEEDGtGsPQLNNR_	-0.468	-1.169	0.242	0.997
P28482	ERK2	MAPK1	P49407	ARRB1	S412	PhosphoSitePlus	EEEDGtGsPQLNNR_	-0.468	-1.169	0.242	0.997
P27361	ERK1	MAPK3	P49585	PCYT1A	S315	Signor	GRMLQAIsPKQsPss	0.002	0.004	0.997	0.997
P28482	ERK2	MAPK1	P49585	PCYT1A	S315	Signor	GRMLQAIsPKQsPss	0.002	0.004	0.997	0.997
P49674	CK1E	CSNK1E	P49674	CSNK1E	S408	PhosphoSitePlus	RIPAsQtsVPFDHLG	-0.018	-0.046	0.963	0.997
O00311	CDC7	CDC7	P49736	MCM2	S108	PhosphoSitePlus	DVEELtAsQREAAER	0.252	0.628	0.53	0.997
P24941	CDK2	CDK2	P49736	MCM2	S108	PhosphoSitePlus	DVEELtAsQREAAER	0.252	0.628	0.53	0.997
P50613	CDK7	CDK7	P49736	MCM2	S108	PhosphoSitePlus	DVEELtAsQREAAER	0.252	0.628	0.53	0.997
P68400	CK2A1	CSNK2A1	P49736	MCM2	S108	PhosphoSitePlus	DVEELtAsQREAAER	0.252	0.628	0.53	0.997
Q13535	ATR	ATR	P49736	MCM2	S108	PhosphoSitePlus	DVEELtAsQREAAER	0.252	0.628	0.53	0.997
O00311	CDC7	CDC7	P49736	MCM2	S139	PhosphoSitePlus	RRGLLyDsDEEDEER	-0.178	-0.445	0.656	0.997
P24941	CDK2	CDK2	P49736	MCM2	S139	PhosphoSitePlus	RRGLLyDsDEEDEER	-0.178	-0.445	0.656	0.997
P50613	CDK7	CDK7	P49736	MCM2	S139	PhosphoSitePlus	RRGLLyDsDEEDEER	-0.178	-0.445	0.656	0.997
P68400	CK2A1	CSNK2A1	P49736	MCM2	S139	PhosphoSitePlus	RRGLLyDsDEEDEER	-0.178	-0.445	0.656	0.997
O00311	CDC7	CDC7	P49736	MCM2	S27	PhosphoSitePlus	GNDPLtssPGRssRR	-0.118	-0.296	0.768	0.997
P24941	CDK2	CDK2	P49736	MCM2	S27	PhosphoSitePlus	GNDPLtssPGRssRR	-0.118	-0.296	0.768	0.997
P50613	CDK7	CDK7	P49736	MCM2	S27	PhosphoSitePlus	GNDPLtssPGRssRR	-0.118	-0.296	0.768	0.997
P68400	CK2A1	CSNK2A1	P49736	MCM2	S27	PhosphoSitePlus	GNDPLtssPGRssRR	-0.118	-0.296	0.768	0.997
O00311	CDC7	CDC7	P49736	MCM2	S40	PhosphoSitePlus	RRtDALtssPGRDLP	0.032	0.079	0.937	0.997
P24941	CDK2	CDK2	P49736	MCM2	S40	PhosphoSitePlus	RRtDALtssPGRDLP	0.032	0.079	0.937	0.997
P50613	CDK7	CDK7	P49736	MCM2	S40	PhosphoSitePlus	RRtDALtssPGRDLP	0.032	0.079	0.937	0.997
P68400	CK2A1	CSNK2A1	P49736	MCM2	S40	PhosphoSitePlus	RRtDALtssPGRDLP	0.032	0.079	0.937	0.997
O00311	CDC7	CDC7	P49736	MCM2	S41	PhosphoSitePlus	RtDALtssPGRDLPP	-0.268	-0.67	0.503	0.997
P24941	CDK2	CDK2	P49736	MCM2	S41	PhosphoSitePlus	RtDALtssPGRDLPP	-0.268	-0.67	0.503	0.997
P50613	CDK7	CDK7	P49736	MCM2	S41	PhosphoSitePlus	RtDALtssPGRDLPP	-0.268	-0.67	0.503	0.997
P68400	CK2A1	CSNK2A1	P49736	MCM2	S41	PhosphoSitePlus	RtDALtssPGRDLPP	-0.268	-0.67	0.503	0.997
P49760	CLK2	CLK2	P49760	CLK2	S142	Signor	HSSRRAKsVEDDAEG	-0.298	-0.745	0.456	0.997
O14757	Chk1	CHEK1	P49761	CLK3	S157	PhosphoSitePlus	HHCKRyRsPEPDPyL	0.002	0.004	0.997	0.997
P27361	ERK1	MAPK3	P49790	NUP153	S257	PhosphoSitePlus	ktsQLGDsPFyPGkT	-0.208	-0.52	0.603	0.997
P28482	ERK2	MAPK1	P49790	NUP153	S257	PhosphoSitePlus	ktsQLGDsPFyPGkT	-0.208	-0.52	0.603	0.997
P27361	ERK1	MAPK3	P49790	NUP153	S320	PhosphoSitePlus	QsLEkMssPLADAkR	-0.088	-0.221	0.825	0.997
P28482	ERK2	MAPK1	P49790	NUP153	S320	PhosphoSitePlus	QsLEkMssPLADAkR	-0.088	-0.221	0.825	0.997
P27361	ERK1	MAPK3	P49790	NUP153	S334	PhosphoSitePlus	RIPsIVssPLNsPLD	0.412	1.027	0.305	0.997
P28482	ERK2	MAPK1	P49790	NUP153	S334	PhosphoSitePlus	RIPsIVssPLNsPLD	0.412	1.027	0.305	0.997
P27361	ERK1	MAPK3	P49790	NUP153	S522	PhosphoSitePlus	tsPsstGsPMFKFSs	-0.168	-0.42	0.674	0.997
P28482	ERK2	MAPK1	P49790	NUP153	S522	PhosphoSitePlus	tsPsstGsPMFKFSs	-0.168	-0.42	0.674	0.997
P27361	ERK1	MAPK3	P49790	NUP153	S529	PhosphoSitePlus	sPMFKFSsPIVKsTE	-0.738	-1.842	0.0654	0.96
P28482	ERK2	MAPK1	P49790	NUP153	S529	PhosphoSitePlus	sPMFKFSsPIVKsTE	-0.738	-1.842	0.0654	0.96
P27361	ERK1	MAPK3	P49790	NUP153	T369	PhosphoSitePlus	PPVQRLMtPKPVsIA	-0.248	-0.62	0.535	0.997
P28482	ERK2	MAPK1	P49790	NUP153	T369	PhosphoSitePlus	PPVQRLMtPKPVsIA	-0.248	-0.62	0.535	0.997
P27361	ERK1	MAPK3	P49790	NUP153	T388	PhosphoSitePlus	VyFkPsLtPsGEFRK	-0.478	-1.194	0.233	0.997
P28482	ERK2	MAPK1	P49790	NUP153	T388	PhosphoSitePlus	VyFkPsLtPsGEFRK	-0.478	-1.194	0.233	0.997
P06493	CDK1	CDK1	P49792	RANBP2	S2246	PhosphoSitePlus	ssssVHAsPLAssPV	0.592	1.476	0.14	0.997
P06493	CDK1	CDK1	P49792	RANBP2	S2276	PhosphoSitePlus	FsFksALsPsKsPAk	-0.428	-1.069	0.285	0.997
O00141	SGK1	SGK1	P49815	TSC2	S1132	PhosphoSitePlus	RDRVRsMsGGHGLRV	-0.028	-0.071	0.943	0.997
P11802	CDK4	CDK4	P49815	TSC2	S1452	PhosphoSitePlus	LPSssPRsPsGLRPR	-0.028	-0.071	0.943	0.997
Q00534	CDK6	CDK6	P49815	TSC2	S1452	PhosphoSitePlus	LPSssPRsPsGLRPR	-0.028	-0.071	0.943	0.997
P27361	ERK1	MAPK3	P49815	TSC2	S664	PhosphoSitePlus	KkTSGPLsPPTGPPG	0.512	1.276	0.202	0.997
P28482	ERK2	MAPK1	P49815	TSC2	S664	PhosphoSitePlus	KkTSGPLsPPTGPPG	0.512	1.276	0.202	0.997
O00141	SGK1	SGK1	P49815	TSC2	S939	PhosphoSitePlus	sFRARstsLNERPKs	-0.418	-1.044	0.296	0.997
P31749	Akt1	AKT1	P49815	TSC2	S939	PhosphoSitePlus	sFRARstsLNERPKs	-0.418	-1.044	0.296	0.997
P31751	Akt2	AKT2	P49815	TSC2	S939	Signor	sFRARstsLNERPKs	-0.418	-1.044	0.296	0.997
Q05655	PKCD	PRKCD	P49815	TSC2	S939	PhosphoSitePlus	sFRARstsLNERPKs	-0.418	-1.044	0.296	0.997
P05129	PKCG	PRKCG	P49840	GSK3A	S21	PhosphoSitePlus	sGrARtssFAEPGGG	0.252	0.628	0.53	0.997
P05771	PKCB iso2	PRKCB	P49840	GSK3A	S21	PhosphoSitePlus	sGrARtssFAEPGGG	0.252	0.628	0.53	0.997
P17252	PKCA	PRKCA	P49840	GSK3A	S21	PhosphoSitePlus	sGrARtssFAEPGGG	0.252	0.628	0.53	0.997
P17612	PKACA	PRKACA	P49840	GSK3A	S21	PhosphoSitePlus	sGrARtssFAEPGGG	0.252	0.628	0.53	0.997
P24723	PKCH	PRKCH	P49840	GSK3A	S21	PhosphoSitePlus	sGrARtssFAEPGGG	0.252	0.628	0.53	0.997
P31749	Akt1	AKT1	P49840	GSK3A	S21	PhosphoSitePlus	sGrARtssFAEPGGG	0.252	0.628	0.53	0.997
P51812	RSK2	RPS6KA3	P49840	GSK3A	S21	PhosphoSitePlus	sGrARtssFAEPGGG	0.252	0.628	0.53	0.997
Q05655	PKCD	PRKCD	P49840	GSK3A	S21	PhosphoSitePlus	sGrARtssFAEPGGG	0.252	0.628	0.53	0.997
Q13554	CAMK2B	CAMK2B	P49840	GSK3A	S21	Signor	sGrARtssFAEPGGG	0.252	0.628	0.53	0.997
Q14164	IKKE	IKBKE	P49840	GSK3A	S21	PhosphoSitePlus	sGrARtssFAEPGGG	0.252	0.628	0.53	0.997
Q96BR1	SGK3	SGK3	P49840	GSK3A	S21	Signor	sGrARtssFAEPGGG	0.252	0.628	0.53	0.997
O14965	AurA	AURKA	P49841	GSK3B	S9	PhosphoSitePlus	SGRPRttsFAEsCkP	0.042	0.104	0.917	0.997
P05129	PKCG	PRKCG	P49841	GSK3B	S9	PhosphoSitePlus	SGRPRttsFAEsCkP	0.042	0.104	0.917	0.997
P05771	PKCB iso2	PRKCB	P49841	GSK3B	S9	PhosphoSitePlus	SGRPRttsFAEsCkP	0.042	0.104	0.917	0.997
P17252	PKCA	PRKCA	P49841	GSK3B	S9	PhosphoSitePlus	SGRPRttsFAEsCkP	0.042	0.104	0.917	0.997
P17612	PKACA	PRKACA	P49841	GSK3B	S9	PhosphoSitePlus	SGRPRttsFAEsCkP	0.042	0.104	0.917	0.997
P23443	p70S6K	RPS6KB1	P49841	GSK3B	S9	PhosphoSitePlus	SGRPRttsFAEsCkP	0.042	0.104	0.917	0.997
P24723	PKCH	PRKCH	P49841	GSK3B	S9	PhosphoSitePlus	SGRPRttsFAEsCkP	0.042	0.104	0.917	0.997
P27361	ERK1	MAPK3	P49841	GSK3B	S9	Signor	SGRPRttsFAEsCkP	0.042	0.104	0.917	0.997
P28482	ERK2	MAPK1	P49841	GSK3B	S9	Signor	SGRPRttsFAEsCkP	0.042	0.104	0.917	0.997
P31749	Akt1	AKT1	P49841	GSK3B	S9	PhosphoSitePlus	SGRPRttsFAEsCkP	0.042	0.104	0.917	0.997
P31751	Akt2	AKT2	P49841	GSK3B	S9	Signor	SGRPRttsFAEsCkP	0.042	0.104	0.917	0.997
P51812	RSK2	RPS6KA3	P49841	GSK3B	S9	PhosphoSitePlus	SGRPRttsFAEsCkP	0.042	0.104	0.917	0.997
Q05513	PKCZ	PRKCZ	P49841	GSK3B	S9	PhosphoSitePlus	SGRPRttsFAEsCkP	0.042	0.104	0.917	0.997
Q05655	PKCD	PRKCD	P49841	GSK3B	S9	PhosphoSitePlus	SGRPRttsFAEsCkP	0.042	0.104	0.917	0.997
Q15418	p90RSK	RPS6KA1	P49841	GSK3B	S9	PhosphoSitePlus	SGRPRttsFAEsCkP	0.042	0.104	0.917	0.997
Q96BR1	SGK3	SGK3	P49841	GSK3B	S9	PhosphoSitePlus	SGRPRttsFAEsCkP	0.042	0.104	0.917	0.997
Q9UBS0	P70S6KB	RPS6KB2	P49841	GSK3B	S9	PhosphoSitePlus	SGRPRttsFAEsCkP	0.042	0.104	0.917	0.997
Q9Y243	Akt3	AKT3	P49841	GSK3B	S9	Signor	SGRPRttsFAEsCkP	0.042	0.104	0.917	0.997
Q9Y4K4	KHS1	MAP4K5	P49841	GSK3B	S9	PhosphoSitePlus	SGRPRttsFAEsCkP	0.042	0.104	0.917	0.997
P06493	CDK1	CDK1	P49915	GMPS	T318	PhosphoSitePlus	PIsDEDRtPRKRISk	-0.038	-0.096	0.924	0.997
P06493	CDK1	CDK1	P49916	LIG3	S210	PhosphoSitePlus	TttGQVtsPVkGAsF	-0.258	-0.645	0.519	0.997
P24941	CDK2	CDK2	P49916	LIG3	S210	PhosphoSitePlus	TttGQVtsPVkGAsF	-0.258	-0.645	0.519	0.997
P06493	CDK1	CDK1	P49916	LIG3	T191	PhosphoSitePlus	LSSKAAGtPKKKAVV	-0.398	-0.994	0.32	0.997
P24941	CDK2	CDK2	P49916	LIG3	T191	PhosphoSitePlus	LSSKAAGtPKKKAVV	-0.398	-0.994	0.32	0.997
P49841	GSK3B	GSK3B	P50219	MNX1	S79	Signor	RLRAEsPsPPRLLAA	-0.098	-0.246	0.806	0.997
P17612	PKACA	PRKACA	P50402	EMD	S49	PhosphoSitePlus	EtQRRRLsPPsssAA	0.182	0.453	0.651	0.997
P28482	ERK2	MAPK1	P50548	ERF	T526	PhosphoSitePlus	GEAGGPLtPRRVssD	0.142	0.353	0.724	0.997
P54646	AMPKA2	PRKAA2	P50552	VASP	S322	Signor	TtLPRMkssssVttS	0.032	0.079	0.937	0.997
Q15139	PRKD1	PRKD1	P50552	VASP	S322	PhosphoSitePlus	TtLPRMkssssVttS	0.032	0.079	0.937	0.997
Q9BZL6	PRKD2	PRKD2	P50552	VASP	S322	PhosphoSitePlus	TtLPRMkssssVttS	0.032	0.079	0.937	0.997
P06493	CDK1	CDK1	P50613	CDK7	S164	PhosphoSitePlus	GLAksFGsPNRAytH	0.012	0.029	0.977	0.997
P24941	CDK2	CDK2	P50613	CDK7	S164	PhosphoSitePlus	GLAksFGsPNRAytH	0.012	0.029	0.977	0.997
P06493	CDK1	CDK1	P50613	CDK7	T170	PhosphoSitePlus	GsPNRAytHQVVtRW	-0.488	-1.219	0.223	0.997
P24941	CDK2	CDK2	P50613	CDK7	T170	PhosphoSitePlus	GsPNRAytHQVVtRW	-0.488	-1.219	0.223	0.997
P41743	PKCI	PRKCI	P50613	CDK7	T170	PhosphoSitePlus	GsPNRAytHQVVtRW	-0.488	-1.219	0.223	0.997
P17612	PKACA	PRKACA	P50750	CDK9	S347	PhosphoSitePlus	APPRRkGsQItQQst	0.622	1.551	0.121	0.997
P50750	CDK9	CDK9	P50750	CDK9	S347	PhosphoSitePlus	APPRRkGsQItQQst	0.622	1.551	0.121	0.997
P50750	CDK9	CDK9	P50750	CDK9	T186	PhosphoSitePlus	NSQPNRYtNRVVTLW	-0.118	-0.296	0.768	0.997
P42345	mTOR	MTOR	P51397	DAP	S51	PhosphoSitePlus	DQEWEsPsPPkPtVF	-0.708	-1.768	0.0771	0.991
Q86Z02	HIPK1	HIPK1	P51608	MECP2	S80	PhosphoSitePlus	AVPEAsAsPKQRRsI	0.992	2.474	0.0134	0.529
Q9H2X6	HIPK2	HIPK2	P51608	MECP2	S80	PhosphoSitePlus	AVPEAsAsPKQRRsI	0.992	2.474	0.0134	0.529
P68400	CK2A1	CSNK2A1	P51636	CAV2	S36	PhosphoSitePlus	DPEKFADsDQDRDPH	0.322	0.802	0.422	0.997
P19784	CK2A2	CSNK2A2	P51946	CCNH	T315	PhosphoSitePlus	KHEEEEWtDDDLVEs	0.152	0.378	0.705	0.997
P68400	CK2A1	CSNK2A1	P51946	CCNH	T315	PhosphoSitePlus	KHEEEEWtDDDLVEs	0.152	0.378	0.705	0.997
O14757	Chk1	CHEK1	P52272	HNRNPM	S432	PhosphoSitePlus	HGMDrVGsEIERMGL	0.412	1.027	0.305	0.997
P06493	CDK1	CDK1	P52292	KPNA2	S62	PhosphoSitePlus	sFPDDAtsPLQENRN	-0.938	-2.342	0.0192	0.616
Q13153	PAK1	PAK1	P52565	ARHGDIA	S101	PhosphoSitePlus	LEsFKkQsFVLkEGV	0.032	0.079	0.937	0.997
P06493	CDK1	CDK1	P52732	KIF11	T926	PhosphoSitePlus	LDIPtGttPQRksyL	-0.308	-0.77	0.442	0.997
P06493	CDK1	CDK1	P52926	HMGA2	S44	Signor	QEPtGEPsPKRPRGR	0.032	0.079	0.937	0.997
P06493	CDK1	CDK1	P52948	NUP98	S612	Signor	LNNsNLFsPVNRDsE	0.202	0.503	0.615	0.997
P24941	CDK2	CDK2	P52948	NUP98	S612	PhosphoSitePlus	LNNsNLFsPVNRDsE	0.202	0.503	0.615	0.997
P06493	CDK1	CDK1	P52948	NUP98	S623	Signor	RDsENLAsPsEyPEN	0.122	0.303	0.762	0.997
P06493	CDK1	CDK1	P52948	NUP98	T670	Signor	IAkPIPQtPEsAGNk	-0.458	-1.144	0.253	0.997
P27361	ERK1	MAPK3	P53004	BLVRA	S230	PhosphoSitePlus	LKRNRyLsFHFksGs	-0.268	-0.67	0.503	0.997
Q05513	PKCZ	PRKCZ	P53004	BLVRA	S230	PhosphoSitePlus	LKRNRyLsFHFksGs	-0.268	-0.67	0.503	0.997
Q05655	PKCD	PRKCD	P53004	BLVRA	S230	PhosphoSitePlus	LKRNRyLsFHFksGs	-0.268	-0.67	0.503	0.997
O14965	AurA	AURKA	P53350	PLK1	T210	PhosphoSitePlus	YDGERKktLCGtPNy	-0.658	-1.643	0.1	0.997
O94804	LOK	STK10	P53350	PLK1	T210	PhosphoSitePlus	YDGERKktLCGtPNy	-0.658	-1.643	0.1	0.997
P41279	Cot	MAP3K8	P53350	PLK1	T210	PhosphoSitePlus	YDGERKktLCGtPNy	-0.658	-1.643	0.1	0.997
Q96GD4	AurB	AURKB	P53350	PLK1	T210	PhosphoSitePlus	YDGERKktLCGtPNy	-0.658	-1.643	0.1	0.997
Q15139	PRKD1	PRKD1	P53367	ARFIP1	S132	PhosphoSitePlus	LELVRKWsLNtyKCT	-2.368	-5.909	3.43e-09	1.03e-05
P17612	PKACA	PRKACA	P53396	ACLY	S455	Signor	PAPsRtAsFsEsRAD	0.092	0.228	0.819	0.997
P31749	Akt1	AKT1	P53396	ACLY	S455	PhosphoSitePlus	PAPsRtAsFsEsRAD	0.092	0.228	0.819	0.997
P31751	Akt2	AKT2	P53396	ACLY	S455	Signor	PAPsRtAsFsEsRAD	0.092	0.228	0.819	0.997
Q16539	P38A	MAPK14	P53667	LIMK1	S310	PhosphoSitePlus	PGAGsLGsPAsQRKD	0.162	0.403	0.687	0.997
P27361	ERK1	MAPK3	P53805	RCAN1	S167	Signor	FLIsPPAsPPVGWKQ	-0.838	-2.092	0.0364	0.804
P28482	ERK2	MAPK1	P53805	RCAN1	S167	Signor	FLIsPPAsPPVGWKQ	-0.838	-2.092	0.0364	0.804
Q13627	DYRK1A	DYRK1A	P53805	RCAN1	S167	PhosphoSitePlus	FLIsPPAsPPVGWKQ	-0.838	-2.092	0.0364	0.804
Q99759	MEKK3	MAP3K3	P53805	RCAN1	S167	PhosphoSitePlus	FLIsPPAsPPVGWKQ	-0.838	-2.092	0.0364	0.804
P24941	CDK2	CDK2	P54198	HIRA	T555	PhosphoSitePlus	LsPsVLttPsKIEPM	0.402	1.002	0.316	0.997
P45983	JNK1 iso2	MAPK8	P54259	ATN1	S739	PhosphoSitePlus	EEyETPEsPVPPARs	0.152	0.378	0.705	0.997
P45984	JNK2 iso2	MAPK9	P54259	ATN1	S739	Signor	EEyETPEsPVPPARs	0.152	0.378	0.705	0.997
P53779	JNK3	MAPK10	P54259	ATN1	S739	PhosphoSitePlus	EEyETPEsPVPPARs	0.152	0.378	0.705	0.997
P06493	CDK1	CDK1	P54274	TERF1	T371	PhosphoSitePlus	VSKsQPVtPEKHRAR	-0.278	-0.695	0.487	0.997
P06493	CDK1	CDK1	P54578	USP14	T235	PhosphoSitePlus	sssAsAAtPskkKSL	-0.448	-1.119	0.263	0.997
P67870	CK2B	CSNK2B	P55010	EIF5	S389	Signor	LKEAEEEssGGEEED	0.552	1.376	0.169	0.997
P68400	CK2A1	CSNK2A1	P55010	EIF5	S389	PhosphoSitePlus	LKEAEEEssGGEEED	0.552	1.376	0.169	0.997
O00311	CDC7	CDC7	P55081	MFAP1	S116	PhosphoSitePlus	EPEVVGEsDsEVEGD	0.202	0.503	0.615	0.997
P42345	mTOR	MTOR	P55199	ELL	S309	PhosphoSitePlus	LGDPAAssPPGERGR	0.402	1.002	0.316	0.997
P06493	CDK1	CDK1	P56181	NDUFV3	S105	PhosphoSitePlus	QPssGREsPRH____	-0.638	-1.593	0.111	0.997
P27361	ERK1	MAPK3	P56192	MARS1	S825	PhosphoSitePlus	GGGQAktsPKPAVVE	-0.048	-0.121	0.904	0.997
Q16566	CAMK4	CAMK4	P56524	HDAC4	S467	Signor	RPLGRtQsAPLPQNA	-0.198	-0.495	0.62	0.997
Q16566	CAMK4	CAMK4	P56524	HDAC4	S632	Signor	RPLSRAQssPAsAtF	-0.388	-0.969	0.332	0.997
P49841	GSK3B	GSK3B	P56537	EIF6	S239	PhosphoSitePlus	IAtsMRDsLIDsLt_	-0.098	-0.246	0.806	0.997
Q6P5Z2	PKN3	PKN3	P56945	BCAR1	S428	Signor	PAEGKRLsAsstGst	0.022	0.054	0.957	0.997
P11362	FGFR1	FGFR1	P56945	BCAR1	Y249	Signor	APGPQDIyDVPPVRG	0.322	0.802	0.422	0.997
P12931	Src	SRC	P56945	BCAR1	Y249	Signor	APGPQDIyDVPPVRG	0.322	0.802	0.422	0.997
Q9H2X6	HIPK2	HIPK2	P57682	KLF3	S101	PhosphoSitePlus	GLsMPsssPPIKKys	0.282	0.702	0.482	0.997
Q9H2X6	HIPK2	HIPK2	P57682	KLF3	S250	PhosphoSitePlus	KRPLPVEsPDtQRKR	-0.038	-0.096	0.924	0.997
Q9H2X6	HIPK2	HIPK2	P57682	KLF3	S71	PhosphoSitePlus	LTVNKRSsPPsAGNs	0.112	0.278	0.781	0.997
Q9H2X6	HIPK2	HIPK2	P57682	KLF3	S92	PhosphoSitePlus	PSSHRRAsPGLsMPs	-0.238	-0.595	0.552	0.997
O96017	Chk2	CHEK2	P61289	PSME3	S247	PhosphoSitePlus	EKIKRPRssNAETLy	0.182	0.453	0.651	0.997
P24941	CDK2	CDK2	P61978	HNRNPK	S284	PhosphoSitePlus	rrDyDDMsPrrGPPP	0.242	0.603	0.547	0.997
P27361	ERK1	MAPK3	P61978	HNRNPK	S284	PhosphoSitePlus	rrDyDDMsPrrGPPP	0.242	0.603	0.547	0.997
P28482	ERK2	MAPK1	P61978	HNRNPK	S284	PhosphoSitePlus	rrDyDDMsPrrGPPP	0.242	0.603	0.547	0.997
P53779	JNK3	MAPK10	P61978	HNRNPK	S284	Signor	rrDyDDMsPrrGPPP	0.242	0.603	0.547	0.997
O14965	AurA	AURKA	P61978	HNRNPK	S379	PhosphoSitePlus	syAGGrGsyGDLGGP	-0.048	-0.121	0.904	0.997
P27361	ERK1	MAPK3	P62070	RRAS2	S186	PhosphoSitePlus	QEQECPPsPEPtRkE	-0.458	-1.144	0.253	0.997
P28482	ERK2	MAPK1	P62070	RRAS2	S186	PhosphoSitePlus	QEQECPPsPEPtRkE	-0.458	-1.144	0.253	0.997
P06493	CDK1	CDK1	P62136	PPP1CA	T320	PhosphoSitePlus	NPGGRPItPPRNsAK	-0.308	-0.77	0.442	0.997
P24941	CDK2	CDK2	P62136	PPP1CA	T320	PhosphoSitePlus	NPGGRPItPPRNsAK	-0.308	-0.77	0.442	0.997
P31749	Akt1	AKT1	P62136	PPP1CA	T320	PhosphoSitePlus	NPGGRPItPPRNsAK	-0.308	-0.77	0.442	0.997
Q00535	CDK5	CDK5	P62136	PPP1CA	T320	PhosphoSitePlus	NPGGRPItPPRNsAK	-0.308	-0.77	0.442	0.997
Q8IWU2	Lmr2	LMTK2	P62136	PPP1CA	T320	PhosphoSitePlus	NPGGRPItPPRNsAK	-0.308	-0.77	0.442	0.997
P23443	p70S6K	RPS6KB1	P62753	RPS6	S235	PhosphoSitePlus	IAKRRRLssLRAsts	0.342	0.852	0.394	0.997
P42345	mTOR	MTOR	P62753	RPS6	S235	PhosphoSitePlus	IAKRRRLssLRAsts	0.342	0.852	0.394	0.997
P51812	RSK2	RPS6KA3	P62753	RPS6	S235	PhosphoSitePlus	IAKRRRLssLRAsts	0.342	0.852	0.394	0.997
Q05655	PKCD	PRKCD	P62753	RPS6	S235	PhosphoSitePlus	IAKRRRLssLRAsts	0.342	0.852	0.394	0.997
Q13177	PAK2	PAK2	P62753	RPS6	S235	Signor	IAKRRRLssLRAsts	0.342	0.852	0.394	0.997
Q15418	p90RSK	RPS6KA1	P62753	RPS6	S235	PhosphoSitePlus	IAKRRRLssLRAsts	0.342	0.852	0.394	0.997
P23443	p70S6K	RPS6KB1	P62753	RPS6	S236	PhosphoSitePlus	AKRRRLssLRAstsK	1.512	3.771	0.000162	0.0501
P31749	Akt1	AKT1	P62753	RPS6	S236	PhosphoSitePlus	AKRRRLssLRAstsK	1.512	3.771	0.000162	0.0501
P42345	mTOR	MTOR	P62753	RPS6	S236	PhosphoSitePlus	AKRRRLssLRAstsK	1.512	3.771	0.000162	0.0501
P51812	RSK2	RPS6KA3	P62753	RPS6	S236	PhosphoSitePlus	AKRRRLssLRAstsK	1.512	3.771	0.000162	0.0501
Q05655	PKCD	PRKCD	P62753	RPS6	S236	PhosphoSitePlus	AKRRRLssLRAstsK	1.512	3.771	0.000162	0.0501
Q13177	PAK2	PAK2	P62753	RPS6	S236	Signor	AKRRRLssLRAstsK	1.512	3.771	0.000162	0.0501
Q15418	p90RSK	RPS6KA1	P62753	RPS6	S236	PhosphoSitePlus	AKRRRLssLRAstsK	1.512	3.771	0.000162	0.0501
P23443	p70S6K	RPS6KB1	P62753	RPS6	S240	PhosphoSitePlus	RLssLRAstsKsEss	0.492	1.226	0.22	0.997
Q13177	PAK2	PAK2	P62753	RPS6	S240	Signor	RLssLRAstsKsEss	0.492	1.226	0.22	0.997
Q15418	p90RSK	RPS6KA1	P62753	RPS6	S240	Signor	RLssLRAstsKsEss	0.492	1.226	0.22	0.997
P23443	p70S6K	RPS6KB1	P62753	RPS6	S244	PhosphoSitePlus	LRAstsKsEssQK__	-0.808	-2.017	0.0437	0.839
Q15418	p90RSK	RPS6KA1	P62753	RPS6	S244	Signor	LRAstsKsEssQK__	-0.808	-2.017	0.0437	0.839
P48729	CK1A	CSNK1A1	P67809	YBX1	S176	PhosphoSitePlus	EkNEGsEsAPEGQAQ	0.032	0.079	0.937	0.997
P06493	CDK1	CDK1	P67870	CSNK2B	S209	PhosphoSitePlus	QAAsNFksPVktIR_	0.572	1.426	0.154	0.997
P17252	PKCA	PRKCA	P78314	SH3BP2	S225	PhosphoSitePlus	sDMPRAHsFTsKGPG	0.042	0.104	0.917	0.997
P06493	CDK1	CDK1	P78344	EIF4G2	T508	PhosphoSitePlus	AQPPrtQtPPLGQtP	-0.218	-0.545	0.586	0.997
Q13976	PKG1 iso2	PRKG1	P78347	GTF2I	S412	PhosphoSitePlus	GIPFRRPstYGIPRL	0.132	0.328	0.743	0.997
P27361	ERK1	MAPK3	P78347	GTF2I	S674	Signor	QsPKRPRsPGsNsKV	-0.438	-1.094	0.274	0.997
P28482	ERK2	MAPK1	P78347	GTF2I	S674	Signor	QsPKRPRsPGsNsKV	-0.438	-1.094	0.274	0.997
Q13976	PKG1 iso2	PRKG1	P78347	GTF2I	S784	PhosphoSitePlus	GVPFRRPstFGIPRL	0.662	1.651	0.0988	0.997
P23443	p70S6K	RPS6KB1	P78362	SRPK2	S494	PhosphoSitePlus	HDRSRtVsAsstGDL	-0.028	-0.071	0.943	0.997
P78362	SRPK2	SRPK2	P78362	SRPK2	S494	PhosphoSitePlus	HDRSRtVsAsstGDL	-0.028	-0.071	0.943	0.997
P48729	CK1A	CSNK1A1	P78362	SRPK2	S497	PhosphoSitePlus	SRtVsAsstGDLPkA	-0.048	-0.121	0.904	0.997
P23443	p70S6K	RPS6KB1	P78371	CCT2	S260	PhosphoSitePlus	GsRVRVDstAkVAEI	0.092	0.228	0.819	0.997
P31749	Akt1	AKT1	P78371	CCT2	S260	PhosphoSitePlus	GsRVRVDstAkVAEI	0.092	0.228	0.819	0.997
Q15418	p90RSK	RPS6KA1	P78371	CCT2	S260	PhosphoSitePlus	GsRVRVDstAkVAEI	0.092	0.228	0.819	0.997
P53350	PLK1	PLK1	P78527	PRKDC	S3205	PhosphoSitePlus	tPLPEDNsMNVDQDG	0.422	1.052	0.293	0.997
P78527	DNAPK	PRKDC	P78527	PRKDC	S3205	PhosphoSitePlus	tPLPEDNsMNVDQDG	0.422	1.052	0.293	0.997
Q13315	ATM	ATM	P78527	PRKDC	S3205	PhosphoSitePlus	tPLPEDNsMNVDQDG	0.422	1.052	0.293	0.997
P06493	CDK1	CDK1	P82970	HMGN5	T31	PhosphoSitePlus	sAMLVPVtPEVkPKR	-0.778	-1.942	0.0521	0.884
P24941	CDK2	CDK2	P82970	HMGN5	T31	PhosphoSitePlus	sAMLVPVtPEVkPKR	-0.778	-1.942	0.0521	0.884
P31749	Akt1	AKT1	P84103	SRSF3	S138	PhosphoSitePlus	RDRRRERsLsRERNH	-0.118	-0.296	0.768	0.997
Q96GD4	AurB	AURKB	P98179	RBM3	S147	PhosphoSitePlus	QGGyDrysGGNyRDN	-0.278	-0.695	0.487	0.997
P28482	ERK2	MAPK1	Q00059	TFAM	S177	PhosphoSitePlus	FQEAKGDsPQEKLKT	-1.148	-2.865	0.00416	0.298
P17612	PKACA	PRKACA	Q00536	CDK16	S110	PhosphoSitePlus	NHPPRkIstEDINkR	0.702	1.75	0.0801	0.997
P17612	PKACA	PRKACA	Q00536	CDK16	S12	PhosphoSitePlus	KKIKRQLsMtLRGGr	0.552	1.376	0.169	0.997
Q8IWQ3	BRSK2	BRSK2	Q00536	CDK16	S12	PhosphoSitePlus	KKIKRQLsMtLRGGr	0.552	1.376	0.169	0.997
P24941	CDK2	CDK2	Q00536	CDK16	S138	PhosphoSitePlus	LEkLtLNsPIFDkPL	0.512	1.276	0.202	0.997
P17612	PKACA	PRKACA	Q00536	CDK16	S153	PhosphoSitePlus	sRRLRRVsLsEIGFG	0.292	0.727	0.467	0.997
O15264	P38D	MAPK13	Q00613	HSF1	S303	PhosphoSitePlus	RVkEEPPsPPQsPRV	-0.168	-0.42	0.674	0.997
P42345	mTOR	MTOR	Q00613	HSF1	S303	PhosphoSitePlus	RVkEEPPsPPQsPRV	-0.168	-0.42	0.674	0.997
P49841	GSK3B	GSK3B	Q00613	HSF1	S303	PhosphoSitePlus	RVkEEPPsPPQsPRV	-0.168	-0.42	0.674	0.997
P53778	P38G	MAPK12	Q00613	HSF1	S303	PhosphoSitePlus	RVkEEPPsPPQsPRV	-0.168	-0.42	0.674	0.997
Q15759	P38B	MAPK11	Q00613	HSF1	S303	PhosphoSitePlus	RVkEEPPsPPQsPRV	-0.168	-0.42	0.674	0.997
Q16539	P38A	MAPK14	Q00613	HSF1	S303	PhosphoSitePlus	RVkEEPPsPPQsPRV	-0.168	-0.42	0.674	0.997
P45983	JNK1 iso2	MAPK8	Q00613	HSF1	S363	Signor	DtEGRPPsPPPtstP	-0.918	-2.292	0.0219	0.654
Q92630	DYRK2	DYRK2	Q00613	HSF1	S363	PhosphoSitePlus	DtEGRPPsPPPtstP	-0.918	-2.292	0.0219	0.654
P49841	GSK3B	GSK3B	Q00653	NFKB2	S222	PhosphoSitePlus	QPIHDSKsPGASNLk	0.082	0.203	0.839	0.997
P53350	PLK1	PLK1	Q00839	HNRNPU	S59	PhosphoSitePlus	AMEPGNGsLDLGGDs	0.622	1.551	0.121	0.997
P78527	DNAPK	PRKDC	Q00839	HNRNPU	S59	PhosphoSitePlus	AMEPGNGsLDLGGDs	0.622	1.551	0.121	0.997
P06493	CDK1	CDK1	Q01105	SET	S7	PhosphoSitePlus	_MAPKRQsPLPPQKK	0.262	0.653	0.514	0.997
P06493	CDK1	CDK1	Q01167	FOXK2	S373	PhosphoSitePlus	sSRsAPAsPNHAGVL	-0.158	-0.395	0.693	0.997
P24941	CDK2	CDK2	Q01167	FOXK2	S373	PhosphoSitePlus	sSRsAPAsPNHAGVL	-0.158	-0.395	0.693	0.997
P06493	CDK1	CDK1	Q01167	FOXK2	S428	PhosphoSitePlus	FAQsAPGsPLssQPV	0.052	0.129	0.898	0.997
P24941	CDK2	CDK2	Q01167	FOXK2	S428	PhosphoSitePlus	FAQsAPGsPLssQPV	0.052	0.129	0.898	0.997
P06493	CDK1	CDK1	Q01196	RUNX1	S21	Signor	tPPstALsPGkMSEA	0.052	0.129	0.898	0.997
Q00534	CDK6	CDK6	Q01196	RUNX1	S21	Signor	tPPstALsPGkMSEA	0.052	0.129	0.898	0.997
P06493	CDK1	CDK1	Q01196	RUNX1	S276	PhosphoSitePlus	DTRQIQPsPPWSYDQ	0.192	0.478	0.633	0.997
P24941	CDK2	CDK2	Q01196	RUNX1	S276	PhosphoSitePlus	DTRQIQPsPPWSYDQ	0.192	0.478	0.633	0.997
P27361	ERK1	MAPK3	Q01196	RUNX1	S276	PhosphoSitePlus	DTRQIQPsPPWSYDQ	0.192	0.478	0.633	0.997
P28482	ERK2	MAPK1	Q01196	RUNX1	S276	PhosphoSitePlus	DTRQIQPsPPWSYDQ	0.192	0.478	0.633	0.997
Q00534	CDK6	CDK6	Q01196	RUNX1	S276	PhosphoSitePlus	DTRQIQPsPPWSYDQ	0.192	0.478	0.633	0.997
Q9H2X6	HIPK2	HIPK2	Q01196	RUNX1	S276	PhosphoSitePlus	DTRQIQPsPPWSYDQ	0.192	0.478	0.633	0.997
O96013	PAK4	PAK4	Q01196	RUNX1	T207	PhosphoSitePlus	ELEQLRrtAMrVsPH	0.082	0.203	0.839	0.997
P49841	GSK3B	GSK3B	Q01201	RELB	S573	PhosphoSitePlus	AFGGGLLsPGPEAt_	-0.208	-0.52	0.603	0.997
P49841	GSK3B	GSK3B	Q01518	CAP1	S308	PhosphoSitePlus	sAPKPQtsPsPkRAt	-0.248	-0.62	0.535	0.997
P49841	GSK3B	GSK3B	Q01518	CAP1	S310	PhosphoSitePlus	PKPQtsPsPkRAtKk	-0.198	-0.495	0.62	0.997
P06493	CDK1	CDK1	Q01581	HMGCS1	S495	PhosphoSitePlus	IATEHIPsPAkkVPR	-0.998	-2.491	0.0127	0.528
P68400	CK2A1	CSNK2A1	Q01831	XPC	S94	PhosphoSitePlus	VIKDEALsDGDDLRD	0.752	1.875	0.0608	0.942
P17252	PKCA	PRKCA	Q01970	PLCB3	S1105	PhosphoSitePlus	LDRKRHNsIsEAKMR	-0.088	-0.221	0.825	0.997
P17612	PKACA	PRKACA	Q01970	PLCB3	S1105	PhosphoSitePlus	LDRKRHNsIsEAKMR	-0.088	-0.221	0.825	0.997
Q13237	PKG2	PRKG2	Q01970	PLCB3	S1105	Signor	LDRKRHNsIsEAKMR	-0.088	-0.221	0.825	0.997
Q13976	PKG1 iso2	PRKG1	Q01970	PLCB3	S1105	Signor	LDRKRHNsIsEAKMR	-0.088	-0.221	0.825	0.997
Q13554	CAMK2B	CAMK2B	Q01970	PLCB3	S537	Signor	PSLEPQKsLGDEGLN	-0.588	-1.468	0.142	0.997
Q13555	CAMK2G	CAMK2G	Q01970	PLCB3	S537	Signor	PSLEPQKsLGDEGLN	-0.588	-1.468	0.142	0.997
Q9UQM7	CAMK2A	CAMK2A	Q01970	PLCB3	S537	PhosphoSitePlus	PSLEPQKsLGDEGLN	-0.588	-1.468	0.142	0.997
Q00535	CDK5	CDK5	Q02078	MEF2A	S408	PhosphoSitePlus	SIkSEPIsPPRDRMT	0.012	0.029	0.977	0.997
Q16539	P38A	MAPK14	Q02078	MEF2A	S408	PhosphoSitePlus	SIkSEPIsPPRDRMT	0.012	0.029	0.977	0.997
Q16539	P38A	MAPK14	Q02078	MEF2A	S494	PhosphoSitePlus	PNTEDREsPsVKRMR	-0.308	-0.77	0.442	0.997
Q16539	P38A	MAPK14	Q02078	MEF2A	S98	PhosphoSitePlus	KEHRGCDsPDPDtsy	-0.918	-2.292	0.0219	0.654
P28482	ERK2	MAPK1	Q02224	CENPE	S2605	PhosphoSitePlus	KQVtCENsPKsPKVt	0.012	0.029	0.977	0.997
P28482	ERK2	MAPK1	Q02224	CENPE	S2639	PhosphoSitePlus	QDPVPKEsPkSCFFD	-0.678	-1.693	0.0905	0.997
Q96GD4	AurB	AURKB	Q02241	KIF23	S911	PhosphoSitePlus	NGsRKRRsstVAPAQ	0.222	0.553	0.58	0.997
P27361	ERK1	MAPK3	Q02447	SP3	S73	PhosphoSitePlus	CsKIGPPsPGDDEEE	0.522	1.301	0.193	0.997
P28482	ERK2	MAPK1	Q02447	SP3	S73	PhosphoSitePlus	CsKIGPPsPGDDEEE	0.522	1.301	0.193	0.997
P28482	ERK2	MAPK1	Q02750	MAP2K1	T386	PhosphoSitePlus	IGLNQPstPtHAAGV	1.312	3.272	0.00107	0.138
P06493	CDK1	CDK1	Q02880	TOP2B	S1424	PhosphoSitePlus	DKDEytFsPGKsKAt	0.342	0.852	0.394	0.997
P17612	PKACA	PRKACA	Q02952	AKAP12	S627	PhosphoSitePlus	KKRVRRPsEsDKEDE	0.532	1.326	0.185	0.997
P24941	CDK2	CDK2	Q03252	LMNB2	S37	PhosphoSitePlus	GGPAtPLsPtRLsRL	-0.728	-1.818	0.0691	0.969
Q13237	PKG2	PRKG2	Q03393	PTS	S19	PhosphoSitePlus	AQVSRRIsFSASHRL	-0.218	-0.545	0.586	0.997
Q13976	PKG1 iso2	PRKG1	Q03393	PTS	S19	PhosphoSitePlus	AQVSRRIsFSASHRL	-0.218	-0.545	0.586	0.997
P41279	Cot	MAP3K8	Q04637	EIF4G1	S1147	PhosphoSitePlus	VVQRssLsRERGEKA	-0.678	-1.693	0.0905	0.997
P06493	CDK1	CDK1	Q04637	EIF4G1	S1231	PhosphoSitePlus	EAALPPVsPLkAALs	-0.648	-1.618	0.106	0.997
P24941	CDK2	CDK2	Q04637	EIF4G1	T647	PhosphoSitePlus	VLDKANktPLRPLDP	-0.618	-1.543	0.123	0.997
P17252	PKCA	PRKCA	Q05209	PTPN12	S435	PhosphoSitePlus	KKLERNLsFEIKKVP	0.112	0.278	0.781	0.997
P17612	PKACA	PRKACA	Q05209	PTPN12	S435	PhosphoSitePlus	KKLERNLsFEIKKVP	0.112	0.278	0.781	0.997
P27361	ERK1	MAPK3	Q05209	PTPN12	S571	PhosphoSitePlus	KtVsLtPsPtTQVEt	-0.058	-0.146	0.884	0.997
P28482	ERK2	MAPK1	Q05209	PTPN12	S571	PhosphoSitePlus	KtVsLtPsPtTQVEt	-0.058	-0.146	0.884	0.997
Q9UQM7	CAMK2A	CAMK2A	Q05397	PTK2	S843	Signor	DVRLsRGsIDREDGs	-0.228	-0.57	0.569	0.997
Q00535	CDK5	CDK5	Q05397	PTK2	S910	PhosphoSitePlus	KLQPQEIsPPPtANL	0.182	0.453	0.651	0.997
P06213	INSR	INSR	Q05397	PTK2	Y576	Signor	RyMEDstyyKAsKGK	-0.378	-0.944	0.345	0.997
P07949	Ret	RET	Q05397	PTK2	Y576	PhosphoSitePlus	RyMEDstyyKAsKGK	-0.378	-0.944	0.345	0.997
P08581	Met	MET	Q05397	PTK2	Y576	PhosphoSitePlus	RyMEDstyyKAsKGK	-0.378	-0.944	0.345	0.997
P09769	FGR	FGR	Q05397	PTK2	Y576	PhosphoSitePlus	RyMEDstyyKAsKGK	-0.378	-0.944	0.345	0.997
P12931	Src	SRC	Q05397	PTK2	Y576	PhosphoSitePlus	RyMEDstyyKAsKGK	-0.378	-0.944	0.345	0.997
P51813	Etk	BMX	Q05397	PTK2	Y576	PhosphoSitePlus	RyMEDstyyKAsKGK	-0.378	-0.944	0.345	0.997
Q05397	FAK	PTK2	Q05397	PTK2	Y576	PhosphoSitePlus	RyMEDstyyKAsKGK	-0.378	-0.944	0.345	0.997
P17612	PKACA	PRKACA	Q05469	LIPE	S855	PhosphoSitePlus	EPMRRsVsEAALAQP	0.602	1.501	0.133	0.997
Q13131	AMPKA1	PRKAA1	Q05469	LIPE	S855	PhosphoSitePlus	EPMRRsVsEAALAQP	0.602	1.501	0.133	0.997
Q14012	CAMK1A	CAMK1	Q05469	LIPE	S855	PhosphoSitePlus	EPMRRsVsEAALAQP	0.602	1.501	0.133	0.997
Q9UQM7	CAMK2A	CAMK2A	Q05469	LIPE	S855	Signor	EPMRRsVsEAALAQP	0.602	1.501	0.133	0.997
P24941	CDK2	CDK2	Q05516	ZBTB16	T282	PhosphoSitePlus	RGKEGPGtPTRSSVI	-0.008	-0.021	0.983	0.997
Q05655	PKCD	PRKCD	Q05655	PRKCD	S302	PhosphoSitePlus	tQRAsRRsDsAssEP	-0.458	-1.144	0.253	0.997
Q05655	PKCD	PRKCD	Q05655	PRKCD	S645	PhosphoSitePlus	LNEkARLsysDKNLI	-0.108	-0.271	0.787	0.997
P27361	ERK1	MAPK3	Q05682	CALD1	S759	PhosphoSitePlus	ktPDGNksPAPKPsD	-0.428	-1.069	0.285	0.997
P28482	ERK2	MAPK1	Q05682	CALD1	S759	Signor	ktPDGNksPAPKPsD	-0.428	-1.069	0.285	0.997
P24941	CDK2	CDK2	Q05682	CALD1	T730	PhosphoSitePlus	ssPtAAGtPNkEtAG	-0.318	-0.795	0.427	0.997
Q13131	AMPKA1	PRKAA1	Q06210	GFPT1	S261	PhosphoSitePlus	CNLsRVDsttCLFPV	0.552	1.376	0.169	0.997
Q9UQM7	CAMK2A	CAMK2A	Q06210	GFPT1	S261	PhosphoSitePlus	CNLsRVDsttCLFPV	0.552	1.376	0.169	0.997
P27448	MARK3 iso3	MARK3	Q06413	MEF2C	S222	PhosphoSitePlus	GYGNPRNsPGLLVsP	0.072	0.178	0.858	0.997
P06493	CDK1	CDK1	Q06413	MEF2C	S396	PhosphoSitePlus	NIkSEPVsPPRDRTT	0.202	0.503	0.615	0.997
P17612	PKACA	PRKACA	Q07352	ZFP36L1	S54	PhosphoSitePlus	GGFPRRHsVtLPSSk	0.262	0.653	0.514	0.997
P49137	MAPKAPK2	MAPKAPK2	Q07352	ZFP36L1	S54	PhosphoSitePlus	GGFPRRHsVtLPSSk	0.262	0.653	0.514	0.997
P31749	Akt1	AKT1	Q07352	ZFP36L1	S92	PhosphoSitePlus	RFRDRsFsEGGERLL	0.992	2.474	0.0134	0.529
P49137	MAPKAPK2	MAPKAPK2	Q07352	ZFP36L1	S92	PhosphoSitePlus	RFRDRsFsEGGERLL	0.992	2.474	0.0134	0.529
P27361	ERK1	MAPK3	Q07866	KLC1	S460	Signor	YkACKVDsPtVttTL	-0.518	-1.294	0.196	0.997
P28482	ERK2	MAPK1	Q07866	KLC1	S460	Signor	YkACKVDsPtVttTL	-0.518	-1.294	0.196	0.997
Q13131	AMPKA1	PRKAA1	Q07866	KLC1	S521	PhosphoSitePlus	ENMEkRRsREsLNVD	0.512	1.276	0.202	0.997
P27361	ERK1	MAPK3	Q07889	SOS1	S1167	Signor	EsAPAEssPsKIMSK	-0.318	-0.795	0.427	0.997
P28482	ERK2	MAPK1	Q07889	SOS1	S1167	PhosphoSitePlus	EsAPAEssPsKIMSK	-0.318	-0.795	0.427	0.997
Q13627	DYRK1A	DYRK1A	Q07955	SRSF1	S238	Signor	sRGsPRysPRHsRsR	0.262	0.653	0.514	0.997
P11802	CDK4	CDK4	Q08050	FOXM1	S522	PhosphoSitePlus	KSySGLRsPtRCVSE	-0.698	-1.743	0.0814	0.997
Q00534	CDK6	CDK6	Q08050	FOXM1	S522	PhosphoSitePlus	KSySGLRsPtRCVSE	-0.698	-1.743	0.0814	0.997
P06493	CDK1	CDK1	Q08050	FOXM1	T611	PhosphoSitePlus	ETLPISstPSkSVLP	-0.618	-1.543	0.123	0.997
P11802	CDK4	CDK4	Q08050	FOXM1	T611	PhosphoSitePlus	ETLPISstPSkSVLP	-0.618	-1.543	0.123	0.997
P24941	CDK2	CDK2	Q08050	FOXM1	T611	Signor	ETLPISstPSkSVLP	-0.618	-1.543	0.123	0.997
Q00534	CDK6	CDK6	Q08050	FOXM1	T611	PhosphoSitePlus	ETLPISstPSkSVLP	-0.618	-1.543	0.123	0.997
P06493	CDK1	CDK1	Q08379	GOLGA2	S37	Signor	REYQQRNsPGVPtGA	-0.678	-1.693	0.0905	0.997
P68400	CK2A1	CSNK2A1	Q08945	SSRP1	S657	PhosphoSitePlus	KSssRQLsEsFksKE	0.102	0.253	0.8	0.997
P11802	CDK4	CDK4	Q08999	RBL2	S1035	PhosphoSitePlus	NMDAPPLsPyPFVRt	-0.238	-0.595	0.552	0.997
Q00534	CDK6	CDK6	Q08999	RBL2	S1035	PhosphoSitePlus	NMDAPPLsPyPFVRt	-0.238	-0.595	0.552	0.997
P24941	CDK2	CDK2	Q08999	RBL2	S1080	PhosphoSitePlus	IFYYFsNsPsKRLRE	-0.408	-1.019	0.308	0.997
P24941	CDK2	CDK2	Q08999	RBL2	S1112	PhosphoSitePlus	LLEDGSEsPAKRICP	-0.238	-0.595	0.552	0.997
P24941	CDK2	CDK2	Q08999	RBL2	S662	PhosphoSitePlus	GLGRsItsPttLyDR	0.142	0.353	0.724	0.997
P11802	CDK4	CDK4	Q08999	RBL2	S672	PhosphoSitePlus	tLyDRySsPPAsTtR	-0.178	-0.445	0.656	0.997
Q00534	CDK6	CDK6	Q08999	RBL2	S672	PhosphoSitePlus	tLyDRySsPPAsTtR	-0.178	-0.445	0.656	0.997
P24941	CDK2	CDK2	Q08999	RBL2	S952	PhosphoSitePlus	DSRsHQNsPtELNKD	-0.248	-0.62	0.535	0.997
P11802	CDK4	CDK4	Q08999	RBL2	T401	PhosphoSitePlus	SKALRIStPLtGVRY	-0.278	-0.695	0.487	0.997
Q00534	CDK6	CDK6	Q08999	RBL2	T401	PhosphoSitePlus	SKALRIStPLtGVRY	-0.278	-0.695	0.487	0.997
O14757	Chk1	CHEK1	Q08AD1	CAMSAP2	S464	PhosphoSitePlus	RGITRsIsNEGLtLN	0.182	0.453	0.651	0.997
P23443	p70S6K	RPS6KB1	Q09161	NCBP1	S22	PhosphoSitePlus	PHKRRKtsDANEtED	0.292	0.727	0.467	0.997
P23443	p70S6K	RPS6KB1	Q09161	NCBP1	S7	PhosphoSitePlus	_MSRRRHsDENDGGQ	0.092	0.228	0.819	0.997
P06493	CDK1	CDK1	Q09472	EP300	S1038	PhosphoSitePlus	STSATQssPAPGQsk	0.132	0.328	0.743	0.997
P27361	ERK1	MAPK3	Q09472	EP300	S1038	PhosphoSitePlus	STSATQssPAPGQsk	0.132	0.328	0.743	0.997
P28482	ERK2	MAPK1	Q09472	EP300	S1038	PhosphoSitePlus	STSATQssPAPGQsk	0.132	0.328	0.743	0.997
P28482	ERK2	MAPK1	Q09666	AHNAK	S216	Signor	PsGsGAAsPtGsAVD	1.482	3.696	0.000219	0.0578
P28482	ERK2	MAPK1	Q09666	AHNAK	S5099	Signor	DVEFDIksPKFkAEA	-0.098	-0.246	0.806	0.997
P28482	ERK2	MAPK1	Q09666	AHNAK	S5110	Signor	kAEAPLPsPkLEGEL	0.442	1.102	0.271	0.997
P06493	CDK1	CDK1	Q09666	AHNAK	S5763	PhosphoSitePlus	EAEAEAssPkGKFsL	0.092	0.228	0.819	0.997
P28482	ERK2	MAPK1	Q09666	AHNAK	T5794	Signor	REFsGPstPtGtLEF	0.312	0.777	0.437	0.997
P31749	Akt1	AKT1	Q12778	FOXO1	S256	PhosphoSitePlus	sPrRrAAsMDNNskF	0.542	1.351	0.177	0.997
P31751	Akt2	AKT2	Q12778	FOXO1	S256	Signor	sPrRrAAsMDNNskF	0.542	1.351	0.177	0.997
Q16512	PKN1	PKN1	Q12778	FOXO1	S256	Signor	sPrRrAAsMDNNskF	0.542	1.351	0.177	0.997
P24941	CDK2	CDK2	Q12778	FOXO1	S298	PhosphoSitePlus	QFskWPAsPGsHsND	-0.258	-0.645	0.519	0.997
P31749	Akt1	AKT1	Q12778	FOXO1	S319	PhosphoSitePlus	TFRPRtssNAstIsG	0.022	0.054	0.957	0.997
Q13627	DYRK1A	DYRK1A	Q12778	FOXO1	S329	PhosphoSitePlus	stIsGRLsPIMtEQD	0.052	0.129	0.898	0.997
Q9UBE8	NLK	NLK	Q12778	FOXO1	S329	PhosphoSitePlus	stIsGRLsPIMtEQD	0.052	0.129	0.898	0.997
O00141	SGK1	SGK1	Q12778	FOXO1	T24	Signor	LPRPRsCtWPLPRPE	-0.128	-0.321	0.749	0.997
P31749	Akt1	AKT1	Q12778	FOXO1	T24	PhosphoSitePlus	LPRPRsCtWPLPRPE	-0.128	-0.321	0.749	0.997
P31751	Akt2	AKT2	Q12778	FOXO1	T24	Signor	LPRPRsCtWPLPRPE	-0.128	-0.321	0.749	0.997
P24941	CDK2	CDK2	Q12800	TFCP2	T258	PhosphoSitePlus	REKMEKRtPHEKEKY	-0.538	-1.343	0.179	0.997
P17612	PKACA	PRKACA	Q12802	AKAP13	S1565	PhosphoSitePlus	LsPFRRHsWGPGKNA	-0.768	-1.917	0.0552	0.911
O43683	BUB1	BUB1	Q12834	CDC20	S41	PhosphoSitePlus	EAAGPAPsPMRAANR	-0.078	-0.196	0.845	0.997
O43683	BUB1	BUB1	Q12834	CDC20	T157	PhosphoSitePlus	VLysQkAtPGssRKt	-0.248	-0.62	0.535	0.997
P53350	PLK1	PLK1	Q12888	TP53BP1	S1618	PhosphoSitePlus	LtkAADIsLDNLVEG	-0.368	-0.919	0.358	0.997
O14757	Chk1	CHEK1	Q12888	TP53BP1	S1678	PhosphoSitePlus	ItsEEERsPAKRGRK	-0.348	-0.869	0.385	0.997
P06493	CDK1	CDK1	Q12888	TP53BP1	S1678	PhosphoSitePlus	ItsEEERsPAKRGRK	-0.348	-0.869	0.385	0.997
Q13315	ATM	ATM	Q12888	TP53BP1	S784	Signor	GVEKCsDsQsWEDIA	-0.098	-0.246	0.806	0.997
Q13315	ATM	ATM	Q12888	TP53BP1	S831	Signor	EPVEQdssQPsLPLV	0.342	0.852	0.394	0.997
Q13535	ATR	ATR	Q12888	TP53BP1	S831	PhosphoSitePlus	EPVEQdssQPsLPLV	0.342	0.852	0.394	0.997
P24941	CDK2	CDK2	Q12906	ILF3	S382	PhosphoSitePlus	EEDGEEKsPsKKKKK	-0.188	-0.47	0.638	0.997
P27361	ERK1	MAPK3	Q12929	EPS8	S625	Signor	ADtPPAPsPPPtPAP	-0.548	-1.368	0.171	0.997
P06493	CDK1	CDK1	Q13042	CDC16	S560	PhosphoSitePlus	kTLkNIIsPPWDFRE	-0.138	-0.345	0.73	0.997
P06493	CDK1	CDK1	Q13042	CDC16	T581	PhosphoSitePlus	TAEETGLtPLETsRK	0.022	0.054	0.957	0.997
P31749	Akt1	AKT1	Q13045	FLII	S436	PhosphoSitePlus	RLRRRKDsAQDDQAK	-0.228	-0.57	0.569	0.997
Q96BR1	SGK3	SGK3	Q13045	FLII	S436	PhosphoSitePlus	RLRRRKDsAQDDQAK	-0.228	-0.57	0.569	0.997
P06493	CDK1	CDK1	Q13049	TRIM32	S335	PhosphoSitePlus	sPEEVVAsPRAsPAk	-0.158	-0.395	0.693	0.997
Q13315	ATM	ATM	Q13098	GPS1	S474	PhosphoSitePlus	ksPPREGsQGELtPA	-0.038	-0.096	0.924	0.997
Q13535	ATR	ATR	Q13098	GPS1	S474	PhosphoSitePlus	ksPPREGsQGELtPA	-0.038	-0.096	0.924	0.997
P24941	CDK2	CDK2	Q13118	KLF10	S206	PhosphoSitePlus	NIPCAAVsPNRSKCE	-0.348	-0.869	0.385	0.997
P27361	ERK1	MAPK3	Q13127	REST	S864	PhosphoSitePlus	TEDLsPPsPPLPKEN	0.302	0.752	0.452	0.997
P28482	ERK2	MAPK1	Q13127	REST	S864	PhosphoSitePlus	TEDLsPPsPPLPKEN	0.302	0.752	0.452	0.997
P17612	PKACA	PRKACA	Q13131	PRKAA1	S486	Signor	DEItEAksGtAtPQR	0.782	1.95	0.0512	0.884
P49841	GSK3B	GSK3B	Q13131	PRKAA1	S486	PhosphoSitePlus	DEItEAksGtAtPQR	0.782	1.95	0.0512	0.884
Q13131	AMPKA1	PRKAA1	Q13131	PRKAA1	S486	PhosphoSitePlus	DEItEAksGtAtPQR	0.782	1.95	0.0512	0.884
P05771	PKCB iso2	PRKCB	Q13131	PRKAA1	S496	PhosphoSitePlus	AtPQRsGsVsNyRSC	0.432	1.077	0.282	0.997
P17252	PKCA	PRKCA	Q13131	PRKAA1	S496	PhosphoSitePlus	AtPQRsGsVsNyRSC	0.432	1.077	0.282	0.997
P17612	PKACA	PRKACA	Q13131	PRKAA1	S496	Signor	AtPQRsGsVsNyRSC	0.432	1.077	0.282	0.997
P31749	Akt1	AKT1	Q13131	PRKAA1	S496	PhosphoSitePlus	AtPQRsGsVsNyRSC	0.432	1.077	0.282	0.997
Q13131	AMPKA1	PRKAA1	Q13131	PRKAA1	S496	PhosphoSitePlus	AtPQRsGsVsNyRSC	0.432	1.077	0.282	0.997
P49840	GSK3A	GSK3A	Q13131	PRKAA1	T490	PhosphoSitePlus	EAksGtAtPQRsGsV	0.352	0.877	0.38	0.997
P49841	GSK3B	GSK3B	Q13131	PRKAA1	T490	PhosphoSitePlus	EAksGtAtPQRsGsV	0.352	0.877	0.38	0.997
P49137	MAPKAPK2	MAPKAPK2	Q13151	HNRNPA0	S84	PhosphoSitePlus	VELkRAVsREDsARP	0.412	1.027	0.305	0.997
Q13153	PAK1	PAK1	Q13153	PAK1	S144	PhosphoSitePlus	sNsQKyMsFtDksAE	-0.308	-0.77	0.442	0.997
P28482	ERK2	MAPK1	Q13153	PAK1	T212	Signor	VIEPLPVtPtRDVAt	-0.038	-0.096	0.924	0.997
Q00535	CDK5	CDK5	Q13153	PAK1	T212	Signor	VIEPLPVtPtRDVAt	-0.038	-0.096	0.924	0.997
O14733	MKK7	MAP2K7	Q13158	FADD	S194	PhosphoSitePlus	QNRsGAMsPMsWNsD	0.282	0.702	0.482	0.997
P48729	CK1A	CSNK1A1	Q13158	FADD	S194	PhosphoSitePlus	QNRsGAMsPMsWNsD	0.282	0.702	0.482	0.997
P53350	PLK1	PLK1	Q13158	FADD	S194	PhosphoSitePlus	QNRsGAMsPMsWNsD	0.282	0.702	0.482	0.997
Q13233	MEKK1	MAP3K1	Q13158	FADD	S194	PhosphoSitePlus	QNRsGAMsPMsWNsD	0.282	0.702	0.482	0.997
Q9H422	HIPK3	HIPK3	Q13158	FADD	S194	Signor	QNRsGAMsPMsWNsD	0.282	0.702	0.482	0.997
Q13177	PAK2	PAK2	Q13177	PAK2	S141	PhosphoSitePlus	tVkQKyLsFtPPEkd	0.052	0.129	0.898	0.997
Q13177	PAK2	PAK2	Q13177	PAK2	S197	PhosphoSitePlus	TksIytRsVIDPVPA	0.272	0.677	0.498	0.997
Q9NYV4	CDK12	CDK12	Q13177	PAK2	T169	PhosphoSitePlus	TEAPAVVtEEEDDDE	0.532	1.326	0.185	0.997
O75582	MSK1	RPS6KA5	Q13185	CBX3	S93	PhosphoSitePlus	kDGtKRksLsDsEsD	-0.078	-0.196	0.845	0.997
P17612	PKACA	PRKACA	Q13185	CBX3	S93	PhosphoSitePlus	kDGtKRksLsDsEsD	-0.078	-0.196	0.845	0.997
P53350	PLK1	PLK1	Q13188	STK3	S316	PhosphoSitePlus	LEEEEENsDEDELDs	0.842	2.1	0.0358	0.804
P06493	CDK1	CDK1	Q13188	STK3	S385	PhosphoSitePlus	tMKRNAtsPQVQRPs	-0.478	-1.194	0.233	0.997
P31749	Akt1	AKT1	Q13188	STK3	T384	PhosphoSitePlus	GtMKRNAtsPQVQRP	0.352	0.877	0.38	0.997
P24941	CDK2	CDK2	Q13242	SRSF9	S216	PhosphoSitePlus	rGsPHyFsPFRPy__	-0.288	-0.72	0.472	0.997
O14757	Chk1	CHEK1	Q13263	TRIM28	S473	PhosphoSitePlus	sGVkRsRsGEGEVsG	1.222	3.048	0.00231	0.221
O96017	Chk2	CHEK2	Q13263	TRIM28	S473	PhosphoSitePlus	sGVkRsRsGEGEVsG	1.222	3.048	0.00231	0.221
P49137	MAPKAPK2	MAPKAPK2	Q13263	TRIM28	S473	PhosphoSitePlus	sGVkRsRsGEGEVsG	1.222	3.048	0.00231	0.221
Q05655	PKCD	PRKCD	Q13263	TRIM28	S473	Signor	sGVkRsRsGEGEVsG	1.222	3.048	0.00231	0.221
P68400	CK2A1	CSNK2A1	Q13283	G3BP1	S149	PhosphoSitePlus	VtEPQEEsEEEVEEP	-0.018	-0.046	0.963	0.997
P11309	Pim1	PIM1	Q13309	SKP2	S64	PhosphoSitePlus	sNLGHPEsPPRkRLk	0.142	0.353	0.724	0.997
P24941	CDK2	CDK2	Q13309	SKP2	S64	PhosphoSitePlus	sNLGHPEsPPRkRLk	0.142	0.353	0.724	0.997
Q16539	P38A	MAPK14	Q13309	SKP2	S64	PhosphoSitePlus	sNLGHPEsPPRkRLk	0.142	0.353	0.724	0.997
P27361	ERK1	MAPK3	Q13322	GRB10	S150	PhosphoSitePlus	PELCGPGsPPVLtPG	0.792	1.975	0.0483	0.879
P28482	ERK2	MAPK1	Q13322	GRB10	S150	PhosphoSitePlus	PELCGPGsPPVLtPG	0.792	1.975	0.0483	0.879
P42345	mTOR	MTOR	Q13322	GRB10	S428	PhosphoSitePlus	stPVRsVsENsLVAM	0.552	1.376	0.169	0.997
P24941	CDK2	CDK2	Q13330	MTA1	S522	PhosphoSitePlus	RLPEAsQsPLVLkQA	-0.208	-0.52	0.603	0.997
P68400	CK2A1	CSNK2A1	Q13371	PDCL	S296	PhosphoSitePlus	AtCHsEDsDLEID__	0.442	1.102	0.271	0.997
P06493	CDK1	CDK1	Q13415	ORC1	S273	Signor	VAFsEITsPsKRSQP	-0.488	-1.219	0.223	0.997
P24941	CDK2	CDK2	Q13415	ORC1	S273	PhosphoSitePlus	VAFsEITsPsKRSQP	-0.488	-1.219	0.223	0.997
P06493	CDK1	CDK1	Q13415	ORC1	T375	Signor	AQNEAtstPHRIRRK	-0.188	-0.47	0.638	0.997
P24941	CDK2	CDK2	Q13415	ORC1	T375	PhosphoSitePlus	AQNEAtstPHRIRRK	-0.188	-0.47	0.638	0.997
P24941	CDK2	CDK2	Q13416	ORC2	T116	PhosphoSitePlus	LAsELAKtPQKSVsF	-0.188	-0.47	0.638	0.997
P24941	CDK2	CDK2	Q13416	ORC2	T226	PhosphoSitePlus	sAPVGKEtPsKRMKR	-0.708	-1.768	0.0771	0.991
P06493	CDK1	CDK1	Q13428	TCOF1	S156	PhosphoSitePlus	ANLLsGksPRKsAEP	-0.378	-0.944	0.345	0.997
P06493	CDK1	CDK1	Q13428	TCOF1	S583	PhosphoSitePlus	LQAkPtssPAKGPPQ	-0.188	-0.47	0.638	0.997
O14757	Chk1	CHEK1	Q13439	GOLGA4	S71	PhosphoSitePlus	KLQLRVPsVEsLFRs	0.232	0.578	0.563	0.997
P28482	ERK2	MAPK1	Q13459	MYO9B	T1346	Signor	RATGAALtPtEERRt	-0.158	-0.395	0.693	0.997
P27361	ERK1	MAPK3	Q13480	GAB1	S551	Signor	ELQAPVRsPITRSFA	-0.338	-0.844	0.398	0.997
P28482	ERK2	MAPK1	Q13480	GAB1	S551	Signor	ELQAPVRsPITRSFA	-0.338	-0.844	0.398	0.997
O15264	P38D	MAPK13	Q13501	SQSTM1	S272	PhosphoSitePlus	RsRLtPVsPEssstE	0.262	0.653	0.514	0.997
P06493	CDK1	CDK1	Q13501	SQSTM1	S272	PhosphoSitePlus	RsRLtPVsPEssstE	0.262	0.653	0.514	0.997
Q9UHD2	TBK1	TBK1	Q13501	SQSTM1	S366	PhosphoSitePlus	PEsEGPssLDPsQEG	0.162	0.403	0.687	0.997
O15264	P38D	MAPK13	Q13501	SQSTM1	T269	PhosphoSitePlus	GGkRsRLtPVsPEss	0.612	1.526	0.127	0.997
P06493	CDK1	CDK1	Q13501	SQSTM1	T269	PhosphoSitePlus	GGkRsRLtPVsPEss	0.612	1.526	0.127	0.997
Q13535	ATR	ATR	Q13535	ATR	T1989	PhosphoSitePlus	LCFPENEtPPEGkNM	0.342	0.852	0.394	0.997
Q92630	DYRK2	DYRK2	Q13541	EIF4EBP1	S101	PhosphoSitePlus	sQSHLRNsPEDKRAG	-0.108	-0.271	0.787	0.997
P42345	mTOR	MTOR	Q13541	EIF4EBP1	S44	PhosphoSitePlus	tPGGtLFsttPGGtR	0.592	1.476	0.14	0.997
O75582	MSK1	RPS6KA5	Q13541	EIF4EBP1	S65	Signor	FLMECrNsPVtktPP	0.302	0.752	0.452	0.997
P27361	ERK1	MAPK3	Q13541	EIF4EBP1	S65	PhosphoSitePlus	FLMECrNsPVtktPP	0.302	0.752	0.452	0.997
P28482	ERK2	MAPK1	Q13541	EIF4EBP1	S65	PhosphoSitePlus	FLMECrNsPVtktPP	0.302	0.752	0.452	0.997
P42345	mTOR	MTOR	Q13541	EIF4EBP1	S65	PhosphoSitePlus	FLMECrNsPVtktPP	0.302	0.752	0.452	0.997
P49841	GSK3B	GSK3B	Q13541	EIF4EBP1	S65	PhosphoSitePlus	FLMECrNsPVtktPP	0.302	0.752	0.452	0.997
Q16539	P38A	MAPK14	Q13541	EIF4EBP1	S65	Signor	FLMECrNsPVtktPP	0.302	0.752	0.452	0.997
Q92630	DYRK2	DYRK2	Q13541	EIF4EBP1	S65	PhosphoSitePlus	FLMECrNsPVtktPP	0.302	0.752	0.452	0.997
P06493	CDK1	CDK1	Q13541	EIF4EBP1	S83	PhosphoSitePlus	PtIPGVtsPssDEPP	0.052	0.129	0.898	0.997
P28482	ERK2	MAPK1	Q13541	EIF4EBP1	S83	Signor	PtIPGVtsPssDEPP	0.052	0.129	0.898	0.997
P42345	mTOR	MTOR	Q13541	EIF4EBP1	S83	Signor	PtIPGVtsPssDEPP	0.052	0.129	0.898	0.997
P42345	mTOR	MTOR	Q13541	EIF4EBP1	T36	Signor	LPPGDysttPGGtLF	0.512	1.276	0.202	0.997
O75582	MSK1	RPS6KA5	Q13541	EIF4EBP1	T37	Signor	PPGDysttPGGtLFs	0.132	0.328	0.743	0.997
P28482	ERK2	MAPK1	Q13541	EIF4EBP1	T37	PhosphoSitePlus	PPGDysttPGGtLFs	0.132	0.328	0.743	0.997
P42345	mTOR	MTOR	Q13541	EIF4EBP1	T37	PhosphoSitePlus	PPGDysttPGGtLFs	0.132	0.328	0.743	0.997
P49841	GSK3B	GSK3B	Q13541	EIF4EBP1	T37	PhosphoSitePlus	PPGDysttPGGtLFs	0.132	0.328	0.743	0.997
Q16539	P38A	MAPK14	Q13541	EIF4EBP1	T37	Signor	PPGDysttPGGtLFs	0.132	0.328	0.743	0.997
P42345	mTOR	MTOR	Q13541	EIF4EBP1	T41	PhosphoSitePlus	ysttPGGtLFsttPG	1.012	2.524	0.0116	0.52
P49674	CK1E	CSNK1E	Q13541	EIF4EBP1	T41	PhosphoSitePlus	ysttPGGtLFsttPG	1.012	2.524	0.0116	0.52
O75582	MSK1	RPS6KA5	Q13541	EIF4EBP1	T46	Signor	GGtLFsttPGGtRII	0.252	0.628	0.53	0.997
P28482	ERK2	MAPK1	Q13541	EIF4EBP1	T46	PhosphoSitePlus	GGtLFsttPGGtRII	0.252	0.628	0.53	0.997
P42345	mTOR	MTOR	Q13541	EIF4EBP1	T46	PhosphoSitePlus	GGtLFsttPGGtRII	0.252	0.628	0.53	0.997
P49841	GSK3B	GSK3B	Q13541	EIF4EBP1	T46	PhosphoSitePlus	GGtLFsttPGGtRII	0.252	0.628	0.53	0.997
Q16539	P38A	MAPK14	Q13541	EIF4EBP1	T46	Signor	GGtLFsttPGGtRII	0.252	0.628	0.53	0.997
O75582	MSK1	RPS6KA5	Q13541	EIF4EBP1	T70	Signor	rNsPVtktPPRDLPt	0.602	1.501	0.133	0.997
P06493	CDK1	CDK1	Q13541	EIF4EBP1	T70	PhosphoSitePlus	rNsPVtktPPRDLPt	0.602	1.501	0.133	0.997
P28482	ERK2	MAPK1	Q13541	EIF4EBP1	T70	PhosphoSitePlus	rNsPVtktPPRDLPt	0.602	1.501	0.133	0.997
P41279	Cot	MAP3K8	Q13541	EIF4EBP1	T70	PhosphoSitePlus	rNsPVtktPPRDLPt	0.602	1.501	0.133	0.997
P42345	mTOR	MTOR	Q13541	EIF4EBP1	T70	PhosphoSitePlus	rNsPVtktPPRDLPt	0.602	1.501	0.133	0.997
P49841	GSK3B	GSK3B	Q13541	EIF4EBP1	T70	PhosphoSitePlus	rNsPVtktPPRDLPt	0.602	1.501	0.133	0.997
P19784	CK2A2	CSNK2A2	Q13547	HDAC1	S421	Signor	IACEEEFsDsEEEGE	0.152	0.378	0.705	0.997
P68400	CK2A1	CSNK2A1	Q13547	HDAC1	S421	PhosphoSitePlus	IACEEEFsDsEEEGE	0.152	0.378	0.705	0.997
Q13554	CAMK2B	CAMK2B	Q13555	CAMK2G	T287	PhosphoSitePlus	sMMHRQEtVECLRKF	-0.128	-0.321	0.749	0.997
P28482	ERK2	MAPK1	Q13586	STIM1	S575	PhosphoSitePlus	LVEKLPDsPALAKkA	0.562	1.401	0.161	0.997
P27361	ERK1	MAPK3	Q13614	MTMR2	S58	PhosphoSitePlus	StSADNFsPDLRVLR	0.172	0.428	0.669	0.997
P28482	ERK2	MAPK1	Q13614	MTMR2	S58	PhosphoSitePlus	StSADNFsPDLRVLR	0.172	0.428	0.669	0.997
Q13627	DYRK1A	DYRK1A	Q13627	DYRK1A	S529	PhosphoSitePlus	SNSGRARsDPtHQHR	-1.428	-3.564	0.000365	0.0775
Q13627	DYRK1A	DYRK1A	Q13627	DYRK1A	Y321	Signor	LGQRIyQyIQsRFYR	-0.138	-0.345	0.73	0.997
Q15139	PRKD1	PRKD1	Q13671	RIN1	S292	PhosphoSitePlus	QLLRREssVGyRVPA	-0.278	-0.695	0.487	0.997
Q9BZL6	PRKD2	PRKD2	Q13671	RIN1	S292	PhosphoSitePlus	QLLRREssVGyRVPA	-0.278	-0.695	0.487	0.997
Q15139	PRKD1	PRKD1	Q13671	RIN1	S351	PhosphoSitePlus	RPLLRsMsAAFCSLL	-0.008	-0.021	0.983	0.997
Q13315	ATM	ATM	Q13769	THOC5	S312	PhosphoSitePlus	EDsQDDEsDsDAEEE	-0.068	-0.171	0.864	0.997
P27361	ERK1	MAPK3	Q13950	RUNX2	S275	PhosphoSitePlus	PsLNSAPsPFNPQGQ	0.132	0.328	0.743	0.997
P27361	ERK1	MAPK3	Q13950	RUNX2	S28	PhosphoSitePlus	PSTsRRFsPPSssLQ	-0.358	-0.894	0.371	0.997
P31749	Akt1	AKT1	Q13950	RUNX2	S28	PhosphoSitePlus	PSTsRRFsPPSssLQ	-0.358	-0.894	0.371	0.997
P49841	GSK3B	GSK3B	Q14103	HNRNPD	S83	PhosphoSitePlus	DEGHsNssPRHsEAA	0.282	0.702	0.482	0.997
P17612	PKACA	PRKACA	Q14103	HNRNPD	S87	PhosphoSitePlus	sNssPRHsEAAtAQr	0.422	1.052	0.293	0.997
P05129	PKCG	PRKCG	Q14155	ARHGEF7	S518	PhosphoSitePlus	LSASPRMsGFIYQGK	-0.058	-0.146	0.884	0.997
P06493	CDK1	CDK1	Q14157	UBAP2L	S454	PhosphoSitePlus	AAPPPPssPLPsKst	-0.218	-0.545	0.586	0.997
Q13464	ROCK1	ROCK1	Q14160	SCRIB	S1378	PhosphoSitePlus	EGPPKRVsLVGADDL	0.072	0.178	0.858	0.997
Q13464	ROCK1	ROCK1	Q14160	SCRIB	S1508	PhosphoSitePlus	WRAARMksLEQDALR	0.262	0.653	0.514	0.997
O14757	Chk1	CHEK1	Q14186	TFDP1	S23	PhosphoSitePlus	VFIDQNLsPGkGVVS	-0.698	-1.743	0.0814	0.997
P24941	CDK2	CDK2	Q14191	WRN	S1133	PhosphoSitePlus	KksIMVQsPEKAYSS	-0.338	-0.844	0.398	0.997
P06493	CDK1	CDK1	Q14202	ZMYM3	T826	PhosphoSitePlus	PPPPPPAtPRKNKAA	-0.068	-0.171	0.864	0.997
P24941	CDK2	CDK2	Q14202	ZMYM3	T826	PhosphoSitePlus	PPPPPPAtPRKNKAA	-0.068	-0.171	0.864	0.997
P24941	CDK2	CDK2	Q14207	NPAT	T1270	PhosphoSitePlus	sDLPVPRtPGSGAGE	-0.468	-1.169	0.242	0.997
P06493	CDK1	CDK1	Q14247	CTTN	S405	PhosphoSitePlus	KtQtPPVsPAPQPtE	0.392	0.977	0.329	0.997
P24941	CDK2	CDK2	Q14247	CTTN	S405	PhosphoSitePlus	KtQtPPVsPAPQPtE	0.392	0.977	0.329	0.997
P27361	ERK1	MAPK3	Q14247	CTTN	S405	PhosphoSitePlus	KtQtPPVsPAPQPtE	0.392	0.977	0.329	0.997
P28482	ERK2	MAPK1	Q14247	CTTN	S405	PhosphoSitePlus	KtQtPPVsPAPQPtE	0.392	0.977	0.329	0.997
Q05655	PKCD	PRKCD	Q14247	CTTN	S405	PhosphoSitePlus	KtQtPPVsPAPQPtE	0.392	0.977	0.329	0.997
Q13153	PAK1	PAK1	Q14247	CTTN	S405	PhosphoSitePlus	KtQtPPVsPAPQPtE	0.392	0.977	0.329	0.997
P27361	ERK1	MAPK3	Q14247	CTTN	S418	PhosphoSitePlus	tEErLPssPVyEDAA	0.302	0.752	0.452	0.997
P28482	ERK2	MAPK1	Q14247	CTTN	S418	PhosphoSitePlus	tEErLPssPVyEDAA	0.302	0.752	0.452	0.997
Q05655	PKCD	PRKCD	Q14247	CTTN	S418	Signor	tEErLPssPVyEDAA	0.302	0.752	0.452	0.997
Q13153	PAK1	PAK1	Q14247	CTTN	S418	PhosphoSitePlus	tEErLPssPVyEDAA	0.302	0.752	0.452	0.997
Q13131	AMPKA1	PRKAA1	Q14247	CTTN	T401	PhosphoSitePlus	QARAKtQtPPVsPAP	0.352	0.877	0.38	0.997
P17612	PKACA	PRKACA	Q14289	PTK2B	S778	PhosphoSitePlus	HNVFKRHsMREEDFI	0.292	0.727	0.467	0.997
P06493	CDK1	CDK1	Q14493	SLBP	T62	PhosphoSitePlus	RRPEsFttPEGPkPR	-0.508	-1.269	0.205	0.997
P17612	PKACA	PRKACA	Q14573	ITPR3	S1832	PhosphoSitePlus	TTkGRVAsFsIPGss	0.652	1.626	0.104	0.997
P17612	PKACA	PRKACA	Q14573	ITPR3	S934	PhosphoSitePlus	MVLsRkQsVFsAPsL	0.202	0.503	0.615	0.997
P17612	PKACA	PRKACA	Q14643	ITPR1	S1598	Signor	RNAARRDsVLAAsRD	0.062	0.154	0.878	0.997
P68400	CK2A1	CSNK2A1	Q14676	MDC1	S299	PhosphoSitePlus	sQPPGEDsDtDVDDD	-0.278	-0.695	0.487	0.997
P68400	CK2A1	CSNK2A1	Q14676	MDC1	S376	PhosphoSitePlus	LQEsQAGsDtDVEEG	-0.178	-0.445	0.656	0.997
P68400	CK2A1	CSNK2A1	Q14676	MDC1	T378	PhosphoSitePlus	EsQAGsDtDVEEGKA	-0.018	-0.046	0.963	0.997
Q14680	MELK	MELK	Q14680	MELK	S505	PhosphoSitePlus	sPERRCRsVELDLNQ	-0.658	-1.643	0.1	0.997
Q14680	MELK	MELK	Q14680	MELK	S529	PhosphoSitePlus	KGAkVFGsLERGLDk	-0.778	-1.942	0.0521	0.884
Q13315	ATM	ATM	Q14683	SMC1A	S957	PhosphoSitePlus	IsQEEGssQGEDsVs	0.202	0.503	0.615	0.997
Q13535	ATR	ATR	Q14683	SMC1A	S957	PhosphoSitePlus	IsQEEGssQGEDsVs	0.202	0.503	0.615	0.997
P17612	PKACA	PRKACA	Q14738	PPP2R5D	S573	PhosphoSitePlus	KVLLRRksELPQDVy	-0.658	-1.643	0.1	0.997
P06493	CDK1	CDK1	Q14739	LBR	S71	PhosphoSitePlus	KGGsTsSsPSRRRGS	-1.238	-3.09	0.002	0.206
Q13164	ERK5	MAPK7	Q14814	MEF2D	S180	Signor	LTDPRLLsPQQPALQ	0.262	0.653	0.514	0.997
Q00535	CDK5	CDK5	Q14814	MEF2D	S444	PhosphoSitePlus	SIkSEPVsPsRERsP	-0.068	-0.171	0.864	0.997
P11802	CDK4	CDK4	Q14814	MEF2D	S98	PhosphoSitePlus	KGFNGCDsPEPDGED	0.212	0.528	0.598	0.997
Q13315	ATM	ATM	Q14839	CHD4	S1349	PhosphoSitePlus	QVNYNDGsQEDRDWQ	0.472	1.176	0.239	0.997
P68400	CK2A1	CSNK2A1	Q14839	CHD4	S310	PhosphoSitePlus	skRKRsssEDDDLDV	0.092	0.228	0.819	0.997
P05771	PKCB iso2	PRKCB	Q14847	LASP1	S146	Signor	MEPERRDsQDGssyR	0.132	0.328	0.743	0.997
P17612	PKACA	PRKACA	Q14847	LASP1	S146	PhosphoSitePlus	MEPERRDsQDGssyR	0.132	0.328	0.743	0.997
Q13237	PKG2	PRKG2	Q14847	LASP1	S146	PhosphoSitePlus	MEPERRDsQDGssyR	0.132	0.328	0.743	0.997
Q13976	PKG1 iso2	PRKG1	Q14847	LASP1	S146	PhosphoSitePlus	MEPERRDsQDGssyR	0.132	0.328	0.743	0.997
P17612	PKACA	PRKACA	Q14978	NOLC1	S622	Signor	KKGEKRAssPFRRVR	-0.708	-1.768	0.0771	0.991
P17612	PKACA	PRKACA	Q14978	NOLC1	S623	Signor	KGEKRAssPFRRVRE	-0.558	-1.393	0.163	0.997
P06493	CDK1	CDK1	Q14978	NOLC1	T607	PhosphoSitePlus	AkKIkLQtPNtFPKR	-0.628	-1.568	0.117	0.997
P06493	CDK1	CDK1	Q14978	NOLC1	T610	PhosphoSitePlus	IkLQtPNtFPKRKKG	-0.318	-0.795	0.427	0.997
O14965	AurA	AURKA	Q14980	NUMA1	S1887	PhosphoSitePlus	tRssARRsQAGVsSG	-0.078	-0.196	0.845	0.997
O14965	AurA	AURKA	Q14980	NUMA1	S1969	PhosphoSitePlus	QEtLRRAsMQPIQIA	0.302	0.752	0.452	0.997
Q96GD4	AurB	AURKB	Q14980	NUMA1	S1969	PhosphoSitePlus	QEtLRRAsMQPIQIA	0.302	0.752	0.452	0.997
O14965	AurA	AURKA	Q14980	NUMA1	S1991	PhosphoSitePlus	RQQRkRVsLEPHQGP	-0.178	-0.445	0.656	0.997
P24941	CDK2	CDK2	Q14980	NUMA1	T1776	PhosphoSitePlus	sLEsLyFtPIPARsQ	-0.188	-0.47	0.638	0.997
P06493	CDK1	CDK1	Q14980	NUMA1	T2015	PhosphoSitePlus	SCFPRPMtPRDRHEG	-0.288	-0.72	0.472	0.997
P06493	CDK1	CDK1	Q14980	NUMA1	T2055	PhosphoSitePlus	MAFsILNtPkkLGNs	-0.348	-0.869	0.385	0.997
Q96GD4	AurB	AURKB	Q14980	NUMA1	T2055	PhosphoSitePlus	MAFsILNtPkkLGNs	-0.348	-0.869	0.385	0.997
P06493	CDK1	CDK1	Q14980	NUMA1	T2106	PhosphoSitePlus	tAAAIGAtPRAKGKA	0.272	0.677	0.498	0.997
Q13131	AMPKA1	PRKAA1	Q14C86	GAPVD1	S902	PhosphoSitePlus	ErLVRsRssDIVSsV	0.002	0.004	0.997	0.997
P06493	CDK1	CDK1	Q14C86	GAPVD1	S950	PhosphoSitePlus	APHsssssPsKDssR	-0.138	-0.345	0.73	0.997
P06493	CDK1	CDK1	Q14CS0	UBXN2B	T59	PhosphoSitePlus	TVFksPRtPPQRFys	0.242	0.603	0.547	0.997
P24941	CDK2	CDK2	Q15003	NCAPH	T49	PhosphoSitePlus	APLNIPGtPVLEDFP	-0.208	-0.52	0.603	0.997
P27361	ERK1	MAPK3	Q15007	WTAP	S306	PhosphoSitePlus	tEDDFPssPGNGNKs	-0.018	-0.046	0.963	0.997
P28482	ERK2	MAPK1	Q15007	WTAP	S306	PhosphoSitePlus	tEDDFPssPGNGNKs	-0.018	-0.046	0.963	0.997
P53350	PLK1	PLK1	Q15013	MAD2L1BP	S102	PhosphoSitePlus	kHFyRkPsPQAEEML	-0.418	-1.044	0.296	0.997
P68400	CK2A1	CSNK2A1	Q15019	2022-09-02	S218	PhosphoSitePlus	yHLPDAEsDEDEDFk	0.042	0.104	0.917	0.997
P53350	PLK1	PLK1	Q15022	SUZ12	S546	PhosphoSitePlus	sMsEFLEsEDGEVEQ	0.472	1.176	0.239	0.997
P24941	CDK2	CDK2	Q15047	SETDB1	S1066	PhosphoSitePlus	RNYGYNPsPVkPEGL	-0.488	-1.219	0.223	0.997
P31749	Akt1	AKT1	Q15121	PEA15	S116	PhosphoSitePlus	kDIIRQPsEEEIIKL	0.492	1.226	0.22	0.997
Q13555	CAMK2G	CAMK2G	Q15121	PEA15	S116	Signor	kDIIRQPsEEEIIKL	0.492	1.226	0.22	0.997
Q9UQM7	CAMK2A	CAMK2A	Q15121	PEA15	S116	Signor	kDIIRQPsEEEIIKL	0.492	1.226	0.22	0.997
Q15139	PRKD1	PRKD1	Q15139	PRKD1	S205	Signor	GVRRRRLsNVsLtGV	0.052	0.129	0.898	0.997
P17252	PKCA	PRKCA	Q15172	PPP2R5A	S41	PhosphoSitePlus	RQKRsQGssQFRsQG	-0.518	-1.294	0.196	0.997
P68400	CK2A1	CSNK2A1	Q15185	PTGES3	S113	PhosphoSitePlus	WKDWEDDsDEDMsNF	-0.468	-1.169	0.242	0.997
Q15139	PRKD1	PRKD1	Q15276	RABEP1	S407	PhosphoSitePlus	DGLRRAQstDsLGts	0.142	0.353	0.724	0.997
P41743	PKCI	PRKCI	Q15334	LLGL1	S663	PhosphoSitePlus	LkKsLRQsFRRIRKs	0.112	0.278	0.781	0.997
P27361	ERK1	MAPK3	Q15366	PCBP2	S173	PhosphoSitePlus	MLETLSQsPPKGVtI	-0.768	-1.917	0.0552	0.911
P28482	ERK2	MAPK1	Q15366	PCBP2	S173	PhosphoSitePlus	MLETLSQsPPKGVtI	-0.768	-1.917	0.0552	0.911
P27361	ERK1	MAPK3	Q15366	PCBP2	S189	PhosphoSitePlus	yRPkPsssPVIFAGG	-0.698	-1.743	0.0814	0.997
P28482	ERK2	MAPK1	Q15366	PCBP2	S189	PhosphoSitePlus	yRPkPsssPVIFAGG	-0.698	-1.743	0.0814	0.997
P27361	ERK1	MAPK3	Q15366	PCBP2	S272	PhosphoSitePlus	FsGIEsssPEVkGyW	-0.408	-1.019	0.308	0.997
P28482	ERK2	MAPK1	Q15366	PCBP2	S272	PhosphoSitePlus	FsGIEsssPEVkGyW	-0.408	-1.019	0.308	0.997
P06493	CDK1	CDK1	Q15398	DLGAP5	S618	PhosphoSitePlus	AGFFRVEsPVKLFsG	-0.578	-1.443	0.149	0.997
O14965	AurA	AURKA	Q15398	DLGAP5	S725	PhosphoSitePlus	CLssERMsLPLLAGG	-0.488	-1.219	0.223	0.997
P27361	ERK1	MAPK3	Q15418	RPS6KA1	S363	Signor	TSRtPKDsPGIPPsA	-0.068	-0.171	0.864	0.997
P28482	ERK2	MAPK1	Q15418	RPS6KA1	S363	Signor	TSRtPKDsPGIPPsA	-0.068	-0.171	0.864	0.997
P27361	ERK1	MAPK3	Q15418	RPS6KA1	S732	Signor	RRVRKLPsttL____	-0.578	-1.443	0.149	0.997
P28482	ERK2	MAPK1	Q15418	RPS6KA1	S732	Signor	RRVRKLPsttL____	-0.578	-1.443	0.149	0.997
P53350	PLK1	PLK1	Q15435	PPP1R7	S24	PhosphoSitePlus	EVDRRVEsEEsGDEE	-0.788	-1.967	0.0492	0.879
P53350	PLK1	PLK1	Q15435	PPP1R7	S27	PhosphoSitePlus	RRVEsEEsGDEEGKk	1.252	3.123	0.00179	0.195
P21675	TAF1	TAF1	Q15545	TAF7	S264	PhosphoSitePlus	LQDKLNEsDEQHQEN	-0.088	-0.221	0.825	0.997
P24941	CDK2	CDK2	Q15554	TERF2	S365	PhosphoSitePlus	PTQALPAsPALKNKR	-0.098	-0.246	0.806	0.997
P28482	ERK2	MAPK1	Q15554	TERF2	S365	PhosphoSitePlus	PTQALPAsPALKNKR	-0.098	-0.246	0.806	0.997
P50750	CDK9	CDK9	Q15596	NCOA2	S493	PhosphoSitePlus	LsPrHRMsPGVAGsP	-0.358	-0.894	0.371	0.997
P68400	CK2A1	CSNK2A1	Q15596	NCOA2	S493	PhosphoSitePlus	LsPrHRMsPGVAGsP	-0.358	-0.894	0.371	0.997
P27361	ERK1	MAPK3	Q15596	NCOA2	S736	PhosphoSitePlus	tIkQEPVsPkkKENA	0.042	0.104	0.917	0.997
P28482	ERK2	MAPK1	Q15596	NCOA2	S736	PhosphoSitePlus	tIkQEPVsPkkKENA	0.042	0.104	0.917	0.997
P10398	ARAF	ARAF	Q15599	SLC9A3R2	S303	PhosphoSitePlus	QEsGLHLsPtAAEAK	-0.528	-1.319	0.187	0.997
Q8TAS1	KIS	UHMK1	Q15637	SF1	S80	PhosphoSitePlus	PPNPEDRsPsPEPIy	0.192	0.478	0.633	0.997
Q8TAS1	KIS	UHMK1	Q15637	SF1	S82	PhosphoSitePlus	NPEDRsPsPEPIyNs	0.872	2.174	0.0297	0.756
P24941	CDK2	CDK2	Q15648	MED1	S1207	PhosphoSitePlus	GGSDKLAsPMkPVPG	-0.038	-0.096	0.924	0.997
P24941	CDK2	CDK2	Q15648	MED1	T1215	PhosphoSitePlus	PMkPVPGtPPsSKAK	0.122	0.303	0.762	0.997
P27361	ERK1	MAPK3	Q15672	TWIST1	S68	PhosphoSitePlus	GGGDEPGsPAQGkRG	0.002	0.004	0.997	0.997
P28482	ERK2	MAPK1	Q15672	TWIST1	S68	PhosphoSitePlus	GGGDEPGsPAQGkRG	0.002	0.004	0.997	0.997
P45983	JNK1 iso2	MAPK8	Q15672	TWIST1	S68	PhosphoSitePlus	GGGDEPGsPAQGkRG	0.002	0.004	0.997	0.997
Q15759	P38B	MAPK11	Q15672	TWIST1	S68	Signor	GGGDEPGsPAQGkRG	0.002	0.004	0.997	0.997
Q16539	P38A	MAPK14	Q15672	TWIST1	S68	PhosphoSitePlus	GGGDEPGsPAQGkRG	0.002	0.004	0.997	0.997
P49841	GSK3B	GSK3B	Q15691	MAPRE1	S155	PhosphoSitePlus	kPkkPLtssSAAPQR	-0.458	-1.144	0.253	0.997
P06493	CDK1	CDK1	Q15717	ELAVL1	S202	PhosphoSitePlus	LLsQLyHsPArrFGG	0.062	0.154	0.878	0.997
P24941	CDK2	CDK2	Q15717	ELAVL1	S202	PhosphoSitePlus	LLsQLyHsPArrFGG	0.062	0.154	0.878	0.997
Q00534	CDK6	CDK6	Q15717	ELAVL1	S202	PhosphoSitePlus	LLsQLyHsPArrFGG	0.062	0.154	0.878	0.997
Q00535	CDK5	CDK5	Q15717	ELAVL1	S202	PhosphoSitePlus	LLsQLyHsPArrFGG	0.062	0.154	0.878	0.997
P24941	CDK2	CDK2	Q15788	NCOA1	S22	PhosphoSitePlus	DSHKRKGsPCDtLAS	-0.408	-1.019	0.308	0.997
P24941	CDK2	CDK2	Q15788	NCOA1	S395	PhosphoSitePlus	PsVNPsIsPAHGVAR	-0.018	-0.046	0.963	0.997
P28482	ERK2	MAPK1	Q15788	NCOA1	S395	PhosphoSitePlus	PsVNPsIsPAHGVAR	-0.018	-0.046	0.963	0.997
P24941	CDK2	CDK2	Q15788	NCOA1	S569	PhosphoSitePlus	RQMssQNsPSRLNIQ	-0.338	-0.844	0.398	0.997
P06493	CDK1	CDK1	Q15910	EZH2	T345	PhosphoSitePlus	LtAERIKtPPkRPGG	-0.488	-1.219	0.223	0.997
P24941	CDK2	CDK2	Q15910	EZH2	T345	PhosphoSitePlus	LtAERIKtPPkRPGG	-0.488	-1.219	0.223	0.997
P41743	PKCI	PRKCI	Q15910	EZH2	T345	PhosphoSitePlus	LtAERIKtPPkRPGG	-0.488	-1.219	0.223	0.997
P49841	GSK3B	GSK3B	Q15910	EZH2	T367	PhosphoSitePlus	NNssRPstPtINVLE	-0.048	-0.121	0.904	0.997
Q16539	P38A	MAPK14	Q15910	EZH2	T367	PhosphoSitePlus	NNssRPstPtINVLE	-0.048	-0.121	0.904	0.997
P24941	CDK2	CDK2	Q15910	EZH2	T416	PhosphoSitePlus	EANsRCQtPIKMKPN	-0.398	-0.994	0.32	0.997
P06493	CDK1	CDK1	Q15910	EZH2	T487	PhosphoSitePlus	APAEDVDtPPRKKKR	0.132	0.328	0.743	0.997
P41743	PKCI	PRKCI	Q15910	EZH2	T487	PhosphoSitePlus	APAEDVDtPPRKKKR	0.132	0.328	0.743	0.997
O14757	Chk1	CHEK1	Q16204	CCDC6	S240	PhosphoSitePlus	EkLDQPVsAPPsPRD	0.062	0.154	0.878	0.997
O14757	Chk1	CHEK1	Q16204	CCDC6	S244	PhosphoSitePlus	QPVsAPPsPRDIsME	0.032	0.079	0.937	0.997
P24941	CDK2	CDK2	Q16204	CCDC6	S244	PhosphoSitePlus	QPVsAPPsPRDIsME	0.032	0.079	0.937	0.997
Q00535	CDK5	CDK5	Q16236	NFE2L2	S433	PhosphoSitePlus	PEKELPVsPGHrktP	0.552	1.376	0.169	0.997
Q13131	AMPKA1	PRKAA1	Q16236	NFE2L2	S433	PhosphoSitePlus	PEKELPVsPGHrktP	0.552	1.376	0.169	0.997
P06493	CDK1	CDK1	Q16512	PKN1	S533	PhosphoSitePlus	AtGtGTFsPGAsPGs	-0.098	-0.246	0.806	0.997
P06493	CDK1	CDK1	Q16512	PKN1	S562	PhosphoSitePlus	LGtDsDssPQkSSRD	-0.368	-0.919	0.358	0.997
P06493	CDK1	CDK1	Q16513	PKN2	S535	PhosphoSitePlus	VNHsGtFsPQAPVPT	-0.218	-0.545	0.586	0.997
P42345	mTOR	MTOR	Q16513	PKN2	T958	PhosphoSitePlus	TsEAPILtPPREPRI	-0.068	-0.171	0.864	0.997
O95382	MEKK6	MAP3K6	Q16539	MAPK14	Y182	PhosphoSitePlus	tDDEMtGyVAtRWYR	0.552	1.376	0.169	0.997
P07949	Ret	RET	Q16539	MAPK14	Y182	PhosphoSitePlus	tDDEMtGyVAtRWYR	0.552	1.376	0.169	0.997
P45985	MKK4	MAP2K4	Q16539	MAPK14	Y182	PhosphoSitePlus	tDDEMtGyVAtRWYR	0.552	1.376	0.169	0.997
P46734	MKK3	MAP2K3	Q16539	MAPK14	Y182	PhosphoSitePlus	tDDEMtGyVAtRWYR	0.552	1.376	0.169	0.997
P52564	MKK6	MAP2K6	Q16539	MAPK14	Y182	PhosphoSitePlus	tDDEMtGyVAtRWYR	0.552	1.376	0.169	0.997
Q99683	ASK1	MAP3K5	Q16539	MAPK14	Y182	PhosphoSitePlus	tDDEMtGyVAtRWYR	0.552	1.376	0.169	0.997
P49840	GSK3A	GSK3A	Q16555	DPYSL2	S518	PhosphoSitePlus	ktVtPAssAktsPAk	0.032	0.079	0.937	0.997
P49841	GSK3B	GSK3B	Q16555	DPYSL2	S518	PhosphoSitePlus	ktVtPAssAktsPAk	0.032	0.079	0.937	0.997
P49841	GSK3B	GSK3B	Q16555	DPYSL2	T509	PhosphoSitePlus	PVCEVsVtPktVtPA	-0.118	-0.296	0.768	0.997
P49841	GSK3B	GSK3B	Q16555	DPYSL2	T514	PhosphoSitePlus	sVtPktVtPAssAkt	0.232	0.578	0.563	0.997
P27361	ERK1	MAPK3	Q16584	MAP3K11	S758	PhosphoSitePlus	GtPGtPRsPPLGLIS	-0.148	-0.37	0.711	0.997
Q00535	CDK5	CDK5	Q16643	DBN1	S142	PhosphoSitePlus	NGLARLssPVLHRLR	0.332	0.827	0.408	0.997
P24941	CDK2	CDK2	Q16656	NRF1	S136	PhosphoSitePlus	QAIVLCIsPskPNPV	0.132	0.328	0.743	0.997
P17252	PKCA	PRKCA	Q16658	FSCN1	S39	PhosphoSitePlus	KVNASAssLkkkQIW	0.262	0.653	0.514	0.997
Q05655	PKCD	PRKCD	Q16658	FSCN1	S39	Signor	KVNASAssLkkkQIW	0.262	0.653	0.514	0.997
Q13177	PAK2	PAK2	Q16659	MAPK6	S189	PhosphoSitePlus	ySHKGHLsEGLVTkW	-0.168	-0.42	0.674	0.997
Q16659	ERK3	MAPK6	Q16659	MAPK6	S189	PhosphoSitePlus	ySHKGHLsEGLVTkW	-0.168	-0.42	0.674	0.997
P06493	CDK1	CDK1	Q16659	MAPK6	S684	PhosphoSitePlus	IGIPQFHsPVGsPLk	-0.018	-0.046	0.963	0.997
O75582	MSK1	RPS6KA5	Q16695	H3-4	S29	Signor	ATkVARksAPAtGGV	0.972	2.424	0.0154	0.562
O75676	MSK2	RPS6KA4	Q16695	H3-4	S29	Signor	ATkVARksAPAtGGV	0.972	2.424	0.0154	0.562
P17252	PKCA	PRKCA	Q16875	PFKFB3	S461	PhosphoSitePlus	NPLMRRNsVtPLAsP	0.142	0.353	0.724	0.997
P17612	PKACA	PRKACA	Q16875	PFKFB3	S461	PhosphoSitePlus	NPLMRRNsVtPLAsP	0.142	0.353	0.724	0.997
P31749	Akt1	AKT1	Q16875	PFKFB3	S461	PhosphoSitePlus	NPLMRRNsVtPLAsP	0.142	0.353	0.724	0.997
P49137	MAPKAPK2	MAPKAPK2	Q16875	PFKFB3	S461	PhosphoSitePlus	NPLMRRNsVtPLAsP	0.142	0.353	0.724	0.997
Q13131	AMPKA1	PRKAA1	Q16875	PFKFB3	S461	PhosphoSitePlus	NPLMRRNsVtPLAsP	0.142	0.353	0.724	0.997
Q15418	p90RSK	RPS6KA1	Q2M1Z3	ARHGAP31	S1178	PhosphoSitePlus	ALTGRRNsAPVsVsA	-0.228	-0.57	0.569	0.997
Q15208	NDR1	STK38	Q2M2I8	AAK1	S637	Signor	AGHRRILsDVtHsAV	0.342	0.852	0.394	0.997
P06493	CDK1	CDK1	Q2M2I8	AAK1	T389	PhosphoSitePlus	LPIQPALtPrKRATV	0.242	0.603	0.547	0.997
P06493	CDK1	CDK1	Q2NKX8	ERCC6L	T1063	PhosphoSitePlus	VKQFDAstPkNDIsP	-0.268	-0.67	0.503	0.997
P53350	PLK1	PLK1	Q2NKX8	ERCC6L	T1063	PhosphoSitePlus	VKQFDAstPkNDIsP	-0.268	-0.67	0.503	0.997
O14757	Chk1	CHEK1	Q32P44	EML3	S176	PhosphoSitePlus	KLSRkAIssANLLVR	-0.658	-1.643	0.1	0.997
P06493	CDK1	CDK1	Q32P44	EML3	T881	PhosphoSitePlus	GAGPAPAtPsRtPsL	0.022	0.054	0.957	0.997
P31749	Akt1	AKT1	Q3V6T2	CCDC88A	S1417	PhosphoSitePlus	INRERQksLtLtPTR	-0.208	-0.52	0.603	0.997
P23443	p70S6K	RPS6KB1	Q53EL6	PDCD4	S457	PhosphoSitePlus	RGRKRFVsEGDGGRL	0.282	0.702	0.482	0.997
P31749	Akt1	AKT1	Q53EL6	PDCD4	S457	PhosphoSitePlus	RGRKRFVsEGDGGRL	0.282	0.702	0.482	0.997
Q15418	p90RSK	RPS6KA1	Q53EL6	PDCD4	S457	PhosphoSitePlus	RGRKRFVsEGDGGRL	0.282	0.702	0.482	0.997
Q15418	p90RSK	RPS6KA1	Q53EL6	PDCD4	S76	PhosphoSitePlus	RDsGrGDsVsDsGsD	-0.018	-0.046	0.963	0.997
P24941	CDK2	CDK2	Q53ET0	CRTC2	S433	PhosphoSitePlus	HHRRVPLsPLsLLAG	-0.178	-0.445	0.656	0.997
P57059	SIK	SIK1	Q53ET0	CRTC2	S70	Signor	RssHyGGsLPNVNQI	0.192	0.478	0.633	0.997
P06493	CDK1	CDK1	Q53EZ4	CEP55	S425	PhosphoSitePlus	NREKVAAsPksPtAA	-0.918	-2.292	0.0219	0.654
P28482	ERK2	MAPK1	Q53EZ4	CEP55	S425	PhosphoSitePlus	NREKVAAsPksPtAA	-0.918	-2.292	0.0219	0.654
P06493	CDK1	CDK1	Q53EZ4	CEP55	S428	PhosphoSitePlus	KVAAsPksPtAALNE	-0.218	-0.545	0.586	0.997
P28482	ERK2	MAPK1	Q53EZ4	CEP55	S428	PhosphoSitePlus	KVAAsPksPtAALNE	-0.218	-0.545	0.586	0.997
P53350	PLK1	PLK1	Q53EZ4	CEP55	S436	PhosphoSitePlus	PtAALNEsLVECPkC	-0.238	-0.595	0.552	0.997
P27361	ERK1	MAPK3	Q53GS7	GLE1	S88	PhosphoSitePlus	QPSFVPKsPDAssAF	0.152	0.378	0.705	0.997
P28482	ERK2	MAPK1	Q53GS7	GLE1	S88	PhosphoSitePlus	QPSFVPKsPDAssAF	0.152	0.378	0.705	0.997
P45983	JNK1 iso2	MAPK8	Q53GS7	GLE1	S88	PhosphoSitePlus	QPSFVPKsPDAssAF	0.152	0.378	0.705	0.997
P49841	GSK3B	GSK3B	Q53GS7	GLE1	S88	PhosphoSitePlus	QPSFVPKsPDAssAF	0.152	0.378	0.705	0.997
O14757	Chk1	CHEK1	Q53H47	SETMAR	S508	PhosphoSitePlus	LYDNRRRsAQWLDQE	-0.578	-1.443	0.149	0.997
P24941	CDK2	CDK2	Q53H80	AKIRIN2	S21	PhosphoSitePlus	DPLLsPAsPKRRRCA	-0.648	-1.618	0.106	0.997
Q96GD4	AurB	AURKB	Q53HL2	CDCA8	S154	PhosphoSitePlus	PSKKRtQsIQGKGKG	-0.198	-0.495	0.62	0.997
P06493	CDK1	CDK1	Q53HL2	CDCA8	S219	PhosphoSitePlus	YNIsGNGsPLADskE	-0.368	-0.919	0.358	0.997
Q96GD4	AurB	AURKB	Q53HL2	CDCA8	S219	PhosphoSitePlus	YNIsGNGsPLADskE	-0.368	-0.919	0.358	0.997
O14757	Chk1	CHEK1	Q5JTH9	RRP12	S1049	PhosphoSitePlus	AKRHRALsQAAVEEE	0.432	1.077	0.282	0.997
P24941	CDK2	CDK2	Q5JTV8	TOR1AIP1	S143	PhosphoSitePlus	EQPPLQPsPVMtRRG	0.122	0.303	0.762	0.997
P06493	CDK1	CDK1	Q5TB30	DEPDC1	S110	PhosphoSitePlus	LFRFPAtsPLkTLPR	-0.088	-0.221	0.825	0.997
Q00526	CDK3	CDK3	Q5TKA1	LIN9	T96	PhosphoSitePlus	KFtAtMstPDKKASQ	-0.178	-0.445	0.656	0.997
P24941	CDK2	CDK2	Q5TZA2	CROCC	S1460	Signor	APRPVPGsPARDAPA	0.122	0.303	0.762	0.997
O14757	Chk1	CHEK1	Q5UIP0	RIF1	S2205	PhosphoSitePlus	VNkVRRVsFADPIyQ	0.212	0.528	0.598	0.997
Q96GD4	AurB	AURKB	Q5UIP0	RIF1	S2205	PhosphoSitePlus	VNkVRRVsFADPIyQ	0.212	0.528	0.598	0.997
P31749	Akt1	AKT1	Q5XUX0	FBXO31	S33	PhosphoSitePlus	AETAAADsEPDtDPE	-0.078	-0.196	0.845	0.997
Q96GD4	AurB	AURKB	Q69YH5	CDCA2	S977	PhosphoSitePlus	EPGKRRKsFCIsTLA	-0.228	-0.57	0.569	0.997
Q96GD4	AurB	AURKB	Q6NZI2	CAVIN1	S300	PhosphoSitePlus	SRDKLRksFtPDHVV	-1.298	-3.24	0.0012	0.143
P24941	CDK2	CDK2	Q6P1N0	CC2D1A	S208	PhosphoSitePlus	PAstPtysPAPtQPA	0.042	0.104	0.917	0.997
P28482	ERK2	MAPK1	Q6P996	PDXDC1	T691	Signor	AGVtLPPtPSGsRtK	0.402	1.002	0.316	0.997
O14757	Chk1	CHEK1	Q6PD62	CTR9	S1081	PhosphoSitePlus	RRPRRQRsDQDsDsD	-0.478	-1.194	0.233	0.997
P50750	CDK9	CDK9	Q6PGQ7	BORA	S325	PhosphoSitePlus	sPYIDGCsPIKNWsP	-0.658	-1.643	0.1	0.997
P31749	Akt1	AKT1	Q6PKG0	LARP1	S1056	Signor	EGRkRCPsQsssRPA	0.152	0.378	0.705	0.997
P42345	mTOR	MTOR	Q6PKG0	LARP1	S766	PhosphoSitePlus	EPStIARsLPttVPE	0.522	1.301	0.193	0.997
P24941	CDK2	CDK2	Q6PKG0	LARP1	S774	PhosphoSitePlus	LPttVPEsPNyRNtR	-0.088	-0.221	0.825	0.997
P42345	mTOR	MTOR	Q6PKG0	LARP1	S774	PhosphoSitePlus	LPttVPEsPNyRNtR	-0.088	-0.221	0.825	0.997
P31749	Akt1	AKT1	Q6PKG0	LARP1	S847	Signor	EHRPRtAsIsssPsE	-0.258	-0.645	0.519	0.997
P24941	CDK2	CDK2	Q6PKG0	LARP1	T649	PhosphoSitePlus	KILIVtQtPHyMRRH	-0.378	-0.944	0.345	0.997
O00141	SGK1	SGK1	Q6R327	RICTOR	T1135	PhosphoSitePlus	NRRIRtLtEPsVDFN	-0.048	-0.121	0.904	0.997
P23443	p70S6K	RPS6KB1	Q6R327	RICTOR	T1135	PhosphoSitePlus	NRRIRtLtEPsVDFN	-0.048	-0.121	0.904	0.997
P31749	Akt1	AKT1	Q6R327	RICTOR	T1135	PhosphoSitePlus	NRRIRtLtEPsVDFN	-0.048	-0.121	0.904	0.997
Q9UBS0	P70S6KB	RPS6KB2	Q6R327	RICTOR	T1135	PhosphoSitePlus	NRRIRtLtEPsVDFN	-0.048	-0.121	0.904	0.997
P45983	JNK1 iso2	MAPK8	Q6SZW1	SARM1	S548	PhosphoSitePlus	AAREMLHsPLPCTGG	-0.028	-0.071	0.943	0.997
P57059	SIK	SIK1	Q6UUV7	CRTC3	S162	Signor	SALNRtNsDSALHTS	-0.068	-0.171	0.864	0.997
Q15831	LKB1	STK11	Q6UUV9	CRTC1	S151	PhosphoSitePlus	TSWRRtNsDsALHQs	0.412	1.027	0.305	0.997
Q13315	ATM	ATM	Q6UWZ7	ABRAXAS1	S406	PhosphoSitePlus	GFGEYsRsPtF____	0.042	0.104	0.917	0.997
Q7KZI7	MARK2	MARK2	Q6WKZ4	RAB11FIP1	S234	PhosphoSitePlus	QKTPLSQsMSVLPTS	0.422	1.052	0.293	0.997
P06493	CDK1	CDK1	Q6Y7W6	GIGYF2	S30	PhosphoSitePlus	sItsPPLsPALPkYk	-0.188	-0.47	0.638	0.997
P24941	CDK2	CDK2	Q6Y7W6	GIGYF2	S30	PhosphoSitePlus	sItsPPLsPALPkYk	-0.188	-0.47	0.638	0.997
P28482	ERK2	MAPK1	Q6Y7W6	GIGYF2	S30	Signor	sItsPPLsPALPkYk	-0.188	-0.47	0.638	0.997
P24941	CDK2	CDK2	Q6Y7W6	GIGYF2	S593	PhosphoSitePlus	MWGRVPFsPGPAPPP	-0.208	-0.52	0.603	0.997
P24941	CDK2	CDK2	Q7KZ85	SUPT6H	T1523	PhosphoSitePlus	QDPVPGItPSsssRt	-0.118	-0.296	0.768	0.997
P24941	CDK2	CDK2	Q7Z2Z1	TICRR	S1001	PhosphoSitePlus	DIGVVEEsPEKGDEI	-0.078	-0.196	0.845	0.997
O14757	Chk1	CHEK1	Q7Z2Z1	TICRR	S1045	PhosphoSitePlus	RsVQRVHsFQQDKsD	-0.188	-0.47	0.638	0.997
P24941	CDK2	CDK2	Q7Z2Z1	TICRR	T969	PhosphoSitePlus	LTKSVAEtPVHKQIS	-0.578	-1.443	0.149	0.997
O75385	ULK1	ULK1	Q7Z3C6	ATG9A	S14	PhosphoSitePlus	EyQRLEAsysDsPPG	0.302	0.752	0.452	0.997
P31749	Akt1	AKT1	Q7Z589	EMSY	S209	PhosphoSitePlus	RKRRRtNsssssPVV	0.182	0.453	0.651	0.997
Q9Y243	Akt3	AKT3	Q7Z589	EMSY	S209	PhosphoSitePlus	RKRRRtNsssssPVV	0.182	0.453	0.651	0.997
P17612	PKACA	PRKACA	Q7Z589	EMSY	T207	PhosphoSitePlus	KPRKRRRtNsssssP	0.092	0.228	0.819	0.997
Q9Y243	Akt3	AKT3	Q7Z589	EMSY	T207	PhosphoSitePlus	KPRKRRRtNsssssP	0.092	0.228	0.819	0.997
P42345	mTOR	MTOR	Q86TB9	PATL1	S179	PhosphoSitePlus	ALPRRstsPIIGsPP	0.062	0.154	0.878	0.997
P42345	mTOR	MTOR	Q86TB9	PATL1	S184	PhosphoSitePlus	stsPIIGsPPVRAVP	0.152	0.378	0.705	0.997
Q13131	AMPKA1	PRKAA1	Q86TI0	TBC1D1	S237	PhosphoSitePlus	RPMRKsFsQPGLRSL	0.102	0.253	0.8	0.997
P31749	Akt1	AKT1	Q86TI0	TBC1D1	T596	PhosphoSitePlus	AFRRRANtLsHFPIE	0.102	0.253	0.8	0.997
P54646	AMPKA2	PRKAA2	Q86TI0	TBC1D1	T596	PhosphoSitePlus	AFRRRANtLsHFPIE	0.102	0.253	0.8	0.997
Q13131	AMPKA1	PRKAA1	Q86TI0	TBC1D1	T596	PhosphoSitePlus	AFRRRANtLsHFPIE	0.102	0.253	0.8	0.997
P27361	ERK1	MAPK3	Q86U44	METTL3	S43	PhosphoSitePlus	rNPEAALsPTFRsDs	-0.088	-0.221	0.825	0.997
P28482	ERK2	MAPK1	Q86U44	METTL3	S43	PhosphoSitePlus	rNPEAALsPTFRsDs	-0.088	-0.221	0.825	0.997
Q13315	ATM	ATM	Q86U44	METTL3	S43	PhosphoSitePlus	rNPEAALsPTFRsDs	-0.088	-0.221	0.825	0.997
P27361	ERK1	MAPK3	Q86U44	METTL3	S50	PhosphoSitePlus	sPTFRsDsPVPtAPt	0.572	1.426	0.154	0.997
P28482	ERK2	MAPK1	Q86U44	METTL3	S50	PhosphoSitePlus	sPTFRsDsPVPtAPt	0.572	1.426	0.154	0.997
Q13315	ATM	ATM	Q86U86	PBRM1	S948	PhosphoSitePlus	SGLHRTYsQDCSFKN	1.152	2.873	0.00407	0.296
O15111	IKKA	CHUK	Q86VP1	TAX1BP1	S666	Signor	RPPVRVPsWGLEDNV	0.382	0.952	0.341	0.997
P06493	CDK1	CDK1	Q86WB0	ZC3HC1	S395	PhosphoSitePlus	PGLEVPssPLRKAKR	0.062	0.154	0.878	0.997
P24941	CDK2	CDK2	Q86WB0	ZC3HC1	S395	Signor	PGLEVPssPLRKAKR	0.062	0.154	0.878	0.997
O14757	Chk1	CHEK1	Q86WR7	PROSER2	S43	PhosphoSitePlus	SSSSRsRsFtLDDEs	-0.438	-1.094	0.274	0.997
P24941	CDK2	CDK2	Q86XL3	ANKLE2	S528	PhosphoSitePlus	RAFAGPLsPAkAEDF	-0.298	-0.745	0.456	0.997
P68400	CK2A1	CSNK2A1	Q8IVP5	FUNDC1	S13	PhosphoSitePlus	PPPQDyEsDDDsyEV	0.032	0.079	0.937	0.997
O43318	TAK1	MAP3K7	Q8IVT5	KSR1	S406	PhosphoSitePlus	TRLRRtEsVPsDINN	0.162	0.403	0.687	0.997
P15531	NME1	NME1	Q8IVT5	KSR1	S406	Signor	TRLRRtEsVPsDINN	0.162	0.403	0.687	0.997
P51812	RSK2	RPS6KA3	Q8IX03	WWC1	S947	PhosphoSitePlus	CRLNRsDsDSSTLSK	0.112	0.278	0.781	0.997
Q15418	p90RSK	RPS6KA1	Q8IX03	WWC1	S947	PhosphoSitePlus	CRLNRsDsDSSTLSK	0.112	0.278	0.781	0.997
P06493	CDK1	CDK1	Q8IX90	SKA3	T358	PhosphoSitePlus	SYENLLRtPtPPEVT	0.042	0.104	0.917	0.997
P06493	CDK1	CDK1	Q8IXJ6	SIRT2	S368	PhosphoSitePlus	PNPsTsAsPKKsPPP	-0.038	-0.096	0.924	0.997
P24941	CDK2	CDK2	Q8IXJ6	SIRT2	S368	PhosphoSitePlus	PNPsTsAsPKKsPPP	-0.038	-0.096	0.924	0.997
P24941	CDK2	CDK2	Q8IXM2	C17orf49	S96	PhosphoSitePlus	GIPLPAEsPKKGPKK	0.072	0.178	0.858	0.997
Q13131	AMPKA1	PRKAA1	Q8IY63	AMOTL1	S793	PhosphoSitePlus	SSLRPARsVPsIAAA	0.342	0.852	0.394	0.997
P42345	mTOR	MTOR	Q8IYB3	SRRM1	T572	PhosphoSitePlus	PPPRRRRtPtPPPRR	0.472	1.176	0.239	0.997
Q13153	PAK1	PAK1	Q8IYU2	HACE1	S385	PhosphoSitePlus	LMKNKRDsTEITsIL	-0.028	-0.071	0.943	0.997
Q13177	PAK2	PAK2	Q8IYU2	HACE1	S385	PhosphoSitePlus	LMKNKRDsTEITsIL	-0.028	-0.071	0.943	0.997
P11802	CDK4	CDK4	Q8IZL8	PELP1	S477	PhosphoSitePlus	ADALKLRsPRGsPDG	-0.078	-0.196	0.845	0.997
P24941	CDK2	CDK2	Q8IZL8	PELP1	S477	PhosphoSitePlus	ADALKLRsPRGsPDG	-0.078	-0.196	0.845	0.997
P27361	ERK1	MAPK3	Q8IZP0	ABI1	S183	PhosphoSitePlus	PPtQKPPsPPMsGRG	-0.018	-0.046	0.963	0.997
P28482	ERK2	MAPK1	Q8IZP0	ABI1	S183	PhosphoSitePlus	PPtQKPPsPPMsGRG	-0.018	-0.046	0.963	0.997
P06493	CDK1	CDK1	Q8IZP0	ABI1	S216	PhosphoSitePlus	VPNDyMtsPARLGsQ	-0.418	-1.044	0.296	0.997
P27361	ERK1	MAPK3	Q8IZP0	ABI1	S216	PhosphoSitePlus	VPNDyMtsPARLGsQ	-0.418	-1.044	0.296	0.997
P28482	ERK2	MAPK1	Q8IZP0	ABI1	S216	PhosphoSitePlus	VPNDyMtsPARLGsQ	-0.418	-1.044	0.296	0.997
P28482	ERK2	MAPK1	Q8IZP0	ABI1	S222	Signor	tsPARLGsQHsPGRt	-0.298	-0.745	0.456	0.997
P27361	ERK1	MAPK3	Q8IZP0	ABI1	S225	PhosphoSitePlus	ARLGsQHsPGRtAsL	-0.358	-0.894	0.371	0.997
P28482	ERK2	MAPK1	Q8IZP0	ABI1	S225	PhosphoSitePlus	ARLGsQHsPGRtAsL	-0.358	-0.894	0.371	0.997
P06493	CDK1	CDK1	Q8N122	RPTOR	S696	PhosphoSitePlus	EKNyALPsPAttEGG	0.152	0.378	0.705	0.997
P27361	ERK1	MAPK3	Q8N122	RPTOR	S696	PhosphoSitePlus	EKNyALPsPAttEGG	0.152	0.378	0.705	0.997
P28482	ERK2	MAPK1	Q8N122	RPTOR	S696	PhosphoSitePlus	EKNyALPsPAttEGG	0.152	0.378	0.705	0.997
P45983	JNK1 iso2	MAPK8	Q8N122	RPTOR	S696	PhosphoSitePlus	EKNyALPsPAttEGG	0.152	0.378	0.705	0.997
P49841	GSK3B	GSK3B	Q8N122	RPTOR	S722	PhosphoSitePlus	PrLrsVssyGNIRAV	0.622	1.551	0.121	0.997
P54646	AMPKA2	PRKAA2	Q8N122	RPTOR	S722	Signor	PrLrsVssyGNIRAV	0.622	1.551	0.121	0.997
Q13131	AMPKA1	PRKAA1	Q8N122	RPTOR	S722	PhosphoSitePlus	PrLrsVssyGNIRAV	0.622	1.551	0.121	0.997
Q15418	p90RSK	RPS6KA1	Q8N122	RPTOR	S722	PhosphoSitePlus	PrLrsVssyGNIRAV	0.622	1.551	0.121	0.997
O75385	ULK1	ULK1	Q8N122	RPTOR	S859	PhosphoSitePlus	DtssLtQsAPAsPtN	0.422	1.052	0.293	0.997
P42345	mTOR	MTOR	Q8N122	RPTOR	S859	PhosphoSitePlus	DtssLtQsAPAsPtN	0.422	1.052	0.293	0.997
P49841	GSK3B	GSK3B	Q8N122	RPTOR	S859	PhosphoSitePlus	DtssLtQsAPAsPtN	0.422	1.052	0.293	0.997
Q8IYT8	ULK2	ULK2	Q8N122	RPTOR	S859	PhosphoSitePlus	DtssLtQsAPAsPtN	0.422	1.052	0.293	0.997
O75385	ULK1	ULK1	Q8N122	RPTOR	S863	PhosphoSitePlus	LtQsAPAsPtNkGVH	0.052	0.129	0.898	0.997
P27361	ERK1	MAPK3	Q8N122	RPTOR	S863	PhosphoSitePlus	LtQsAPAsPtNkGVH	0.052	0.129	0.898	0.997
P28482	ERK2	MAPK1	Q8N122	RPTOR	S863	PhosphoSitePlus	LtQsAPAsPtNkGVH	0.052	0.129	0.898	0.997
P42345	mTOR	MTOR	Q8N122	RPTOR	S863	PhosphoSitePlus	LtQsAPAsPtNkGVH	0.052	0.129	0.898	0.997
P45983	JNK1 iso2	MAPK8	Q8N122	RPTOR	S863	PhosphoSitePlus	LtQsAPAsPtNkGVH	0.052	0.129	0.898	0.997
P49841	GSK3B	GSK3B	Q8N122	RPTOR	S863	PhosphoSitePlus	LtQsAPAsPtNkGVH	0.052	0.129	0.898	0.997
Q15759	P38B	MAPK11	Q8N122	RPTOR	S863	PhosphoSitePlus	LtQsAPAsPtNkGVH	0.052	0.129	0.898	0.997
Q9UBE8	NLK	NLK	Q8N122	RPTOR	S863	PhosphoSitePlus	LtQsAPAsPtNkGVH	0.052	0.129	0.898	0.997
O75385	ULK1	ULK1	Q8N122	RPTOR	S877	PhosphoSitePlus	HIHQAGGsPPAssts	0.062	0.154	0.878	0.997
P49841	GSK3B	GSK3B	Q8N122	RPTOR	S877	PhosphoSitePlus	HIHQAGGsPPAssts	0.062	0.154	0.878	0.997
Q9UHD2	TBK1	TBK1	Q8N122	RPTOR	S877	PhosphoSitePlus	HIHQAGGsPPAssts	0.062	0.154	0.878	0.997
P06493	CDK1	CDK1	Q8N122	RPTOR	T706	PhosphoSitePlus	ttEGGsLtPVRDsPC	0.272	0.677	0.498	0.997
P45983	JNK1 iso2	MAPK8	Q8N122	RPTOR	T706	PhosphoSitePlus	ttEGGsLtPVRDsPC	0.272	0.677	0.498	0.997
Q13464	ROCK1	ROCK1	Q8N264	ARHGAP24	S415	PhosphoSitePlus	HKLDVsRsPPLMVkk	-0.758	-1.892	0.0584	0.931
Q13464	ROCK1	ROCK1	Q8N264	ARHGAP24	T452	PhosphoSitePlus	GLEKTQTtPNGSLQA	-0.408	-1.019	0.308	0.997
P68400	CK2A1	CSNK2A1	Q8N5P1	ZC3H8	T32	PhosphoSitePlus	RIDDEIDtEVEETQE	-0.028	-0.071	0.943	0.997
P31749	Akt1	AKT1	Q8N6T7	SIRT6	S338	PhosphoSitePlus	PKRERPtsPAPHRPP	-0.128	-0.321	0.749	0.997
P06493	CDK1	CDK1	Q8NCD3	HJURP	S412	PhosphoSitePlus	RTLkWLIsPVkIVSR	-0.218	-0.545	0.586	0.997
P06493	CDK1	CDK1	Q8NCD3	HJURP	S473	PhosphoSitePlus	MYRGGPAsPGGLQGL	0.182	0.453	0.651	0.997
P31749	Akt1	AKT1	Q8NCD3	HJURP	S486	PhosphoSitePlus	GLEtRRLsLPssKAK	0.132	0.328	0.743	0.997
Q13131	AMPKA1	PRKAA1	Q8ND76	CCNY	S326	PhosphoSitePlus	SARKRsAsADNLtLP	0.092	0.228	0.819	0.997
O94921	CDK14	CDK14	Q8ND76	CCNY	S83	PhosphoSitePlus	DVREKRKsLFINHHP	-0.108	-0.271	0.787	0.997
P68400	CK2A1	CSNK2A1	Q8NE71	ABCF1	S109	PhosphoSitePlus	KKLsVPtsDEEDEVP	-0.088	-0.221	0.825	0.997
P68400	CK2A1	CSNK2A1	Q8NE71	ABCF1	S140	PhosphoSitePlus	AALIQDQsEEEEEEE	0.272	0.677	0.498	0.997
P11802	CDK4	CDK4	Q8NFG4	FLCN	S571	PhosphoSitePlus	HLMSTVRsPTASESR	-0.308	-0.77	0.442	0.997
P11802	CDK4	CDK4	Q8NFG4	FLCN	S62	PhosphoSitePlus	NSRMRAHsPAEGAsV	-0.138	-0.345	0.73	0.997
Q96GD4	AurB	AURKB	Q8NG31	KNL1	S60	PhosphoSitePlus	KKNSRRVsFADTIKV	0.442	1.102	0.271	0.997
P24941	CDK2	CDK2	Q8TAP6	CEP76	S83	PhosphoSitePlus	VEQELPssPkQPICF	-0.178	-0.445	0.656	0.997
P06493	CDK1	CDK1	Q8TAP9	MPLKIP	T120	PhosphoSitePlus	QGsPrTstPFGsGrV	-0.058	-0.146	0.884	0.997
Q00526	CDK3	CDK3	Q8TDN4	CABLES1	S313	PhosphoSitePlus	RCRtLsGsPRPKNFK	-0.018	-0.046	0.963	0.997
Q96GD4	AurB	AURKB	Q8TE77	SSH3	S37	PhosphoSitePlus	SRLQRRQsFAVLRGA	0.092	0.228	0.819	0.997
O00311	CDC7	CDC7	Q8TEA8	DTD1	S179	PhosphoSitePlus	KTRAKGPsEssKERN	1.002	2.499	0.0125	0.528
P68400	CK2A1	CSNK2A1	Q8TEA8	DTD1	S179	PhosphoSitePlus	KTRAKGPsEssKERN	1.002	2.499	0.0125	0.528
O00311	CDC7	CDC7	Q8TEA8	DTD1	S182	PhosphoSitePlus	AKGPsEssKERNtPR	0.732	1.825	0.068	0.969
P68400	CK2A1	CSNK2A1	Q8TEA8	DTD1	S182	PhosphoSitePlus	AKGPsEssKERNtPR	0.732	1.825	0.068	0.969
O00311	CDC7	CDC7	Q8TEA8	DTD1	S197	PhosphoSitePlus	KEDRsAssGAEGDVs	0.302	0.752	0.452	0.997
P68400	CK2A1	CSNK2A1	Q8TEA8	DTD1	S197	PhosphoSitePlus	KEDRsAssGAEGDVs	0.302	0.752	0.452	0.997
O00311	CDC7	CDC7	Q8TEA8	DTD1	S205	PhosphoSitePlus	GAEGDVssErEP___	0.532	1.326	0.185	0.997
P68400	CK2A1	CSNK2A1	Q8TEA8	DTD1	S205	PhosphoSitePlus	GAEGDVssErEP___	0.532	1.326	0.185	0.997
Q7KZI7	MARK2	MARK2	Q8TEW0	PARD3	S144	PhosphoSitePlus	PLHVRRssDPALIGL	0.172	0.428	0.669	0.997
P06493	CDK1	CDK1	Q8WUF5	PPP1R13L	S113	PhosphoSitePlus	LHPysPLsPKGrPss	0.142	0.353	0.724	0.997
O43318	TAK1	MAP3K7	Q8WUI4	HDAC7	S155	PhosphoSitePlus	FPLRKtVsEPNLkLR	-0.198	-0.495	0.62	0.997
Q13131	AMPKA1	PRKAA1	Q8WUI4	HDAC7	S155	Signor	FPLRKtVsEPNLkLR	-0.198	-0.495	0.62	0.997
Q15139	PRKD1	PRKD1	Q8WUI4	HDAC7	S155	PhosphoSitePlus	FPLRKtVsEPNLkLR	-0.198	-0.495	0.62	0.997
Q7KZI7	MARK2	MARK2	Q8WUI4	HDAC7	S155	PhosphoSitePlus	FPLRKtVsEPNLkLR	-0.198	-0.495	0.62	0.997
Q15139	PRKD1	PRKD1	Q8WUI4	HDAC7	S181	Signor	NPLLRKEsAPPsLRR	-0.558	-1.393	0.163	0.997
Q9BZL6	PRKD2	PRKD2	Q8WUI4	HDAC7	S181	PhosphoSitePlus	NPLLRKEsAPPsLRR	-0.558	-1.393	0.163	0.997
Q13131	AMPKA1	PRKAA1	Q8WUI4	HDAC7	S358	Signor	WPLsRtRsEPLPPsA	-0.258	-0.645	0.519	0.997
Q15139	PRKD1	PRKD1	Q8WUI4	HDAC7	S358	PhosphoSitePlus	WPLsRtRsEPLPPsA	-0.258	-0.645	0.519	0.997
Q15139	PRKD1	PRKD1	Q8WUI4	HDAC7	S486	PhosphoSitePlus	RPLsRAQssPAAPAs	-0.368	-0.919	0.358	0.997
P24941	CDK2	CDK2	Q8WUM0	NUP133	S50	PhosphoSitePlus	VssPVLFsPVGrRss	-0.248	-0.62	0.535	0.997
Q96GD4	AurB	AURKB	Q8WWI1	LMO7	S751	PhosphoSitePlus	kWKDRRksYtsDLQK	-0.198	-0.495	0.62	0.997
P06493	CDK1	CDK1	Q8WWK9	CKAP2	T623	PhosphoSitePlus	FkELkFLtPVRRsRR	-0.738	-1.842	0.0654	0.96
P06493	CDK1	CDK1	Q8WX93	PALLD	S641	PhosphoSitePlus	PtPAVLLsPTKEPPP	-0.778	-1.942	0.0521	0.884
P24941	CDK2	CDK2	Q8WXE1	ATRIP	S224	PhosphoSitePlus	APsVsHVsPRKNPSV	0.192	0.478	0.633	0.997
P24941	CDK2	CDK2	Q8WXE1	ATRIP	S239	Signor	VIKPEACsPQFGKTS	0.152	0.378	0.705	0.997
P24941	CDK2	CDK2	Q8WYH8	ING5	T152	PhosphoSitePlus	RRtsEEDtPkkKKHK	-0.828	-2.067	0.0387	0.814
P45984	JNK2 iso2	MAPK9	Q8WYK2	JDP2	T148	PhosphoSitePlus	VRtDsVKtPEsEGNP	0.412	1.027	0.305	0.997
Q16539	P38A	MAPK14	Q8WYK2	JDP2	T148	PhosphoSitePlus	VRtDsVKtPEsEGNP	0.412	1.027	0.305	0.997
Q15139	PRKD1	PRKD1	Q8WYL5	SSH1	S937	PhosphoSitePlus	SNLtRssssDsIHsV	0.022	0.054	0.957	0.997
Q9BZL6	PRKD2	PRKD2	Q8WYL5	SSH1	S937	PhosphoSitePlus	SNLtRssssDsIHsV	0.022	0.054	0.957	0.997
Q15139	PRKD1	PRKD1	Q8WYL5	SSH1	S978	PhosphoSitePlus	sPLKRSHsLAKLGSL	0.472	1.176	0.239	0.997
Q9BZL6	PRKD2	PRKD2	Q8WYL5	SSH1	S978	PhosphoSitePlus	sPLKRSHsLAKLGSL	0.472	1.176	0.239	0.997
P45983	JNK1 iso2	MAPK8	Q8WYQ5	DGCR8	S153	PhosphoSitePlus	AECGLLLsPVSGDVH	-0.278	-0.695	0.487	0.997
P24941	CDK2	CDK2	Q92547	TOPBP1	T848	PhosphoSitePlus	DALAALEtPGRPsQQ	-0.438	-1.094	0.274	0.997
O00141	SGK1	SGK1	Q92597	NDRG1	S330	PhosphoSitePlus	LMRsRtAsGssVtsL	0.462	1.152	0.25	0.997
P17612	PKACA	PRKACA	Q92597	NDRG1	S330	PhosphoSitePlus	LMRsRtAsGssVtsL	0.462	1.152	0.25	0.997
P49840	GSK3A	GSK3A	Q92597	NDRG1	S342	PhosphoSitePlus	tsLDGtRsRsHtsEG	0.092	0.228	0.819	0.997
P49840	GSK3A	GSK3A	Q92597	NDRG1	S352	PhosphoSitePlus	HtsEGtRsRsHtsEG	0.062	0.154	0.878	0.997
O00141	SGK1	SGK1	Q92597	NDRG1	T328	PhosphoSitePlus	TRLMRsRtAsGssVt	0.342	0.852	0.394	0.997
O00141	SGK1	SGK1	Q92597	NDRG1	T346	PhosphoSitePlus	GtRsRsHtsEGtRsR	0.392	0.977	0.329	0.997
O00141	SGK1	SGK1	Q92597	NDRG1	T366	PhosphoSitePlus	GtRsRsHtsEGAHLD	-0.058	-0.146	0.884	0.997
P17612	PKACA	PRKACA	Q92597	NDRG1	T366	PhosphoSitePlus	GtRsRsHtsEGAHLD	-0.058	-0.146	0.884	0.997
P68400	CK2A1	CSNK2A1	Q92688	ANP32B	T244	PhosphoSitePlus	GEkRKREtDDEGEDD	-0.098	-0.246	0.806	0.997
P19784	CK2A2	CSNK2A2	Q92769	HDAC2	S394	Signor	EDAVHEDsGDEDGED	0.882	2.199	0.0278	0.737
P68400	CK2A1	CSNK2A1	Q92769	HDAC2	S394	PhosphoSitePlus	EDAVHEDsGDEDGED	0.882	2.199	0.0278	0.737
P19784	CK2A2	CSNK2A2	Q92769	HDAC2	S422	Signor	IACDEEFsDsEDEGE	0.052	0.129	0.898	0.997
P68400	CK2A1	CSNK2A1	Q92769	HDAC2	S422	Signor	IACDEEFsDsEDEGE	0.052	0.129	0.898	0.997
P24941	CDK2	CDK2	Q92785	DPF2	T176	PhosphoSitePlus	DEDyEEDtPkRRGKG	-0.118	-0.296	0.768	0.997
P17252	PKCA	PRKCA	Q92837	FRAT1	S188	PhosphoSitePlus	RLQQRRGsQPETRTG	0.552	1.376	0.169	0.997
P17612	PKACA	PRKACA	Q92837	FRAT1	S188	PhosphoSitePlus	RLQQRRGsQPETRTG	0.552	1.376	0.169	0.997
P49841	GSK3B	GSK3B	Q92837	FRAT1	S188	PhosphoSitePlus	RLQQRRGsQPETRTG	0.552	1.376	0.169	0.997
Q13315	ATM	ATM	Q92878	RAD50	S635	PhosphoSitePlus	KLFDVCGsQDFEsDL	0.642	1.601	0.109	0.997
Q15418	p90RSK	RPS6KA1	Q92882	OSTF1	S202	PhosphoSitePlus	TDAVRtLsNAEDyLD	0.552	1.376	0.169	0.997
Q96Q15	SMG1	SMG1	Q92900	UPF1	S1107	PhosphoSitePlus	sQIDVALsQDstyQG	0.002	0.004	0.997	0.997
Q96Q15	SMG1	SMG1	Q92900	UPF1	S1127	PhosphoSitePlus	HGGVTGLsQy_____	-0.198	-0.495	0.62	0.997
O75582	MSK1	RPS6KA5	Q92934	BAD	S118	Signor	GRELRRMsDEFVDsF	0.682	1.7	0.0891	0.997
P04049	RAF1	RAF1	Q92934	BAD	S118	PhosphoSitePlus	GRELRRMsDEFVDsF	0.682	1.7	0.0891	0.997
P10398	ARAF	ARAF	Q92934	BAD	S118	PhosphoSitePlus	GRELRRMsDEFVDsF	0.682	1.7	0.0891	0.997
P11309	Pim1	PIM1	Q92934	BAD	S118	Signor	GRELRRMsDEFVDsF	0.682	1.7	0.0891	0.997
P15056	BRAF	BRAF	Q92934	BAD	S118	PhosphoSitePlus	GRELRRMsDEFVDsF	0.682	1.7	0.0891	0.997
P17612	PKACA	PRKACA	Q92934	BAD	S118	PhosphoSitePlus	GRELRRMsDEFVDsF	0.682	1.7	0.0891	0.997
P22694	PKACB	PRKACB	Q92934	BAD	S118	Signor	GRELRRMsDEFVDsF	0.682	1.7	0.0891	0.997
P31749	Akt1	AKT1	Q92934	BAD	S118	Signor	GRELRRMsDEFVDsF	0.682	1.7	0.0891	0.997
P31751	Akt2	AKT2	Q92934	BAD	S118	Signor	GRELRRMsDEFVDsF	0.682	1.7	0.0891	0.997
P41743	PKCI	PRKCI	Q92934	BAD	S118	PhosphoSitePlus	GRELRRMsDEFVDsF	0.682	1.7	0.0891	0.997
Q02156	PKCE	PRKCE	Q92934	BAD	S118	PhosphoSitePlus	GRELRRMsDEFVDsF	0.682	1.7	0.0891	0.997
Q13153	PAK1	PAK1	Q92934	BAD	S118	PhosphoSitePlus	GRELRRMsDEFVDsF	0.682	1.7	0.0891	0.997
Q15139	PRKD1	PRKD1	Q92934	BAD	S118	PhosphoSitePlus	GRELRRMsDEFVDsF	0.682	1.7	0.0891	0.997
Q15349	RSK3	RPS6KA2	Q92934	BAD	S118	Signor	GRELRRMsDEFVDsF	0.682	1.7	0.0891	0.997
Q15418	p90RSK	RPS6KA1	Q92934	BAD	S118	Signor	GRELRRMsDEFVDsF	0.682	1.7	0.0891	0.997
Q86V86	Pim3	PIM3	Q92934	BAD	S118	Signor	GRELRRMsDEFVDsF	0.682	1.7	0.0891	0.997
Q9P1W9	Pim2	PIM2	Q92934	BAD	S118	Signor	GRELRRMsDEFVDsF	0.682	1.7	0.0891	0.997
Q9Y243	Akt3	AKT3	Q92934	BAD	S118	Signor	GRELRRMsDEFVDsF	0.682	1.7	0.0891	0.997
P04049	RAF1	RAF1	Q92934	BAD	S75	PhosphoSitePlus	EIRsRHssyPAGtED	0.162	0.403	0.687	0.997
P10398	ARAF	ARAF	Q92934	BAD	S75	PhosphoSitePlus	EIRsRHssyPAGtED	0.162	0.403	0.687	0.997
P11309	Pim1	PIM1	Q92934	BAD	S75	PhosphoSitePlus	EIRsRHssyPAGtED	0.162	0.403	0.687	0.997
P15056	BRAF	BRAF	Q92934	BAD	S75	PhosphoSitePlus	EIRsRHssyPAGtED	0.162	0.403	0.687	0.997
P17612	PKACA	PRKACA	Q92934	BAD	S75	PhosphoSitePlus	EIRsRHssyPAGtED	0.162	0.403	0.687	0.997
P22694	PKACB	PRKACB	Q92934	BAD	S75	Signor	EIRsRHssyPAGtED	0.162	0.403	0.687	0.997
P27361	ERK1	MAPK3	Q92934	BAD	S75	PhosphoSitePlus	EIRsRHssyPAGtED	0.162	0.403	0.687	0.997
P28482	ERK2	MAPK1	Q92934	BAD	S75	PhosphoSitePlus	EIRsRHssyPAGtED	0.162	0.403	0.687	0.997
P31749	Akt1	AKT1	Q92934	BAD	S75	Signor	EIRsRHssyPAGtED	0.162	0.403	0.687	0.997
P41743	PKCI	PRKCI	Q92934	BAD	S75	PhosphoSitePlus	EIRsRHssyPAGtED	0.162	0.403	0.687	0.997
P51812	RSK2	RPS6KA3	Q92934	BAD	S75	PhosphoSitePlus	EIRsRHssyPAGtED	0.162	0.403	0.687	0.997
Q02156	PKCE	PRKCE	Q92934	BAD	S75	PhosphoSitePlus	EIRsRHssyPAGtED	0.162	0.403	0.687	0.997
Q04759	PKCT	PRKCQ	Q92934	BAD	S75	PhosphoSitePlus	EIRsRHssyPAGtED	0.162	0.403	0.687	0.997
Q13153	PAK1	PAK1	Q92934	BAD	S75	PhosphoSitePlus	EIRsRHssyPAGtED	0.162	0.403	0.687	0.997
Q15139	PRKD1	PRKD1	Q92934	BAD	S75	PhosphoSitePlus	EIRsRHssyPAGtED	0.162	0.403	0.687	0.997
Q15349	RSK3	RPS6KA2	Q92934	BAD	S75	Signor	EIRsRHssyPAGtED	0.162	0.403	0.687	0.997
Q15418	p90RSK	RPS6KA1	Q92934	BAD	S75	PhosphoSitePlus	EIRsRHssyPAGtED	0.162	0.403	0.687	0.997
Q86V86	Pim3	PIM3	Q92934	BAD	S75	PhosphoSitePlus	EIRsRHssyPAGtED	0.162	0.403	0.687	0.997
Q9P1W9	Pim2	PIM2	Q92934	BAD	S75	Signor	EIRsRHssyPAGtED	0.162	0.403	0.687	0.997
Q9P286	PAK5	PAK5	Q92934	BAD	S75	Signor	EIRsRHssyPAGtED	0.162	0.403	0.687	0.997
P04049	RAF1	RAF1	Q92934	BAD	S99	PhosphoSitePlus	PFrGrsRsAPPNLWA	-0.128	-0.321	0.749	0.997
P10398	ARAF	ARAF	Q92934	BAD	S99	PhosphoSitePlus	PFrGrsRsAPPNLWA	-0.128	-0.321	0.749	0.997
P11309	Pim1	PIM1	Q92934	BAD	S99	Signor	PFrGrsRsAPPNLWA	-0.128	-0.321	0.749	0.997
P15056	BRAF	BRAF	Q92934	BAD	S99	PhosphoSitePlus	PFrGrsRsAPPNLWA	-0.128	-0.321	0.749	0.997
P17612	PKACA	PRKACA	Q92934	BAD	S99	PhosphoSitePlus	PFrGrsRsAPPNLWA	-0.128	-0.321	0.749	0.997
P22694	PKACB	PRKACB	Q92934	BAD	S99	Signor	PFrGrsRsAPPNLWA	-0.128	-0.321	0.749	0.997
P31749	Akt1	AKT1	Q92934	BAD	S99	PhosphoSitePlus	PFrGrsRsAPPNLWA	-0.128	-0.321	0.749	0.997
P31751	Akt2	AKT2	Q92934	BAD	S99	Signor	PFrGrsRsAPPNLWA	-0.128	-0.321	0.749	0.997
P41743	PKCI	PRKCI	Q92934	BAD	S99	PhosphoSitePlus	PFrGrsRsAPPNLWA	-0.128	-0.321	0.749	0.997
P51812	RSK2	RPS6KA3	Q92934	BAD	S99	PhosphoSitePlus	PFrGrsRsAPPNLWA	-0.128	-0.321	0.749	0.997
Q02156	PKCE	PRKCE	Q92934	BAD	S99	PhosphoSitePlus	PFrGrsRsAPPNLWA	-0.128	-0.321	0.749	0.997
Q04759	PKCT	PRKCQ	Q92934	BAD	S99	PhosphoSitePlus	PFrGrsRsAPPNLWA	-0.128	-0.321	0.749	0.997
Q13153	PAK1	PAK1	Q92934	BAD	S99	PhosphoSitePlus	PFrGrsRsAPPNLWA	-0.128	-0.321	0.749	0.997
Q15139	PRKD1	PRKD1	Q92934	BAD	S99	PhosphoSitePlus	PFrGrsRsAPPNLWA	-0.128	-0.321	0.749	0.997
Q86V86	Pim3	PIM3	Q92934	BAD	S99	Signor	PFrGrsRsAPPNLWA	-0.128	-0.321	0.749	0.997
[truncated: 381 more rows]

## Sheet: KO TR-57 Kinase Activity
RoKAI App
KinaseID	Name	Gene	NumSubs	Activity	StdErr	ZScore	PValue	FDR
P27448	MARK3 iso3	MARK3	2	0.233	0.084	2.774	0.00553	0.255
O43293	DAPK3	DAPK3	2	0.101	0.037	2.756	0.00585	0.255
Q12852	DLK	MAP3K12	2	0.101	0.037	2.756	0.00585	0.255
Q13418	ILK	ILK	2	0.101	0.037	2.756	0.00585	0.255
Q15746	smMLCK	MYLK	2	0.101	0.037	2.756	0.00585	0.255
O00418	EEF2K	EEF2K	2	-0.275	0.104	-2.634	0.00844	0.307
P06493	CDK1	CDK1	234	-0.032	0.013	-2.394	0.0167	0.519
O75676	MSK2	RPS6KA4	3	0.144	0.067	2.141	0.0323	0.828
P41743	PKCI	PRKCI	7	-0.087	0.042	-2.078	0.0377	0.828
O75582	MSK1	RPS6KA5	9	0.069	0.034	2.051	0.0403	0.828
Q13177	PAK2	PAK2	11	0.074	0.036	2.036	0.0418	0.828
P17252	PKCA	PRKCA	34	0.049	0.026	1.93	0.0536	0.846
P19784	CK2A2	CSNK2A2	10	-0.067	0.035	-1.911	0.056	0.846
P24941	CDK2	CDK2	174	-0.028	0.015	-1.886	0.0593	0.846
Q9BUB5	Mnk1 iso2	MKNK1	2	0.279	0.149	1.872	0.0613	0.846
Q9H2G2	SLK	SLK	1	0.165	0.09	1.825	0.0681	0.846
Q13315	ATM	ATM	23	0.054	0.03	1.816	0.0694	0.846
Q9H4A3	WNK1	WNK1	2	-0.209	0.115	-1.813	0.0699	0.846
P17612	PKACA	PRKACA	76	0.029	0.018	1.659	0.0971	0.979
Q9UHD2	TBK1	TBK1	3	0.099	0.063	1.579	0.114	0.979
Q13554	CAMK2B	CAMK2B	6	-0.064	0.042	-1.524	0.127	0.979
Q96QT4	ChaK1	TRPM7	3	0.279	0.184	1.515	0.13	0.979
O96017	Chk2	CHEK2	11	0.055	0.037	1.501	0.133	0.979
Q96J92	WNK4	WNK4	1	-0.198	0.135	-1.463	0.143	0.979
Q9NRM7	LATS2	LATS2	4	0.06	0.041	1.452	0.147	0.979
O60885	BRD4	BRD4	1	-0.081	0.056	-1.447	0.148	0.979
Q13131	AMPKA1	PRKAA1	24	0.039	0.028	1.405	0.16	0.979
Q13464	ROCK1	ROCK1	6	0.073	0.053	1.392	0.164	0.979
P67870	CK2B	CSNK2B	3	-0.086	0.062	-1.386	0.166	0.979
Q9BZL6	PRKD2	PRKD2	4	0.083	0.06	1.378	0.168	0.979
Q7KZI7	MARK2	MARK2	6	0.065	0.047	1.378	0.168	0.979
Q15208	NDR1	STK38	7	0.058	0.043	1.339	0.181	0.979
Q8TAS1	KIS	UHMK1	5	-0.141	0.11	-1.284	0.199	0.979
P23443	p70S6K	RPS6KB1	22	0.03	0.024	1.273	0.203	0.979
P08069	IGF1R	IGF1R	1	-0.203	0.161	-1.261	0.207	0.979
P31749	Akt1	AKT1	80	0.019	0.016	1.234	0.217	0.979
P06241	Fyn	FYN	2	0.044	0.036	1.231	0.218	0.979
Q13976	PKG1 iso2	PRKG1	9	0.048	0.039	1.228	0.219	0.979
P15056	BRAF	BRAF	4	0.049	0.042	1.153	0.249	0.979
O14920	IKKB	IKBKB	4	0.086	0.075	1.151	0.25	0.979
Q13535	ATR	ATR	18	0.034	0.03	1.136	0.256	0.979
P08631	Hck	HCK	1	0.026	0.024	1.091	0.275	0.979
P14618	PKM	PKM	1	0.026	0.024	1.091	0.275	0.979
P16591	Fer	FER	1	0.026	0.024	1.091	0.275	0.979
P22455	FGFR4	FGFR4	1	0.026	0.024	1.091	0.275	0.979
P22607	FGFR3	FGFR3	1	0.026	0.024	1.091	0.275	0.979
P23458	JAK1	JAK1	1	0.026	0.024	1.091	0.275	0.979
P30530	AXL	AXL	1	0.026	0.024	1.091	0.275	0.979
Q12866	Mer	MERTK	1	0.026	0.024	1.091	0.275	0.979
Q15300	Ret iso3	RET	1	0.026	0.024	1.091	0.275	0.979
Q9UM73	ALK	ALK	1	0.026	0.024	1.091	0.275	0.979
O95835	LATS1	LATS1	6	0.044	0.042	1.053	0.292	0.979
Q96SB4	SRPK1	SRPK1	3	-0.078	0.078	-0.996	0.319	0.979
P11274	Bcr	BCR	1	-0.086	0.087	-0.986	0.324	0.979
P28482	ERK2	MAPK1	137	-0.013	0.014	-0.949	0.343	0.979
Q13882	Brk	PTK6	1	0.062	0.066	0.941	0.347	0.979
P49841	GSK3B	GSK3B	61	-0.018	0.019	-0.939	0.348	0.979
Q07002	CDK18	CDK18	2	-0.024	0.026	-0.923	0.356	0.979
Q13627	DYRK1A	DYRK1A	13	-0.036	0.039	-0.923	0.356	0.979
P49760	CLK2	CLK2	1	-0.061	0.066	-0.921	0.357	0.979
P68400	CK2A1	CSNK2A1	68	-0.021	0.023	-0.905	0.366	0.979
P24723	PKCH	PRKCH	2	0.017	0.019	0.893	0.372	0.979
Q13555	CAMK2G	CAMK2G	2	-0.067	0.075	-0.892	0.372	0.979
P54646	AMPKA2	PRKAA2	7	0.036	0.041	0.885	0.376	0.979
Q16644	MAPKAPK3	MAPKAPK3	2	0.031	0.035	0.875	0.382	0.979
Q16566	CAMK4	CAMK4	2	-0.075	0.086	-0.875	0.382	0.979
P49137	MAPKAPK2	MAPKAPK2	21	0.028	0.032	0.868	0.385	0.979
P15531	NME1	NME1	3	0.065	0.076	0.847	0.397	0.979
Q9Y2U5	MEKK2	MAP3K2	1	-0.048	0.057	-0.843	0.399	0.979
P50613	CDK7	CDK7	16	0.02	0.024	0.836	0.403	0.979
Q8IWU2	Lmr2	LMTK2	1	0.047	0.056	0.832	0.406	0.979
Q15831	LKB1	STK11	4	0.048	0.06	0.812	0.417	0.979
P41279	Cot	MAP3K8	3	0.035	0.044	0.78	0.435	0.979
Q9Y4K4	KHS1	MAP4K5	1	0.015	0.02	0.776	0.438	0.979
O14757	Chk1	CHEK1	41	0.019	0.025	0.763	0.446	0.979
Q9HBH9	Mnk2	MKNK2	1	0.119	0.161	0.744	0.457	0.979
Q9UQM7	CAMK2A	CAMK2A	13	-0.038	0.051	-0.742	0.458	0.979
P49674	CK1E	CSNK1E	3	0.051	0.069	0.737	0.461	0.979
P78527	DNAPK	PRKDC	8	-0.028	0.039	-0.721	0.471	0.979
Q8TDC3	BRSK1	BRSK1	3	0.034	0.048	0.704	0.481	0.979
P11802	CDK4	CDK4	26	-0.018	0.026	-0.674	0.5	0.979
P34947	GRK5	GRK5	1	-0.112	0.168	-0.669	0.504	0.979
Q15418	p90RSK	RPS6KA1	29	0.014	0.021	0.667	0.505	0.979
P53355	DAPK1	DAPK1	3	0.032	0.049	0.665	0.506	0.979
P50750	CDK9	CDK9	20	-0.018	0.028	-0.65	0.515	0.979
Q86UE8	TLK2	TLK2	1	0.103	0.168	0.615	0.539	0.979
O60674	JAK2	JAK2	2	0.015	0.026	0.581	0.561	0.979
O43318	TAK1	MAP3K7	3	0.026	0.045	0.578	0.563	0.979
P53350	PLK1	PLK1	21	-0.016	0.028	-0.572	0.567	0.979
Q16512	PKN1	PKN1	8	0.021	0.038	0.565	0.572	0.979
Q05397	FAK	PTK2	3	0.02	0.035	0.564	0.573	0.979
P53779	JNK3	MAPK10	7	-0.012	0.022	-0.561	0.574	0.979
Q8TD19	NEK9	NEK9	1	-0.09	0.164	-0.55	0.582	0.979
O43683	BUB1	BUB1	2	0.06	0.11	0.548	0.584	0.979
P00540	MOS	MOS	1	0.059	0.109	0.543	0.587	0.979
Q9Y463	DYRK1B	DYRK1B	3	-0.038	0.07	-0.539	0.59	0.979
P11309	Pim1	PIM1	7	-0.011	0.021	-0.538	0.591	0.979
O96013	PAK4	PAK4	2	-0.031	0.062	-0.501	0.616	0.979
Q13237	PKG2	PRKG2	5	0.017	0.034	0.49	0.624	0.979
Q02156	PKCE	PRKCE	6	0.013	0.026	0.484	0.628	0.979
P35269	GTF2F1	GTF2F1	2	0.05	0.103	0.484	0.628	0.979
P05771	PKCB iso2	PRKCB	11	0.013	0.027	0.473	0.636	0.979
Q9Y2H1	NDR2	STK38L	2	0.027	0.059	0.462	0.644	0.979
O14965	AurA	AURKA	17	0.016	0.034	0.462	0.644	0.979
O00141	SGK1	SGK1	19	-0.012	0.025	-0.461	0.645	0.979
Q6PHR2	ULK3	ULK3	1	0.074	0.164	0.455	0.649	0.979
O43781	DYRK3	DYRK3	1	0.037	0.082	0.453	0.65	0.979
Q13164	ERK5	MAPK7	6	-0.02	0.044	-0.445	0.656	0.979
Q96Q15	SMG1	SMG1	2	0.052	0.116	0.445	0.656	0.979
P45983	JNK1 iso2	MAPK8	28	0.01	0.022	0.438	0.661	0.979
Q00526	CDK3	CDK3	4	-0.019	0.044	-0.425	0.671	0.979
O00444	PLK4	PLK4	1	-0.045	0.109	-0.413	0.679	0.979
P12931	Src	SRC	8	-0.018	0.044	-0.407	0.684	0.979
Q99759	MEKK3	MAP3K3	1	0.025	0.065	0.384	0.701	0.979
O15530	PDK1	PDPK1	2	0.024	0.064	0.38	0.704	0.979
O95382	MEKK6	MAP3K6	1	-0.02	0.055	-0.368	0.713	0.979
P45985	MKK4	MAP2K4	1	-0.02	0.055	-0.368	0.713	0.979
P46734	MKK3	MAP2K3	1	-0.02	0.055	-0.368	0.713	0.979
P52564	MKK6	MAP2K6	1	-0.02	0.055	-0.368	0.713	0.979
Q99683	ASK1	MAP3K5	1	-0.02	0.055	-0.368	0.713	0.979
P48729	CK1A	CSNK1A1	7	-0.023	0.063	-0.366	0.714	0.979
Q9NYV4	CDK12	CDK12	8	-0.016	0.043	-0.365	0.715	0.979
P19525	PKR	EIF2AK2	1	-0.012	0.034	-0.365	0.715	0.979
Q15349	RSK3	RPS6KA2	1	0.007	0.019	0.359	0.719	0.979
Q9P286	PAK5	PAK5	1	0.007	0.019	0.359	0.719	0.979
Q96RR4	CAMKK2	CAMKK2	2	0.025	0.069	0.355	0.722	0.979
P07949	Ret	RET	3	-0.01	0.029	-0.348	0.728	0.979
Q00535	CDK5	CDK5	41	-0.007	0.021	-0.333	0.739	0.979
Q2M2I8	AAK1	AAK1	1	0.055	0.165	0.332	0.74	0.979
P43250	GRK6	GRK6	1	-0.054	0.167	-0.327	0.744	0.979
Q9Y3S1	WNK2	WNK2	2	-0.039	0.12	-0.323	0.746	0.979
P10398	ARAF	ARAF	3	-0.022	0.068	-0.323	0.747	0.979
P06213	INSR	INSR	1	-0.013	0.042	-0.316	0.752	0.979
P51813	Etk	BMX	1	-0.013	0.042	-0.316	0.752	0.979
Q00536	CDK16	CDK16	2	0.024	0.077	0.31	0.756	0.979
P57059	SIK	SIK1	3	0.032	0.104	0.305	0.76	0.979
Q8IYT8	ULK2	ULK2	1	-0.015	0.051	-0.302	0.763	0.979
Q13233	MEKK1	MAP3K1	2	-0.01	0.032	-0.302	0.763	0.979
Q02779	MLK2	MAP3K10	1	0.049	0.163	0.3	0.764	0.979
Q9UBS0	P70S6KB	RPS6KB2	4	0.014	0.045	0.298	0.766	0.979
P46020	PHKA1	PHKA1	2	0.037	0.126	0.296	0.768	0.979
P27361	ERK1	MAPK3	111	-0.004	0.014	-0.29	0.772	0.979
P45984	JNK2 iso2	MAPK9	14	0.006	0.021	0.287	0.774	0.979
Q04759	PKCT	PRKCQ	4	0.009	0.031	0.285	0.775	0.979
Q96GD4	AurB	AURKB	36	0.007	0.026	0.28	0.78	0.979
P78368	CK1G2	CSNK1G2	1	0.023	0.084	0.278	0.781	0.979
Q9HCP0	CK1G1	CSNK1G1	1	0.023	0.084	0.278	0.781	0.979
Q9Y6M4	CK1G3	CSNK1G3	1	0.023	0.084	0.278	0.781	0.979
Q00534	CDK6	CDK6	17	-0.006	0.023	-0.267	0.789	0.979
Q9Y243	Akt3	AKT3	9	0.006	0.024	0.263	0.792	0.979
P00533	EGFR	EGFR	2	-0.011	0.041	-0.261	0.794	0.979
P36507	MEK2	MAP2K2	2	-0.011	0.041	-0.261	0.794	0.979
Q02750	MEK1	MAP2K1	2	-0.011	0.041	-0.261	0.794	0.979
P11362	FGFR1	FGFR1	1	-0.028	0.108	-0.255	0.799	0.979
P22694	PKACB	PRKACB	2	0.004	0.017	0.254	0.8	0.979
Q96BR1	SGK3	SGK3	4	-0.008	0.032	-0.253	0.8	0.979
Q15759	P38B	MAPK11	7	-0.01	0.039	-0.253	0.8	0.979
O14733	MKK7	MAP2K7	1	-0.014	0.058	-0.242	0.809	0.979
Q9H422	HIPK3	HIPK3	1	-0.014	0.058	-0.242	0.809	0.979
Q9H4B4	PLK3	PLK3	2	0.006	0.023	0.239	0.811	0.979
P51617	IRAK1	IRAK1	1	-0.005	0.021	-0.236	0.813	0.979
P31751	Akt2	AKT2	19	-0.005	0.023	-0.232	0.817	0.979
O60285	NuaK1	NUAK1	3	0.013	0.055	0.232	0.817	0.979
P49759	CLK1	CLK1	2	-0.01	0.045	-0.228	0.82	0.979
Q13153	PAK1	PAK1	20	0.005	0.024	0.226	0.821	0.979
P04049	RAF1	RAF1	3	0.005	0.022	0.222	0.824	0.979
Q9H2X6	HIPK2	HIPK2	12	0.009	0.042	0.221	0.825	0.979
Q13188	MST2	STK3	3	0.014	0.068	0.209	0.834	0.979
Q9P0L2	MARK1	MARK1	3	0.023	0.114	0.197	0.844	0.979
Q8IZL9	CDK20	CDK20	1	-0.011	0.055	-0.192	0.848	0.979
Q15118	PDHK1	PDK1	1	0.011	0.066	0.173	0.863	0.979
Q15119	PDHK2	PDK2	1	0.011	0.066	0.173	0.863	0.979
[truncated: 46 more rows]

## Sheet: KO TR-57 Substrates
KinID	KinName	KinGene	SubsProtein	SubsGene	Position	DataSource	Flanking	Quantification	ZScore	PValue	FDR
[truncated: 2,174 more rows]

[truncated: 2 more sheets: KO ONC201 Kinase Activity, KO ONC201 Substrates]
