# Supplementary material for: Multi-omics analyses reveal ClpP activators disrupt essential mitochondrial pathways in triple-negative breast cancer
Source: Front Pharmacol. 2023 Mar 31;14:1136317. doi: 10.3389/fphar.2023.1136317 (PMC10103842; doi:10.3389/fphar.2023.1136317)
Supplement: Supplementary file 10 [file DataSheet5.xlsx]

## Sheet: Transcriptomics (1 hour)
Row.names	baseMean ONC201 vs. DMSO (WT)	log2FoldChange ONC201 vs. DMSO (WT)	lfcSE ONC201 vs. DMSO (WT)	stat ONC201 vs. DMSO (WT)	pvalue ONC201 vs. DMSO (WT)	p-value (adj) ONC201 vs. DMSO (WT)	-log(p-value) ONC201 vs. DMSO (WT)	baseMean ONC201 vs. DMSO (ClpPKO)	log2FoldChange ONC201 vs. DMSO (ClpPKO)	lfcSE ONC201 vs. DMSO (ClpPKO)	stat ONC201 vs. DMSO (ClpPKO)	pvalue ONC201 vs. DMSO (ClpPKO)	p-value (adj) ONC201 vs. DMSO (ClpPKO)	-log(p-value) ONC201 vs. DMSO (ClpPKO)	baseMean TR-57 vs. DMSO (WT)	log2FoldChange TR-57 vs. DMSO (WT)	lfcSE TR-57 vs. DMSO (WT)	stat TR-57 vs. DMSO (WT)	pvalue TR-57 vs. DMSO (WT)	p-value (adj) TR-57 vs. DMSO (WT)	-log(p-value) TR-57 vs DMSO (WT)	baseMean TR-57 vs. DMSO(ClpPKO)	log2FoldChange TR-57 vs. DMSO (ClpPKO)	lfcSE TR-57 vs. DMSO (ClpPKO)	stat TR-57 vs. DMSO (ClpPKO)	pvalueTR-57 vs. DMSO (ClpPKO)	padj_DMSOvTR57ko	change_DMSOvTR57ko	-LOG(p-value) TR-57 vs. DMSO (ClpP-KO)
ATP1A1	1330.76	-5.51343	1.46399	-3.76603	0.000165864	0.0648806	3.78025	71.3619	-0.136684	0.476103	-0.287089	0.774044	0.999803	0.111234	1308.57	-5.84175	1.40689	-4.15225	3.29217e-05	0.0137142	4.48252	981.004	4.59235	1.43663	3.19661	0.00139053	0.229053	none	2.85682
CLPTM1	1030.16	-3.83444	0.469854	-8.16092	3.32491e-16	2.34107e-12	15.4782	248.539	-0.213417	0.408996	-0.521807	0.601805	0.999803	0.220544	1007.63	-4.05571	0.453046	-8.95208	3.48845e-19	4.47778e-15	18.4574	661.511	1.90912	0.97838	1.95131	0.0510202	0.999917	none	1.29226
MYL12B	1023.85	-2.17237	0.76698	-2.83237	0.00462049	0.504385	2.33531	64.802	-0.62528	0.867487	-0.720794	0.471036	0.999803	0.326946	897.64	-3.55667	0.833568	-4.2668	1.98299e-05	0.00877713	4.70268	183.62	1.79805	1.4272	1.25985			none	#NUM!
ZNF678	142.128	0.152997	0.298639	0.512312	0.608432	0.999805	0.215788	122.357	-0.39644	0.769598	-0.515126	0.606465	0.999803	0.217194	73.257	-3.23742	0.441172	-7.33823	2.16438e-13	9.26067e-10	12.6647	161.426	0.299629	0.435242	0.688418	0.491189	0.999917	none	0.308751
ATAD2	142.309	-1.19172	0.524592	-2.2717	0.0231046	0.999805	1.6363	63.8463	1.06883	0.637191	1.67741	0.0934626	0.999803	1.02936	108.311	-3.21035	0.563185	-5.70035	1.19562e-08	1.70522e-05	7.92241	74.4506	1.30019	0.579428	2.24392	0.0248374	0.96504	none	1.60489
PRKCH	140.242	-0.97431	0.52328	-1.86193	0.0626132	0.999805	1.20333	100.316	-0.159672	0.383561	-0.416287	0.6772	0.999803	0.169283	102.562	-3.06382	0.820422	-3.73444	0.000188132	0.0524969	3.72554	125.198	0.350085	0.305262	1.14684	0.251449	0.999917	none	0.59955
NTN4	367.233	-2.45037	1.53002	-1.60153	0.109259	0.999805	0.961544	219.486	-0.693585	2.45186	-0.282881	0.777268	0.999803	0.109429	344.64	-3.00006	2.77286	-1.08194	0.27928	0.999988	0.55396	278.823	-0.0379192	1.54955	-0.024471	0.980477	0.999917	none	0.00856264
ZMYM4	156.257	-0.0380698	0.882976	-0.0431153	0.96561	0.999805	0.0151984	52.2106	1.80005	0.913008	1.97157	0.0486592	0.999803	1.31283	88.0429	-2.97387	0.852722	-3.4875	0.000487566	0.109796	3.31197	69.7882	2.24721	0.901206	2.49356	0.012647	0.742864	none	1.89801
SOS1	138.425	-0.708402	0.628514	-1.12711	0.259698	0.999805	0.585532	57.6166	-0.674546	1.14156	-0.590897	0.55459	0.999803	0.256028	97.4871	-2.74093	0.895042	-3.06235	0.00219607	0.290606	2.65835	59.63	-0.698925	0.784831	-0.890542	0.373175	0.999917	none	0.428088
NOMO1	113.136	-0.749969	1.41381	-0.530459	0.595794	0.999805	0.224904	52.0381	0.459457	0.511233	0.898723	0.3688	0.999803	0.433209	82.092	-2.5433	0.881909	-2.88386	0.00392838	0.390889	2.40579	55.3054	0.500429	0.802689	0.623441	0.532995	0.999917	none	0.273277
RHOBTB2	272.773	0.00759114	0.452613	0.0167718	0.986619	0.999805	0.00585068	88.3191	0.322446	2.76916	0.116442	0.907302	0.999803	0.042248	157.317	-2.54275	0.627148	-4.05446	5.02505e-05	0.0195459	4.29886	100.515	0.547361	2.16908	0.252347	0.800773	0.999917	none	0.0964905
CCNG1	888.994	-1.36585	0.286187	-4.77256	1.81899e-06	0.00179209	5.74017	253.173	-0.760955	0.340393	-2.23552	0.0253833	0.999803	1.59545	746.834	-2.45271	0.375535	-6.53123	6.52298e-11	1.67458e-07	10.1856	405.999	0.534772	0.325738	1.64172	0.100647	0.999917	none	0.997198
LHFPL2	135.182	-1.17715	0.829022	-1.41993	0.155628	0.999805	0.807912	109.222	0.689545	1.4098	0.489107	0.624766	0.999803	0.204283	110.553	-2.34702	0.715971	-3.27809	0.00104512	0.194423	2.98083	121.734	0.843828	1.51501	0.55698	0.577541	0.999917	none	0.238417
HSPA8	8535.61	-1.21056	0.955722	-1.26664	0.205283	0.999805	0.687647	2000.68	-0.594331	0.394623	-1.50607	0.132049	0.999803	0.879264	7052.96	-2.33315	0.745492	-3.12967	0.00175002	0.258198	2.75696	3661.84	0.942424	1.00866	0.934335	0.350131	0.999917	none	0.455769
ODC1	1020.71	-1.50072	0.968123	-1.55013	0.12111	0.999805	0.916819	503.718	-0.13831	0.820415	-0.168585	0.866123	0.999803	0.0624206	895.933	-2.29523	0.947957	-2.42124	0.0154677	0.692591	1.81057	782.923	0.886845	0.439196	2.01925	0.0434617	0.999917	none	1.36189
CERS6-AS1	120.779	0.123319	2.96903	0.0415351	0.966869	0.999805	0.0146322	70.2312	1.00798	1.63738	0.615607	0.538154	0.999803	0.269094	68.8718	-2.26191	2.05268	-1.10193	0.270493	0.999988	0.567845	54.7253	0.327558	1.14877	0.285138	0.775539	0.999917	none	0.110397
PPP6R1	88.2827	-2.56838	0.887833	-2.89286	0.00381754	0.467466	2.41822	61.7326	-0.0088713	0.549787	-0.0161359	0.987126	0.999803	0.00562741	90.2464	-2.24789	0.882974	-2.54582	0.0109021	0.602615	1.96249	56.932	-0.37082	0.515622	-0.71917	0.472036	0.999917	none	0.326025
TRANK1	121.902	-1.08946	0.80721	-1.34966	0.177124	0.999805	0.751722	137.788	0.712399	0.521254	1.3667	0.171719	0.999803	0.765183	99.3224	-2.2291	1.45323	-1.5339	0.125055	0.999988	0.902899	135.097	0.569983	0.549918	1.03649	0.299975	0.999917	none	0.522915
TAGLN2	414.2	-2.24289	0.913622	-2.45494	0.0140907	0.849983	1.85107	162.027	0.487965	0.398716	1.22384	0.221012	0.999803	0.655585	417.964	-2.07263	0.893646	-2.31929	0.0203791	0.771641	1.69081	131.288	-0.197991	0.367104	-0.539333	0.589657	0.999917	none	0.2294
PTP4A2	1134.26	-1.04177	0.444939	-2.34137	0.0192132	0.96755	1.7164	406.323	-1.07937	0.534567	-2.01916	0.0434709	0.999803	1.3618	934.536	-2.05524	0.292128	-7.0354	1.98695e-12	6.37613e-09	11.7018	896.447	1.08471	1.01442	1.06929	0.284939	0.999917	none	0.545249
POLR2L	221.831	-1.2726	0.303573	-4.19209	2.76395e-05	0.0162113	4.55847	271.76	1.14032	0.530815	2.14825	0.0316939	0.999803	1.49902	191.785	-2.05329	1.63658	-1.25462	0.209615	0.999988	0.678577	196.465	0.290458	0.558837	0.519754	0.603235	0.999917	none	0.219513
CDK6	1003.95	0.215194	2.10037	0.102456	0.918395	0.999805	0.0369704	565.525	-0.828217	3.17799	-0.26061	0.794393	0.999803	0.0999645	569.418	-2.04897	3.60746	-0.567982	0.570048	0.999988	0.244089	532.675	-1.26857	3.12543	-0.405887	0.684826	0.999917	none	0.16442
PPME1	165.827	-0.377172	0.862825	-0.437137	0.662012	0.999805	0.179134	110.202	-0.166866	0.660697	-0.25256	0.800608	0.999803	0.0965799	114.968	-2.03297	0.681631	-2.98252	0.00285889	0.32475	2.5438	158.86	0.694291	0.699509	0.992541	0.320934	0.999917	none	0.493585
KDM3A	343.8	-1.35319	1.05615	-1.28125	0.200106	0.999805	0.698739	237.798	0.642954	1.19489	0.538087			#NUM!	303.754	-2.02901	0.946111	-2.14458	0.0319863	0.932803	1.49504	383.212	1.5684	1.12383	1.39559	0.162839	0.999917	none	0.788243
RPL29	3893	-1.80336	0.671224	-2.68667	0.00721688	0.612217	2.14165	570.938	0.670973	0.339044	1.97901	0.0478146	0.999803	1.32044	3732.5	-2.00262	0.600585	-3.33446	0.000854662	0.166219	3.06821	1669.2	2.65122	0.732403	3.61989	0.000294723	0.0941999	none	3.53059
GRAMD1B	110.081	0.145503	0.651671	0.223277	0.82332	0.999805	0.0844314	151.142	0.484514	0.818001	0.592315	0.55364	0.999803	0.256773	65.0733	-1.92769	0.709122	-2.71842	0.00655942	0.498206	2.18313	88.2969	-1.53454	0.662921	-2.31481	0.0206233	0.911724	none	1.68564
DIP2C	472.633	-0.475743	1.15366	-0.412378	0.680062	0.999805	0.167451	227.618	-0.31596	0.320953	-0.984443	0.324898	0.999803	0.488253	343.137	-1.90872	1.22442	-1.55888	0.119025	0.999988	0.924361	144.465	-3.35395	0.400235	-8.37995	5.29486e-17	6.62863e-13	down	16.2761
PSMB9	125.009	-0.599659	0.386337	-1.55217	0.120622	0.999805	0.918572	85.765	-0.195629	0.911069	-0.214724	0.829982	0.999803	0.0809312	94.1662	-1.89337	0.716671	-2.64189	0.00824441	0.540711	2.08384	99.6824	0.123633	0.869849	0.142131	0.886976	0.999917	none	0.0520881
TOPORS	149.687	-0.707792	1.74601	-0.405376	0.685201	0.999805	0.164182	188.564	-0.231357	0.434016	-0.533061	0.593991	0.999803	0.22622	116.332	-1.89142	2.67174	-0.707935	0.478986	0.999988	0.319677	137.237	-1.75629	1.61126	-1.09001	0.275709	0.999917	none	0.559548
CDK2AP1	331.428	-1.34136	0.678025	-1.97833	0.0478913	0.999805	1.31974	187.447	0.189798	0.650561	0.291745	0.770482	0.999803	0.113238	298.765	-1.87306	0.628668	-2.97941	0.00288804	0.325183	2.5394	161.566	-0.374998	0.61155	-0.613193	0.539749	0.999917	none	0.267809
C3	152.239	0.0471907	0.376134	0.125463	0.900157	0.999805	0.0456816	450.334	-0.219614	0.358945	-0.611832	0.540649	0.999803	0.267085	94.395	-1.82262	0.53546	-3.40383	0.000664472	0.139125	3.17752	601.265	0.469436	0.371088	1.26503	0.205862	0.999917	none	0.686423
ZNF432	75.4597	-1.28804	1.22357	-1.05269	0.292485	0.999805	0.533897	117.349	0.693332	1.52338	0.455128	0.649017	0.999803	0.187744	67.6687	-1.82252	0.966996	-1.88473	0.0594667	0.999988	1.22573	111.739	0.478698	1.31244	0.36474			none	#NUM!
SSH2	238.193	0.158092	0.695597	0.227276	0.820209	0.999805	0.0860753	145.172	2.38464	0.417769	5.70804	1.14287e-08	0.00018151	7.942	143.309	-1.78351	0.611867	-2.91487	0.00355841	0.365406	2.44874	73.266	1.02547	0.606125	1.69185	0.0906751	0.999917	none	1.04251
ZKSCAN1	318.9	-0.897732	1.29639	-0.692484	0.488633	0.999805	0.311017	455.072	-0.132436	1.32568	-0.0999008	0.920423	0.999803	0.0360125	267.078	-1.72173	1.48136	-1.16226	0.245128	0.999988	0.610607	404.167	-0.665476	1.52335	-0.43685	0.66222	0.999917	none	0.178997
CLCN5	89.5763	0.0316463	0.529009	0.0598218	0.952298	0.999805	0.0212273	127.692	0.352546	0.556249	0.633792	0.526217	0.999803	0.278835	57.0806	-1.7158	0.618575	-2.77379	0.00554068	0.462405	2.25644	92.6799	-0.769756	0.536404	-1.43503	0.151278	0.999917	none	0.820223
RIOK1	92.9518	-0.080659	0.356594	-0.226193	0.821051	0.999805	0.0856297	63.6555	0.139428	0.45044	0.309536	0.756914	0.999803	0.120954	61.7322	-1.69644	0.566854	-2.99273	0.00276497	0.320504	2.55831	68.1121	0.219774	0.483376	0.454664	0.649351	0.999917	none	0.187521
PYGO1	136.843	-1.78928	0.602275	-2.97087	0.00296962	0.390824	2.5273	89.0792	0.471736	0.678592	0.69517	0.486949	0.999803	0.312517	138.302	-1.64856	0.55092	-2.99238	0.00276813	0.320504	2.55781	159.894	1.63942	0.529632	3.09539	0.00196556	0.276482	none	2.70651
CMIP	373.44	-1.2102	0.401566	-3.0137	0.00258087	0.356312	2.58823	258.381	-0.565763	1.17865	-0.480009	0.631221	0.999803	0.199818	340.99	-1.6131	1.11084	-1.45215	0.14646	0.999988	0.834281	336.358	0.131162	1.37546	0.0953588	0.92403	0.999917	none	0.034314
OTUD4	757.786	-0.915894	0.459533	-1.9931	0.0462506	0.999805	1.33488	456.076	-1.0905	1.20139	-0.907704	0.364034	0.999803	0.438858	652.63	-1.57369	0.851017	-1.84918	0.0644313	0.999988	1.1909	665.087	0.0809697	0.482451	0.16783	0.866717	0.999917	none	0.0621227
LPP	959.793	-0.803551	1.01933	-0.78831	0.430516	0.999805	0.366011	553.997	0.767629	1.71416	0.447816	0.654286	0.999803	0.184232	804.091	-1.56835	1.28438	-1.2211	0.222048	0.999988	0.653554	549.761	0.655976	1.2742	0.514814	0.606683	0.999917	none	0.217038
RPL22P1	310.851	-0.672817	0.282073	-2.38526	0.0170672	0.917327	1.76784	180.692	0.827317	1.90986	0.433183	0.664882	0.999803	0.177255	252.594	-1.55438	0.271453	-5.72615	1.02735e-08	1.64838e-05	7.98828	222.49	1.18978	3.02734	0.393013	0.69431	0.999917	none	0.158447
SF3A1	198.219	-0.968991	0.6784	-1.42835	0.153192	0.999805	0.814764	77.096	0.0487539	0.620936	0.0785169	0.937417	0.999803	0.0280672	174.144	-1.53853	0.713378	-2.15668	0.0310304	0.924144	1.50821	95.9033	0.513188	0.616021	0.833069	0.404806	0.999917	none	0.392753
CEMIP2	212.096	-0.280428	0.464641	-0.603537	0.546151	0.999805	0.262687	360.806	-0.391693	0.204205	-1.91814	0.0550936	0.999803	1.2589	154.827	-1.51485	0.446586	-3.39207	0.000693675	0.139125	3.15884	418.168	-0.0608192	0.324071	-0.187673	0.851133	0.999917	none	0.0700024
MBTD1	186.309	-0.901572	0.318006	-2.83508	0.00458149	0.504385	2.33899	186.289	-0.830367	0.726064	-1.14365	0.252767	0.999803	0.59728	162.295	-1.48211	1.16939	-1.26742	0.205004	0.999988	0.688237	188.631	-0.947112	1.15054	-0.823192			none	#NUM!
ZFYVE9	80.8845	-1.52333	0.87992	-1.73121	0.0834137	0.999805	1.07876	87.6084	0.221876	0.619581	0.358106	0.720264	0.999803	0.142508	80.3989	-1.48115	1.09515	-1.35246	0.176228	0.999988	0.753926	82.0453	-0.0775312	0.461684	-0.167931	0.866637	0.999917	none	0.0621626
HELQ	93.3547	-0.189212	0.428887	-0.441171	0.65909	0.999805	0.181056	56.9334	0.672401	0.438807	1.53234	0.125439	0.999803	0.901568	67.0366	-1.45432	0.543969	-2.67354	0.00750549	0.526489	2.12462	54.9432	0.478945	0.54961	0.871427	0.383521	0.999917	none	0.416211
ZNF628	153.712	-0.176538	1.24355	-0.141963	0.887109	0.999805	0.0520231	121.194	-0.182483	0.901176	-0.202494	0.839531	0.999803	0.0759635	110.03	-1.44855	0.852406	-1.69936	0.0892507	0.999988	1.04939	112.681	-0.5595	0.866	-0.646073	0.518232	0.999917	none	0.285476
C2CD2	317.933	-0.98867	0.467193	-2.11619	0.0343286	0.999805	1.46434	240.606	-0.291692	1.14798	-0.254092	0.799424	0.999803	0.0972225	285.412	-1.43935	0.524939	-2.74194	0.00610781	0.481276	2.21411	250.634	-0.291307	0.4638	-0.628088	0.529946	0.999917	none	0.275768
PPP1R12B	211.635	-0.507882	1.13743	-0.446516	0.655225	0.999805	0.18361	214.752	0.508578	1.05218	0.483357	0.628843	0.999803	0.201458	168.804	-1.41476	1.15854	-1.22116	0.222025	0.999988	0.653597	105.546	-2.79724	0.801359	-3.49062	0.000481895	0.119425	none	3.31705
TAB3	168.118	-0.274379	0.651323	-0.421265	0.673562	0.999805	0.171623	97.3097	-0.586531	0.815705	-0.719047	0.472112	0.999803	0.325955	124.684	-1.40933	0.534606	-2.6362	0.00838391	0.540711	2.07655	121.157	-0.0111004	0.789884	-0.0140532	0.988788	0.999917	none	0.00489703
DDIAS	414.32	-0.748755	0.28929	-2.58825	0.00964652	0.683286	2.01563	240.8	0.899819	1.01542	0.88615	0.375537	0.999803	0.425348	352.653	-1.40758	0.481401	-2.92392	0.00345652	0.357805	2.46136	181.166	0.103178	0.538833	0.191485	0.848146	0.999917	none	0.0715295
RSBN1L	181.95	-0.113785	0.336768	-0.337873	0.735459	0.999805	0.133442	106.288	-0.0848425	0.311381	-0.272472	0.785259	0.999803	0.104987	128.914	-1.38746	0.693188	-2.00156	0.0453324	0.999988	1.34359	122.658	0.204455	0.29623	0.690191	0.490074	0.999917	none	0.309738
VIPAS39	86.7551	-0.180042	0.500917	-0.359424	0.719278	0.999805	0.143103	67.7114	-0.276874	0.569833	-0.485887	0.627047	0.999803	0.2027	62.9735	-1.37161	0.980887	-1.39834	0.162012	0.999988	0.790452	65.0423	-0.549783	0.536777	-1.02423	0.305727	0.999917	none	0.514667
NR2C2	878.766	-0.43055	0.331989	-1.29688	0.194672	0.999805	0.710697	678.058	-0.0921309	1.08193	-0.0851545	0.932139	0.999803	0.0305195	690.88	-1.36487	0.806947	-1.69139	0.0907617	0.999988	1.0421	675.104	-0.23008	0.417763	-0.550741	0.581811	0.999917	none	0.235218
CHN1	169.142	0.163439	0.62637	0.260931	0.794146	0.999805	0.1001	105.175	-1.00198	0.550743	-1.81933	0.0688612	0.999803	1.16203	109.488	-1.35598	0.534345	-2.53766	0.0111597	0.609559	1.95235	141.393	-0.0984724	0.636763	-0.154645	0.877101	0.999917	none	0.0569504
RRP12	249.093	-0.49059	0.555502	-0.883147	0.377157	0.999805	0.423478	214.371	-0.944107	0.544446	-1.73407	0.0829061	0.999803	1.08141	200.282	-1.34394	0.533962	-2.51693	0.0118383	0.627955	1.92671	250.68	-0.493409	0.584301	-0.844442	0.398422	0.999917	none	0.399656
SLC35E1	106.025	-0.24833	0.583839	-0.42534	0.670589	0.999805	0.173543	155.848	0.432705	0.455415	0.950134	0.342044	0.999803	0.465918	79.2034	-1.32836	0.577504	-2.30017	0.0214384	0.786239	1.66881	147.607	0.184846	0.467525	0.395373	0.692568	0.999917	none	0.159538
GLT8D2	85.4168	-0.561478	0.492941	-1.13904	0.254688	0.999805	0.593992	51.2051	-0.875807	0.393212	-2.22731	0.0259262	0.999803	1.58626	70.2673	-1.31849	0.559511	-2.3565	0.0184481	0.746095	1.73405	66.7515	-0.0983334	0.658956	-0.149226	0.881375	0.999917	none	0.0548391
TMBIM6	3451.11	-1.73101	0.355509	-4.86909	1.12111e-06	0.00173573	5.95035	1096.31	-0.243231	0.844114	-0.28815	0.773232	0.999803	0.11169	3671.89	-1.31221	0.339878	-3.86082	0.000113007	0.0371938	3.94689	1547.14	0.586289	0.367324	1.59611	0.110464	0.999917	none	0.956777
SLC19A2	104.533	-1.03732	0.627698	-1.65258	0.0984173	0.999805	1.00693	140.591	0.046555	0.619122	0.0751951	0.940059	0.999803	0.0268447	97.2188	-1.30427	0.558258	-2.33632	0.0194744	0.75395	1.71054	154.981	0.205956	0.554559	0.371387	0.710349	0.999917	none	0.148528
TRPS1	280.021	0.0140004	0.375702	0.0372646	0.970274	0.999805	0.0131056	290.397	-1.51976	1.05928	-1.43471	0.151371	0.999803	0.819958	193.223	-1.29446	0.411798	-3.14344	0.00166973	0.257389	2.77735	360.602	-0.719917	0.411739	-1.74848	0.0803807	0.999917	none	1.09485
LRIG1	97.9814	-0.743873	0.5475	-1.35867	0.174251	0.999805	0.758826	73.1011	0.854259	2.0209	0.422712	0.672505	0.999803	0.172304	84.9369	-1.29131	0.602632	-2.14278	0.0321305	0.932803	1.49308	90.3859	1.22648	1.98492	0.617902			none	#NUM!
ZNF213	156.11	-0.116254	0.302498	-0.384311	0.700748	0.999805	0.154438	138.785	0.865455	0.606239	1.42758	0.153412	0.999803	0.81414	112.71	-1.28544	0.356642	-3.6043	0.000312993	0.0772612	3.50447	113.008	0.268688	0.416163	0.645632	0.518518	0.999917	none	0.285236
NUP153	95.3642	-2.43382	0.91871	-2.64917	0.00806896	0.643621	2.09318	61.8563	-1.1214	0.563583	-1.98977	0.0466168	0.999803	1.33146	112.138	-1.27479	0.392105	-3.25115	0.00114938	0.202102	2.93954	88.0337	-0.0146846	0.600596	-0.0244501	0.980494	0.999917	none	0.00855525
NFRKB	311.307	-0.731328	0.611149	-1.19665	0.231445	0.999805	0.635553	296.284	0.609943	0.602874	1.01173	0.311669	0.999803	0.506306	270.713	-1.27334	0.448503	-2.83908	0.00452434	0.417802	2.34444	330.007	0.76932	0.547836	1.40429	0.160233	0.999917	none	0.795248
TOGARAM1	124.748	-0.817595	0.308947	-2.64639	0.00813553	0.643621	2.08961	88.9795	0.966787	0.494449	1.95528	0.0505496	0.999803	1.29628	111.408	-1.25194	0.361366	-3.46447	0.000531279	0.117578	3.27468	69.7887	0.298974	0.581877	0.513809	0.607386	0.999917	none	0.216535
NOP14	314.502	-1.16066	1.24555	-0.931843	0.351418	0.999805	0.454176	156.835	-0.447824	0.530449	-0.844235	0.398538	0.999803	0.39953	305.352	-1.24289	1.17238	-1.06014	0.289081	0.999988	0.53898	255.524	0.7741	0.416053	1.86058	0.0628036	0.999917	none	1.20202
AGPAT4	107.835	0.312122	0.468189	0.666658	0.504991	0.999805	0.296717	145.999	-0.0304911	0.39133	-0.0779166	0.937894	0.999803	0.0278461	67.5788	-1.24126	0.439085	-2.82692	0.00469977	0.423305	2.32792	146.76	-0.13447	0.372683	-0.360815	0.718238	0.999917	none	0.143732
RAB3GAP1	364.511	-0.913317	1.07183	-0.852113	0.394152	0.999805	0.404337	155.001	-1.78046	0.619527	-2.8739	0.00405437	0.960791	2.39208	334.751	-1.23201	0.270461	-4.55521	5.23322e-06	0.0033071	5.28123	194.912	-0.837091	0.495771	-1.68846	0.0913227	0.999917	none	1.03942
HMGXB4	449.122	-0.543969	0.375356	-1.44921	0.14728	0.999805	0.831857	254.378	-0.469476	0.374902	-1.25226	0.210474	0.999803	0.676801	375.536	-1.22328	0.34921	-3.50299	0.000460069	0.105454	3.33718	360.241	0.421621	0.275701	1.52927	0.126197	0.999917	none	0.898951
GEN1	394.28	0.208981	0.354616	0.589316	0.55565	0.999805	0.255199	349.872	-1.26494	0.327409	-3.8635	0.000111773	0.170716	3.95166	257.6	-1.22156	0.421456	-2.89843	0.00375041	0.37791	2.42592	465.914	-0.301746	0.777264	-0.388215	0.697857	0.999917	none	0.156234
TESK1	212.369	-1.15034	0.436181	-2.6373	0.00835683	0.65017	2.07796	159.071	-0.468481	0.438968	-1.06723	0.285866	0.999803	0.543837	206.512	-1.21459	0.435126	-2.79135	0.00524888	0.455548	2.27993	171.787	-0.345738	0.472171	-0.732229	0.464029	0.999917	none	0.333455
EEF1A1	343.951	0.0210698	0.353035	0.059682	0.952409	0.999805	0.0211765	284.142	0.300411	1.95726	0.153485	0.878016	0.999803	0.0564978	240.696	-1.21311	1.79731	-0.67496	0.499701	0.999988	0.30129	218.762	-0.623028	1.99995	-0.311522	0.755404	0.999917	none	0.121821
PRIM1	104.551	-0.464048	0.95904	-0.483867	0.62848	0.999805	0.201708	66.9942	0.208224	1.01782	0.204579	0.837901	0.999803	0.0768073	85.7034	-1.2106	0.935897	-1.29352	0.195831	0.999988	0.708119	89.9419	0.826223	0.949864	0.869833			none	#NUM!
HACL1	81.4323	-0.656793	0.664804	-0.98795	0.323177	0.999805	0.490559	84.1508	0.255909	0.421424	0.607247	0.543687	0.999803	0.264651	70.3766	-1.20694	0.471795	-2.55819	0.0105218	0.595961	1.97791	82.4822	0.0882797	0.377846	0.23364	0.815265	0.999917	none	0.0887013
GATB	93.3254	-0.0709464	0.722094	-0.0982508	0.921733	0.999805	0.0353948	165.504	0.524621	0.234289	2.23921	0.0251425	0.999803	1.59959	67.9048	-1.19877	0.736577	-1.62748	0.103635	0.999988	0.984495	133.693	-0.167959	0.24095	-0.69707	0.485759	0.999917	none	0.313579
UBAP1	532.575	0.000185952	0.23765	0.000782463	0.999376	0.999805	0.000271221	272.699	-1.04606	0.44878	-2.33089	0.019759	0.999803	1.70423	376.775	-1.19746	1.08023	-1.10852	0.267637	0.999988	0.572454	459.245	0.48381	0.374511	1.29184	0.196412	0.999917	none	0.706833
PARG	536.244	-0.617956	0.398217	-1.55181	0.120708	0.999805	0.918262	230.14	0.512343	1.08611	0.471723	0.637125	0.999803	0.195776	460.368	-1.1941	0.436166	-2.73773	0.00618655	0.481276	2.20855	275.33	0.839578	0.620142	1.35385	0.175785	0.999917	none	0.755018
RAD54L2	396.45	0.438593	0.974383	0.450124	0.652621	0.999805	0.185339	310.431	-0.0784731	1.03154	-0.0760735	0.939361	0.999803	0.0271676	238.709	-1.18908	1.49505	-0.795343	0.426414	0.999988	0.370169	395.005	0.462537	1.03021	0.448972	0.653452	0.999917	none	0.184787
NMNAT1	74.7735	0.03884	0.40187	0.0966482	0.923006	0.999805	0.0347956	52.4393	0.150198	0.554887	0.270682	0.786636	0.999803	0.104226	52.2932	-1.18481	0.478406	-2.47659	0.0132645	0.67033	1.87731	70.6614	0.78473	0.526149	1.49146	0.135841	0.999917	none	0.86697
RAB43	106.314	-0.234135	0.722738	-0.323955	0.745972	0.999805	0.127277	63.4341	0.534459	0.821458	0.650622	0.51529	0.999803	0.287948	82.0116	-1.17303	0.668209	-1.75548	0.0791771	0.999988	1.1014	92.7583	1.29036	0.728294	1.77176	0.0764348	0.999917	none	1.11671
NARS2	102.133	-0.514574	0.290482	-1.77145	0.0764867	0.999805	1.11641	77.716	-0.463737	0.473513	-0.979354	0.327405	0.999803	0.484915	85.7458	-1.17212	0.605261	-1.93655	0.0528004	0.999988	1.27736	75.0282	-0.731574	0.537443	-1.36121	0.173446	0.999917	none	0.760835
MYL12A	353.266	-0.847331	0.653292	-1.29702	0.194625	0.999805	0.710801	181.931	-0.10312	0.310393	-0.332222	0.739721	0.999803	0.130932	323.913	-1.1704	0.618375	-1.8927	0.0583972	0.999988	1.23361	204.755	0.115855	0.356124	0.325322	0.744938	0.999917	none	0.12788
ARL14EP	67.7574	-0.51712	0.390797	-1.32325	0.185754	0.999805	0.731062	57.9791	0.256084	0.387806	0.660339	0.509036	0.999803	0.293251	56.7952	-1.1694	0.430985	-2.71331	0.00666145	0.502979	2.17643	52.5466	-0.130998	0.411383	-0.318432	0.750157	0.999917	none	0.124848
ANP32E	377.192	-0.518356	0.615827	-0.841723	0.399943	0.999805	0.398002	169.701	-0.63621	0.353815	-1.79814	0.0721546	0.999803	1.14174	316.551	-1.16938	0.629617	-1.85729	0.0632696	0.999988	1.1988	285.102	0.725625	0.536374	1.35283	0.176109	0.999917	none	0.754219
KIAA2026	129.345	-0.0264978	0.663214	-0.0399537	0.96813	0.999805	0.0140663	72.2237	1.0047	0.665446	1.50981	0.131091	0.999803	0.882427	93.2069	-1.15945	0.997077	-1.16285	0.244891	0.999988	0.611027	95.5068	1.49445	0.582632	2.56499	0.0103178	0.669264	none	1.98641
PRKD3	774.238	0.109311	0.288891	0.37838	0.705149	0.999805	0.151719	382.759	0.370544	1.21615	0.304685	0.760606	0.999803	0.11884	533.771	-1.14518	0.509271	-2.24866	0.0245342	0.826563	1.61023	308.325	-0.370828	1.00214	-0.370037	0.711355	0.999917	none	0.147913
NCL	234.794	-0.983803	0.364474	-2.69924	0.0069498	0.610896	2.15803	108.174	-1.82543	0.637254	-2.86453	0.00417629	0.961272	2.37921	224.126	-1.12636	0.48727	-2.31157	0.0208012	0.784213	1.68191	148.818	-0.527805	0.316746	-1.66634	0.0956466	0.999917	none	1.01933
HYOU1	608.33	-0.677751	0.319381	-2.12207	0.0338315	0.999805	1.47068	183.125	-0.246147	0.444537	-0.553716	0.579773	0.999803	0.236742	539.107	-1.12274	0.369827	-3.03586	0.00239852	0.304826	2.62006	193.742	-0.203762	0.412561	-0.493895	0.62138	0.999917	none	0.206642
DNAJC8	742.974	-0.907946	0.420311	-2.16018	0.0307589	0.999805	1.51203	528.721	-0.303326	0.408485	-0.742563	0.457746	0.999803	0.339375	698.672	-1.11716	0.287452	-3.88642	0.000101735	0.034365	3.99253	584.491	-0.11696	0.292127	-0.400375	0.688881	0.999917	none	0.161856
CCDC93	178.507	0.0290441	0.384202	0.0755957	0.939741	0.999805	0.0269919	83.8623	0.473607	0.875168	0.541161			#NUM!	127.541	-1.11529	0.60993	-1.82856	0.0674656	0.999988	1.17092	96.848	0.715901	0.608551	1.1764	0.239434	0.999917	none	0.620814
LANCL1	951.161	-0.400399	0.510126	-0.784901	0.432512	0.999805	0.364002	668.461	0.975382	1.04186	0.936189	0.349176	0.999803	0.456956	781.511	-1.10717	0.822055	-1.34683	0.178034	0.999988	0.749497	612.304	0.686155	1.18535	0.578862	0.562682	0.999917	none	0.249737
MSMO1	226.78	-0.0742521	0.38946	-0.190654	0.848796	0.999805	0.0711965	126.331	0.0759153	0.38691	0.196209	0.844446	0.999803	0.073428	168.232	-1.10201	0.454401	-2.4252	0.0153001	0.69075	1.81531	117.259	-0.272232	0.410229	-0.66361	0.50694	0.999917	none	0.295043
DPY19L1	1239.11	0.0480436	0.382161	0.125716	0.899957	0.999805	0.0457782	784.671	-0.221048	0.389376	-0.567698	0.57024	0.999803	0.243942	880.46	-1.10025	0.24051	-4.57466	4.76989e-06	0.00322244	5.32149	807.707	-0.255193	0.281269	-0.907292	0.364252	0.999917	none	0.438598
PDE8A	171.905	-0.874354	0.698491	-1.25178	0.210652	0.999805	0.676435	110.721	-0.280065	0.470143	-0.595702	0.551375	0.999803	0.258553	161.282	-1.09513	0.706163	-1.55082	0.120944	0.999988	0.917414	114.957	-0.293413	0.691064	-0.424581	0.671142	0.999917	none	0.173185
JARID2	419.322	-0.546987	0.205685	-2.65934	0.00782941	0.643621	2.10627	453.384	0.563451	0.207526	2.71509	0.00662581	0.999803	2.17876	360.675	-1.09382	1.89514	-0.577171	0.563824	0.999988	0.248856	290.199	-0.929232	0.43706	-2.1261	0.0334953	0.999917	none	1.47502
LONRF1	138.398	-1.026	0.43801	-2.34241	0.0191596	0.96755	1.71761	83.3762	0.0224425	0.362431	0.0619221	0.950625	0.999803	0.0219908	134.614	-1.08591	0.443748	-2.44713	0.0144	0.69075	1.84164	90.9238	0.148006	0.375631	0.39402	0.693566	0.999917	none	0.158912
ZNF841	94.7673	-0.326263	0.896554	-0.363907	0.715927	0.999805	0.145131	167.724	-0.45168	1.12901	-0.400067	0.689107	0.999803	0.161713	76.7183	-1.07468	0.694867	-1.5466	0.12196	0.999988	0.913782	156.076	-0.866486	0.528765	-1.6387	0.101277	0.999917	none	0.994491
MAP2K3	114.958	-0.736313	0.429117	-1.71588	0.0861839	0.999805	1.06457	64.7025	0.075303	0.567366	0.132724	0.894412	0.999803	0.0484625	104.643	-1.06921	0.530762	-2.01448	0.0439596	0.999988	1.35695	79.9223	0.525824	0.463701	1.13397	0.256806	0.999917	none	0.590396
IFT57	163.241	-0.621523	0.30434	-2.0422	0.0411315	0.999805	1.38583	94.2026	0.258249	0.375169	0.688352	0.491231	0.999803	0.308714	143.903	-1.06806	0.285563	-3.74018	0.00018389	0.0524536	3.73544	104.744	0.427259	0.409242	1.04402	0.296474	0.999917	none	0.528013
KIF15	139.028	-0.326355	0.560134	-0.582636	0.560138	0.999805	0.251705	75.2317	0.241888	0.675145	0.358276	0.720137	0.999803	0.142585	112.978	-1.04822	0.687331	-1.52505	0.127246	0.999988	0.895356	108.473	1.01041	0.741578	1.36251	0.173037	0.999917	none	0.761861
TPP1	296.525	-1.08578	0.278294	-3.90156	9.55758e-05	0.0434161	4.01965	256.522	-0.490447	0.249872	-1.9628	0.0496699	0.999803	1.30391	295.908	-1.04334	0.35405	-2.94686	0.00321014	0.345688	2.49348	254.718	-0.65637	0.268858	-2.44133	0.0146335	0.808289	none	1.83465
PPP5C	427.267	-1.18704	0.570125	-2.08206	0.0373366	0.999805	1.42786	496.81	-0.0453518	0.203972	-0.222344	0.824046	0.999803	0.0840484	436.764	-1.02814	0.545404	-1.8851	0.0594165	0.999988	1.22609	473.401	-0.31905	0.224828	-1.41908	0.155875	0.999917	none	0.807224
PAF1	74.7654	0.190397	0.443037	0.429754	0.667375	0.999805	0.17563	58.4286	0.168203	0.412214	0.408049	0.683238	0.999803	0.165428	51.4301	-1.02739	0.484946	-2.11856	0.0341273	0.951663	1.4669	61.9087	0.203054	0.357756	0.567576	0.570323	0.999917	none	0.243879
ATM	254.091	0.702266	0.516929	1.35853	0.174294	0.999805	0.758717	210.936	-0.414411	0.501741	-0.825946	0.408835	0.999803	0.388452	142.193	-1.02738	0.739302	-1.38967	0.16463	0.999988	0.783491	229.229	-0.271927	1.04666	-0.259804	0.795015	0.999917	none	0.0996245
TAP1	50.3667	-3.52451	1.23707	-2.84909			#NUM!	100.406	-1.24809	0.793167	-1.57356	0.11559	0.999803	0.93708	67.9873	-1.02698	1.75328	-0.585751			#NUM!	149.819	0.0553566	1.5951	0.0347042			none	#NUM!
CTSD	1763.9	-0.895891	0.190024	-4.71462	2.42157e-06	0.00213128	5.6159	2024.46	0.507064	0.239173	2.12007	0.0340001	0.999803	1.46852	1689.53	-1.02036	0.187228	-5.44979	5.0429e-08	4.97928e-05	7.29732	1792.87	0.0835891	0.225711	0.370337	0.711131	0.999917	none	0.14805
SCAF8	758.501	-0.337747	0.450836	-0.749158	0.453762	0.999805	0.343172	589.566	-0.38719	0.247279	-1.5658	0.117396	0.999803	0.930348	624.359	-1.018	0.497532	-2.04609	0.0407476	0.999988	1.3899	601.214	-0.457561	0.38302	-1.19461	0.232238	0.999917	none	0.634067
MRPL3	408.004	-0.589557	0.342448	-1.7216	0.0851428	0.999805	1.06985	143.218	-0.298498	0.518617	-0.575566	0.564909	0.999803	0.248022	362.299	-1.00402	0.383835	-2.61576	0.00890287	0.543348	2.05047	302.251	1.41403	0.417448	3.38731	0.000705825	0.160659	none	3.1513
DEK	394.039	-1.43876	1.3896	-1.03537	0.300495	0.999805	0.522163	57.7348	1.24429	1.83595	0.677737	0.497938	0.999803	0.302825	426.131	-1.00211	1.12852	-0.887987	0.374548	0.999988	0.426493	107.014	2.32263	1.71167	1.35694	0.174801	0.999917	none	0.757456
CDIPT	265.598	-0.912551	0.347858	-2.62335	0.00870708	0.666375	2.06013	221.184	0.267553	0.252822	1.05827	0.289934	0.999803	0.537701	257.127	-0.998418	0.338859	-2.94641	0.00321489	0.345688	2.49283	202.836	-0.0896476	0.277431	-0.323134	0.746594	0.999917	none	0.126916
GNB2	801.268	-1.16203	0.818578	-1.41957	0.155734	0.999805	0.807618	658.979	-0.504143	0.389439	-1.29454	0.19548	0.999803	0.708899	820.337	-0.997699	0.462921	-2.15522	0.0311443	0.925389	1.50662	861.262	0.189376	0.268965	0.704091	0.481376	0.999917	none	0.317516
TOP2A	107.618	-0.639556	0.366286	-1.74606	0.0808012	0.999805	1.09258	134.303	0.21907	0.627689	0.34901	0.727082	0.999803	0.138417	96.7352	-0.994253	0.512599	-1.93963	0.0524243	0.999988	1.28047	152.897	0.45138	0.586356	0.769806	0.441415	0.999917	none	0.355153
PUS3	179.645	-0.716855	0.539941	-1.32765	0.184292	0.999805	0.734493	191.17	0.0212457	0.329817	0.0644165	0.948639	0.999803	0.0228992	165.637	-0.991445	0.314666	-3.15079	0.00162831	0.257389	2.78826	226.858	0.373348	0.295323	1.2642	0.206158	0.999917	none	0.685799
EEF1G	307.941	-1.92331	0.565022	-3.40395	0.000664182	0.1611	3.17771	129.531	0.348904	0.408	0.855157	0.392464	0.999803	0.4062	361.768	-0.989977	0.557883	-1.77452	0.0759767	0.999988	1.11932	165.282	0.837995	0.450504	1.86013	0.0628673	0.999917	none	1.20158
LDHA	14845.3	-0.937543	0.408096	-2.29736	0.0215983	0.999805	1.66558	6834.61	-0.179437	0.20267	-0.885362	0.375961	0.999803	0.424857	14483.7	-0.987236	0.360309	-2.73997	0.00614453	0.481276	2.21151	9269.04	0.538717	0.242891	2.21794	0.0265592	0.979889	none	1.57578
ZNF839	93.7366	-0.464708	0.369416	-1.25795	0.208409	0.999805	0.681084	72.1189	0.255021	0.639684	0.398667	0.690139	0.999803	0.161064	80.6623	-0.984106	0.404926	-2.43034	0.0150849	0.69075	1.82146	83.5224	0.525057	0.495505	1.05964	0.289308	0.999917	none	0.53864
ARHGAP26	117.887	-0.144318	0.602472	-0.239542	0.810685	0.999805	0.0911478	156.247	0.810295	0.599559	1.35148	0.17654	0.999803	0.753156	91.9363	-0.983879	0.754931	-1.30327	0.192482	0.999988	0.715609	178.592	1.0182	0.52998	1.9212	0.0547061	0.999917	none	1.26196
MTX3	234.738	-0.731387	0.303191	-2.4123	0.0158523	0.875417	1.79991	309.441	-0.279131	0.251298	-1.11076	0.266673	0.999803	0.574021	218.054	-0.973959	1.7623	-0.552664	0.580494	0.999988	0.236202	327.7	-0.22476	0.307983	-0.729781	0.465524	0.999917	none	0.332058
EPHB6	116.852	-0.303633	0.464694	-0.653405	0.513495	0.999805	0.289463	78.5797	-0.611394	0.963523	-0.63454	0.525729	0.999803	0.279238	96.2003	-0.967403	1.058	-0.914369			#NUM!	100.299	0.0438124	0.726234	0.0603283	0.951894	0.999917	none	0.0214113
EIF4G2	1064.1	-0.562062	0.231415	-2.42881	0.0151485	0.875055	1.81963	734.481	-0.076277	0.266846	-0.285846	0.774996	0.999803	0.110701	945.92	-0.966124	0.209252	-4.61703	3.89278e-06	0.00277598	5.40974	752.459	-0.124348	0.265521	-0.468315	0.639559	0.999917	none	0.194119
PARP12	258.359	-0.557703	0.346122	-1.61129	0.107116	0.999805	0.970145	197.646	-0.635317	0.33255	-1.91044	0.0560769	0.999803	1.25122	229.926	-0.947891	0.334944	-2.83	0.00465482	0.423305	2.3321	244.814	-0.0665558	0.413956	-0.16078	0.872267	0.999917	none	0.0593507
NEMP1	214.905	-0.504559	0.614726	-0.820786	0.411768	0.999805	0.385347	183.445	-0.0678867	1.31116	-0.0517763	0.958707	0.999803	0.0183141	188.991	-0.943086	0.732874	-1.28683	0.198153	0.999988	0.703	323.465	1.20369	0.405204	2.97057	0.00297249	0.326427	none	2.52688
DDX60L	254.253	-0.549893	0.604957	-0.908978	0.363362	0.999805	0.439661	188.472	0.899267	0.521518	1.72433	0.0846489	0.999803	1.07238	226.612	-0.939646	0.51607	-1.82077	0.0686417	0.999988	1.16341	198.178	0.920201	0.526769	1.74688	0.0806586	0.999917	none	1.09335
SLIT2	249.468	-0.343272	0.296212	-1.15887	0.246507	0.999805	0.60817	219.822	0.0090043	0.495246	0.0181814	0.985494	0.999803	0.00634597	208.933	-0.93759	0.436787	-2.14656	0.0318281	0.932803	1.49719	272.044	0.468284	0.586509	0.798425	0.424624	0.999917	none	0.371996
RNF185	61.5743	-1.69441	0.799158	-2.12025	0.0339854	0.999805	1.46871	92.2416	0.595699	0.538932	1.10533	0.269016	0.999803	0.570223	71.0501	-0.933015	0.57106	-1.63383	0.102295	0.999988	0.990146	89.6527	0.426515	0.57966	0.735802	0.461851	0.999917	none	0.335498
PSMA3	195.006	-1.28419	0.445003	-2.88581	0.00390412	0.468202	2.40848	154.032	-0.33529	0.336253	-0.997137	0.318698	0.999803	0.49662	208.049	-0.92962	0.409763	-2.26868	0.023288	0.807906	1.63287	154.405	-0.45867	0.324795	-1.41218	0.157897	0.999917	none	0.801627
NAIPP2	89.5167	-0.0703917	0.339505	-0.207336	0.835747	0.999805	0.0779251	96.1783	0.187726	0.331123	0.566937	0.570757	0.999803	0.243549	69.2337	-0.928752	0.452091	-2.05435	0.0399422	0.999988	1.39857	93.9007	0.00976616	0.332264	0.0293928	0.976551	0.999917	none	0.0103049
GALNT2	159.24	-0.863727	0.612447	-1.41029	0.158454	0.999805	0.800096	201.726	-0.587361	0.443768	-1.32358	0.185644	0.999803	0.73132	154.625	-0.927917	0.592613	-1.56581	0.117394	0.999988	0.930355	227.645	-0.312547	0.325791	-0.959347	0.337384	0.999917	none	0.471876
DLG1	490.933	-0.760916	0.53813	-1.414	0.157362	0.999805	0.8031	173.504	-0.942461	0.534569	-1.76303	0.0778956	0.999803	1.10849	465.856	-0.916226	0.510239	-1.79568	0.0725454	0.999988	1.13939	251.142	0.157018	0.527259	0.2978	0.765856	0.999917	none	0.115853
ADGRA3	167.654	-0.45002	0.432029	-1.04164	0.297577	0.999805	0.5264	167.745	0.169447	0.478133	0.354394	0.723044	0.999803	0.140835	145.901	-0.915858	0.357793	-2.55974	0.010475	0.595961	1.97985	144.792	-0.390192	0.460906	-0.846575	0.397232	0.999917	none	0.400956
RRAS2	259.029	-0.459752	0.296312	-1.55158	0.120763	0.999805	0.918065	73.2	-0.942741	0.591064	-1.59499	0.110714	0.999803	0.955796	226.439	-0.91434	0.358568	-2.54998	0.0107729	0.602615	1.96767	108.157	0.207868	0.380867	0.545776	0.58522	0.999917	none	0.232681
RUSC2	56.4151	-0.815527	0.724302	-1.12595	0.260187	0.999805	0.584714	50.5672	-0.217282	0.56719	-0.383086	0.701656	0.999803	0.153876	54.666	-0.909415	0.836705	-1.0869	0.277081	0.999988	0.557394	70.4499	0.578499	0.487373	1.18697	0.235238	0.999917	none	0.628492
PRMT9	94.7126	-0.0051058	0.487514	-0.0104731	0.991644	0.999805	0.0036443	79.8066	-0.383046	1.59746	-0.239784	0.810498	0.999803	0.0912481	71.5974	-0.908647	0.923736	-0.983665	0.32528	0.999988	0.487742	104.798	0.292594	0.336792	0.868767	0.384975	0.999917	none	0.414568
METTL16	73.687	-0.662091	0.476357	-1.38991	0.164557	0.999805	0.783682	87.6147	0.818097	0.620388	1.31869	0.187274	0.999803	0.727523	68.2532	-0.907488	0.540222	-1.67984	0.0929878	0.999988	1.03157	109.524	1.20942	0.532989	2.26912	0.0232608	0.956185	none	1.63338
MCM2	153.364	-0.0285084	0.699834	-0.0407359	0.967506	0.999805	0.0143461	210.519	-0.402834	0.341089	-1.18102	0.237595	0.999803	0.624164	117.024	-0.90733	0.563558	-1.61	0.107397	0.999988	0.969006	227.872	-0.282476	0.472282	-0.598108	0.549768	0.999917	none	0.259821
HIPK3	369.513	-0.36857	0.302022	-1.22034	0.222336	0.999805	0.652991	259.505	-0.203191	0.480086	-0.423238	0.672122	0.999803	0.172552	315.237	-0.90471	0.339947	-2.66133	0.00778329	0.531416	2.10884	321.555	0.291793	0.530748	0.549778	0.582472	0.999917	none	0.234725
UBN1	194.999	-1.17596	0.474439	-2.47862	0.0131891	0.81514	1.87979	151.92	0.973766	0.44332	2.19653	0.028054	0.999803	1.55201	204.603	-0.903922	0.410263	-2.20328	0.0275754	0.872028	1.55948	153.966	0.910838	0.350748	2.59685	0.00940839	0.647163	none	2.02648
DISP1	117.103	0.240922	0.812543	0.296503	0.766846	0.999805	0.115292	158.14	-0.438009	0.497691	-0.880084	0.378814	0.999803	0.421574	81.262	-0.903152	0.928874	-0.972308	0.330897	0.999988	0.480307	136.922	-1.16999	0.546287	-2.14172	0.0322164	0.999917	none	1.49192
ZNF140	73.6612	-0.790234	0.569785	-1.3869	0.165473	0.999805	0.781273	74.1054	-0.583195	0.401865	-1.45122	0.146718	0.999803	0.833516	70.7354	-0.890486	0.416291	-2.1391	0.0324279	0.935381	1.48908	80.577	-0.434567	0.448171	-0.969647	0.332222	0.999917	none	0.478571
JTB	296.109	-0.556365	0.266645	-2.08654	0.0369299	0.999805	1.43262	246.067	-0.234241	0.265561	-0.88206	0.377744	0.999803	0.422802	268.103	-0.888906	0.354916	-2.50455	0.0122607	0.63975	1.91148	283.325	0.0658391	0.267677	0.245965	0.80571	0.999917	none	0.0938214
EXOSC8	145.702	-0.6481	0.504661	-1.28423	0.199062	0.999805	0.701011	149.017	-0.234387	0.417639	-0.561219	0.574648	0.999803	0.240598	135.061	-0.888812	0.751621	-1.18253	0.236997	0.999988	0.625257	134.838	-0.72537	0.397765	-1.82362	0.0682103	0.999917	none	1.16615
FMNL2	156.878	0.276626	1.74417	0.158601	0.873984	0.999805	0.0584967	216.504	-0.737698	1.87457	-0.393529	0.693929	0.999803	0.158685	107.851	-0.885001	0.994074	-0.890277	0.373317	0.999988	0.427922	200.395	-1.24862	0.402841	-3.09955	0.00193816	0.276482	none	2.71261
IPO11	66.0835	-0.164216	0.665373	-0.246803	0.805061	0.999805	0.0941713	77.9723	-0.00556387	0.894427	-0.00622059	0.995037	0.999803	0.00216089	52.8934	-0.88406	0.864272	-1.0229	0.306357	0.999988	0.513772	86.6854	0.178231	0.858667	0.207568	0.835567	0.999917	none	0.0780189
ARHGAP32	619.796	-0.099848	0.223614	-0.446518	0.655223	0.999805	0.183611	366.737	0.117331	0.178376	0.657772	0.510684	0.999803	0.291847	487.96	-0.883404	0.56829	-1.5545	0.120066	0.999988	0.920579	397.658	0.227317	0.173315	1.31158	0.189662	0.999917	none	0.72202
RXFP2	60.3914	-0.589574	0.488947	-1.2058	0.227893	0.999805	0.642269	62.7273	0.24538	0.548306	0.447525	0.654496	0.999803	0.184093	55.4069	-0.881812	0.420642	-2.09635	0.0360515	0.975389	1.44308	51.1873	-0.474064	0.513025	-0.924058	0.355456	0.999917	none	0.449214
KLHL24	101.896	0.385469	0.736361	0.523479	0.600641	0.999805	0.221385	184.709	-1.22482	1.09172	-1.12192	0.261894	0.999803	0.581874	67.4505	-0.880624	0.851619	-1.03406	0.301109	0.999988	0.521276	204.067	-0.954411	1.10337	-0.864997	0.387041	0.999917	none	0.412244
HADHA	217.537	-1.18567	0.719179	-1.64864	0.0992216	0.999805	1.00339	133.446	0.449919	0.359658	1.25097	0.210947	0.999803	0.675827	230.409	-0.879905	0.730215	-1.205	0.228205	0.999988	0.641675	148.783	0.611717	0.349002	1.75276	0.0796433	0.999917	none	1.09885
FBXO30-DT	144.189	-0.73876	0.42631	-1.73292	0.0831106	0.999805	1.08034	76.6729	0.27728	0.415091	0.667997	0.504135	0.999803	0.297453	137.395	-0.875629	0.498816	-1.75542	0.0791881	0.999988	1.10134	89.2897	0.56079	0.463179	1.21074	0.225995	0.999917	none	0.645901
LMNB1	158.832	-0.719472	0.68056	-1.05718	0.290431	0.999805	0.536957	168.743	0.557979	0.373988	1.49197	0.135707	0.999803	0.867398	150.948	-0.872046	0.58597	-1.48821	0.136696	0.999988	0.864245	153.335	0.209859	0.54112	0.387823	0.698147	0.999917	none	0.156053
KIAA0586	334.128	-1.25475	0.375473	-3.34178	0.000832445	0.177613	3.07964	200.132	0.643651	0.412295	1.56114	0.11849	0.999803	0.926319	359.553	-0.869908	0.43232	-2.01219	0.0442004	0.999988	1.35457	162.976	0.00688057	0.44609	0.0154242	0.987694	0.999917	none	0.00537767
LITAF	239.753	-0.864674	0.594881	-1.45352	0.146078	0.999805	0.835415	223.378	0.276165	0.315827	0.874417	0.381891	0.999803	0.418061	236.406	-0.868796	1.0178	-0.853599	0.393327	0.999988	0.405246	196.444	-0.197352	0.490059	-0.40271	0.687161	0.999917	none	0.162941
PSAT1	93.7791	0.220636	0.463496	0.476026	0.634056	0.999805	0.197873	105.725	0.713945	0.481298	1.48337	0.137975	0.999803	0.860199	66.1166	-0.866467	0.604614	-1.43309	0.151832	0.999988	0.818638	92.4211	0.286845	0.516232	0.555651	0.578449	0.999917	none	0.237735
CITED2	201.589	-0.464482	0.563689	-0.824003	0.409938	0.999805	0.387282	121.024	-1.24777	1.96533	-0.634891	0.525499	0.999803	0.279428	178.543	-0.862845	2.94367	-0.293118			#NUM!	122.729	-1.38537	2.01079	-0.688965	0.490845	0.999917	none	0.309055
EYA1	70.581	-0.185152	0.515065	-0.359474	0.719241	0.999805	0.143126	75.3152	0.352983	0.348019	1.01426	0.310457	0.999803	0.507999	57.4633	-0.862258	0.526472	-1.6378	0.101463	0.999988	0.993694	60.5274	-0.391318	0.503884	-0.776603	0.437393	0.999917	none	0.359128
ZNF800	265.174	-0.730912	0.268871	-2.71845	0.0065589	0.592067	2.18317	133.714	-0.0301464	0.330904	-0.0911032	0.927411	0.999803	0.0327279	253.346	-0.860229	0.268398	-3.20505	0.00135037	0.231111	2.86955	139.634	-0.0318307	0.359213	-0.0886125	0.92939	0.999917	none	0.031802
XPNPEP1	289.075	-0.400549	0.293632	-1.36412	0.17253	0.999805	0.763135	158.759	0.163569	0.340127	0.480906	0.630584	0.999803	0.200257	251.586	-0.858645	0.309617	-2.77325	0.00554988	0.462405	2.25572	171.475	0.266345	0.231131	1.15236	0.249174	0.999917	none	0.603498
UBE2V1	471.536	-0.592823	0.388931	-1.52424	0.127449	0.999805	0.894663	323.57	0.142825	0.280068	0.509964	0.610077	0.999803	0.214616	434.225	-0.855496	0.439603	-1.94606	0.051647	0.999988	1.28695	299.897	-0.202071	0.255138	-0.792004	0.428358	0.999917	none	0.368193
H3P6	850.535	-0.781578	0.331241	-2.35954	0.0182974	0.94145	1.73761	390.465	-0.0976321	0.410818	-0.237653	0.81215	0.999803	0.0903637	825.329	-0.84813	0.368569	-2.30114	0.0213837	0.786239	1.66992	559.873	0.7351	0.375287	1.95877	0.0501402	0.999917	none	1.29981
SET	1513.82	-1.27656	0.429292	-2.97365	0.00294285	0.390824	2.53123	487.567	0.216199	0.482709	0.447886	0.654236	0.999803	0.184266	1645.63	-0.84714	0.661626	-1.28039	0.200408	0.999988	0.698085	690.57	0.95604	0.473102	2.02079	0.0433015	0.999917	none	1.3635
PES1	443.31	-0.702554	0.315102	-2.22961	0.0257734	0.999805	1.58883	280.292	0.221485	0.230915	0.959164	0.337476	0.999803	0.471757	421.484	-0.846879	0.305642	-2.77082	0.0055915	0.462405	2.25247	299.792	0.290762	0.215945	1.34646	0.178154	0.999917	none	0.749205
SUZ12	354.541	-0.873548	0.409913	-2.13106	0.0330845	0.999805	1.48038	282.124	-0.0320202	0.453524	-0.0706031	0.943714	0.999803	0.0251597	352.48	-0.844653	0.367082	-2.30099	0.0213922	0.786239	1.66974	306.633	0.0922321	0.31518	0.292633	0.769803	0.999917	none	0.113621
REXO1	140.539	-0.417225	0.446987	-0.933416	0.350605	0.999805	0.455181	144.036	0.277111	0.410183	0.67558	0.499307	0.999803	0.301632	123.28	-0.842394	0.371557	-2.2672	0.0233781	0.808843	1.63119	127.402	-0.184516	0.29878	-0.617563	0.536863	0.999917	none	0.270136
ZCCHC4	55.943	-0.564965	0.499225	-1.13168	0.257767	0.999805	0.588773	54.6789	-0.110653	0.438163	-0.252539	0.800625	0.999803	0.0965711	51.39	-0.841108	0.466543	-1.80285	0.0714111	0.999988	1.14623	72.6515	0.54868	0.366952	1.49524	0.134853	0.999917	none	0.87014
UBE3A	335.908	-0.951582	0.249988	-3.80651	0.000140941	0.0567066	3.85096	291.931	-0.862642	0.439316	-1.9636	0.0495761	0.999803	1.30473	340.331	-0.84058	0.345734	-2.43129	0.0150452	0.69075	1.8226	358.133	-0.275782	0.318321	-0.866364	0.38629	0.999917	none	0.413086
TMEM241	236.148	0.0588492	0.230516	0.255293	0.798497	0.999805	0.0977269	152.261	0.632937	0.525202	1.20513	0.228153	0.999803	0.641775	177.777	-0.839088	0.295356	-2.84094	0.00449809	0.417802	2.34697	192.015	1.06193	0.500572	2.12143	0.0338856	0.999917	none	1.46998
KIF1B	147.264	-0.663903	0.646794	-1.02645	0.304678	0.999805	0.516158	238.322	1.63993	0.64999	2.523	0.0116358	0.999803	1.93421	138.931	-0.838268	0.359837	-2.32958	0.0198284	0.762029	1.70271	103.664	-0.476609	0.344328	-1.38417	0.166306	0.999917	none	0.779093
DIAPH3	212.141	-1.35506	0.624645	-2.16933	0.0300573	0.999805	1.52205	62.8057	1.24339	0.76073	1.63447	0.102159	0.999803	0.990721	235.05	-0.838169	0.553471	-1.51439	0.129928	0.999988	0.886298	50.3673	0.664295	0.914288	0.726571	0.467489	0.999917	none	0.330229
PRCC	134.383	-0.116452	0.417384	-0.279005	0.780241	0.999805	0.107771	109.435	0.311312	0.425867	0.731009	0.464774	0.999803	0.332758	107.64	-0.83402	0.433263	-1.92498	0.0542323	0.999988	1.26574	121.741	0.478972	0.42821	1.11855	0.263334	0.999917	none	0.579493
H19	234.313	-0.890601	0.575447	-1.54767	0.121702	0.999805	0.914701	587.94	0.00832151	0.347308	0.02396	0.980885	0.999803	0.00838212	234.481	-0.833717	0.592869	-1.40624	0.159652	0.999988	0.796825	704.592	0.389332	0.308685	1.26126	0.207215	0.999917	none	0.68358
CWC15	150.198	-0.746002	0.364918	-2.0443	0.0409241	0.999805	1.38802	105.81	-0.17603	0.406209	-0.433348	0.664762	0.999803	0.177334	145.182	-0.825982	0.367301	-2.24879	0.0245261	0.826563	1.61037	141.443	0.501035	0.303086	1.65311	0.0983085	0.999917	none	1.00741
A1BG-AS1	123.591	-0.133646	0.427543	-0.31259	0.754592	0.999805	0.122288	79.1572	0.29593	0.40252	0.735194	0.462222	0.999803	0.33515	99.835	-0.824828	0.443439	-1.86007	0.0628756	0.999988	1.20152	81.1927	0.250024	0.444929	0.561942	0.574156	0.999917	none	0.24097
EML4	229.825	0.287456	0.431352	0.666406	0.505152	0.999805	0.296578	259.889	-0.641166	0.305984	-2.09542	0.0361334	0.999803	1.44209	159.771	-0.821881	0.474132	-1.73344	0.0830167	0.999988	1.08083	272.017	-0.621386	0.370091	-1.67901	0.0931505	0.999917	none	1.03081
C11orf80	119.369	-0.751089	0.272847	-2.75279	0.00590903	0.565772	2.22848	63.4588	-0.0897087	0.396718	-0.226127	0.821102	0.999803	0.0856027	115.795	-0.820078	0.305529	-2.68412	0.00727201	0.51571	2.13835	71.6876	0.156535	0.35338	0.442964	0.657792	0.999917	none	0.181912
TYMS	117.701	-0.741893	0.411019	-1.80501	0.0710732	0.999805	1.14829	71.8323	-0.268562	0.420912	-0.638048	0.523442	0.999803	0.281131	113.988	-0.816794	0.383049	-2.13235	0.0329783	0.938602	1.48177	74.8034	-0.257979	0.430967	-0.598604	0.549437	0.999917	none	0.260082
RNF121	224.441	-0.419813	0.433416	-0.968615	0.332737	0.999805	0.477899	125.823	0.06779	0.364874	0.18579	0.852609	0.999803	0.0692499	198.702	-0.816254	0.494404	-1.65099	0.0987416	0.999988	1.0055	141.862	0.280657	0.467306	0.600584	0.548117	0.999917	none	0.261127
MRPL10	339.096	-0.914822	0.494386	-1.85042	0.0642532	0.999805	1.19211	226.672	-0.0759056	0.481759	-0.157559	0.874804	0.999803	0.0580892	343.378	-0.815722	0.272634	-2.992	0.00277158	0.320504	2.55727	307.781	0.622617	0.346844	1.79509	0.0726386	0.999917	none	1.13883
PIK3R3	86.3625	-0.479611	0.717397	-0.668543	0.503787	0.999805	0.297753	99.8803	-0.550906	0.708824	-0.777211	0.437034	0.999803	0.359484	77.7421	-0.814808	0.729936	-1.11627	0.264305	0.999988	0.577894	121.544	-0.0443429	0.607309	-0.0730153	0.941794	0.999917	none	0.0260441
SQLE	191.462	-0.311457	1.13583	-0.274211	0.783923	0.999805	0.105727	213.721	-0.255855	0.679412	-0.376584	0.706483	0.999803	0.150898	164.084	-0.814025	1.47167	-0.55313	0.580174	0.999988	0.236442	236.488	-0.0687938	1.55376	-0.0442757	0.964685	0.999917	none	0.0156146
HGH1	137.711	-1.91514	0.81813	-2.34088	0.0192383	0.96755	1.71583	98.0131	-0.250735	0.530165	-0.472938	0.636257	0.999803	0.196367	168.724	-0.811251	0.558537	-1.45246	0.146374	0.999988	0.834535	118.031	0.17847	0.31171	0.572551	0.566949	0.999917	none	0.246456
SEC61A1	123.138	-0.365592	0.501382	-0.729169	0.465898	0.999805	0.331709	131.307	-0.0976738	0.391506	-0.249482	0.802988	0.999803	0.0952909	107.361	-0.811085	0.510967	-1.58735	0.112433	0.999988	0.949108	112.828	-0.755704	0.357525	-2.11371	0.0345404	0.999917	none	1.46167
FMC1-LUC7L2	228.154	-1.1027	0.511006	-2.15791	0.0309349	0.999805	1.50955	199.69	0.651789	0.329208	1.97987	0.0477184	0.999803	1.32131	241.668	-0.81079	0.348954	-2.32349	0.020153	0.768251	1.69566	181.99	0.317192	0.409216	0.77512	0.438268	0.999917	none	0.35826
PIK3R4	90.3699	-0.784597	0.543664	-1.44316	0.148974	0.999805	0.826889	112.439	-0.0216402	0.388218	-0.0557423	0.955547	0.999803	0.0197479	88.3204	-0.80793	0.367199	-2.20025	0.0277892	0.872133	1.55612	111.307	-0.165114	0.347427	-0.475248	0.63461	0.999917	none	0.197493
ADGRL2	88.0798	0.702832	0.634399	1.10787	0.267918	0.999805	0.571999	269.05	-0.0140618	0.594592	-0.0236495	0.981132	0.999803	0.00827248	51.9104	-0.805955	1.91462	-0.420947			#NUM!	284.751	0.03245	0.979925	0.0331148	0.973583	0.999917	none	0.011627
TIMM17A	269.921	-0.794987	0.468522	-1.6968	0.0897349	0.999805	1.04704	226.489	-0.0708183	0.357318	-0.198194	0.842893	0.999803	0.0742274	265.571	-0.805457	0.45258	-1.7797	0.0751248	0.999988	1.12422	233.846	-0.0953437	0.31316	-0.304457	0.76078	0.999917	none	0.118741
UHRF1BP1L	89.2299	-0.0644552	0.607497	-0.1061	0.915503	0.999805	0.0383401	88.9407	-1.94124	0.7814	-2.48431	0.0129801	0.999803	1.88672	70.44	-0.803733	0.559943	-1.43538	0.151178	0.999988	0.820512	121.74	-0.608796	0.845152	-0.720339	0.471316	0.999917	none	0.326688
ITGB1P1	627.398	-1.13755	0.32455	-3.505	0.000456609	0.132125	3.34046	277.743	0.307084	0.216887	1.41587	0.156813	0.999803	0.804619	670.041	-0.800411	0.308277	-2.59641	0.00942049	0.562425	2.02593	315.318	0.522366	0.329442	1.58561	0.112828	0.999917	none	0.947583
C12orf50	93.4378	-0.478943	0.388759	-1.23198	0.217957	0.999805	0.661629	93.8545	-0.0618411	0.415761	-0.148742	0.881757	0.999803	0.054651	84.6145	-0.798128	0.386983	-2.06244	0.0391662	0.997495	1.40709	99.8075	0.00367236	0.357637	0.0102684	0.991807	0.999917	none	0.00357276
UBXN6	443.822	-0.906183	0.329698	-2.74853	0.00598637	0.565772	2.22284	399.794	0.0160807	0.265267	0.0606206	0.951661	0.999803	0.0215176	450.018	-0.796445	0.333805	-2.38596	0.0170347	0.716912	1.76866	523.201	0.612351	0.308638	1.98404	0.0472512	0.999917	none	1.32559
KRT18	156.196	-0.289521	0.353361	-0.819334	0.412596	0.999805	0.384475	152.783	0.16606	0.258783	0.641699	0.521069	0.999803	0.283105	133.5	-0.796393	0.344611	-2.31099	0.0208333	0.784213	1.68124	162.972	0.238287	0.26922	0.8851	0.376103	0.999917	none	0.424694
NSMCE2	176.252	-0.218094	0.323135	-0.674932	0.499719	0.999805	0.301274	163.857	-0.242914	0.33638	-0.722141	0.470208	0.999803	0.32771	147.771	-0.795731	0.312622	-2.54534	0.010917	0.602615	1.9619	207.68	0.31797	0.274898	1.15668	0.247402	0.999917	none	0.606597
DIPK2A	178.199	-0.413985	0.398718	-1.03829	0.299136	0.999805	0.524132	68.5291	-1.21445	2.03269	-0.597456	0.550203	0.999803	0.259477	158.017	-0.794089	0.347088	-2.28786	0.0221457	0.798491	1.65471	106.199	0.176283	1.32391	0.133154	0.894072	0.999917	none	0.0486277
DGKQ	182.156	-0.013756	0.726275	-0.0189405	0.984889	0.999805	0.00661292	130.197	-1.33332	0.689322	-1.93425	0.0530823	0.999803	1.27505	142.557	-0.793074	0.845415	-0.938089	0.348199	0.999988	0.458173	102.593	-4.171	0.697915	-5.97637	2.28162e-09	7.14091e-06	down	8.64176
RNF6	492.771	-0.384292	0.210255	-1.82775	0.0675872	0.999805	1.17014	279.186	-0.149392	0.360628	-0.414256	0.678686	0.999803	0.168331	434.055	-0.79235	0.301993	-2.62373	0.0086972	0.543348	2.06062	346.484	0.341301	0.300386	1.13621	0.25587	0.999917	none	0.59198
FBXO4	88.0833	-0.425498	0.470222	-0.904888	0.365525	0.999805	0.437083	67.8632	0.089364	0.330761	0.270177	0.787024	0.999803	0.104012	78.5318	-0.79151	0.495681	-1.59681	0.110308	0.999988	0.957395	58.469	-0.496626	0.451561	-1.0998	0.271421	0.999917	none	0.566357
TTC7A	257.056	-1.02187	0.372473	-2.74347	0.00607942	0.566776	2.21614	125.886	-0.0764637	0.520041	-0.147034	0.883105	0.999803	0.0539876	268.403	-0.788874	0.29301	-2.69231	0.00709596	0.51571	2.14899	169.241	0.605108	0.348234	1.73765	0.0822727	0.999917	none	1.08474
MARF1	272.152	-0.449411	0.30098	-1.49316	0.135395	0.999805	0.868396	263.075	0.0380017	0.525513	0.0723135	0.942352	0.999803	0.0257866	244.353	-0.78884	0.396271	-1.99066	0.0465182	0.999988	1.33238	256.637	-0.153579	0.259909	-0.590898	0.554589	0.999917	none	0.256029
BDP1	402.352	0.0285713	0.298895	0.0955895	0.923847	0.999805	0.0344001	430.323	-0.212177	0.415106	-0.511138	0.609254	0.999803	0.215201	310.085	-0.788638	0.278977	-2.8269	0.00470017	0.423305	2.32789	441.827	-0.255018	0.319078	-0.799233	0.424155	0.999917	none	0.372475
ZNF33A	356.655	0.27951	0.4694	0.595463	0.551534	0.999805	0.258428	267.889	-0.454053	0.557603	-0.814295	0.415476	0.999803	0.381454	250.566	-0.78631	0.294683	-2.66833	0.00762305	0.530362	2.11787	293.753	-0.281506	0.531563	-0.529582	0.596401	0.999917	none	0.224461
TIMP1	1279.76	-0.721565	0.340573	-2.11868	0.0341178	0.999805	1.46702	1526.87	-0.100614	0.139236	-0.722612	0.469919	0.999803	0.327977	1243.49	-0.781684	0.326358	-2.39517	0.0166127	0.714472	1.77956	1652.3	0.0126926	0.178261	0.0712021	0.943237	0.999917	none	0.0253792
DDX6	302.088	-0.604266	0.360525	-1.67607	0.0937247	0.999805	1.02815	190.456	1.35107	0.601333	2.24679	0.0246533	0.999803	1.60813	284.54	-0.779589	0.277819	-2.8061	0.00501453	0.443907	2.29977	266.812	1.91764	0.330817	5.79669	6.76347e-09	1.4112e-05	up	8.16983
RNFT1	90.8913	0.16082	0.460386	0.349316	0.726852	0.999805	0.138554	115.626	0.330439	0.278369	1.18705	0.235206	0.999803	0.628551	67.0796	-0.779555	0.520519	-1.49765	0.134225	0.999988	0.872168	110.895	0.108971	0.314126	0.346903	0.728664	0.999917	none	0.137473
F3	1493.04	-0.45451	0.288717	-1.57424	0.115432	0.999805	0.937672	764.458	-0.110195	0.346365	-0.318149	0.750372	0.999803	0.124723	1348.37	-0.777053	0.282993	-2.74583	0.00603573	0.481276	2.21927	722.735	-0.417621	0.334575	-1.24821	0.211954	0.999917	none	0.673759
UEVLD	117.527	-0.471645	0.361078	-1.30622	0.191479	0.999805	0.717879	70.2883	0.343274	0.44981	0.763154	0.445371	0.999803	0.351278	106.706	-0.775535	0.353945	-2.19112	0.0284434	0.886162	1.54602	75.2107	0.413673	0.452515	0.914163	0.360631	0.999917	none	0.442937
CORO7	186.042	-0.463219	0.390609	-1.18589	0.235667	0.999805	0.627702	151.139	0.148459	0.307527	0.482752	0.629272	0.999803	0.201162	168.579	-0.772212	0.412033	-1.87415	0.0609098	0.999988	1.21531	134.679	-0.311001	0.251527	-1.23645	0.216291	0.999917	none	0.664961
IL13RA1	64.7465	-0.691109	0.598608	-1.15453	0.248284	0.999805	0.605051	54.8108	0.643363	0.405043	1.58838	0.1122	0.999803	0.950008	62.6088	-0.770492	0.876527	-0.879028	0.379386	0.999988	0.420918	54.6162	0.538197	0.470001	1.1451	0.252169	0.999917	none	0.598308
FSD1L	149.661	-0.428477	0.25566	-1.67597	0.0937448	0.999805	1.02805	144.093	0.056037	0.339404	0.165104	0.868862	0.999803	0.0610493	134.906	-0.765228	0.630413	-1.21385	0.224804	0.999988	0.648195	147.711	0.00989348	0.325788	0.0303679	0.975774	0.999917	none	0.0106509
SF3A3	133.674	-1.02711	0.764389	-1.34371	0.179043	0.999805	0.747042	51.6307	0.207394	0.478061	0.433823	0.664417	0.999803	0.177559	140.772	-0.762661	0.692157	-1.10186	0.270522	0.999988	0.567797	53.6374	0.20434	0.597802	0.341818	0.732488	0.999917	none	0.1352
AHCTF1	1428.5	-0.448408	0.470991	-0.952051	0.341071	0.999805	0.467155	1435.63	-0.690223	0.26826	-2.57296	0.0100832	0.999803	1.9964	1293.14	-0.761857	0.760893	-1.00127	0.316698	0.999988	0.499354	1871.3	0.0399666	0.301851	0.132405	0.894664	0.999917	none	0.04834
LZTFL1	121.166	-0.860498	0.491915	-1.74928	0.0802425	0.999805	1.0956	72.8482	-0.092952	0.340386	-0.273078	0.784793	0.999803	0.105245	122.629	-0.761467	0.478513	-1.59132	0.111538	0.999988	0.952578	86.6931	0.275513	0.320897	0.85857	0.390578	0.999917	none	0.408293
COMMD7	111.76	-0.529535	0.347764	-1.52268	0.127838	0.999805	0.893342	106.457	0.0605281	0.423392	0.14296	0.886322	0.999803	0.0524086	103.412	-0.761411	0.400875	-1.89937	0.0575156	0.999988	1.24021	81.331	-1.00562	0.42127	-2.38712	0.0169808	0.864155	none	1.77004
PDLIM3	207.872	-0.291228	0.255198	-1.14119	0.253792	0.999805	0.595522	135.441	0.0688174	0.319231	0.215573	0.829321	0.999803	0.0812773	179.463	-0.760602	0.405624	-1.87514	0.0607734	0.999988	1.21629	130.153	-0.165313	0.298855	-0.553155	0.580158	0.999917	none	0.236454
COPS6	498.448	-0.302953	0.411756	-0.735758	0.461878	0.999805	0.335472	386.049	-0.639728	0.268429	-2.38323	0.0171615	0.999803	1.76545	431.608	-0.760031	0.19872	-3.82463	0.00013097	0.0420283	3.88283	538.852	0.265027	0.257811	1.02799	0.303954	0.999917	none	0.517192
ATP1B3	566.091	-0.636116	0.384978	-1.65234	0.0984645	0.999805	1.00672	392.843	-0.356704	0.431957	-0.825787	0.408925	0.999803	0.388357	540.233	-0.759879	0.28308	-2.68433	0.0072676	0.51571	2.13861	488.498	0.171895	0.480229	0.357944	0.720385	0.999917	none	0.142435
PABPC1	345.481	-1.10091	0.455237	-2.41833	0.0155919	0.875417	1.8071	337.425	0.112404	0.198213	0.567087	0.570655	0.999803	0.243626	370.633	-0.753268	0.450311	-1.67277	0.0943718	0.999988	1.02516	360.306	0.183712	0.273341	0.672097	0.501522	0.999917	none	0.29971
CUL5	83.5083	-0.4527	1.05057	-0.430908	0.666535	0.999805	0.176177	61.8005	-0.617051	0.700737	-0.880575	0.378548	0.999803	0.421879	75.9249	-0.752291	0.765879	-0.982259	0.325972	0.999988	0.486819	91.9514	0.439929	0.672976	0.653706	0.513301	0.999917	none	0.289628
MPDU1	579.023	-0.473524	0.320317	-1.4783	0.139328	0.999805	0.855962	339.649	0.054557	0.232759	0.234393	0.81468	0.999803	0.089013	530.056	-0.747882	0.296698	-2.52069	0.0117126	0.626431	1.93134	342.38	-0.0404802	0.248551	-0.162865	0.870625	0.999917	none	0.0601689
MARK3	733.124	-0.105297	0.277108	-0.379985	0.703957	0.999805	0.152454	474.854	-0.571965	0.213501	-2.67898	0.00738469	0.999803	2.13167	597.998	-0.74772	0.270015	-2.76918	0.00561975	0.462405	2.25028	663.766	0.314679	0.247358	1.27216	0.203315	0.999917	none	0.691831
LIG4	69.8981	-0.66162	1.09651	-0.603386	0.546252	0.999805	0.262607	118.2	0.443895	0.691703	0.641742	0.52104	0.999803	0.283129	67.6124	-0.74624	0.469858	-1.58822	0.112236	0.999988	0.949869	92.4966	-0.374428	0.710489	-0.527	0.598193	0.999917	none	0.223158
PLCB3	289.275	-0.844634	0.556393	-1.51805	0.129001	0.999805	0.889407	161.273	-0.989044	0.705199	-1.4025	0.160765	0.999803	0.793808	292.759	-0.746147	0.560319	-1.33165	0.182977	0.999988	0.737604	188.704	-0.536586	0.679348	-0.789854	0.429613	0.999917	none	0.366923
SKA1	118.674	-0.712328	0.35907	-1.98382	0.0472764	0.999805	1.32536	64.0271	0.315089	0.440719	0.714943	0.474644	0.999803	0.323632	116.19	-0.739132	0.392049	-1.88531	0.0593885	0.999988	1.2263	71.9858	0.507481	0.374577	1.35481	0.175478	0.999917	none	0.755777
NIFK	353.817	-0.622171	0.245342	-2.53594	0.0112147	0.744313	1.95021	198.392	-0.141961	0.366244	-0.387614	0.698302	0.999803	0.155957	338.473	-0.738994	0.217776	-3.39337	0.000690383	0.139125	3.16091	246.592	0.350707	0.391489	0.89583	0.370344	0.999917	none	0.431395
GUF1	192.925	-0.379143	0.384305	-0.986567	0.323855	0.999805	0.48965	189.438	-0.152474	0.297271	-0.512911	0.608014	0.999803	0.216087	171.963	-0.737924	0.452955	-1.62913	0.103285	0.999988	0.985964	218.782	0.14729	0.290821	0.506464	0.612531	0.999917	none	0.212872
ATPAF2	105.205	-0.227451	0.381976	-0.59546	0.551536	0.999805	0.258426	75.9044	0.427047	0.379038	1.12666	0.259886	0.999803	0.585217	89.4207	-0.737396	0.468074	-1.57538	0.115168	0.999988	0.938668	62.5347	-0.213965	0.415113	-0.515438	0.606247	0.999917	none	0.21735
COA8	66.7585	-0.281755	0.343528	-0.820179	0.412114	0.999805	0.384983	57.8675	0.497199	0.510435	0.974069	0.330022	0.999803	0.481457	57.8403	-0.736922	0.451881	-1.63079	0.102935	0.999988	0.987438	53.9463	0.221573	0.45579	0.486131	0.626875	0.999917	none	0.202819
FAM72A	67.9215	-0.796245	0.546301	-1.45752	0.144973	0.999805	0.838713	83.4121	-0.162867	0.409102	-0.398109	0.69055	0.999803	0.160805	68.4189	-0.734756	0.443395	-1.65711	0.0974963	0.999988	1.01101	106.163	0.390142	0.384068	1.01581	0.309718	0.999917	none	0.509033
ZFAND3	169.779	-0.421676	0.363846	-1.15894	0.24648	0.999805	0.608218	157.801	0.0369616	0.307085	0.120363	0.904196	0.999803	0.0437376	153.343	-0.734568	0.440842	-1.66629	0.0956565	0.999988	1.01929	171.568	0.164242	0.28356	0.579214	0.562445	0.999917	none	0.24992
DPH1	51.7606	-0.694001	0.374442	-1.85343	0.0638213	0.999805	1.19503	54.6735	-0.19205	0.447756	-0.428917	0.667983	0.999803	0.175234	50.494	-0.733135	0.451586	-1.62347	0.10449	0.999988	0.980927	56.829	-0.19492	0.479178	-0.40678	0.684169	0.999917	none	0.164836
SDCCAG8	76.8274	-0.398213	0.386762	-1.02961	0.303195	0.999805	0.518278	52.6902	-0.245317	0.425227	-0.576909	0.564001	0.999803	0.24872	69.0627	-0.733052	0.412161	-1.77856	0.0753123	0.999988	1.12313	64.0387	0.20893	0.44589	0.46857	0.639377	0.999917	none	0.194243
R3HCC1L	123.868	-0.418718	0.656285	-0.638013	0.523466	0.999805	0.281112	91.9146	0.589827	0.681655	0.865286	0.386882	0.999803	0.412422	111.951	-0.732359	0.584421	-1.25314	0.210156	0.999988	0.677458	81.7039	0.192412	0.60327	0.318948	0.749766	0.999917	none	0.125074
ORC4	206.218	-0.677699	0.296091	-2.28882	0.0220899	0.999805	1.65581	144.868	0.591021	0.430749	1.37208	0.17004	0.999803	0.769449	200.353	-0.731727	0.292594	-2.50083	0.0123903	0.6413	1.90692	157.643	0.693374	0.418499	1.65681	0.0975579	0.999917	none	1.01074
TRIQK	277.013	-0.0540432	0.352877	-0.15315	0.87828	0.999805	0.0563672	228.181	0.472078	0.34565	1.36577	0.172012	0.999803	0.764441	223.312	-0.730318	0.43191	-1.6909	0.0908554	0.999988	1.04165	225.265	0.342025	0.381128	0.897402	0.369504	0.999917	none	0.432381
ARNT	220.503	-0.459785	0.552958	-0.8315	0.405691	0.999805	0.391805	123.903	0.54526	0.612015	0.890926	0.372969	0.999803	0.428327	201.96	-0.729834	0.362863	-2.01132	0.0442916	0.999988	1.35368	124.555	0.461786	0.68396	0.675165	0.499571	0.999917	none	0.301403
MND1	63.7617	-0.291927	0.358002	-0.815435	0.414823	0.999805	0.382137	64.9537	-0.358877	0.353371	-1.01558	0.30983	0.999803	0.508877	55.554	-0.729576	0.422173	-1.72814	0.0839625	0.999988	1.07591	63.3256	-0.580721	0.366892	-1.58281	0.113465	0.999917	none	0.94514
ZNF580	92.0117	-0.405924	0.638076	-0.636168	0.524667	0.999805	0.280116	148.167	0.0332261	0.272741	0.121823	0.903039	0.999803	0.0442933	82.9102	-0.72925	0.642893	-1.13433	0.256658	0.999988	0.590645	148.094	-0.0846858	0.377116	-0.224562	0.82232	0.999917	none	0.084959
HSD17B12	121.025	-0.535655	0.467453	-1.1459	0.251836	0.999805	0.598881	98.4581	-0.0855119	0.463153	-0.18463	0.853519	0.999803	0.0687867	113.5	-0.726038	0.545479	-1.33101	0.183185	0.999988	0.737109	94.1298	-0.352106	0.381202	-0.923672	0.355657	0.999917	none	0.448969
HPCAL1	931.911	-0.671915	0.480444	-1.39853	0.161954	0.999805	0.790608	676.423	-0.602092	0.283717	-2.12216	0.0338245	0.999803	1.47077	906.906	-0.725078	0.465991	-1.55599	0.11971	0.999988	0.92187	823.595	-0.0887669	0.265483	-0.334359	0.738108	0.999917	none	0.13188
PPA1	154.077	0.257392	0.420227	0.612508	0.540201	0.999805	0.267444	132.081	0.155212	0.300788	0.516017	0.605843	0.999803	0.21764	111.509	-0.723031	0.38889	-1.85922	0.0629963	0.999988	1.20069	109.527	-0.536136	0.455899	-1.176	0.239596	0.999917	none	0.62052
MAT2B	449.976	-0.230991	0.333796	-0.692011	0.48893	0.999805	0.310753	267.881	0.340991	0.283104	1.20447	0.228407	0.999803	0.641291	385.29	-0.719304	0.318037	-2.2617	0.0237161	0.812737	1.62496	281.667	0.364419	0.229178	1.59011	0.11181	0.999917	none	0.95152
PLXND1	68.0469	-0.8592	0.453512	-1.89455	0.0581525	0.999805	1.23543	80.2696	0.283251	0.488069	0.58035	0.561678	0.999803	0.250512	69.5221	-0.718982	0.451023	-1.59411	0.110911	0.999988	0.955027	92.3057	0.536011	0.482799	1.11022	0.266906	0.999917	none	0.573642
FASTKD3	215.688	-0.157649	0.407098	-0.387251	0.698571	0.999805	0.15579	133.195	-0.47023	0.502371	-0.936021	0.349262	0.999803	0.456849	180.146	-0.718919	0.468424	-1.53476	0.124842	0.999988	0.903639	143.315	-0.3524	0.394335	-0.893657	0.371506	0.999917	none	0.430035
AHCY	138.849	-0.45386	0.434279	-1.04509	0.295982	0.999805	0.528735	126.915	-0.0592348	0.359229	-0.164894	0.869027	0.999803	0.0609666	127.352	-0.717862	0.470345	-1.52625	0.126949	0.999988	0.896372	126.325	-0.192134	0.422253	-0.45502	0.649095	0.999917	none	0.187692
CTCF	390.388	-0.761634	0.351504	-2.16679	0.0302512	0.999805	1.51926	348.157	-0.167032	0.388708	-0.42971	0.667406	0.999803	0.17561	389.317	-0.717052	0.358579	-1.9997	0.0455322	0.999988	1.34168	412.247	0.203543	0.283137	0.718885	0.472212	0.999917	none	0.325863
CERS2	1624.16	-0.676066	0.268411	-2.51877	0.0117766	0.757249	1.92898	1666.52	-0.330351	0.24162	-1.36723	0.171552	0.999803	0.765604	1585.07	-0.716873	0.275144	-2.60544	0.00917555	0.555161	2.03737	1900.4	-0.0495102	0.312527	-0.158419	0.874127	0.999917	none	0.0584256
TMEM131L	342.354	-0.726869	0.379365	-1.91601	0.0553634	0.999805	1.25678	541.418	-0.130737	0.332333	-0.393391	0.694031	0.999803	0.158621	338.596	-0.716126	0.29112	-2.4599	0.0138975	0.686993	1.85706	545.397	-0.23194	0.314604	-0.737243	0.460975	0.999917	none	0.336323
ADA	62.8945	-0.0704678	0.421014	-0.167376	0.867074	0.999805	0.0619438	59.1476	0.0224885	0.376281	0.0597652	0.952343	0.999803	0.0212068	50.9814	-0.715636	0.541353	-1.32194	0.186188	0.999988	0.730048	55.2261	-0.308018	0.400652	-0.768792	0.442017	0.999917	none	0.354561
ACAD11	185.302	-0.195999	0.348033	-0.563161	0.573325	0.999805	0.241599	130.728	-0.714665	0.26661	-2.68056	0.0073498	0.999803	2.13372	156.733	-0.714178	0.292594	-2.44085	0.0146529	0.69075	1.83408	137.441	-0.671941	0.337999	-1.98799	0.0468123	0.999917	none	1.32964
RPL36A-HNRNPH2	855.238	-0.489861	0.268539	-1.82417	0.0681259	0.999805	1.16669	202.469	1.44039	3.02931	0.475484	0.634442	0.999803	0.197608	794.67	-0.709302	0.290142	-2.44468	0.0144982	0.69075	1.83869	343.314	2.33722	2.0528	1.13856	0.254888	0.999917	none	0.59365
GGA1	338.944	-0.740704	0.285862	-2.59112	0.00956632	0.683286	2.01926	282.368	-0.117418	0.246669	-0.476012	0.634066	0.999803	0.197866	337.318	-0.707298	0.296671	-2.38412	0.01712	0.718146	1.7665	281.535	-0.248573	0.389182	-0.638706	0.523014	0.999917	none	0.281486
CXXC5	147.053	-0.897155	0.518329	-1.73086	0.0834766	0.999805	1.07844	169.165	0.13731	0.348578	0.393914	0.693645	0.999803	0.158863	152.026	-0.705398	0.622985	-1.13229	0.257513	0.999988	0.5892	183.728	0.246486	0.244829	1.00677	0.314047	0.999917	none	0.503005
THBS2	190.606	-0.455784	2.37428	-0.191967	0.847768	0.999805	0.071723	355.226	-0.44953	0.377834	-1.18976	0.234143	0.999803	0.630519	175.484	-0.705325	2.39587	-0.294391	0.768459	0.999988	0.114379	337.966	-0.776382	1.85054	-0.419544	0.674819	0.999917	none	0.170813
TRPC1	256.517	-0.131532	0.283927	-0.463259	0.643179	0.999805	0.191668	153.642	0.195965	0.350619	0.558912	0.576222	0.999803	0.23941	213.403	-0.704743	0.290532	-2.4257	0.0152788	0.69075	1.81591	161.757	0.22516	0.384149	0.586126	0.557791	0.999917	none	0.253529
TMEM14C	182.382	-0.243614	0.56396	-0.43197	0.665764	0.999805	0.17668	144.79	0.382439	0.306957	1.2459	0.2128	0.999803	0.672029	157.302	-0.704669	0.5698	-1.23669	0.2162	0.999988	0.665143	142.653	0.237176	0.312597	0.758728	0.448015	0.999917	none	0.348707
ALG13	330.044	-0.330011	0.289029	-1.14179	0.253541	0.999805	0.595952	239.96	-0.178792	0.217995	-0.820163	0.412123	0.999803	0.384973	292.584	-0.703484	0.286064	-2.45918	0.0139254	0.686993	1.85619	277.821	0.127393	0.200273	0.636097	0.524713	0.999917	none	0.280078
FAM3C	191.222	-0.722263	0.351643	-2.05396	0.0399792	0.999805	1.39817	58.1081	0.591087	0.912355	0.64787	0.517069	0.999803	0.286451	189.536	-0.702029	0.411256	-1.70704	0.0878152	0.999988	1.05643	71.6801	0.979912	0.566946	1.7284	0.0839158	0.999917	none	1.07616
ZNF621	72.9916	-0.397807	0.510216	-0.779683	0.435578	0.999805	0.360935	65.9886	0.444652	0.402273	1.10535	0.269008	0.999803	0.570235	66.1614	-0.701536	0.446248	-1.57208	0.115933	0.999988	0.935794	70.7717	0.516188	0.343175	1.50416	0.132541	0.999917	none	0.877649
SLC39A11	112.371	-0.136004	0.328175	-0.414427	0.678562	0.999805	0.168411	123.459	0.350677	0.386351	0.907664	0.364056	0.999803	0.438832	93.6929	-0.701479	0.341945	-2.05144	0.0402244	0.999988	1.39551	96.8263	-0.483724	0.497282	-0.972735	0.330685	0.999917	none	0.480586
ZNF322	107.612	-0.132881	0.593967	-0.223717	0.822977	0.999805	0.0846122	80.774	1.2966	1.65702	0.782491	0.433926	0.999803	0.362584	89.5827	-0.699565	0.639936	-1.09318	0.274315	0.999988	0.561751	111.463	1.84161	1.63402	1.12704	0.259725	0.999917	none	0.585486
RTN1	309.888	0.151667	0.571433	0.265414	0.79069	0.999805	0.101994	425.62	-0.252437	0.363161	-0.695111	0.486986	0.999803	0.312484	234.064	-0.699323	0.679423	-1.02929	0.303344	0.999988	0.518065	534.396	0.286158	0.299624	0.955056	0.339549	0.999917	none	0.469097
PPP1CA	128.007	-0.850292	0.395723	-2.1487	0.0316579	0.999805	1.49952	54.5623	0.226445	0.554651	0.408265	0.683079	0.999803	0.165529	131.232	-0.696802	0.361866	-1.92558	0.0541567	0.999988	1.26635	75.175	0.895929	0.466588	1.92017	0.0548363	0.999917	none	1.26093
SRPK1	578.525	-0.370807	0.210107	-1.76485	0.0775898	0.999805	1.1102	345.071	0.526179	0.319113	1.64888	0.0991718	0.999803	1.00361	520.463	-0.696572	0.267959	-2.59955	0.00933458	0.5599	2.02991	343.288	0.414371	0.317268	1.30606	0.191533	0.999917	none	0.717757
ANAPC1	330.522	-0.252923	0.507698	-0.498175	0.618361	0.999805	0.208758	230.082	-0.582005	0.349914	-1.66328	0.0962567	0.999803	1.01657	286.452	-0.696323	0.669124	-1.04065	0.298038	0.999988	0.525728	275.104	-0.128588	0.267496	-0.48071	0.630723	0.999917	none	0.200161
USE1	97.4023	-0.483784	0.286461	-1.68883	0.0912523	0.999805	1.03976	63.5209	0.0327734	0.375587	0.0872593	0.930465	0.999803	0.0312998	90.4427	-0.695349	0.375089	-1.85382	0.0637644	0.999988	1.19542	57.3243	-0.407328	0.408737	-0.996552	0.318982	0.999917	none	0.496234
RIOK3	158.29	-1.04323	0.358171	-2.91266	0.0035836	0.442669	2.44568	146.236	-0.312087	0.354463	-0.88045	0.378615	0.999803	0.421802	170.269	-0.695235	0.290953	-2.38951	0.016871	0.714472	1.77286	160.504	-0.141593	0.290854	-0.486818	0.626388	0.999917	none	0.203157
MTIF2	105.344	-0.864806	0.503036	-1.71917	0.0855827	0.999805	1.06761	174.169	-0.565261	0.702192	-0.804996	0.420822	0.999803	0.375901	108.475	-0.695213	0.474599	-1.46484	0.142963	0.999988	0.844775	167.572	-0.867178	0.625722	-1.38588	0.165783	0.999917	none	0.780461
BCKDHB	98.5725	0.0759287	0.32709	0.232134	0.816434	0.999805	0.088079	70.5399	0.356198	0.48466	0.734944	0.462374	0.999803	0.335007	76.7449	-0.69494	0.363882	-1.90979	0.0561598	0.999988	1.25057	61.3826	-0.135523	0.530111	-0.25565	0.798221	0.999917	none	0.0978767
TBC1D32	59.0409	-0.279128	0.538469	-0.518374	0.604198	0.999805	0.218821	78.9524	0.502475	0.456387	1.10098	0.270904	0.999803	0.567185	51.3964	-0.694205	0.468892	-1.48052	0.138734	0.999988	0.857817	78.6523	0.398651	0.464469	0.858294	0.39073	0.999917	none	0.408123
FAM32A	126.159	-0.715537	0.411617	-1.73835	0.0821484	0.999805	1.0854	110.807	0.219002	0.390797	0.5604	0.575207	0.999803	0.240176	125.007	-0.694001	0.459379	-1.51074	0.130855	0.999988	0.883208	109.528	0.0758854	0.385041	0.197084	0.843762	0.999917	none	0.0737801
MTA2	508.65	-0.485358	0.299665	-1.61967	0.105303	0.999805	0.977557	356.05	0.0881674	0.226724	0.388875	0.697369	0.999803	0.156537	474.034	-0.693432	0.331306	-2.09303	0.0363469	0.976098	1.43953	468.748	0.684966	0.351895	1.94651	0.0515939	0.999917	none	1.2874
XPO6	964.89	-0.390043	0.349248	-1.11681	0.264077	0.999805	0.57827	348.349	0.0927569	0.565709	0.163966	0.869758	0.999803	0.0606016	873.712	-0.69323	0.337326	-2.05507	0.0398718	0.999988	1.39933	450.564	0.646272	0.921248	0.701518	0.48298	0.999917	none	0.316071
ZNF687	214.117	-0.482388	0.351783	-1.37127	0.170292	0.999805	0.768805	260.197	0.14383	0.300863	0.47806	0.632608	0.999803	0.198866	199.204	-0.69092	0.354203	-1.95063	0.0511012	0.999988	1.29157	229.665	-0.348411	0.331331	-1.05155	0.293007	0.999917	none	0.533122
NUCB1	206.031	-0.966247	0.749564	-1.28908	0.19737	0.999805	0.704718	168.211	0.643924	1.32548	0.485804	0.627106	0.999803	0.202659	217.949	-0.687282	0.309498	-2.22064	0.0263756	0.857107	1.5788	145.598	0.179765	1.57567	0.114088	0.909168	0.999917	none	0.0413559
EIF4A1	4231.83	-0.702163	0.289467	-2.42571	0.0152785	0.875055	1.81592	2354.92	0.331049	0.25695	1.28838	0.197615	0.999803	0.704179	4193.32	-0.686746	0.288434	-2.38095	0.0172683	0.719661	1.76275	2840.34	0.691796	0.214314	3.22795	0.00124681	0.2133	none	2.9042
VPS72	127.607	-1.28634	0.783885	-1.64098	0.100802	0.999805	0.99653	78.3262	0.551461	0.750793	0.734504	0.462641	0.999803	0.334756	145.193	-0.682218	0.547954	-1.24503	0.213122	0.999988	0.671371	89.732	0.771884	0.74459	1.03666	0.299896	0.999917	none	0.523029
DTD1	449.502	-0.217365	0.198559	-1.09471	0.273642	0.999805	0.562817	347.589	0.251568	0.212541	1.18362	0.236562	0.999803	0.626055	387.355	-0.680443	0.171285	-3.97258	7.1097e-05	0.0260743	4.14815	343.947	0.112685	0.251208	0.448573	0.65374	0.999917	none	0.184595
BABAM2	193.812	0.144237	0.269584	0.535036	0.592625	0.999805	0.22722	86.25	0.139802	0.380069	0.367831	0.712999	0.999803	0.146911	147.532	-0.675236	0.304937	-2.21434	0.0268052	0.8645	1.57178	112.441	0.707139	0.329145	2.14841	0.031681	0.999917	none	1.4992
GTPBP10	232.459	-0.444646	0.252284	-1.76248	0.0779883	0.999805	1.10797	145.108	0.214708	0.276536	0.776418	0.437502	0.999803	0.35902	214.935	-0.673082	0.299752	-2.24547	0.0247382	0.831255	1.60663	162.276	0.400195	0.283179	1.41322	0.15759	0.999917	none	0.802471
DCN	68.3677	-0.100148	0.505704	-0.198036	0.843017	0.999805	0.0741637	380.878	-0.00693718	0.258081	-0.0268798	0.978556	0.999803	0.0094145	56.8853	-0.672516	0.473323	-1.42084	0.155364	0.999988	0.80865	409.891	0.0861534	0.259343	0.332199	0.739739	0.999917	none	0.130921
ELMO3	105.225	-0.0627207	0.321712	-0.194959	0.845425	0.999805	0.0729249	173.541	0.0334638	0.324273	0.103196	0.917807	0.999803	0.0372486	86.2913	-0.671495	1.61113	-0.416785	0.676836	0.999988	0.169517	164.963	-0.238577	0.312256	-0.764042	0.444842	0.999917	none	0.351794
SMAD7	163.92	-0.84567	0.389305	-2.17225	0.0298365	0.999805	1.52525	81.1421	0.000179255	0.762652	0.000235042	0.999812	0.99993	8.14537e-05	169.284	-0.670159	0.244774	-2.73787	0.00618386	0.481276	2.20874	109.417	0.672114	0.802281	0.837754	0.402169	0.999917	none	0.395591
WWP2	136.416	-0.0871753	0.643804	-0.135407	0.89229	0.999805	0.0494938	104.605	-1.03299	0.595318	-1.73519	0.082707	0.999803	1.08246	113.168	-0.669434	0.443816	-1.50836	0.131462	0.999988	0.881198	126.274	-0.459073	0.612773	-0.749173	0.453753	0.999917	none	0.343181
BTF3L4P2	72.0405	-0.679429	0.367235	-1.85012	0.0642961	0.999805	1.19182	51.7911	1.14191	0.465045	2.45548	0.0140695	0.999803	1.85172	71.3503	-0.668532	0.380637	-1.75635	0.0790288	0.999988	1.10221	54.6138	1.16907	0.457961	2.55278	0.0106867	0.682583	none	1.97116
TEAD1	667.618	-1.05499	0.329729	-3.19956	0.00137637	0.242276	2.86126	200.922	-0.404828	0.387494	-1.04473	0.296146	0.999803	0.528494	724.259	-0.668457	0.378488	-1.76613	0.0773746	0.999988	1.1114	218.643	-0.254674	0.535913	-0.475215	0.634634	0.999917	none	0.197477
FOXA2	126.966	-0.436951	0.409539	-1.06693	0.286003	0.999805	0.54363	76.0358	1.18132	3.72781	0.316894	0.751324	0.999803	0.124173	117.732	-0.666646	1.73722	-0.383742	0.70117	0.999988	0.154177	60.6807	0.588679	3.72817	0.157901			none	#NUM!
WDR61	255.411	-0.715563	0.27687	-2.58447	0.00975291	0.683286	2.01087	211.239	0.0122583	0.296004	0.0414126	0.966967	0.999803	0.0145883	255.41	-0.666565	0.271813	-2.45229	0.0141948	0.69075	1.84787	220.649	0.0200891	0.249689	0.0804564	0.935874	0.999917	none	0.0287825
CUEDC1	119.828	-0.848303	0.38772	-2.18792	0.0286751	0.999805	1.5425	104.607	0.682711	0.349515	1.95331	0.0507831	0.999803	1.29428	124.042	-0.665975	0.272334	-2.44543	0.0144679	0.69075	1.8396	101.99	0.526351	0.346092	1.52084	0.1283	0.999917	none	0.891772
PITX1	328.898	-0.407434	0.356458	-1.14301	0.253036	0.999805	0.596818	221.765	0.0323003	0.258863	0.124778	0.9007	0.999803	0.0454201	301.951	-0.665071	0.331018	-2.00917	0.0445195	0.999988	1.35145	257.671	0.332914	0.25662	1.2973	0.194527	0.999917	none	0.71102
AHSA1	829.37	-0.738684	0.246207	-3.00026	0.00269753	0.368802	2.56903	592.363	-0.396051	0.20381	-1.94324	0.0519876	0.999803	1.2841	834.156	-0.664895	0.274657	-2.42082	0.0154856	0.692591	1.81007	758.058	0.218065	0.197526	1.10398	0.2696	0.999917	none	0.569281
GMPPA	294.411	0.183447	0.270125	0.679121	0.497061	0.999805	0.30359	230.221	0.462549	0.390771	1.18368	0.236538	0.999803	0.626099	221.743	-0.664569	0.330443	-2.01115	0.04431	0.999988	1.3535	214.392	0.169756	0.305348	0.555942	0.57825	0.999917	none	0.237884
LCOR	328	-0.295413	0.240896	-1.22631	0.220082	0.999805	0.657416	272.706	-0.211617	0.210104	-1.0072	0.313838	0.999803	0.503295	291.034	-0.663253	1.46278	-0.453418	0.650248	0.999988	0.186921	206.747	-1.4857	2.34609	-0.633268			none	#NUM!
MRC2	188.81	-0.0292702	0.611294	-0.0478823	0.96181	0.999805	0.0169107	211.191	-0.356451	1.18886	-0.299827	0.764309	0.999803	0.116731	153.412	-0.662835	0.683259	-0.970108	0.331993	0.999988	0.478871	196.941	-0.748586	0.699757	-1.06978	0.284719	0.999917	none	0.545584
ARHGEF17	255.999	-0.437195	0.575516	-0.759657	0.44746	0.999805	0.349246	213.341	-0.293871	0.405445	-0.72481	0.468569	0.999803	0.329227	237.254	-0.6589	0.424793	-1.55111	0.120876	0.999988	0.917661	240.129	-0.0577281	0.371384	-0.15544	0.876474	0.999917	none	0.0572609
ZNF761	150.177	-0.163707	0.583857	-0.280389	0.779179	0.999805	0.108363	303.075	-0.203885	0.609504	-0.33451	0.737995	0.999803	0.131947	127.843	-0.658303	0.550834	-1.1951	0.232046	0.999988	0.634425	369.536	0.252645	0.362537	0.69688	0.485878	0.999917	none	0.313473
SENP3	539.529	-0.216572	0.356784	-0.607011	0.543844	0.999805	0.264526	298.455	0.271663	0.332098	0.818021	0.413345	0.999803	0.383687	467.378	-0.657165	0.430352	-1.52704	0.126751	0.999988	0.897048	302.612	0.198749	0.410612	0.484032	0.628363	0.999917	none	0.201789
TRAF3	318.935	-0.0069848	0.38684	-0.0180561	0.985594	0.999805	0.0063019	196.574	0.191664	1.07653	0.178039	0.858692	0.999803	0.0661624	257.658	-0.656967	0.448929	-1.46341	0.143355	0.999988	0.843587	196.63	0.0838659	1.06502	0.0787458	0.937235	0.999917	none	0.0281516
GCLC	215.491	-0.910523	0.230059	-3.95777	7.56514e-05	0.0355108	4.12118	79.9282	0.0390465	0.402845	0.0969269	0.922784	0.999803	0.0348997	226.539	-0.656452	0.213255	-3.07825	0.00208219	0.284798	2.68148	91.4374	0.29163	0.345571	0.843908	0.398721	0.999917	none	0.399331
SMARCD2	208.26	-1.58596	0.423567	-3.7443	0.000180895	0.0670359	3.74257	188.28	0.128599	0.389876	0.329845	0.741517	0.999803	0.129879	252.208	-0.654011	0.428773	-1.52531	0.127183	0.999988	0.895571	205.865	0.257994	0.40487	0.637228	0.523977	0.999917	none	0.280688
HIKESHI	110.333	-0.633109	0.3933	-1.60974	0.107456	0.999805	0.968771	91.4792	-0.737589	0.393455	-1.87465	0.0608412	0.999803	1.2158	108.282	-0.653849	0.405355	-1.61303	0.106739	0.999988	0.971679	112.397	-0.1703	0.328991	-0.517645	0.604706	0.999917	none	0.218456
PRXL2B	114.836	0.504077	0.410856	1.2269	0.219862	0.999805	0.657851	86.9081	0.175537	0.61189	0.286877	0.774207	0.999803	0.111143	76.5572	-0.65348	0.400375	-1.63217	0.102644	0.999988	0.988666	89.3242	0.140218	0.598784	0.234172	0.814852	0.999917	none	0.0889214
PRR13	419.597	-0.32872	0.248733	-1.32158	0.186309	0.999805	0.729766	294.404	-0.0323126	0.217743	-0.148398	0.882029	0.999803	0.0545171	376.755	-0.651566	0.341608	-1.90735	0.056475	0.999988	1.24814	294.952	-0.146012	0.275138	-0.530687	0.595636	0.999917	none	0.225019
NPIPA7	117.109	-0.603329	0.297059	-2.03101	0.0422543	0.999805	1.37413	108.033	-0.163662	0.380563	-0.430052	0.667158	0.999803	0.175771	113.984	-0.650579	0.40362	-1.61186	0.106993	0.999988	0.970646	113.791	-0.125752	0.371635	-0.338374	0.735081	0.999917	none	0.133665
CEP350	100.675	-0.0598453	0.533358	-0.112205	0.910661	0.999805	0.0406433	80.7072	0.149964	0.428943	0.349613	0.726629	0.999803	0.138687	83.0238	-0.644901	0.455135	-1.41694	0.156499	0.999988	0.805487	79.6289	0.001776	0.413683	0.00429314	0.996575	0.999917	none	0.0014902
FAM106A	228.671	-0.451714	0.284517	-1.58765	0.112365	0.999805	0.94937	127.479	-0.0554279	0.34111	-0.162493	0.870918	0.999803	0.0600228	213.735	-0.644161	0.354196	-1.81866	0.068964	0.999988	1.16138	119.527	-0.369809	0.299317	-1.23551	0.21664	0.999917	none	0.664262
SLC52A2	367.284	0.0202852	0.445512	0.0455324	0.963683	0.999805	0.0160658	363.463	0.11425	0.395824	0.288638	0.772859	0.999803	0.1119	295.083	-0.643536	0.460705	-1.39685	0.162458	0.999988	0.789258	378.857	0.117102	0.328916	0.356025	0.721822	0.999917	none	0.14157
CARD10	334.196	-0.260604	0.202459	-1.28719	0.198027	0.999805	0.703275	191.883	0.00738239	0.389304	0.018963	0.984871	0.999803	0.00662083	295.045	-0.642316	0.33476	-1.91874	0.0550175	0.999988	1.2595	191.057	-0.13251	0.380908	-0.347879	0.727931	0.999917	none	0.13791
SORD2P	63.763	-0.739087	0.490796	-1.5059	0.132094	0.999805	0.879117	68.2455	0.274205	0.465617	0.588906	0.555924	0.999803	0.254984	64.6366	-0.641721	0.486306	-1.31958	0.186975	0.999988	0.728217	56.8266	-0.386962	0.450458	-0.859041	0.390318	0.999917	none	0.408582
HOXC10	231.153	-0.0438879	0.341904	-0.128363	0.897861	0.999805	0.0467907	127.529	0.393925	0.364337	1.08121	0.279603	0.999803	0.553458	190.283	-0.641551	0.339308	-1.89077	0.0586556	0.999988	1.23169	139.389	0.511755	0.326379	1.56798	0.116886	0.999917	none	0.932238
TMEM39A	229.708	-1.18397	0.362968	-3.26191	0.00110665	0.223008	2.95599	200.72	0.0471821	0.383983	0.122875	0.902206	0.999803	0.0446944	257.954	-0.641393	0.359707	-1.7831	0.0745703	0.999988	1.12743	226.587	0.268894	0.370392	0.725973	0.467855	0.999917	none	0.329889
MITF	182.753	-0.553873	0.356573	-1.55332	0.120347	0.999805	0.919566	68.6057	-1.0649	1.61705	-0.658544	0.510189	0.999803	0.292269	175.876	-0.640812	0.490307	-1.30696	0.191226	0.999988	0.718453	102.206	0.148863	0.511533	0.291014	0.771041	0.999917	none	0.112923
ZNF768	402.689	0.330643	0.213605	1.54792	0.121642	0.999805	0.914915	487.301	-0.436159	0.376192	-1.15941	0.24629	0.999803	0.608553	288.871	-0.63864	0.437169	-1.46086	0.144055	0.999988	0.841472	561.276	-0.117089	0.263194	-0.444878	0.656408	0.999917	none	0.182826
CAPN1	179.748	-0.560169	0.522707	-1.07167	0.283868	0.999805	0.546883	142.744	0.363523	0.572315	0.63518	0.525311	0.999803	0.279583	173.575	-0.638407	0.420168	-1.51941	0.12866	0.999988	0.890557	143.376	0.274766	0.594576	0.462121	0.643995	0.999917	none	0.191118
DOLPP1	53.615	-1.16506	0.480186	-2.42627	0.0152549	0.875055	1.81659	68.365	-0.207461	0.394392	-0.526026	0.59887	0.999803	0.222667	60.2284	-0.638366	0.444542	-1.43601	0.151	0.999988	0.821024	62.7917	-0.619705	0.441536	-1.40352	0.160461	0.999917	none	0.79463
ARHGAP35	395.145	-1.08513	1.37405	-0.789732	0.429684	0.999805	0.366851	93.3551	6.48097	2.44519	2.6505			#NUM!	435.698	-0.637877	1.01762	-0.626834	0.530768	0.999988	0.275095	79.8277	6.20122	1.97911	3.13334	0.00172829	0.269544	none	2.76238
INTU	97.1032	-0.494138	0.302464	-1.63371	0.10232	0.999805	0.990038	107.613	-0.385867	0.293175	-1.31617	0.188118	0.999803	0.72557	92.0856	-0.63564	0.301145	-2.11075	0.0347942	0.962111	1.45849	114.19	-0.317954	0.264357	-1.20274	0.229076	0.999917	none	0.64002
ANKS1B	109.411	-0.51656	0.304718	-1.69521	0.0900363	0.999805	1.04558	75.4744	-0.593635	0.393492	-1.50863	0.131393	0.999803	0.881429	104.658	-0.634812	0.293141	-2.16555	0.0303456	0.917495	1.5179	100.781	0.182322	0.379584	0.48032	0.631	0.999917	none	0.199971
CEP135	83.3379	0.415633	0.357524	1.16253	0.245019	0.999805	0.6108	73.3195	0.520481	0.560734	0.928214	0.353297	0.999803	0.451861	57.5925	-0.633827	0.439375	-1.44257	0.149143	0.999988	0.826398	64.964	0.0991223	0.563744	0.175829	0.860429	0.999917	none	0.0652852
ATP5F1E	99.3104	-0.396334	0.358667	-1.10502	0.269152	0.999805	0.570003	97.9318	0.293013	0.334106	0.877004	0.380485	0.999803	0.419663	91.5777	-0.633298	0.344825	-1.83658	0.0662721	0.999988	1.17867	93.2676	0.0508881	0.339306	0.149977	0.880783	0.999917	none	0.0551312
RASA1	1129.3	-0.574675	0.252423	-2.27663	0.0228081	0.999805	1.64191	651.042	-0.535872	0.316404	-1.69363	0.0903351	0.999803	1.04414	1095.72	-0.633193	0.209073	-3.02858	0.00245705	0.307067	2.60959	829.955	0.0969083	0.307028	0.315633	0.752281	0.999917	none	0.12362
CDK8	96.4099	-0.0122818	0.57284	-0.0214402	0.982895	0.999805	0.00749308	74.1668	-1.1764	0.532382	-2.2097	0.0271263	0.999803	1.56661	78.4874	-0.632414	0.571599	-1.10639	0.268556	0.999988	0.570965	67.1655	-1.98373	0.474641	-4.17943	2.92239e-05	0.0227083	down	4.53426
TFRC	414.048	-0.18468	0.418084	-0.441729	0.658685	0.999805	0.181322	607.849	0.482812	0.418879	1.15263	0.249063	0.999803	0.603691	357.922	-0.631187	0.417343	-1.5124	0.130433	0.999988	0.884611	387.172	-1.09821	0.402025	-2.73169	0.00630101	0.486928	none	2.20059
SIMC1	74.5333	0.466059	0.546102	0.853429	0.393422	0.999805	0.405142	71.3534	0.127312	0.401875	0.316795	0.751399	0.999803	0.124129	50.5136	-0.630707	0.558359	-1.12957	0.258656	0.999988	0.587277	60.1059	-0.530329	0.458052	-1.15779	0.246949	0.999917	none	0.607393
TP53RK	101.863	-0.460345	0.40803	-1.12821	0.25923	0.999805	0.586315	66.8656	-0.228747	1.63933	-0.139537	0.889026	0.999803	0.0510857	95.785	-0.629056	0.438911	-1.43322	0.151795	0.999988	0.818743	73.9594	-0.0493425	0.417602	-0.118157	0.905944	0.999917	none	0.0428989
DNAJA2	307.128	-0.819834	0.412775	-1.98615	0.0470162	0.999805	1.32775	242.478	0.5904	0.279542	2.11202	0.0346844	0.999803	1.45987	318.494	-0.628453	0.290941	-2.16007	0.0307675	0.920587	1.51191	257.894	0.645017	0.235491	2.73903	0.00616212	0.482334	none	2.21027
TTC1	178.704	-0.0288105	0.347836	-0.0828276	0.933989	0.999805	0.0296584	128.673	0.564296	0.392261	1.43857	0.150272	0.999803	0.823123	146.755	-0.628268	0.310473	-2.02358	0.0430132	0.999988	1.3664	132.607	0.53905	0.357213	1.50904	0.131288	0.999917	none	0.881776
PDK2	116.341	-0.180035	0.418535	-0.430156	0.667082	0.999805	0.175821	55.8656	-0.114049	0.554316	-0.205747	0.836989	0.999803	0.0772803	100.096	-0.627707	0.392478	-1.59934	0.109744	0.999988	0.959619	55.1611	-0.270549	0.502133	-0.538799	0.590026	0.999917	none	0.229129
CMKLR1	179.86	-0.644462	0.391491	-1.64618	0.0997277	0.999805	1.00118	58.215	-0.0381897	1.16681	-0.03273	0.97389	0.999803	0.0114901	178.366	-0.626092	0.405973	-1.5422	0.123025	0.999988	0.910008	61.0817	-0.0161245	0.570233	-0.028277	0.977441	0.999917	none	0.00990935
INTS10	81.566	-0.277577	0.433285	-0.640633	0.521761	0.999805	0.282528	109.175	0.104819	0.291921	0.359068	0.719544	0.999803	0.142942	72.5879	-0.625652	0.434491	-1.43997	0.149877	0.999988	0.824265	96.8023	-0.37261	0.341433	-1.09131	0.275136	0.999917	none	0.560452
NBPF26	173.628	-0.576397	0.380249	-1.51584	0.129559	0.999805	0.887532	169.964	0.0472849	0.244684	0.193249	0.846764	0.999803	0.0722376	169.354	-0.625184	0.345977	-1.80701	0.070761	0.999988	1.15021	170.515	-0.0590304	0.249137	-0.236939	0.812704	0.999917	none	0.0900676
ABHD6	136.53	0.0956193	0.356404	0.268289	0.788477	0.999805	0.103211	172.083	-0.0118314	0.308698	-0.0383268	0.969427	0.999803	0.0134848	107.663	-0.6245	0.382773	-1.63152	0.102782	0.999988	0.988084	183.597	0.0535435	0.354259	0.151142	0.879863	0.999917	none	0.0555847
SUCO	380.778	-0.487791	0.366292	-1.3317	0.182959	0.999805	0.737646	144.805	-0.698222	0.444166	-1.57198	0.115954	0.999803	0.935713	361.633	-0.62291	0.330124	-1.8869	0.0591741	0.999988	1.22787	224.372	0.483415	0.280528	1.72323	0.0848464	0.999917	none	1.07137
HDAC3	100.403	-0.0185619	0.377088	-0.0492244	0.96074	0.999805	0.0173939	130.619	-0.180527	0.479628	-0.37639	0.706627	0.999803	0.15081	82.6182	-0.622032	0.512066	-1.21475	0.224461	0.999988	0.648858	131.865	-0.274802	0.47206	-0.582134	0.560477	0.999917	none	0.251443
LRP12	384.321	-0.395523	0.309029	-1.27989	0.200584	0.999805	0.697703	216.963	0.173503	0.391227	0.443485	0.657415	0.999803	0.18216	355.391	-0.62034	0.299358	-2.07223	0.0382437	0.987717	1.41744	160.292	-0.9741	0.754093	-1.29175	0.196444	0.999917	none	0.706762
NOL10	57.499	-0.680409	0.939969	-0.723863	0.46915	0.999805	0.328689	61.5055	-0.88203	0.952227	-0.926281	0.3543	0.999803	0.450629	57.6242	-0.620277	1.84858	-0.335543	0.737215	0.999988	0.132406	89.5236	0.209199	0.653522	0.32011	0.748885	0.999917	none	0.125585
NBPF8	122.752	0.075765	1.81349	0.0417787	0.966675	0.999805	0.0147194	166.178	-2.76272	2.68727	-1.02808	0.303912	0.999803	0.517252	97.2489	-0.61959	2.79385	-0.22177			#NUM!	201.267	-1.57657	1.77666	-0.887381	0.374874	0.999917	none	0.426115
GPC1	311.588	-0.605735	0.368706	-1.64287	0.10041	0.999805	0.998221	188.783	-0.315283	0.221234	-1.42511	0.154125	0.999803	0.812127	306.645	-0.617713	0.381276	-1.62012	0.105206	0.999988	0.97796	195.199	-0.342673	0.293984	-1.16562	0.243769	0.999917	none	0.613022
PINX1	158.171	-0.0187709	0.454616	-0.0412895	0.967065	0.999805	0.0145443	120.741	0.0979544	0.473911	0.206694	0.836249	0.999803	0.0776644	129.857	-0.61699	0.449725	-1.37193	0.170087	0.999988	0.76933	121.562	0.00285432	0.474755	0.0060122	0.995203	0.999917	none	0.00208833
SLC35G2	118.483	-0.4167	0.39588	-1.05259	0.292527	0.999805	0.533834	63.9674	-0.400574	0.382	-1.04862	0.294352	0.999803	0.531132	110.148	-0.6166	0.397645	-1.55063	0.12099	0.999988	0.917249	79.0037	0.120294	0.365549	0.329076	0.742098	0.999917	none	0.129539
NBR2	61.4546	-0.369372	0.376117	-0.982066	0.326067	0.999805	0.486693	76.9699	0.0238725	0.36664	0.0651114	0.948085	0.999803	0.0231526	56.4471	-0.614813	0.394603	-1.55806	0.11922	0.999988	0.923651	77.6569	-0.0609096	0.353969	-0.172076	0.863378	0.999917	none	0.0637991
SH3TC1	353.469	-0.193949	0.486958	-0.398288	0.690418	0.999805	0.160888	290.215	0.393056	0.447749	0.877848	0.380026	0.999803	0.420186	307.026	-0.614675	0.37779	-1.62703	0.103731	0.999988	0.984091	238.637	-0.274083	0.474799	-0.577262	0.563763	0.999917	none	0.248904
WASHC5	231.519	1.85886	1.28508	1.44649	0.148039	0.999805	0.829625	323.573	-0.63538	0.384015	-1.65457	0.0980117	0.999803	1.00872	81.5224	-0.61434	0.758764	-0.809658	0.418137	0.999988	0.378682	444.628	0.223895	0.332553	0.673262	0.500781	0.999917	none	0.300352
EOGT	212.334	0.162467	0.505189	0.321596	0.747759	0.999805	0.126239	205.767	-0.977273	0.557646	-1.7525	0.0796887	0.999803	1.0986	163.361	-0.613163	0.389173	-1.57556	0.115128	0.999988	0.938818	279.917	-0.0428012	0.381733	-0.112124	0.910725	0.999917	none	0.0406125
ATF7IP	750.978	-0.190587	0.273245	-0.697494	0.485494	0.999805	0.313816	387.36	0.0733237	0.551263	0.13301	0.894185	0.999803	0.0485725	653.4	-0.608708	0.217245	-2.80194	0.00507957	0.446584	2.29417	533.44	0.778366	0.764661	1.01792	0.308714	0.999917	none	0.510443
CD63	1122.36	-1.36692	0.478105	-2.85904	0.00424929	0.494533	2.37168	1074.7	-0.0659222	0.308901	-0.213409	0.831008	0.999803	0.0803947	1322.41	-0.608099	0.44219	-1.3752	0.16907	0.999988	0.771934	1221.4	0.18232	0.384786	0.473821	0.635628	0.999917	none	0.196797
SMARCD3	281.882	-0.379787	0.340574	-1.11514	0.264791	0.999805	0.577096	221.595	-0.114951	0.284201	-0.404471	0.685867	0.999803	0.16376	260.442	-0.607519	0.356686	-1.70323	0.0885247	0.999988	1.05294	207.63	-0.454158	0.287044	-1.58219	0.113607	0.999917	none	0.944596
PLCD3	140.706	-0.0467316	0.321059	-0.145554	0.884273	0.999805	0.0534135	90.2246	0.355068	0.37036	0.958709	0.337705	0.999803	0.471462	117.077	-0.607197	0.405225	-1.49842	0.134024	0.999988	0.872816	92.5907	0.32007	0.343507	0.931771	0.351455	0.999917	none	0.45413
UHMK1	410.143	-0.231895	2.39498	-0.0968257			#NUM!	272.181	0.132198	3.34886	0.0394756	0.968511	0.999803	0.0138954	362.615	-0.606576	2.82627	-0.214621			#NUM!	367.073	0.779273	3.41305	0.228321	0.819396	0.999917	none	0.0865059
MYCBP	89.5127	-0.360015	0.314724	-1.14391	0.252662	0.999805	0.59746	90.1967	0.364067	0.394022	0.923977	0.355498	0.999803	0.449163	82.206	-0.604741	0.322432	-1.87556	0.0607153	0.999988	1.2167	78.3571	-0.124222	0.420158	-0.295656	0.767493	0.999917	none	0.114926
AFF2	293.538	-0.615653	0.233164	-2.64043	0.00828015	0.647784	2.08196	96.7408	0.0534601	0.58101	0.0920124	0.926688	0.999803	0.0330664	290.288	-0.604663	0.25111	-2.40796	0.0160419	0.705023	1.79474	85.5178	-0.447822	0.59809	-0.748754	0.454006	0.999917	none	0.342939
EHBP1	332.428	-0.619257	0.328107	-1.88736	0.0591115	0.999805	1.22833	319.258	0.00912351	0.313841	0.0290705	0.976808	0.999803	0.0101906	328.994	-0.604585	0.296011	-2.04244	0.0411081	0.999988	1.38607	384.249	0.400785	0.276728	1.4483	0.147533	0.999917	none	0.831111
TEP1	127.573	-0.45705	0.338668	-1.34955	0.17716	0.999805	0.751634	92.0194	-0.699936	0.420366	-1.66506	0.0959005	0.999803	1.01818	120.698	-0.603994	0.403971	-1.49514	0.134877	0.999988	0.870061	139.394	0.425557	0.503901	0.844524	0.398377	0.999917	none	0.399706
FBXO11	153.552	-0.835463	0.550294	-1.51821	0.128961	0.999805	0.889542	125.401	-0.577802	0.48048	-1.20255	0.22915	0.999803	0.63988	161.147	-0.601617	0.56104	-1.07233	0.283574	0.999988	0.547334	130.215	-0.589147	0.504034	-1.16887	0.242458	0.999917	none	0.615363
NAA16	96.213	-0.525123	0.452324	-1.16094	0.245665	0.999805	0.609657	114.805	-0.609745	0.440683	-1.38364	0.16647	0.999803	0.778665	93.1479	-0.601523	0.296253	-2.03043	0.0423125	0.999988	1.37353	122.487	-0.525771	0.503048	-1.04517	0.295945	0.999917	none	0.52879
IK	307.061	-0.598327	0.473643	-1.26325	0.206501	0.999805	0.685078	140.136	-0.0921412	0.532287	-0.173104	0.862569	0.999803	0.0642059	302.698	-0.601313	0.515107	-1.16735	0.243067	0.999988	0.614273	209.559	0.836263	0.54491	1.53468	0.124862	0.999917	none	0.903569
MXD1	130.996	-0.576077	0.534963	-1.07685	0.281545	0.999805	0.550452	101.935	0.427596	0.394682	1.08339	0.278634	0.999803	0.554966	128.416	-0.599746	0.64494	-0.929925	0.35241	0.999988	0.452952	117.467	0.682488	0.38694	1.76381	0.0777641	0.999917	none	1.10922
GBP2	110.905	-0.97012	0.757287	-1.28105	0.200177	0.999805	0.698585	284.195	-1.02008	0.559778	-1.82229	0.0684116	0.999803	1.16487	120.214	-0.598912	0.587909	-1.01871	0.308338	0.999988	0.510972	355.297	-0.332685	0.504267	-0.659739	0.509421	0.999917	none	0.292923
CHD8	1280.3	-0.795456	0.22095	-3.60016	0.00031802	0.0997663	3.49755	1120.04	-0.236678	0.282858	-0.836739	0.402739	0.999803	0.394976	1330.49	-0.596174	0.299054	-1.99354	0.0462028	0.999988	1.33533	1211.8	-0.118298	0.322726	-0.36656	0.713947	0.999917	none	0.146334
CWC25	86.1127	-0.538119	0.449706	-1.1966	0.231462	0.999805	0.63552	73.997	0.130949	0.39595	0.330722	0.740855	0.999803	0.130267	83.8876	-0.595711	0.389949	-1.52766	0.126596	0.999988	0.897579	74.464	0.0375041	0.37352	0.100407	0.920021	0.999917	none	0.0362022
GPR89A	294.413	-0.668497	0.296697	-2.25313	0.0242509	0.999805	1.61527	212.659	0.465685	0.360738	1.29092	0.196731	0.999803	0.706128	295.934	-0.593844	0.252843	-2.34866	0.018841	0.751065	1.7249	233.834	0.595939	0.391609	1.52177	0.128067	0.999917	none	0.892563
RPL17	6389.04	-0.439963	0.331087	-1.32884	0.1839	0.999805	0.735419	3500.56	-0.19707	0.129348	-1.52356	0.127618	0.999803	0.894088	6035.99	-0.592865	0.295904	-2.00358	0.0451156	0.999988	1.34567	4486.45	0.383185	0.118959	3.22116	0.00127672	0.2133	none	2.89391
YIF1A	350.153	-0.863857	0.396091	-2.18095	0.0291868	0.999805	1.53481	272.081	0.0850639	0.196412	0.433088	0.664951	0.999803	0.177211	370.947	-0.592784	0.405815	-1.46073	0.144091	0.999988	0.841364	281.864	0.0686781	0.238389	0.288093	0.773276	0.999917	none	0.111666
RIT1	64.6677	-0.568608	0.480652	-1.18299	0.236812	0.999805	0.625597	69.3545	-0.244196	0.493206	-0.495119	0.620516	0.999803	0.207247	63.5861	-0.592207	0.418576	-1.41481	0.157123	0.999988	0.803759	70.4552	-0.325168	0.338639	-0.960221	0.336944	0.999917	none	0.472442
DNAJC19	100.2	-0.325218	0.303358	-1.07206	0.283693	0.999805	0.547151	94.2229	0.622468	0.285123	2.18315	0.0290244	0.999803	1.53724	91.2666	-0.591455	0.455918	-1.29728	0.194534	0.999988	0.711006	80.6529	0.120108	0.330107	0.363847	0.715972	0.999917	none	0.145104
PRELID3B	151.471	-0.361235	0.340128	-1.06206	0.288211	0.999805	0.54029	106.405	0.0837052	0.278794	0.30024	0.763994	0.999803	0.11691	139.859	-0.590535	0.391139	-1.50978	0.131098	0.999988	0.882403	120.11	0.299776	0.263746	1.13661	0.255702	0.999917	none	0.592267
URGCP	380.557	-0.296972	0.363109	-0.817859	0.413438	0.999805	0.38359	259.8	-0.424599	0.303932	-1.39702	0.162408	0.999803	0.789393	344.186	-0.590024	0.418322	-1.41045	0.158405	0.999988	0.80023	254.122	-0.640794	0.416849	-1.53723	0.124236	0.999917	none	0.905752
ZNF266	237.141	-0.199769	0.281535	-0.709573	0.477969	0.999805	0.3206	172.676	-0.188614	0.294892	-0.639605	0.522429	0.999803	0.281973	207.81	-0.589925	0.209777	-2.81216	0.00492101	0.438653	2.30795	204.057	0.180669	0.307017	0.588466	0.55622	0.999917	none	0.254754
TCEAL8	94.1426	-0.116511	0.53984	-0.215826	0.829124	0.999805	0.0813807	77.0528	-0.209353	0.461369	-0.453764	0.649999	0.999803	0.187087	80.3154	-0.589535	0.514261	-1.14637	0.251641	0.999988	0.599219	79.3347	-0.246141	0.410501	-0.59961	0.548766	0.999917	none	0.260613
STEAP2	489.696	-0.0157118	0.239388	-0.0656331	0.94767	0.999805	0.0233429	503.959	-0.444366	0.221485	-2.0063	0.0448242	0.999803	1.34849	404.069	-0.589378	0.193221	-3.05029	0.00228624	0.295617	2.64088	571.205	-0.169715	0.230311	-0.736892	0.461188	0.999917	none	0.336122
YY1	165.598	-0.386503	0.437447	-0.883541	0.376944	0.999805	0.423723	105.488	-0.0799555	0.419895	-0.190418	0.848982	0.999803	0.0711017	154.282	-0.586993	0.421775	-1.39172	0.164007	0.999988	0.785139	130.116	0.371945	0.322294	1.15405	0.248478	0.999917	none	0.604712
SLC25A27	72.2171	0.230652	0.37061	0.622357	0.533707	0.999805	0.272697	60.1571	-0.184732	0.440214	-0.419641	0.674748	0.999803	0.170859	54.5346	-0.586987	0.445064	-1.31888	0.187208	0.999988	0.727675	64.4836	-0.108692	0.49441	-0.219841	0.825995	0.999917	none	0.0830227
LONP1	2134.73	-0.659428	0.232612	-2.83489	0.00458419	0.504385	2.33874	1245.99	-0.730429	0.65815	-1.10982	0.267076	0.999803	0.573365	2148.37	-0.5861	0.175646	-3.33683	0.000847389	0.166219	3.07192	1923.75	0.461957	0.288769	1.59975	0.109655	0.999917	none	0.959972
MRPS2	420.21	-0.849999	0.411283	-2.0667	0.0387624	0.999805	1.41159	401.307	0.322025	0.194615	1.65468	0.0979895	0.999803	1.00882	444.49	-0.586066	0.309044	-1.89638	0.0579093	0.999988	1.23725	377.196	0.0489019	0.210423	0.232398	0.816229	0.999917	none	0.0881882
PPP2R5D	416.34	-0.264384	0.465258	-0.568253	0.569863	0.999805	0.244229	194.223	-0.239816	0.252223	-0.950808	0.341702	0.999803	0.466353	373.563	-0.585682	0.426944	-1.3718	0.170126	0.999988	0.76923	246.428	0.317481	0.284913	1.11431	0.265147	0.999917	none	0.576514
RAB1B	149.463	-0.351687	0.264108	-1.3316	0.182991	0.999805	0.737571	81.8486	0.17362	0.494589	0.35104	0.725558	0.999803	0.139328	137.505	-0.585325	0.302747	-1.93338	0.0531895	0.999988	1.27417	73.4471	-0.265872	0.385967	-0.688845	0.490921	0.999917	none	0.308989
MYO9B	1129.15	-0.200498	0.240526	-0.833581	0.404517	0.999805	0.393063	814.623	0.405313	0.215125	1.88408	0.0595535	0.999803	1.22509	993.114	-0.584352	0.196559	-2.97291	0.00294991	0.329261	2.53019	931.11	0.632299	0.267252	2.36593	0.0179847	0.88852	none	1.7451
CSNK1E	2580.44	-0.171376	0.180271	-0.950656	0.341779	0.999805	0.466254	2310.92	0.308068	0.356544	0.864041	0.387565	0.999803	0.411655	2248.19	-0.583005	0.22139	-2.63338	0.00845402	0.540711	2.07294	2030.99	-0.170694	0.273939	-0.62311	0.533212	0.999917	none	0.2731
RHOQ	132.541	-0.74956	0.362389	-2.06839	0.0386037	0.999805	1.41337	68.7302	-0.330471	0.558729	-0.591469	0.554206	0.999803	0.256328	136.606	-0.580959	0.294242	-1.97443	0.0483333	0.999988	1.31575	82.4579	0.0901847	0.328159	0.27482	0.783455	0.999917	none	0.105986
SOCS4	640.205	-0.289392	0.277814	-1.04167	0.297563	0.999805	0.526421	670.88	-0.039308	0.198348	-0.198177	0.842907	0.999803	0.0742204	579.624	-0.580822	0.260898	-2.22624	0.0259979	0.857107	1.58506	771.237	0.234712	0.180134	1.30298	0.192581	0.999917	none	0.715386
RTEL1	147.737	0.0508728	0.503184	0.101102	0.91947	0.999805	0.0364626	127.815	-0.240783	0.621548	-0.387392	0.698466	0.999803	0.155855	119.121	-0.580719	0.518729	-1.1195	0.262925	0.999988	0.580168	132.426	-0.258581	0.602899	-0.428896	0.667999	0.999917	none	0.175224
NELFE	369.21	-0.358263	0.213407	-1.67878	0.0931948	0.999805	1.03061	256.187	-0.181113	0.210236	-0.861473	0.388978	0.999803	0.410075	341.528	-0.580164	0.247881	-2.3405	0.019258	0.752082	1.71539	261.846	-0.239754	0.217047	-1.10462	0.269323	0.999917	none	0.569726
SPIDR	316.367	-0.266624	0.315259	-0.84573	0.397704	0.999805	0.40044	221.556	0.140396	0.318504	0.440796	0.65936	0.999803	0.180877	284.508	-0.579853	0.234955	-2.46793	0.0135897	0.683272	1.86679	247.949	0.331154	0.306725	1.07965	0.2803	0.999917	none	0.552377
MPV17	283.715	-0.431039	0.236624	-1.82162	0.0685126	0.999805	1.16423	198.654	0.122676	0.285339	0.42993	0.667247	0.999803	0.175714	268.115	-0.579192	0.320952	-1.8046	0.0711366	0.999988	1.14791	219.49	0.279415	0.294842	0.94768	0.343293	0.999917	none	0.464336
MAGED2	874.127	-0.414596	0.301953	-1.37305	0.169737	0.999805	0.770224	512.993	0.487955	0.487514	1.0009	0.316873	0.999803	0.499115	822.386	-0.579173	0.312853	-1.85126	0.0641321	0.999988	1.19292	616.606	0.827427	0.465617	1.77705	0.0755593	0.999917	none	1.12171
PUM2	1394.53	-0.382058	0.195806	-1.9512	0.0510328	0.999805	1.29215	1179.75	-0.356769	0.195411	-1.82573	0.0678904	0.999803	1.16819	1300.31	-0.578187	0.244643	-2.36339	0.0181085	0.739772	1.74212	1402.26	0.0480708	0.148323	0.324095	0.745866	0.999917	none	0.127339
PTPN23	307.074	0.12525	0.414333	0.302293	0.762428	0.999805	0.117801	297.17	0.0891511	0.358744	0.248509	0.803741	0.999803	0.0948841	241.98	-0.577588	0.58653	-0.984755	0.324744	0.999988	0.488458	336.332	0.314879	0.355458	0.885839	0.375704	0.999917	none	0.425154
CTDSPL2	519.188	-0.468001	0.305555	-1.53164	0.12561	0.999805	0.900975	326.973	0.670665	0.53307	1.25812	0.208349	0.999803	0.681209	496.654	-0.577508	0.324018	-1.78233	0.0746946	0.999988	1.12671	335.494	0.635777	0.526803	1.20686	0.227486	0.999917	none	0.643046
C1orf52	139.111	-0.321767	0.257879	-1.24774	0.212126	0.999805	0.673407	130.618	0.115165	0.261422	0.440533	0.659551	0.999803	0.180751	127.319	-0.577299	0.294728	-1.95875	0.0501422	0.999988	1.2998	132.755	0.0488305	0.397391	0.122878	0.902204	0.999917	none	0.0446954
PRPF38A	340.752	-0.572039	0.289928	-1.97303	0.0484918	0.999805	1.31433	305.703	0.303393	0.256602	1.18235	0.237068	0.999803	0.625127	335.972	-0.576473	0.276163	-2.08744	0.0368486	0.979272	1.43358	342.035	0.484345	0.209159	2.31568	0.0205759	0.911724	none	1.68664
EIF3J	905.323	-0.473922	0.23403	-2.02505	0.0428625	0.999805	1.36792	543.307	-0.0980949	0.191361	-0.512616	0.60822	0.999803	0.215939	867.769	-0.575507	0.252219	-2.28178	0.0225024	0.801529	1.64777	707.702	0.505527	0.262843	1.92331	0.0544414	0.999917	none	1.26407
TMEM185A	116.993	-0.576406	0.456212	-1.26346	0.206423	0.999805	0.685241	151.735	-0.338338	0.328751	-1.02916	0.303404	0.999803	0.517978	115.565	-0.575253	0.534614	-1.07602	0.281921	0.999988	0.549873	157.126	-0.359382	0.318864	-1.12707	0.259713	0.999917	none	0.585506
SLC25A22	639.921	0.0296766	0.202388	0.146632	0.883422	0.999805	0.0538315	1043.55	0.0761192	0.213268	0.356919	0.721153	0.999803	0.141973	521.507	-0.575014	0.231736	-2.48134	0.013089	0.666313	1.88309	987.762	-0.205261	0.191584	-1.07139	0.283996	0.999917	none	0.546688
CHM	81.5996	-0.713847	0.347974	-2.05144	0.0402246	0.999805	1.39551	100.739	-0.693826	0.34913	-1.9873	0.0468893	0.999803	1.32893	83.5183	-0.574092	0.334479	-1.71638	0.0860925	0.999988	1.06503	128.405	-0.027279	0.362722	-0.0752064	0.940051	0.999917	none	0.0268488
KLRA1P	62.4167	-0.42137	0.470543	-0.895499	0.370521	0.999805	0.431188	73.1242	-0.349921	0.437568	-0.799695	0.423888	0.999803	0.372749	58.8661	-0.571944	0.510625	-1.12009	0.262676	0.999988	0.580579	79.9392	-0.195573	0.428879	-0.456008	0.648384	0.999917	none	0.188168
DMXL1	335.6	-0.827385	0.2038	-4.05979	4.91167e-05	0.0247022	4.30877	318.623	0.395322	0.381544	1.03611	0.300151	0.999803	0.52266	354.425	-0.569878	0.239972	-2.37477	0.0175599	0.723916	1.75548	334.233	0.415142	0.387006	1.0727	0.283405	0.999917	none	0.547592
SP1	783.071	-1.44337	1.74691	-0.826241			#NUM!	841.74	0.749366	0.4192	1.78761	0.0738391	0.999803	1.13171	946.79	-0.565161	0.20773	-2.72064	0.00651549	0.497814	2.18605	826.672	0.614487	0.423926	1.44951	0.147194	0.999917	none	0.83211
FAM193A	433.816	-0.503214	0.15625	-3.22056	0.00127939	0.233054	2.893	401.484	-0.181138	0.156116	-1.16028	0.245936	0.999803	0.609178	420.259	-0.56464	0.2141	-2.63727	0.00835758	0.540711	2.07792	435.244	-0.0579087	0.178852	-0.32378	0.746104	0.999917	none	0.1272
SCFD1	563.232	-0.414395	0.218978	-1.89241	0.0584368	0.999805	1.23331	359.712	-0.416482	0.375573	-1.10892	0.267463	0.999803	0.572737	531.796	-0.56451	0.249195	-2.26533	0.0234922	0.810607	1.62908	454.847	0.169381	0.307838	0.550228	0.582163	0.999917	none	0.234955
LARS2	222.819	-1.11409	0.763867	-1.45849	0.144707	0.999805	0.839511	176.616	1.14766	1.12454	1.02056	0.307462	0.999803	0.512208	252.209	-0.563576	0.441721	-1.27586	0.202003	0.999988	0.694641	110.627	-0.0996334	0.821749	-0.121245	0.903497	0.999917	none	0.0440735
POLE2	76.3321	-0.539157	0.53637	-1.0052	0.314803	0.999805	0.501962	68.0765	-0.26719	0.369219	-0.723661	0.469274	0.999803	0.328574	74.6509	-0.56322	0.648321	-0.868737	0.384991	0.999988	0.41455	75.6574	-0.0757499	0.319924	-0.236775	0.812832	0.999917	none	0.0899994
PIGA	123.728	-0.107568	0.434712	-0.247446	0.804563	0.999805	0.0944399	143.208	-0.337832	0.36335	-0.929771	0.35249	0.999803	0.452854	106.053	-0.562074	0.424033	-1.32554	0.184991	0.999988	0.73285	165.114	-0.0201558	0.350694	-0.0574739	0.954168	0.999917	none	0.0203753
SNX33	110.757	-0.160249	0.384776	-0.416474	0.677063	0.999805	0.169371	101.854	-0.173071	0.433072	-0.399635	0.689426	0.999803	0.161513	96.7884	-0.561242	0.401855	-1.39663	0.162525	0.999988	0.789079	110.601	-0.0381958	0.346004	-0.110391	0.912099	0.999917	none	0.0399579
VPS4A	263.676	-0.0585267	0.2402	-0.243658	0.807495	0.999805	0.0928599	390.434	0.0844973	0.268425	0.314789	0.752922	0.999803	0.12325	222.702	-0.56107	0.269325	-2.08324	0.0372292	0.981769	1.42912	375.605	-0.145538	0.264769	-0.54968	0.582539	0.999917	none	0.234675
ERVW-1	64.3644	-0.377527	0.351688	-1.07347	0.28306	0.999805	0.548121	105.657	-0.0200155	0.335128	-0.0597249	0.952375	0.999803	0.0211921	60.1238	-0.560806	0.372542	-1.50535	0.132234	0.999988	0.878657	109.141	-0.0382641	0.285575	-0.13399	0.893411	0.999917	none	0.0489489
ABHD3	147.221	0.175608	0.292197	0.600992	0.547845	0.999805	0.261342	124.556	-0.104225	0.321932	-0.323747	0.746129	0.999803	0.127186	114.664	-0.560623	0.302617	-1.85258	0.0639424	0.999988	1.19421	135.625	0.0315499	0.29393	0.107338	0.914521	0.999917	none	0.0388064
MIGA1	556.634	-0.707501	0.45755	-1.54628	0.122037	0.999805	0.91351	447.932	-0.285326	0.254935	-1.11921	0.26305	0.999803	0.579961	571.768	-0.560173	0.351959	-1.59159	0.111477	0.999988	0.952814	525.798	0.0750382	0.294923	0.254433	0.799161	0.999917	none	0.0973658
HSPBAP1	73.8707	-0.144363	0.448297	-0.322025	0.747434	0.999805	0.126427	70.2459	-0.576943	0.464426	-1.24227	0.214137	0.999803	0.669309	64.2736	-0.559673	0.468692	-1.19412	0.232432	0.999988	0.633705	77.7756	-0.364081	0.436823	-0.833476	0.404577	0.999917	none	0.392999
RAB29	168.045	-0.295066	0.267671	-1.10235	0.270311	0.999805	0.568136	149.098	0.409088	0.337714	1.21135	0.225763	0.999803	0.646347	153.61	-0.558612	0.312378	-1.78826	0.0737343	0.999988	1.13233	150.007	0.318271	0.362845	0.877156	0.380402	0.999917	none	0.419757
RAI1	53.989	-0.355443	0.540072	-0.658141	0.510448	0.999805	0.292049	53.4478	-0.226167	0.556263	-0.406582	0.684315	0.999803	0.164744	50.1311	-0.557892	0.544092	-1.02536	0.305192	0.999988	0.515426	52.0672	-0.43746	0.481091	-0.909307	0.363188	0.999917	none	0.439868
TP53INP2	194.535	0.353403	1.91134	0.184898	0.853309	0.999805	0.0688937	235.769	-0.182809	0.381329	-0.479399	0.631655	0.999803	0.19952	141.441	-0.556302	1.85807	-0.299398	0.764636	0.999988	0.116545	265.18	0.0473319	0.246559	0.19197	0.847766	0.999917	none	0.0717242
WDR70	266.981	-0.00341552	0.26023	-0.013125	0.989528	0.999805	0.00457189	213.887	0.116623	0.349132	0.334039	0.73835	0.999803	0.131737	221.898	-0.554699	0.2249	-2.46643	0.0136469	0.683272	1.86497	215.807	0.0329959	0.337203	0.0978518	0.92205	0.999917	none	0.0352455
CSAD	130.028	-0.0429178	0.317462	-0.13519	0.892461	0.999805	0.0494106	189.829	0.04804	0.342348	0.140325	0.888403	0.999803	0.0513899	109.541	-0.553673	0.38488	-1.43856	0.150275	0.999988	0.823113	170.871	-0.396122	0.319261	-1.24075	0.2147	0.999917	none	0.668169
LEPROTL1	136.063	-0.519215	0.377909	-1.37391	0.169468	0.999805	0.770911	152.979	0.454279	0.489038	0.928925	0.352928	0.999803	0.452314	132.816	-0.552803	0.35794	-1.5444	0.122491	0.999988	0.911895	159.7	0.463986	0.298129	1.55633	0.119631	0.999917	none	0.922157
RBBP6	735.487	-0.610239	0.32966	-1.85112	0.064153	0.999805	1.19278	473.354	-0.209142	0.385885	-0.541981	0.587832	0.999803	0.230747	736.658	-0.552691	0.252071	-2.1926	0.028336	0.884965	1.54766	704.982	0.738713	0.369749	1.99788	0.0457301	0.999917	none	1.3398
MRPL48	238.623	-0.319347	0.348839	-0.915456	0.359952	0.999805	0.443755	131.081	-0.150189	0.448162	-0.335122	0.737533	0.999803	0.132219	219.897	-0.551251	0.251853	-2.18878	0.0286129	0.88714	1.54344	151.187	0.142181	0.474071	0.299915	0.764242	0.999917	none	0.116769
BCL2L2-PABPN1	235.409	-0.295204	0.331865	-0.88953	0.373718	0.999805	0.427456	132.141	0.332713	0.535557	0.621246	0.534438	0.999803	0.272103	215.479	-0.550109	0.277052	-1.98558	0.0470795	0.999988	1.32717	161.262	0.721092	0.44716	1.61261	0.10683	0.999917	none	0.971306
UBA3	126.578	0.170838	0.816172	0.209316	0.834201	0.999805	0.0787291	85.9481	-0.505433	0.452859	-1.11609	0.264382	0.999803	0.577768	99.0382	-0.549547	0.378342	-1.45251	0.146359	0.999988	0.834581	92.4211	-0.395696	0.468169	-0.845201	0.397999	0.999917	none	0.400118
SPPL3	189.632	-0.0389438	0.305329	-0.127547	0.898507	0.999805	0.0464783	113.027	0.345355	0.486156	0.710378	0.47747	0.999803	0.321054	159.5	-0.549521	0.314977	-1.74464	0.0810476	0.999988	1.09126	122.774	0.450632	0.307953	1.46332	0.143381	0.999917	none	0.843509
CD81	2279.44	-0.232517	0.140913	-1.65008	0.0989268	0.999805	1.00469	2279.93	-0.204038	0.179414	-1.13724	0.255436	0.999803	0.592718	2044.13	-0.549427	0.153205	-3.58622	0.000335509	0.0812566	3.4743	2302.75	-0.300305	0.146467	-2.05033	0.0403327	0.999917	none	1.39434
RNF2	200.488	-0.108741	0.341821	-0.318124	0.750391	0.999805	0.124712	101.48	-0.28233	0.422776	-0.667801	0.504261	0.999803	0.297345	172.759	-0.549311	0.350212	-1.56851	0.116763	0.999988	0.932695	140.72	0.507219	0.319793	1.58609	0.11272	0.999917	none	0.948001
RNF19B	186.236	-0.270334	0.291681	-0.926815	0.354023	0.999805	0.450969	117.154	-0.409999	0.456385	-0.898361	0.368993	0.999803	0.432982	169.029	-0.549039	0.363707	-1.50957	0.131154	0.999988	0.882218	145.525	0.12956	0.365963	0.354025	0.72332	0.999917	none	0.14067
C5orf24	158.306	-0.293975	0.28039	-1.04845	0.29443	0.999805	0.531018	248.388	-0.0346479	0.322027	-0.107593	0.914318	0.999803	0.0389026	144.782	-0.548503	0.313318	-1.75063	0.0800099	0.999988	1.09686	257.153	-0.0497865	0.304105	-0.163715	0.869955	0.999917	none	0.060503
AKIP1	244.153	-0.0722222	0.304062	-0.237524	0.81225	0.999805	0.0903102	184.926	-0.5896	0.275459	-2.14043	0.0323201	0.999803	1.49053	207.935	-0.548022	0.274646	-1.99538	0.0460018	0.999988	1.33723	223.05	-0.107371	0.291452	-0.368401	0.712574	0.999917	none	0.14717
TRAIP	79.4939	-0.107738	0.339071	-0.317744	0.750679	0.999805	0.124545	70.6062	0.0429104	0.444734	0.0964854	0.923135	0.999803	0.0347348	68.515	-0.547368	0.502728	-1.0888	0.276244	0.999988	0.558707	69.7552	-0.105467	0.453674	-0.232473	0.816171	0.999917	none	0.088219
DCAF17	316.913	-0.849994	0.423315	-2.00795	0.0446487	0.999805	1.35019	116.409	-1.29093	0.512182	-2.52045	0.0117205	0.999803	1.93105	338.341	-0.547298	0.491633	-1.11323	0.265612	0.999988	0.575753	148.25	-0.473644	0.591959	-0.800129	0.423636	0.999917	none	0.373007
SLC38A2	1935.76	-0.404447	0.286019	-1.41405	0.157346	0.999805	0.803145	1307.12	0.108878	0.274769	0.396254	0.691917	0.999803	0.159946	1833.21	-0.546029	0.27529	-1.98347	0.047315	0.999988	1.325	1387.18	0.160626	0.211855	0.758189	0.448338	0.999917	none	0.348395
PFKM	1145.85	-0.113809	0.287168	-0.396316	0.691872	0.999805	0.159974	1020.91	-0.358991	0.238639	-1.50432	0.132498	0.999803	0.877791	990.017	-0.545481	0.288839	-1.88853	0.0589547	0.999988	1.22948	1154.34	-0.0997738	0.246257	-0.405161	0.685359	0.999917	none	0.164082
NBR1	88.2521	-0.797016	0.561139	-1.42035	0.155505	0.999805	0.808257	93.3914	-0.955354	0.50401	-1.89551	0.0580252	0.999803	1.23638	93.2748	-0.545075	0.603908	-0.902578	0.36675	0.999988	0.43563	105.537	-0.635217	0.457602	-1.38814	0.165094	0.999917	none	0.78227
HTATSF1	398.001	-0.545551	0.379992	-1.43569	0.151091	0.999805	0.820762	339.776	-0.59719	0.338159	-1.766	0.0773953	0.999803	1.11129	392.583	-0.545003	0.431519	-1.26299	0.206594	0.999988	0.684882	384.599	-0.310529	0.374986	-0.828108	0.407609	0.999917	none	0.389756
DGKD	332.493	0.750721	1.24953	0.600802	0.547972	0.999805	0.261242	818.109	-0.611522	0.77695	-0.78708	0.431235	0.999803	0.365286	206.087	-0.544889	0.669361	-0.814044	0.41562	0.999988	0.381304	929.088	-0.312168	0.832297	-0.375068	0.70761	0.999917	none	0.150206
MDM2	111.293	-0.683997	0.586329	-1.16658	0.243382	0.999805	0.613712	83.8678	1.58217	0.568378	2.78366	0.00537494	0.999803	2.26963	114.2	-0.543826	0.528679	-1.02865	0.303644	0.999988	0.517635	84.9395	1.52521	0.57114	2.67047	0.00757453	0.548125	none	2.12064
SLC37A1	100.911	-0.00827628	0.301878	-0.027416	0.978128	0.999805	0.00960432	114.993	-0.00705348	0.507371	-0.013902	0.988908	0.999803	0.00484404	84.3766	-0.543692	1.66639	-0.326269	0.744221	0.999988	0.128298	129.639	0.216404	0.393519	0.54992	0.582374	0.999917	none	0.234798
APOL1	183.31	0.24859	0.37464	0.663543	0.506983	0.999805	0.295007	224.864	0.0911038	0.383399	0.237621	0.812175	0.999803	0.0903504	139.121	-0.542317	0.438692	-1.23622	0.216378	0.999988	0.664786	249.62	0.269938	0.283396	0.952512	0.340837	0.999917	none	0.467453
COA5	96.2647	-0.333957	0.328745	-1.01585	0.309699	0.999805	0.50906	117.266	-0.212675	0.310396	-0.685173	0.493235	0.999803	0.306946	89.1944	-0.539825	0.317717	-1.69908	0.0893045	0.999988	1.04913	131.665	0.00906018	0.339821	0.0266616	0.97873	0.999917	none	0.00933727
SNRNP40	64.8424	0.00618753	0.422802	0.0146346	0.988324	0.999805	0.00510078	79.2126	-0.233606	0.486589	-0.48009	0.631164	0.999803	0.199858	53.8236	-0.537762	0.46796	-1.14916	0.250489	0.999988	0.601211	78.3343	-0.397744	0.447559	-0.888695	0.374167	0.999917	none	0.426934
MAPKAP1	2111.7	-0.258735	0.162442	-1.59279	0.111208	0.999805	0.953864	1350.39	-0.214831	0.137873	-1.55817	0.119192	0.999803	0.923752	1916.3	-0.537735	0.182832	-2.94115	0.00326997	0.345688	2.48546	1506.45	-0.00861126	0.142248	-0.0605368	0.951728	0.999917	none	0.0214871
ATP2B4	1026.26	0.154536	0.414692	0.372651	0.709408	0.999805	0.149104	1694.29	-0.292567	0.248379	-1.17791	0.238833	0.999803	0.621905	809.237	-0.535875	0.36434	-1.47081	0.141342	0.999988	0.849728	1791.38	-0.243549	0.260535	-0.934802	0.34989	0.999917	none	0.456068
MAGI3	225.917	-1.11128	0.42644	-2.60596	0.00916182	0.677364	2.03802	120.91	-0.901619	0.571264	-1.57829	0.1145	0.999803	0.941196	257.538	-0.535293	0.420608	-1.27266	0.203137	0.999988	0.692211	158.437	-0.0917587	0.415645	-0.220762	0.825278	0.999917	none	0.0833999
BRSK1	161.633	-0.1133	0.415645	-0.272588	0.78517	0.999805	0.105036	145.805	-0.063709	0.566559	-0.112449	0.910467	0.999803	0.0407356	139.569	-0.534903	0.399418	-1.3392	0.180504	0.999988	0.743512	143.244	-0.238472	0.712886	-0.334516	0.73799	0.999917	none	0.131949
KIAA0319L	153.263	0.158575	0.34733	0.456554	0.647992	0.999805	0.18843	173.98	0.1142	0.413701	0.276044	0.782514	0.999803	0.106508	120.978	-0.534276	0.308652	-1.731	0.0834525	0.999988	1.07856	192.836	0.281934	0.442193	0.637582	0.523746	0.999917	none	0.280879
PIN1	115.38	-0.265658	0.326335	-0.814065	0.415608	0.999805	0.381317	121.609	0.0501367	0.269661	0.185925	0.852503	0.999803	0.0693038	105.061	-0.533612	0.343156	-1.55501	0.119943	0.999988	0.921027	121.84	-0.0604912	0.293946	-0.20579	0.836955	0.999917	none	0.0772979
EML1	161.788	-0.681573	0.360971	-1.88817	0.0590036	0.999805	1.22912	109.58	0.191093	0.610969	0.31277	0.754455	0.999803	0.122367	166.586	-0.533482	0.380406	-1.4024	0.160795	0.999988	0.793728	83.1908	-0.834835	0.414908	-2.0121	0.0442098	0.999917	none	1.35448
PMEPA1	344.834	-0.018113	0.406501	-0.0445584	0.964459	0.999805	0.0157161	205.514	0.316433	0.439991	0.71918	0.47203	0.999803	0.32603	289.332	-0.532769	0.3776	-1.41093	0.158264	0.999988	0.800618	182.972	-0.120158	0.442666	-0.271441	0.786052	0.999917	none	0.104549
C3orf33	147.492	-0.166898	0.808362	-0.206464	0.836428	0.999805	0.0775714	102.305	-0.105295	0.910721	-0.115617	0.907956	0.999803	0.0419353	130.044	-0.532667	1.74479	-0.305291	0.760145	0.999988	0.119104	139.092	0.600832	0.516724	1.16277	0.244922	0.999917	none	0.610972
BCL2L11	52.4648	-0.720309	0.846915	-0.850509	0.395042	0.999805	0.403356	67.5698	-0.0726441	0.463022	-0.156891	0.875331	0.999803	0.0578279	54.3654	-0.532323	0.90909	-0.585556	0.558174	0.999988	0.253231	77.4248	0.196927	0.450409	0.437218	0.661953	0.999917	none	0.179173
SMIM8	152.157	-0.423242	0.287594	-1.47167	0.14111	0.999805	0.850441	147.03	0.00149813	0.230837	0.00649	0.994822	0.999803	0.00225472	145.403	-0.530989	0.30394	-1.74702	0.0806335	0.999988	1.09348	154.331	0.0253737	0.234063	0.108405	0.913674	0.999917	none	0.0392086
ARHGEF28	780.651	-0.384645	0.207877	-1.85035	0.0642632	0.999805	1.19204	260.722	-0.79457	0.570513	-1.39273	0.163702	0.999803	0.785946	737.808	-0.530764	0.241568	-2.19716	0.028009	0.876888	1.5527	340.263	-0.0364317	0.429133	-0.0848959	0.932344	0.999917	none	0.0304237
FBL	1888.32	-0.232893	0.171485	-1.3581	0.174432	0.999805	0.758373	1484.97	-0.0735404	0.256049	-0.287212	0.77395	0.999803	0.111287	1703.33	-0.529093	0.22564	-2.34485	0.0190346	0.751799	1.72046	1916.49	0.502969	0.275903	1.82299	0.0683043	0.999917	none	1.16555
RCC2	415.326	-0.65113	0.454724	-1.43192	0.152166	0.999805	0.817683	184.329	0.42832	0.420713	1.01808	0.308639	0.999803	0.510549	424.234	-0.52791	0.457038	-1.15507	0.248063	0.999988	0.605439	237.856	0.928519	0.369324	2.51411	0.0119334	0.716921	none	1.92323
IBTK	507.919	-0.0922979	0.259471	-0.355716	0.722053	0.999805	0.141431	340.526	-0.301039	0.467104	-0.64448	0.519264	0.999803	0.284612	437.915	-0.527528	0.362001	-1.45726	0.145046	0.999988	0.838494	420.397	0.201144	0.213043	0.944146	0.345095	0.999917	none	0.462062
NEAT1	834.531	-0.705897	0.514811	-1.37118	0.17032	0.999805	0.768734	937.971	-0.643274	0.308018	-2.08843	0.0367592	0.999803	1.43463	864.409	-0.526433	0.228081	-2.3081	0.0209937	0.785643	1.67791	963.234	-0.694368	0.37218	-1.86568	0.0620866	0.999917	none	1.207
SPAST	429.978	-0.241755	0.367335	-0.658132	0.510453	0.999805	0.292044	219.727	0.364262	0.360861	1.00942	0.312771	0.999803	0.504774	389.403	-0.526215	0.307983	-1.70859	0.0875274	0.999988	1.05786	206.947	0.0936946	0.622565	0.150498	0.880372	0.999917	none	0.0553338
UBE2S	1200.06	-0.154237	0.172958	-0.891761	0.372521	0.999805	0.428849	1169.34	0.15448	0.206557	0.74788	0.454533	0.999803	0.342435	1056.64	-0.52398	0.170247	-3.07776	0.00208562	0.284798	2.68076	1146.1	-0.0176426	0.243731	-0.0723854	0.942295	0.999917	none	0.025813
NAE1	759.301	-0.267958	0.278602	-0.961797	0.336152	0.999805	0.473465	485.718	0.110322	0.324737	0.339725	0.734063	0.999803	0.134266	693.382	-0.523952	0.258974	-2.02319	0.0430538	0.999988	1.36599	798.47	1.18949	0.386638	3.0765	0.00209447	0.279425	none	2.67893
ATG101	104.905	-0.341181	0.341437	-0.999251	0.317673	0.999805	0.49802	109.381	0.602829	0.332127	1.81506	0.0695149	0.999803	1.15792	98.0212	-0.51956	0.334195	-1.55466	0.120027	0.999988	0.920723	83.3475	-0.25166	0.310136	-0.811449	0.417108	0.999917	none	0.379752
VDAC2	393.097	-0.466316	0.243356	-1.91619	0.055341	0.999805	1.25695	247.218	0.251416	0.282118	0.891174	0.372836	0.999803	0.428482	382.158	-0.518804	0.344607	-1.5055	0.132196	0.999988	0.87878	294.013	0.586018	0.296708	1.97506	0.0482608	0.999917	none	1.31641
TMEM150A	104.044	-0.0328973	0.443678	-0.0741469	0.940894	0.999805	0.0264595	87.1779	-0.00550443	0.443833	-0.012402	0.990105	0.999803	0.00431881	88.0573	-0.518676	0.454177	-1.14201	0.253448	0.999988	0.596111	92.1766	0.0364737	0.380705	0.0958058	0.923675	0.999917	none	0.0344809
CENPF	174.283	-0.331504	0.292722	-1.13249	0.257431	0.999805	0.58934	239.56	-0.298328	0.333707	-0.893982	0.371332	0.999803	0.430238	162.435	-0.518555	0.318926	-1.62594	0.103962	0.999988	0.983127	278.503	0.0354736	0.325358	0.10903	0.913179	0.999917	none	0.0394441
SPRYD7	89.1728	-0.244821	0.517962	-0.472662	0.636454	0.999805	0.196233	67.0017	-0.426365	0.439334	-0.97048	0.331807	0.999803	0.479114	81.16	-0.517547	0.474892	-1.08982	0.275793	0.999988	0.559417	58.4338	-1.11997	0.470801	-2.37886	0.0173664	0.866176	none	1.76029
METAP1	123.105	-0.433981	0.276369	-1.57029	0.116347	0.999805	0.934245	99.0167	0.217189	0.401255	0.541275	0.588318	0.999803	0.230388	118.364	-0.517199	0.26496	-1.95199	0.0509398	0.999988	1.29294	94.9378	-0.00303598	0.315104	-0.00963483	0.992313	0.999917	none	0.00335148
TRIM47	173.586	-0.0166221	0.367719	-0.0452032	0.963945	0.999805	0.0159476	204.552	0.469491	0.343882	1.36527	0.172169	0.999803	0.764044	146.198	-0.517148	0.38856	-1.33093	0.18321	0.999988	0.73705	212.44	0.464553	0.314796	1.47573	0.140017	0.999917	none	0.85382
EPAS1	78.1175	0.304505	0.561196	0.5426	0.587405	0.999805	0.231062	82.4771	-0.932335	0.655279	-1.42281	0.154792	0.999803	0.81025	58.6259	-0.515615	0.966711	-0.533371	0.593777	0.999988	0.226377	96.5229	-0.485528	0.741496	-0.654795	0.512599	0.999917	none	0.290222
TARS1	136.288	-0.510976	0.38064	-1.34241	0.179463	0.999805	0.746025	158.97	-0.555291	0.33267	-1.66919	0.0950788	0.999803	1.02192	134.054	-0.514157	0.376562	-1.3654	0.172129	0.999988	0.764147	162.699	-0.616777	0.378234	-1.63068	0.102959	0.999917	none	0.987337
EDC3	184.786	-0.350762	0.322014	-1.08928	0.276033	0.999805	0.55904	90.0116	-0.106788	0.439308	-0.243082	0.807942	0.999803	0.0926197	173.912	-0.514134	0.354005	-1.45234	0.146408	0.999988	0.834434	100.311	0.089123	0.399961	0.222829	0.823668	0.999917	none	0.0842477
TPI1	509.083	-0.207004	0.264372	-0.783002	0.433626	0.999805	0.362885	347.217	0.348784	0.280818	1.24203	0.214226	0.999803	0.669128	458.155	-0.514035	0.343948	-1.49451	0.135041	0.999988	0.869533	338.477	0.175432	0.183019	0.958548	0.337786	0.999917	none	0.471358
MLLT10	492.897	-0.293716	0.206747	-1.42065	0.155417	0.999805	0.808501	328.578	0.241699	0.341314	0.708144	0.478856	0.999803	0.319795	455.216	-0.513347	0.266226	-1.92824	0.0538252	0.999988	1.26901	284.144	-0.302341	0.474011	-0.637836	0.52358	0.999917	none	0.281017
NDUFAF7	116.895	-0.110465	0.287491	-0.384237	0.700803	0.999805	0.154404	103.68	0.0924192	0.408044	0.226493	0.820818	0.999803	0.0857533	101.901	-0.512932	0.328971	-1.5592	0.118949	0.999988	0.924641	104.676	0.012619	0.357182	0.0353295	0.971817	0.999917	none	0.0124155
PCDHGA6	64.19	0.0248432	0.376214	0.0660347	0.94735	0.999805	0.0234894	51.989	0.167409	0.459173	0.364588	0.715419	0.999803	0.145439	53.4269	-0.510369	0.410699	-1.24268	0.213985	0.999988	0.669617	54.5815	0.195172	0.419971	0.464728	0.642126	0.999917	none	0.19238
ARF3	170.23	-0.529704	0.529657	-1.00009	0.317268	0.999805	0.498574	92.6769	0.743279	0.711455	1.04473	0.296148	0.999803	0.528492	168.789	-0.509924	0.47611	-1.07102	0.28416	0.999988	0.546437	97.3423	0.765318	0.770699	0.993018	0.320701	0.999917	none	0.4939
MPDZ	357.44	-0.231868	0.287415	-0.806736	0.419818	0.999805	0.376938	373.534	-0.1933	0.267195	-0.72344	0.46941	0.999803	0.328448	324.231	-0.509644	0.357833	-1.42425	0.154374	0.999988	0.811426	423.018	0.0586837	0.248695	0.235967	0.813459	0.999917	none	0.0896645
STAMBP	53.8517	-1.63024	3.72973	-0.437093			#NUM!	63.5292	0.611178	1.82001	0.33581	0.737014	0.999803	0.132524	68.4018	-0.509259	3.72778	-0.136612	0.891338	0.999988	0.0499577	52.5932	0.016771	3.72851	0.00449806			none	#NUM!
SKIL	246.158	0.216048	0.703794	0.306976	0.758862	0.999805	0.119837	463.754	0.282694	0.285741	0.989334	0.3225	0.999803	0.491471	191.107	-0.508784	0.760157	-0.669314	0.503295	0.999988	0.298177	397.195	-0.277745	0.87087	-0.318929	0.749781	0.999917	none	0.125066
VPS52	239.068	-0.0420359	0.255475	-0.16454	0.869306	0.999805	0.0608272	193.199	-0.104004	0.283891	-0.366352	0.714102	0.999803	0.146239	203.65	-0.50844	0.259133	-1.96208	0.049753	0.999988	1.30318	197.571	-0.159953	0.289199	-0.553088	0.580203	0.999917	none	0.23642
DDX19A	332.807	-0.421456	0.274487	-1.53543	0.124677	0.999805	0.904213	377.624	-0.27654	0.290931	-0.950535	0.34184	0.999803	0.466177	320.217	-0.507968	0.3406	-1.49139	0.135859	0.999988	0.866912	389.988	-0.303904	0.308034	-0.986594	0.323842	0.999917	none	0.489667
ARCN1	150.167	0.65138	0.678284	0.960335	0.336887	0.999805	0.472516	92.8757	0.232069	0.739306	0.313901	0.753596	0.999803	0.122861	97.9395	-0.507144	0.82133	-0.617466	0.536927	0.999988	0.270085	110.153	0.561308	0.859741	0.652881	0.513833	0.999917	none	0.289178
SLC38A6	125.535	-0.512118	0.336404	-1.52233	0.127926	0.999805	0.893042	160.668	0.0486219	0.305222	0.1593	0.873432	0.999803	0.0587707	124.279	-0.506522	0.403241	-1.25613	0.209069	0.999988	0.679709	149.979	-0.275499	0.265446	-1.03787	0.29933	0.999917	none	0.52385
GTPBP2	579.57	-0.106468	0.198506	-0.536346	0.59172	0.999805	0.227884	510.694	-0.0891376	0.225942	-0.394515	0.6932	0.999803	0.159141	504.683	-0.505581	0.280695	-1.80117	0.0716753	0.999988	1.14463	523.267	-0.134529	0.276004	-0.487419	0.625962	0.999917	none	0.203452
ELOB	914.268	-0.251527	0.246788	-1.0192	0.308107	0.999805	0.511299	649.762	0.24145	0.209457	1.15275	0.249014	0.999803	0.603776	835.257	-0.505444	0.249944	-2.02223	0.0431525	0.999988	1.36499	737.899	0.463547	0.199639	2.32192	0.0202371	0.911724	none	1.69385
MCMBP	1676.47	-0.441047	0.26419	-1.66943	0.0950319	0.999805	1.02213	1085.25	0.0857328	0.145412	0.589586	0.555468	0.999803	0.255341	1623.55	-0.504887	0.231318	-2.18265	0.0290616	0.893054	1.53668	1238.12	0.330803	0.136803	2.4181	0.0156019	0.824138	none	1.80682
DUSP16	99.472	-0.392301	0.397532	-0.986842	0.32372	0.999805	0.489831	53.5359	-0.0372898	0.764952	-0.0487479	0.96112	0.999803	0.0172223	95.1696	-0.504685	0.381018	-1.32457	0.185313	0.999988	0.732093	72.1499	0.63922	0.619815	1.03131	0.302397	0.999917	none	0.519422
MCFD2	386.465	-1.0329	0.216866	-4.76284	1.90892e-06	0.00179209	5.71921	243.089	0.317673	0.404703	0.784953	0.432481	0.999803	0.364033	436.125	-0.503967	0.331408	-1.52068	0.12834	0.999988	0.891639	318.324	0.864471	0.39446	2.19153	0.0284132	0.988554	none	1.54648
STIP1	52.6615	-0.536636	0.618578	-0.867531	0.385651	0.999805	0.413805	83.8642	0.147134	0.366105	0.40189	0.687765	0.999803	0.16256	52.2202	-0.503845	0.505371	-0.99698	0.318774	0.999988	0.496517	84.3329	0.051235	0.387391	0.132257	0.894781	0.999917	none	0.0482831
SFXN5	69.3818	-0.226667	0.406617	-0.557445	0.577223	0.999805	0.238656	77.8677	0.260545	0.481959	0.540595	0.588787	0.999803	0.230042	62.9016	-0.503655	0.419789	-1.19978	0.230225	0.999988	0.637847	69.2533	-0.195841	0.355025	-0.551626	0.581204	0.999917	none	0.235671
LMF2	235.917	0.0552934	0.251622	0.219748	0.826068	0.999805	0.0829844	163.686	0.227216	0.327687	0.693392	0.488063	0.999803	0.311524	195.036	-0.503084	0.290538	-1.73156	0.0833512	0.999988	1.07909	160.288	0.0594852	0.313012	0.190041	0.849277	0.999917	none	0.0709507
COMMD6	387.603	0.10084	0.194305	0.518981	0.603774	0.999805	0.219126	285.932	0.12693	0.319079	0.397802	0.690776	0.999803	0.160663	314.28	-0.501947	0.224922	-2.23165	0.025638	0.852564	1.59112	308.833	0.22141	0.269559	0.821379	0.41143	0.999917	none	0.385704
PRDM15	145.167	0.3276	0.357351	0.916748	0.359275	0.999805	0.444573	156.083	0.236104	0.310543	0.760295	0.447078	0.999803	0.349617	108.276	-0.501613	0.366412	-1.36898	0.171004	0.999988	0.766993	137.32	-0.246603	0.333174	-0.740163	0.459201	0.999917	none	0.337997
RNPEP	118.989	-0.736317	0.462757	-1.59115	0.111575	0.999805	0.952433	64.5423	-0.200411	0.390792	-0.512834	0.608068	0.999803	0.216048	125.129	-0.499004	0.504928	-0.988269	0.323021	0.999988	0.490769	80.8161	0.31271	0.340313	0.91889	0.358153	0.999917	none	0.445931
SNRNP48	120.432	-0.371126	0.267672	-1.3865	0.165595	0.999805	0.780952	102.383	-0.521898	0.301103	-1.73329	0.0830443	0.999803	1.08069	114.574	-0.498004	0.371583	-1.34022	0.180173	0.999988	0.744311	114.42	-0.281244	0.311121	-0.903971	0.366011	0.999917	none	0.436506
THBS1	297.412	-0.246928	0.212837	-1.16017	0.245978	0.999805	0.609104	105.347	0.0654922	0.422813	0.154896	0.876903	0.999803	0.0570484	272.193	-0.49744	0.258056	-1.92764	0.0538998	0.999988	1.26841	102.011	-0.153423	0.400781	-0.38281	0.701861	0.999917	none	0.153749
CASC8	111.821	-0.173771	0.336362	-0.51662	0.605421	0.999805	0.217942	185.031	0.351518	0.280665	1.25245	0.210407	0.999803	0.676939	99.7527	-0.496451	0.328587	-1.51087	0.130822	0.999988	0.883318	181.16	0.186315	0.294022	0.633679	0.52629	0.999917	none	0.278775
CDK19	353.862	-0.280063	0.252835	-1.10769	0.267995	0.999805	0.571873	287.811	0.256445	0.495458	0.517591	0.604743	0.999803	0.218429	327.283	-0.496306	0.245138	-2.0246	0.0429086	0.999988	1.36746	354.093	0.673717	0.428697	1.57155	0.116056	0.999917	none	0.935332
UBXN1	317.634	-0.36763	0.252419	-1.45642	0.145275	0.999805	0.837808	246.14	0.0417281	0.286774	0.145509	0.884309	0.999803	0.0533958	300.978	-0.496257	0.19805	-2.50572	0.0122202	0.63975	1.91292	283.784	0.316324	0.184435	1.7151	0.0863277	0.999917	none	1.06385
CALR	136.935	-0.461564	0.315767	-1.46172	0.143817	0.999805	0.842188	157.335	-0.115501	0.27624	-0.418117	0.675861	0.999803	0.170142	133.777	-0.495896	0.368023	-1.34746	0.177832	0.999988	0.749991	145.373	-0.497952	0.30662	-1.624	0.104375	0.999917	none	0.981403
ABCA6	126.699	-0.554994	0.298433	-1.85969	0.0629293	0.999805	1.20115	198.221	0.268661	0.374602	0.71719	0.473257	0.999803	0.324903	127.538	-0.494735	0.284124	-1.74126	0.0816375	0.999988	1.08811	197.987	0.160209	0.327576	0.489076	0.624788	0.999917	none	0.204267
JUND	744.436	-0.203233	0.17368	-1.17016	0.241937	0.999805	0.616298	363.735	-0.176497	0.270481	-0.65253	0.514059	0.999803	0.288987	671.71	-0.49308	0.208715	-2.36246	0.0181543	0.739772	1.74102	427.921	0.172939	0.269375	0.642002	0.520872	0.999917	none	0.283269
IQCB1	136.492	-0.592983	0.389828	-1.52114	0.128225	0.999805	0.892027	144.674	-0.125552	0.417467	-0.300747	0.763607	0.999803	0.11713	138.322	-0.492808	0.310565	-1.58681	0.112555	0.999988	0.948637	160.187	0.0566672	0.385856	0.146861	0.883242	0.999917	none	0.0539204
CRIPT	130.058	-0.426758	0.260704	-1.63695	0.101642	0.999805	0.992928	96.6751	-0.0662288	0.323357	-0.204817	0.837715	0.999803	0.0769035	125.778	-0.492776	0.372219	-1.32389	0.18554	0.999988	0.731562	112.489	0.242016	0.350215	0.691049	0.489535	0.999917	none	0.310217
PTGES3	2166.4	-0.23365	0.293575	-0.795877	0.426104	0.999805	0.370485	2406.61	-0.0474986	0.138026	-0.344128	0.73075	0.999803	0.136231	1977.39	-0.491237	0.259299	-1.89448	0.0581607	0.999988	1.23537	2534.11	-0.0154156	0.210302	-0.0733022	0.941566	0.999917	none	0.0261494
TNFAIP2	392.328	-0.344159	0.294954	-1.16682	0.243283	0.999805	0.613888	656.191	-0.190482	0.301041	-0.632745	0.5269	0.999803	0.278271	370.503	-0.491005	0.357462	-1.37359	0.169569	0.999988	0.770653	735.253	0.0284264	0.250072	0.113673	0.909497	0.999917	none	0.0411987
SEL1L3	172.316	0.502315	0.792656	0.633712	0.526269	0.999805	0.278792	393.478	0.466007	1.49335	0.312055	0.754999	0.999803	0.122054	120.385	-0.490887	1.57736	-0.311208			#NUM!	399.96	0.405226	1.67745	0.241573	0.809111	0.999917	none	0.0919919
TIMM9	93.1287	-0.917735	0.431865	-2.12505	0.0335823	0.999805	1.47389	63.5528	0.709662	0.638266	1.11186	0.266199	0.999803	0.574794	102.863	-0.490433	0.418925	-1.17069	0.241722	0.999988	0.616684	55.3812	0.276873	0.704098	0.393231	0.694149	0.999917	none	0.158547
FKRP	94.8574	0.302372	0.314001	0.962964	0.335565	0.999805	0.474223	133.984	-0.103386	0.333326	-0.310166	0.756435	0.999803	0.121229	71.7505	-0.490318	0.379885	-1.2907	0.196807	0.999988	0.705959	132.367	-0.256098	0.322657	-0.793715	0.427362	0.999917	none	0.369205
THAP5	141.256	-0.569593	0.328939	-1.73161	0.0833438	0.999805	1.07913	161.576	0.148255	0.280882	0.527819	0.597625	0.999803	0.223571	142.591	-0.490312	0.329297	-1.48897	0.136496	0.999988	0.864881	161.718	0.0392156	0.340797	0.11507	0.908389	0.999917	none	0.0417279
ZNF160	181.481	-0.107615	0.253126	-0.425143	0.670732	0.999805	0.173451	140.767	0.0447984	0.308998	0.14498	0.884727	0.999803	0.0531907	159.322	-0.48953	0.377008	-1.29846	0.19413	0.999988	0.711907	147.165	0.0632031	0.242607	0.260517	0.794465	0.999917	none	0.0999251
SUOX	115.087	-0.527697	0.364807	-1.44651	0.148034	0.999805	0.829638	150.434	-0.443637	0.353774	-1.25401	0.209838	0.999803	0.678116	115.287	-0.489482	0.429626	-1.13932	0.254569	0.999988	0.594194	159.952	-0.379356	0.378414	-1.00249	0.316107	0.999917	none	0.500166
HMMR	370.823	-0.684354	0.288153	-2.37497	0.0175504	0.932623	1.75571	275.339	0.157553	0.353232	0.446033	0.655574	0.999803	0.183378	386.057	-0.489059	0.311936	-1.56782	0.116924	0.999988	0.932096	303.16	0.308088	0.315529	0.976417	0.328858	0.999917	none	0.482992
PTPN13	800.693	-0.402158	0.282391	-1.42412	0.154412	0.999805	0.81132	708.795	-0.265704	0.292456	-0.908526	0.3636	0.999803	0.439376	770.33	-0.488636	0.245078	-1.9938	0.0461743	0.999988	1.3356	913.587	0.343708	0.226027	1.52065	0.128347	0.999917	none	0.891615
AMOTL1	337.989	-0.0770951	0.473573	-0.162795	0.87068	0.999805	0.0601413	180.551	-0.0697235	0.582125	-0.119774	0.904662	0.999803	0.0435136	293.101	-0.488585	0.454579	-1.07481	0.282461	0.999988	0.549041	175.761	-0.273386	1.75837	-0.155478	0.876445	0.999917	none	0.0572754
ZNF511	110.048	-0.277321	0.495739	-0.559409	0.575883	0.999805	0.239666	92.9137	-0.365109	0.341205	-1.07006	0.284594	0.999803	0.545774	101.945	-0.487491	0.51266	-0.950906	0.341652	0.999988	0.466416	115.24	0.158566	0.400245	0.396172	0.691978	0.999917	none	0.159907
UBE2E3	170.31	-0.538866	0.405106	-1.33019	0.183457	0.999805	0.736466	159.272	0.436355	0.441746	0.987795	0.323253	0.999803	0.490457	170.847	-0.485883	0.334998	-1.45041	0.146945	0.999988	0.832844	186.784	0.720034	0.408878	1.761	0.0782384	0.999917	none	1.10658
RNF115	357.524	-0.374572	0.268215	-1.39654	0.162553	0.999805	0.789004	179.041	-0.225782	0.263376	-0.85726	0.391301	0.999803	0.407489	341.04	-0.485286	0.245897	-1.97354	0.0484343	0.999988	1.31485	229.383	0.359751	0.333795	1.07776	0.281141	0.999917	none	0.551076
KANSL1L	92.6802	-0.369706	0.33958	-1.08872	0.276279	0.999805	0.558652	102.179	-0.123513	0.309484	-0.399094	0.689824	0.999803	0.161262	88.2411	-0.485064	0.367843	-1.31867	0.18728	0.999988	0.727509	113.631	0.0622806	0.393068	0.158447	0.874104	0.999917	none	0.0584367
XPNPEP3	150.923	-0.124011	0.344364	-0.360117	0.71876	0.999805	0.143416	118.709	0.0564793	0.333917	0.169142	0.865685	0.999803	0.06264	133.361	-0.484412	0.250843	-1.93113	0.0534666	0.999988	1.27192	145.53	0.482696	0.265876	1.81549	0.0694489	0.999917	none	1.15833
PLEKHM2	762.99	-0.66267	0.280261	-2.36447	0.0180559	0.94145	1.74338	535.755	0.146788	0.240976	0.60914	0.542432	0.999803	0.265655	791.669	-0.482953	0.432882	-1.11567	0.264564	0.999988	0.577469	460.099	-0.439362	0.246039	-1.78574	0.0741413	0.999917	none	1.12994
NCOA1	338.908	-0.180799	0.265069	-0.682082	0.495187	0.999805	0.305231	206.458	-0.144991	0.227387	-0.637638	0.523709	0.999803	0.28091	304.857	-0.482788	0.277934	-1.73706	0.0823764	0.999988	1.0842	231.511	0.0735373	0.226633	0.324478	0.745576	0.999917	none	0.127508
PHAF1	83.0065	-0.694375	0.475799	-1.45939	0.144459	0.999805	0.840256	85.5301	0.122226	0.358604	0.340838	0.733225	0.999803	0.134762	86.9447	-0.481487	0.53692	-0.896757	0.369849	0.999988	0.431976	80.7266	-0.163217	0.332462	-0.490934	0.623473	0.999917	none	0.205182
NCKIPSD	370.034	-0.580714	0.298854	-1.94314	0.0519994	0.999805	1.284	303.758	-0.0111366	0.270063	-0.041237	0.967107	0.999803	0.0145255	375.691	-0.481429	0.245419	-1.96167	0.0498013	0.999988	1.30276	298.641	-0.182141	0.298603	-0.609975	0.541878	0.999917	none	0.266098
ARAP3	446.376	-0.20867	0.229831	-0.907931	0.363915	0.999805	0.439001	387.529	0.0708421	0.25434	0.278532	0.780604	0.999803	0.107569	405.227	-0.480556	0.2364	-2.03281	0.0420719	0.999988	1.37601	399.06	0.0398035	0.233262	0.170639	0.864508	0.999917	none	0.0632312
SRPRB	206.282	-0.384268	0.313521	-1.22565	0.220329	0.999805	0.656929	106.239	0.111576	0.397551	0.280659	0.778972	0.999803	0.108478	197.567	-0.480082	0.446726	-1.07467	0.282524	0.999988	0.548944	137.478	0.66417	0.402509	1.65008	0.0989273	0.999917	none	1.00468
ARMC1	117.183	-0.0158803	0.399777	-0.0397229	0.968314	0.999805	0.0139838	72.3214	-0.186952	0.534101	-0.350032	0.726315	0.999803	0.138875	99.7309	-0.479652	0.517561	-0.926755	0.354054	0.999988	0.450931	95.5698	0.463666	0.458375	1.01154	0.311756	0.999917	none	0.506185
KIN	63.3231	-0.143312	0.424083	-0.337934	0.735413	0.999805	0.133469	56.103	-0.469824	0.417452	-1.12546	0.260396	0.999803	0.584366	56.2178	-0.479562	0.456177	-1.05126	0.293138	0.999988	0.532928	65.65	-0.104054	0.349892	-0.297389	0.76617	0.999917	none	0.115675
TSPAN9	464.882	-0.636923	0.343002	-1.85691	0.0633245	0.999805	1.19843	125.997	-0.553779	0.738012	-0.750365	0.453035	0.999803	0.343869	479.55	-0.479378	0.238706	-2.00823	0.0446184	0.999988	1.35049	124.192	-0.75117	0.63242	-1.18777	0.234924	0.999917	none	0.629072
NGLY1	636.611	-0.149355	0.215964	-0.691573	0.489206	0.999805	0.310508	495.743	-0.60322	0.191642	-3.14764	0.00164593	0.653515	2.78359	566.702	-0.479291	0.25314	-1.89338	0.058307	0.999988	1.23428	587.044	-0.172426	0.188467	-0.914886	0.360252	0.999917	none	0.443394
NTAQ1	157.43	-0.214169	0.343342	-0.623778	0.532773	0.999805	0.273458	118.937	0.0877537	0.314561	0.278972	0.780266	0.999803	0.107757	143.472	-0.477896	0.345035	-1.38507	0.166032	0.999988	0.779809	117.629	-0.0605731	0.36933	-0.164008	0.869725	0.999917	none	0.0606182
HSCB	72.3941	-0.258796	0.405568	-0.638107	0.523404	0.999805	0.281163	67.623	-0.223415	0.450459	-0.495971	0.619915	0.999803	0.207668	66.8481	-0.47786	0.401793	-1.18932	0.234314	0.999988	0.630201	76.2906	0.005313	0.371768	0.0142912	0.988598	0.999917	none	0.00498041
ZDHHC13	82.5681	-0.287767	0.793722	-0.362554	0.716938	0.999805	0.144518	109.137	-0.105769	0.397122	-0.266338	0.789979	0.999803	0.102384	77.1434	-0.477786	0.340151	-1.40463	0.160131	0.999988	0.795524	111.379	-0.163983	0.340533	-0.481549	0.630126	0.999917	none	0.200572
IL20RB	152.565	-0.806207	0.402254	-2.00422	0.045046	0.999805	1.34634	187.283	0.0960789	0.415006	0.231512	0.816917	0.999803	0.0878221	164.548	-0.476889	0.447221	-1.06634	0.28627	0.999988	0.543224	221.974	0.435391	0.322689	1.34926	0.177255	0.999917	none	0.751403
TMEM62	127.041	-0.683506	0.318256	-2.14766	0.0317406	0.999805	1.49839	78.2402	-0.444082	0.464224	-0.956612	0.338763	0.999803	0.470104	132.98	-0.476741	0.333367	-1.43008	0.152695	0.999988	0.816175	78.9899	-0.550524	0.541708	-1.01627	0.309499	0.999917	none	0.509341
DGKI	400.379	-0.00191119	0.27136	-0.00704303	0.994381	0.999805	0.00244739	55.324	-1.11504	0.381553	-2.92238	0.00347371	0.932693	2.45921	339.158	-0.475796	0.223012	-2.1335	0.0328835	0.938602	1.48302	59.5659	-0.967454	0.542722	-1.7826	0.0746522	0.999917	none	1.12696
TLN1	135.22	-0.938212	0.363915	-2.57811	0.00993423	0.690794	2.00287	117.175	0.286156	0.299825	0.954412	0.339875	0.999803	0.468681	150.444	-0.474462	0.297878	-1.59281	0.111204	0.999988	0.953881	100.931	-0.254164	0.291657	-0.871445	0.383511	0.999917	none	0.416222
AK9	97.6538	-0.363371	0.280069	-1.29743	0.194483	0.999805	0.711119	101.143	-0.167471	0.28521	-0.587186	0.557079	0.999803	0.254084	93.2216	-0.473818	0.308783	-1.53447	0.124914	0.999988	0.903389	112.602	0.0246723	0.280467	0.0879684	0.929902	0.999917	none	0.0315629
CCDC32	76.1923	-0.264556	0.394401	-0.670778	0.502362	0.999805	0.298984	99.0483	-0.317199	0.339402	-0.934581	0.350005	0.999803	0.455926	70.2953	-0.473498	0.42169	-1.12286	0.261498	0.999988	0.582532	103.008	-0.316961	0.327008	-0.969278	0.332406	0.999917	none	0.478331
AACS	175.62	-0.177054	0.247889	-0.714248	0.475074	0.999805	0.323239	198.263	0.187524	0.277324	0.676192	0.498919	0.999803	0.30197	157.704	-0.473148	0.264653	-1.7878	0.0738075	0.999988	1.1319	183.233	-0.154862	0.257998	-0.600246	0.548342	0.999917	none	0.260948
MED7	81.499	-0.422255	0.436902	-0.966474	0.333807	0.999805	0.476505	68.8434	-0.104737	0.436511	-0.239941	0.810376	0.999803	0.0913135	79.4602	-0.473112	0.326678	-1.44825	0.147547	0.999988	0.831071	82.0956	0.260945	0.338015	0.77199	0.44012	0.999917	none	0.356429
PPM1D	154.57	0.275107	0.324688	0.847299	0.396829	0.999805	0.401397	157.949	0.0955087	0.362193	0.263695	0.792015	0.999803	0.101267	118.523	-0.471413	0.402534	-1.17111	0.241554	0.999988	0.616986	185.635	0.416427	0.299211	1.39175	0.163998	0.999917	none	0.785162
YARS1	184.029	-0.337398	0.413949	-0.815072	0.415031	0.999805	0.38192	272.007	-0.0918823	0.278908	-0.329436	0.741826	0.999803	0.129698	174.331	-0.470897	0.309427	-1.52184	0.12805	0.999988	0.892619	251.011	-0.480757	0.344154	-1.39692	0.162436	0.999917	none	0.789317
CTSA	150.548	-0.643142	0.455081	-1.41325	0.157583	0.999805	0.80249	154.192	-0.485739	1.18468	-0.410019	0.681792	0.999803	0.166348	155.88	-0.468537	0.376586	-1.24417	0.213437	0.999988	0.67073	140.322	-0.999185	0.803921	-1.24289	0.213908	0.999917	none	0.669772
MPHOSPH10	126.714	-0.356556	0.336745	-1.05883	0.289676	0.999805	0.538087	101.06	-0.212733	0.28597	-0.743901	0.456937	0.999803	0.340144	120.847	-0.467309	0.320292	-1.45901	0.144562	0.999988	0.839945	113.041	-0.00214669	0.299127	-0.00717652	0.994274	0.999917	none	0.00249391
FAH	212.545	-0.580945	0.489241	-1.18744	0.235053	0.999805	0.628834	298.103	0.337329	0.414911	0.813014	0.41621	0.999803	0.380688	216.499	-0.467186	0.516349	-0.904787	0.365578	0.999988	0.43702	245.925	-0.32884	0.328617	-1.00068	0.316982	0.999917	none	0.498966
GPATCH4	238.166	-0.807921	0.28367	-2.84811	0.00439803	0.503521	2.35674	198.137	0.774308	0.309412	2.50252	0.0123314	0.999803	1.90899	257.578	-0.467096	0.419499	-1.11346	0.265511	0.999988	0.575918	169.282	0.292077	0.41666	0.700996	0.483306	0.999917	none	0.315778
LEMD2	309.947	-0.583997	0.425128	-1.3737	0.169536	0.999805	0.770738	208.095	-0.0718608	0.310131	-0.231711	0.816762	0.999803	0.0879043	315.906	-0.466458	0.234417	-1.98986	0.0466064	0.999988	1.33155	244.365	0.262668	0.435875	0.602622	0.54676	0.999917	none	0.262203
TYK2	935.839	-0.0854134	0.25007	-0.341557	0.732684	0.999805	0.135083	870.673	0.122754	0.188481	0.651282	0.514864	0.999803	0.288307	818.376	-0.466355	0.165033	-2.82583	0.00471585	0.423305	2.32644	893.419	0.0831215	0.236732	0.35112	0.725498	0.999917	none	0.139364
PLA2G15	95.4022	0.0158055	0.419608	0.0376674	0.969953	0.999805	0.0132494	85.2091	0.0380278	0.355827	0.106871	0.914891	0.999803	0.0386306	80.6678	-0.46568	0.370361	-1.25737	0.208621	0.999988	0.680643	93.3602	0.177145	0.3352	0.528475	0.59717	0.999917	none	0.223902
ANXA1	89.8376	-0.0535691	0.391202	-0.136935	0.891082	0.999805	0.0500821	89.5527	0.183713	0.413037	0.444786	0.656474	0.999803	0.182782	77.715	-0.463881	0.457885	-1.01309	0.311015	0.999988	0.507219	83.545	-0.126987	0.384437	-0.330318	0.741159	0.999917	none	0.130088
ITGA10	1008.93	-0.0736505	0.257642	-0.285864	0.774982	0.999805	0.110708	903.894	-0.38089	0.225035	-1.69258	0.0905358	0.999803	1.04318	879.958	-0.46377	0.218254	-2.12491	0.0335938	0.949801	1.47374	1013.99	-0.144467	0.244126	-0.591772	0.554003	0.999917	none	0.256488
SLC25A11	391.441	-0.125168	0.213877	-0.585235	0.55839	0.999805	0.253063	202.801	0.27015	0.414089	0.652394	0.514147	0.999803	0.288913	347.27	-0.463513	0.236658	-1.95858	0.0501622	0.999988	1.29962	211.551	0.275133	0.341356	0.806	0.420243	0.999917	none	0.3765
ZBTB11	61.7985	-0.0414237	0.506337	-0.0818106	0.934797	0.999805	0.0292825	63.3368	-0.143508	0.378499	-0.379149	0.704577	0.999803	0.152072	53.4916	-0.463136	0.366428	-1.26392	0.206258	0.999988	0.685588	71.5718	0.0956896	0.3751	0.255104	0.798643	0.999917	none	0.0976475
DPY19L3	704.9	-0.648702	0.201196	-3.22422	0.00126316	0.233054	2.89854	637.937	-0.350345	0.236484	-1.48148	0.13848	0.999803	0.858613	733.099	-0.462883	0.230142	-2.01129	0.0442945	0.999988	1.35365	712.389	-0.129839	0.25508	-0.509014	0.610743	0.999917	none	0.214142
SENP7	222.276	-0.16011	0.277899	-0.576145	0.564517	0.999805	0.248323	172.784	0.0891949	0.351554	0.253716	0.799715	0.999803	0.0970648	199.716	-0.462232	0.329896	-1.40114	0.161171	0.999988	0.792714	173.982	-0.00463381	0.362001	-0.0128005	0.989787	0.999917	none	0.00445829
TRAFD1	117.485	-0.743413	0.420255	-1.76896	0.0769008	0.999805	1.11407	98.8182	0.34294	0.383032	0.895331	0.37061	0.999803	0.431083	125.507	-0.460481	0.401645	-1.14649	0.251593	0.999988	0.599301	105.802	0.413304	0.391641	1.05531	0.291282	0.999917	none	0.535686
MIR100HG	576.901	-0.321036	0.227462	-1.41138	0.158133	0.999805	0.800978	219.534	-0.284154	0.343012	-0.828408	0.407439	0.999803	0.389937	545.663	-0.460286	0.202202	-2.27636	0.0228242	0.801529	1.6416	246.536	-0.051754	0.336737	-0.153693	0.877852	0.999917	none	0.0565787
ATIC	602.675	-0.247608	0.181395	-1.36502	0.172247	0.999805	0.763849	419.466	-0.328467	0.249192	-1.31813	0.18746	0.999803	0.727091	557.255	-0.460053	0.195187	-2.35699	0.0184239	0.746095	1.73462	533.818	0.256473	0.270201	0.949192	0.342523	0.999917	none	0.46531
DAZAP2	268.769	-0.750125	0.53755	-1.39545	0.162879	0.999805	0.788134	194.093	0.267461	0.283543	0.943281	0.345537	0.999803	0.461505	287.646	-0.459657	0.495677	-0.927333	0.353754	0.999988	0.451299	182.519	-0.0125081	0.314519	-0.039769	0.968277	0.999917	none	0.0140003
SNX3	535.962	-0.267741	0.271147	-0.987438	0.323428	0.999805	0.490223	416.546	-0.0416916	0.180917	-0.230446	0.817745	0.999803	0.087382	498.859	-0.459203	0.229375	-2.00197	0.0452875	0.999988	1.34402	523.646	0.462062	0.212154	2.17795	0.0294096	0.995421	none	1.53151
VHL	348.579	-0.268796	0.37788	-0.711327	0.476881	0.999805	0.32159	404.75	-0.14297	0.235584	-0.606873	0.543935	0.999803	0.264453	324.497	-0.459074	0.372277	-1.23315	0.217519	0.999988	0.662503	411.133	-0.224285	0.25501	-0.879514	0.379123	0.999917	none	0.42122
DUSP6	323.064	-0.425238	0.30931	-1.3748	0.169194	0.999805	0.771614	412.599	-0.0228046	0.303023	-0.0752572	0.94001	0.999803	0.0268675	315.534	-0.458231	0.294065	-1.55826	0.119171	0.999988	0.92383	412.757	-0.146287	0.268561	-0.544706	0.585956	0.999917	none	0.232135
CDK16	1590.14	-0.415393	0.285463	-1.45515	0.145627	0.999805	0.836758	1361.69	0.232204	0.180363	1.28742	0.197947	0.999803	0.70345	1550.2	-0.456939	0.284659	-1.60522	0.108446	0.999988	0.964786	1392.08	0.184086	0.166461	1.10588	0.268779	0.999917	none	0.570605
TMEM268	70.6747	0.178957	0.85551	0.209181	0.834307	0.999805	0.0786742	82.0108	-0.530366	0.730209	-0.72632	0.467642	0.999803	0.330086	56.6785	-0.456445	0.712194	-0.6409	0.521588	0.999988	0.282673	86.4512	-0.488283	0.509076	-0.959156	0.33748	0.999917	none	0.471752
TK2	75.4973	-0.357242	0.487701	-0.732504	0.463861	0.999805	0.333612	56.4683	0.459301	0.625934	0.733785	0.46308	0.999803	0.334344	72.0801	-0.456363	0.419244	-1.08854	0.276358	0.999988	0.558528	60.0051	0.508397	0.454303	1.11907	0.26311	0.999917	none	0.579863
IFT140	123.672	-0.486994	0.604625	-0.805447	0.420562	0.999805	0.37617	171.839	0.107546	0.256998	0.41847	0.675604	0.999803	0.170308	123.004	-0.45624	0.395146	-1.15461	0.24825	0.999988	0.605111	169.828	-0.0425299	0.451091	-0.0942823	0.924885	0.999917	none	0.0339123
MTMR4	913.023	-0.123434	0.268093	-0.460417	0.645217	0.999805	0.190294	665.324	-0.719959	0.340585	-2.11389	0.0345245	0.999803	1.46187	812.189	-0.456148	0.354907	-1.28526	0.198702	0.999988	0.701797	868.601	0.0219982	0.203358	0.108175	0.913857	0.999917	none	0.0391219
DOK3	56.5144	-0.572904	0.476138	-1.20323	0.228887	0.999805	0.640379	102.701	0.0664685	0.315038	0.210986	0.832898	0.999803	0.079408	57.5428	-0.456115	0.458717	-0.994329	0.320063	0.999988	0.494765	94.2341	-0.312366	0.320946	-0.973267	0.33042	0.999917	none	0.480933
SPG21	127.67	-0.199811	0.443485	-0.450547	0.652316	0.999805	0.185542	135.334	-0.364112	0.334978	-1.08697	0.277049	0.999803	0.557444	116.452	-0.455569	0.447402	-1.01826	0.308556	0.999988	0.510665	141.425	-0.352437	0.326305	-1.08008	0.280105	0.999917	none	0.55268
EXTL2	191.586	-0.0628926	0.323503	-0.194411	0.845854	0.999805	0.0727046	247.721	-0.522068	0.455965	-1.14497	0.25222	0.999803	0.59822	166.621	-0.454952	0.454415	-1.00118	0.31674	0.999988	0.499297	309.069	0.047308	0.349129	0.135503	0.892214	0.999917	none	0.0495308
PPM1B	213.895	-0.161556	0.299978	-0.538559	0.590191	0.999805	0.229007	179.276	-0.111306	0.239407	-0.464923	0.641987	0.999803	0.192474	192.734	-0.454292	0.227863	-1.9937	0.0461845	0.999988	1.3355	197.273	0.0491703	0.249982	0.196695	0.844066	0.999917	none	0.0736237
TUBGCP2	58.7813	-0.808017	0.696152	-1.16069	0.245768	0.999805	0.609475	69.8315	-0.356162	0.391153	-0.910543	0.362536	0.999803	0.440648	63.9856	-0.454189	0.6773	-0.670587	0.502484	0.999988	0.298878	66.5305	-0.660437	0.424362	-1.55631	0.119635	0.999917	none	0.92214
ENO1	2804.71	-0.54051	0.208877	-2.58769	0.00966211	0.683286	2.01493	2085.75	0.0576021	0.114016	0.50521	0.613412	0.999803	0.212248	2837.16	-0.453719	0.190841	-2.37747	0.0174318	0.721787	1.75866	2179.63	0.0669503	0.135557	0.493888	0.621385	0.999917	none	0.206639
GDF11	142.374	-0.177522	0.358646	-0.494977	0.620616	0.999805	0.207177	122.264	0.0387069	0.270979	0.142841	0.886416	0.999803	0.0523625	129.118	-0.452264	0.333585	-1.35577	0.175173	0.999988	0.756534	123.999	-0.0396372	0.27342	-0.144968	0.884736	0.999917	none	0.0531863
CYP2R1	223.262	-0.137311	0.228994	-0.599626	0.548755	0.999805	0.260621	254.873	0.0460763	0.296914	0.155184	0.876676	0.999803	0.0571607	199.787	-0.45136	0.322103	-1.40129	0.161126	0.999988	0.792833	250.049	-0.124672	0.242209	-0.514727	0.606744	0.999917	none	0.216995
CENPW	70.6775	-0.255428	0.378995	-0.673962	0.500336	0.999805	0.300738	58.8669	-0.0493144	0.474433	-0.103944	0.917214	0.999803	0.0375294	65.6275	-0.451111	0.439671	-1.02602	0.304882	0.999988	0.515868	58.7152	-0.172804	0.378577	-0.456456	0.648062	0.999917	none	0.188383
CCSER2	451.369	-0.0927675	0.343822	-0.269813	0.787304	0.999805	0.103857	225.622	0.0673264	0.353174	0.190632	0.848814	0.999803	0.0711876	397.791	-0.450654	0.357616	-1.26016	0.207611	0.999988	0.682749	258.264	0.326427	0.345372	0.945146	0.344584	0.999917	none	0.462704
SLC35B3	105.003	0.207731	0.688502	0.301714	0.76287	0.999805	0.11755	101.72	0.0685125	0.626176	0.109414	0.912874	0.999803	0.0395891	83.078	-0.450605	0.527796	-0.85375	0.393244	0.999988	0.405338	86.264	-0.575777	1.75497	-0.328083	0.742849	0.999917	none	0.129099
DKK1	155.349	-0.406095	0.399557	-1.01636	0.309456	0.999805	0.509401	90.7686	0.238034	0.347857	0.684287	0.493794	0.999803	0.306454	151.244	-0.449543	0.431172	-1.04261	0.29713	0.999988	0.527054	85.1512	-0.0550483	0.341328	-0.161277	0.871875	0.999917	none	0.0595456
CPA4	197.212	-0.185123	0.348409	-0.531339	0.595184	0.999805	0.225349	80.8124	-0.12535	0.419074	-0.299113	0.764854	0.999803	0.116421	179.511	-0.449504	0.351815	-1.27767	0.201365	0.999988	0.696016	79.1217	-0.310299	0.43791	-0.70859	0.478579	0.999917	none	0.320047
HIVEP1	54.5108	-0.492087	0.561736	-0.876012	0.381024	0.999805	0.419048	56.9387	-0.104129	0.363259	-0.286653	0.774378	0.999803	0.111047	54.4281	-0.449296	0.719055	-0.624842	0.532075	0.999988	0.274027	61.7065	0.0150816	0.403973	0.0373331	0.970219	0.999917	none	0.01313
CCT3	385.45	-0.17017	0.209292	-0.813073	0.416176	0.999805	0.380723	371.559	-0.111232	0.241149	-0.46126	0.644612	0.999803	0.190701	348.861	-0.448633	0.16878	-2.65809	0.00785859	0.533719	2.10466	437.361	0.233694	0.221554	1.0548	0.291519	0.999917	none	0.535333
PHAX	212.144	-0.86786	0.217515	-3.98989	6.61026e-05	0.0320985	4.17978	166.149	-0.2704	0.328221	-0.823836	0.410033	0.999803	0.387181	234.337	-0.447364	0.201109	-2.22448	0.0261163	0.857107	1.58309	171.527	-0.307815	0.359496	-0.856243	0.391863	0.999917	none	0.406865
PRMT5	431.988	-0.0238064	0.194811	-0.122202	0.902739	0.999805	0.0444378	324.779	0.142455	0.273086	0.521649	0.601915	0.999803	0.220465	372.256	-0.446735	0.226522	-1.97214	0.0485931	0.999988	1.31343	366.266	0.354146	0.258644	1.36924	0.170925	0.999917	none	0.767195
EARS2	199.731	-0.309791	0.295852	-1.04711	0.295048	0.999805	0.530107	113.464	-0.407649	0.338515	-1.20423	0.228502	0.999803	0.64111	188.877	-0.446213	0.388194	-1.14946	0.250367	0.999988	0.601422	125.637	-0.212927	0.349705	-0.608878	0.542606	0.999917	none	0.265516
TEX2	341.702	0.552668	1.28143	0.431291	0.666257	0.999805	0.176358	228.431	0.383311	0.634245	0.604358	0.545606	0.999803	0.263121	237	-0.44583	1.4725	-0.30277	0.762065	0.999988	0.118008	273.171	0.71822	1.12008	0.641225	0.521377	0.999917	none	0.282848
STEAP1	75.7579	-0.337386	0.536986	-0.628295	0.529811	0.999805	0.275879	108.126	0.310878	0.387763	0.801721	0.422714	0.999803	0.373953	72.6049	-0.445654	0.46163	-0.965392	0.334349	0.999988	0.475801	103.566	0.094049	0.34622	0.271645	0.785895	0.999917	none	0.104635
DHFR	102.548	-1.40432	0.41704	-3.36736	0.000758906	0.17237	3.11981	100.512	0.0971437	0.385272	0.252143	0.800931	0.999803	0.0964051	127.516	-0.445472	0.433686	-1.02718	0.304337	0.999988	0.516645	86.7534	-0.484578	0.452831	-1.07011	0.284571	0.999917	none	0.545809
TRIM5	112.283	-0.192668	0.415254	-0.463976	0.642665	0.999805	0.192015	103.458	0.135588	0.528262	0.256668	0.797435	0.999803	0.0983047	102.444	-0.44518	0.455195	-0.977999	0.328075	0.999988	0.484027	95.2145	-0.223729	0.578963	-0.386431	0.699178	0.999917	none	0.155413
DOP1A	113.996	-0.0667771	0.306671	-0.217748	0.827625	0.999805	0.0821662	100.199	0.139218	0.387084	0.359658	0.719103	0.999803	0.143209	99.7999	-0.44411	0.412532	-1.07655	0.281683	0.999988	0.550239	119.141	0.482518	0.349945	1.37884	0.167944	0.999917	none	0.774835
ACTR1A	109.611	0.22016	0.420777	0.523222	0.60082	0.999805	0.221256	57.155	0.164791	0.371026	0.444149	0.656935	0.999803	0.182478	86.5628	-0.442798	0.343574	-1.2888	0.197467	0.999988	0.704505	52.9917	-0.169204	0.387741	-0.436384	0.662558	0.999917	none	0.178776
GAGE12F	79.5502	0.665376	0.8356	0.796284	0.425867	0.999805	0.370726	252.946	0.387137	0.545583	0.709584	0.477962	0.999803	0.320607	52.6317	-0.440622	0.882656	-0.499201	0.617638	0.999988	0.209266	248.97	0.240269	0.332283	0.723085	0.469628	0.999917	none	0.328246
DNMBP	210.956	0.439885	0.562334	0.782248	0.434069	0.999805	0.362442	203.065	-0.0253164	0.287342	-0.0881056	0.929793	0.999803	0.0316139	153.113	-0.440014	0.703225	-0.625708	0.531506	0.999988	0.274492	271.51	0.629132	0.347629	1.80978	0.0703302	0.999917	none	1.15286
TUSC2	219.302	-0.0443398	0.238602	-0.185831	0.852577	0.999805	0.0692663	209.283	0.390497	0.262739	1.48626	0.137211	0.999803	0.86261	190.865	-0.439372	0.270116	-1.62661	0.103821	0.999988	0.983716	209.316	0.283901	0.259179	1.09539	0.273348	0.999917	none	0.563285
SNRPC	141.457	-1.60138	0.604393	-2.64957	0.00805943	0.643621	2.0937	127.512	0.155317	0.309444	0.501921	0.615723	0.999803	0.210615	182.306	-0.43869	0.671475	-0.653324	0.513547	0.999988	0.289419	137.155	0.242639	0.325757	0.744846	0.456365	0.999917	none	0.340688
PLCXD1	409.222	0.0811127	0.190234	0.426384	0.669828	0.999805	0.174037	392.757	-0.0951074	0.229247	-0.414868	0.678238	0.999803	0.168618	340.68	-0.438662	0.483728	-0.906835	0.364494	0.999988	0.43831	412.865	-0.063631	0.203999	-0.311919	0.755102	0.999917	none	0.121994
SF3B1	893.777	-0.40222	0.210132	-1.91413	0.0556038	0.999805	1.2549	733.029	0.098	0.224756	0.436029	0.662815	0.999803	0.178607	872.713	-0.438275	0.210435	-2.08271	0.0372775	0.981769	1.42855	742.625	0.0217599	0.186274	0.116817	0.907005	0.999917	none	0.0423903
NPIPP1	139.17	-0.0528717	0.251346	-0.210354	0.833392	0.999805	0.0791509	142.643	-0.0620319	0.290617	-0.213449	0.830977	0.999803	0.0804112	121.622	-0.438069	0.326998	-1.33967	0.180353	0.999988	0.743877	145.688	-0.122909	0.318418	-0.385999	0.699498	0.999917	none	0.155214
PCED1B	95.4807	-0.303693	0.535285	-0.567347	0.570478	0.999805	0.243761	147.514	0.571171	0.342096	1.66962	0.0949947	0.999803	1.0223	90.5045	-0.437852	0.576142	-0.759973	0.447271	0.999988	0.349429	117.964	-0.13232	0.448966	-0.294721	0.768207	0.999917	none	0.114522
ZC3H15	82.2678	-0.170561	0.491208	-0.347228	0.72842	0.999805	0.137618	73.0984	-0.398517	0.441975	-0.901674	0.36723	0.999803	0.435062	74.7367	-0.437325	0.406635	-1.07547	0.282163	0.999988	0.5495	70.8169	-0.64981	0.441596	-1.4715	0.141155	0.999917	none	0.850303
HSDL2	245.671	-0.218487	0.290748	-0.751463	0.452374	0.999805	0.344502	222.457	0.0299611	0.287163	0.104335	0.916903	0.999803	0.0376764	226.76	-0.436388	0.230292	-1.89493	0.0581012	0.999988	1.23581	198.029	-0.454746	0.425575	-1.06854	0.285275	0.999917	none	0.544736
IPO4	592.171	-0.138633	0.244428	-0.567171	0.570598	0.999805	0.24367	390.343	-0.271656	0.25434	-1.06808	0.285484	0.999803	0.544418	532.323	-0.435478	0.325929	-1.33612	0.181512	0.999988	0.741096	495.353	0.292996	0.22494	1.30255	0.192728	0.999917	none	0.715056
SNAP29	77.9011	-0.155692	0.436626	-0.356579	0.721407	0.999805	0.141819	52.7331	-0.402532	0.44426	-0.906073	0.364897	0.999803	0.437829	70.319	-0.433953	0.408025	-1.06355	0.287535	0.999988	0.54131	59.0663	-0.175819	0.406356	-0.432672	0.665253	0.999917	none	0.177013
LLGL2	124.697	0.047071	0.469649	0.100226	0.920165	0.999805	0.0361343	138.165	0.097729	0.353876	0.276167	0.782419	0.999803	0.10656	105.247	-0.433769	0.433539	-1.00053	0.317054	0.999988	0.498867	154.544	0.289636	0.435363	0.665275	0.505874	0.999917	none	0.295957
ATXN7L2	124.943	0.052675	0.336819	0.156389	0.875726	0.999805	0.0576317	156.369	0.262356	0.323087	0.81203	0.416775	0.999803	0.380099	105.223	-0.433491	0.368849	-1.17525	0.239894	0.999988	0.619981	157.44	0.17096	0.365377	0.4679	0.639856	0.999917	none	0.193918
CNOT2	232.84	-0.133566	0.344859	-0.387308	0.698528	0.999805	0.155816	238.864	-0.0378951	0.251798	-0.150498	0.880372	0.999803	0.0553339	209.247	-0.432444	0.341543	-1.26615	0.205461	0.999988	0.687272	260.191	0.0904048	0.223505	0.404487	0.685855	0.999917	none	0.163768
RELA	353.006	-0.430636	0.294212	-1.46369	0.143279	0.999805	0.843819	293.068	-0.0170689	0.297418	-0.0573903	0.954234	0.999803	0.020345	348.052	-0.432177	0.271702	-1.59063	0.111693	0.999988	0.951972	291.705	-0.151877	0.341263	-0.445044	0.656288	0.999917	none	0.182906
ATP6V0B	728.089	-0.0338662	0.352479	-0.0960798	0.923457	0.999805	0.0345832	780.357	-0.255728	0.213547	-1.19753	0.231102	0.999803	0.636196	632.943	-0.431494	0.270833	-1.59321	0.111114	0.999988	0.954233	852.659	-0.108091	0.334171	-0.32346	0.746347	0.999917	none	0.127059
HECTD2	61.5825	-0.690779	0.364387	-1.89573	0.0579957	0.999805	1.2366	52.3604	0.0348607	0.590284	0.0590576	0.952906	0.999803	0.0209498	65.4153	-0.431479	0.424219	-1.01711	0.3091	0.999988	0.509901	51.333	-0.131899	0.564215	-0.233775	0.81516	0.999917	none	0.0887572
TLR3	85.08	-0.688902	0.72206	-0.954078	0.340044	0.999805	0.468465	62.9865	0.0612092	1.10878	0.0552039	0.955976	0.999803	0.019553	90.2598	-0.431256	0.699984	-0.616095	0.537832	0.999988	0.269353	72.3487	0.327341	0.824364	0.397083	0.691306	0.999917	none	0.160329
NDUFB1	133.439	-0.0315092	0.291801	-0.107982	0.91401	0.999805	0.0390489	135.578	-0.358885	0.316395	-1.1343	0.25667	0.999803	0.590624	115.682	-0.431038	0.282663	-1.52492	0.12728	0.999988	0.895239	153.983	-0.0830332	0.294927	-0.281538	0.778298	0.999917	none	0.108854
C9orf85	85.9385	-0.291884	0.346547	-0.842264	0.39964	0.999805	0.398331	57.8344	0.38028	0.383846	0.99071	0.321827	0.999803	0.492377	81.2074	-0.430702	0.373893	-1.15194	0.249346	0.999988	0.603198	71.9339	0.79837	0.398761	2.00212	0.0452713	0.999917	none	1.34418
WDR5B-DT	171.42	-0.178975	0.438878	-0.4078	0.68342	0.999805	0.165312	157.565	0.115569	0.319568	0.361643	0.717619	0.999803	0.144106	156.411	-0.4298	0.241179	-1.78208	0.0747367	0.999988	1.12647	158.196	0.0127403	0.294005	0.0433337	0.965436	0.999917	none	0.0152767
STARD9	91.069	-0.019163	0.370048	-0.0517852	0.9587	0.999805	0.0183173	91.7421	-0.589333	0.41598	-1.41673	0.156561	0.999803	0.805316	78.995	-0.428586	0.463875	-0.923925	0.355525	0.999988	0.449129	98.1059	-0.482721	0.308971	-1.56235	0.118205	0.999917	none	0.927365
CACTIN	217.864	-0.443611	0.252227	-1.75878	0.0786154	0.999805	1.10449	224.193	0.295865	0.357753	0.827011	0.408231	0.999803	0.389094	215.287	-0.428449	0.418612	-1.0235	0.306072	0.999988	0.514176	201.677	-0.109981	0.266052	-0.413381	0.679327	0.999917	none	0.167921
ANXA7	302.409	-0.440408	0.237994	-1.8505	0.0642415	0.999805	1.19218	237.565	0.345323	0.472518	0.730815	0.464892	0.999803	0.332648	299.145	-0.428271	0.296535	-1.44425	0.148668	0.999988	0.827782	206.043	-0.167597	0.446651	-0.375229	0.70749	0.999917	none	0.15028
RMC1	86.1231	-0.0166609	0.368832	-0.0451721	0.96397	0.999805	0.0159364	74.3752	-0.032615	0.392124	-0.0831751	0.933712	0.999803	0.0297869	74.3978	-0.428145	0.405775	-1.05513	0.291367	0.999988	0.53556	75.4711	-0.110079	0.460266	-0.239165	0.810978	0.999917	none	0.0909911
MED21	208.651	-0.15949	0.357915	-0.445609	0.65588	0.999805	0.183176	158.771	0.298971	0.330933	0.903418	0.366304	0.999803	0.436159	189.315	-0.427993	0.393725	-1.08704	0.277021	0.999988	0.557487	177.213	0.474474	0.26433	1.795	0.0726532	0.999917	none	1.13875
KIAA1671	689.83	-0.388293	0.274973	-1.41211	0.157918	0.999805	0.801569	610.374	-0.00923012	0.281323	-0.0328096	0.973826	0.999803	0.0115185	671.879	-0.427924	0.262147	-1.63238	0.102599	0.999988	0.988857	618.737	-0.0875724	0.311142	-0.281455	0.778362	0.999917	none	0.108819
GOLT1B	231.676	0.0834133	0.267029	0.312375	0.754756	0.999805	0.122194	159.018	0.348456	0.337029	1.0339	0.301181	0.999803	0.521172	193.498	-0.427302	0.294506	-1.45091	0.146805	0.999988	0.83326	183.897	0.60624	0.245128	2.47315	0.0133927	0.762105	none	1.87313
COL18A1	435.976	0.0688658	0.278153	0.247583	0.804457	0.999805	0.0944971	397.066	0.0655552	0.210884	0.310859	0.755908	0.999803	0.121531	365.915	-0.426974	0.268402	-1.5908	0.111654	0.999988	0.952125	422.633	0.124764	0.250625	0.49781	0.618618	0.999917	none	0.208577
MRPL46	70.5133	-0.425582	0.371238	-1.14638	0.251636	0.999805	0.599227	62.3333	-0.174525	0.419898	-0.415636	0.677676	0.999803	0.168978	69.5267	-0.42594	0.382362	-1.11397	0.265291	0.999988	0.576277	71.6306	0.105829	0.339593	0.311634	0.755319	0.999917	none	0.12187
CCDC82	291.256	-0.0883763	0.37905	-0.233152	0.815643	0.999805	0.0884998	260.173	-0.259923	0.363425	-0.715203	0.474483	0.999803	0.323779	258.032	-0.425932	0.445236	-0.956644	0.338747	0.999988	0.470125	292.307	-0.0258052	0.319776	-0.0806976	0.935682	0.999917	none	0.0288715
MIR4453HG	146.176	-0.260149	0.234839	-1.10778	0.267957	0.999805	0.571935	153.214	-0.133639	0.267687	-0.499234	0.617614	0.999803	0.209283	137.019	-0.424732	0.261981	-1.62123	0.104968	0.999988	0.978941	157.881	-0.160963	0.227451	-0.707684	0.479142	0.999917	none	0.319536
ARHGEF4	72.5757	-0.353254	0.383795	-0.920422	0.357352	0.999805	0.446904	101.017	-0.168748	0.327846	-0.514717	0.60675	0.999803	0.21699	70.1522	-0.42456	0.433357	-0.979701	0.327234	0.999988	0.485142	124.271	0.300895	0.351691	0.855567	0.392237	0.999917	none	0.406451
KDM4C	96.5067	-0.464904	0.337446	-1.37771	0.168291	0.999805	0.773938	88.5335	-0.483419	0.386247	-1.25158	0.210722	0.999803	0.676289	96.1452	-0.424488	0.334757	-1.26805	0.20478	0.999988	0.688712	96.2743	-0.334559	0.380955	-0.878211	0.379829	0.999917	none	0.420412
IL6ST	2113.83	0.187353	0.823971	0.227378	0.82013	0.999805	0.0861175	4751.25	0.00838521	0.409482	0.0204776	0.983662	0.999803	0.00715394	1701.49	-0.420527	0.659371	-0.63777	0.523623	0.999988	0.280981	4423.33	-0.334247	1.00756	-0.331737	0.740088	0.999917	none	0.130717
DET1	91.6848	0.115909	0.456406	0.253961	0.799526	0.999805	0.0971675	89.7433	0.312535	0.686987	0.454935	0.649156	0.999803	0.187651	75.8072	-0.420389	0.430764	-0.975915	0.329107	0.999988	0.482663	91.5172	0.264404	0.413623	0.639239	0.522667	0.999917	none	0.281775
TARS2	244.016	0.0485954	0.324225	0.149882	0.880858	0.999805	0.0550941	216.096	-0.0360212	0.274249	-0.131345	0.895502	0.999803	0.0479332	206.983	-0.419882	0.285349	-1.47147	0.141165	0.999988	0.850274	251.019	0.27114	0.319575	0.848439	0.396193	0.999917	none	0.402093
REXO2	98.3946	-0.0132049	0.523627	-0.0252182	0.979881	0.999805	0.00882671	90.2832	0.0050152	0.320962	0.0156255	0.987533	0.999803	0.00544833	85.0747	-0.41878	0.506163	-0.827362	0.408032	0.999988	0.389306	88.8641	-0.160641	0.410725	-0.391115	0.695712	0.999917	none	0.15757
TMEM94	1102.2	-0.440949	0.171091	-2.57728	0.00995819	0.690794	2.00182	1198.41	-0.146035	0.200263	-0.729219	0.465867	0.999803	0.331738	1094.69	-0.417999	0.22135	-1.88841	0.0589714	0.999988	1.22936	1298.43	-0.0271917	0.250214	-0.108674	0.913461	0.999917	none	0.0393099
VCPKMT	183.214	-0.222088	0.270588	-0.820759	0.411783	0.999805	0.385331	174.467	-0.170525	0.282156	-0.604366	0.5456	0.999803	0.263125	170.284	-0.417794	0.313181	-1.33403	0.182193	0.999988	0.739468	179.809	-0.205346	0.331924	-0.618653	0.536145	0.999917	none	0.270718
TRIM32	329.004	-0.130641	0.293566	-0.445015	0.656309	0.999805	0.182892	353.021	-0.239736	0.208243	-1.15123	0.249637	0.999803	0.602692	296.087	-0.417435	0.367823	-1.13488	0.256426	0.999988	0.591038	413.082	0.103749	0.264006	0.392982	0.694333	0.999917	none	0.158432
ANXA5	198.023	-0.488905	0.408014	-1.19826	0.230817	0.999805	0.636732	152.962	-0.0745176	0.382777	-0.194676	0.845646	0.999803	0.0728113	199.532	-0.417044	0.380221	-1.09685	0.272708	0.999988	0.564302	155.956	-0.139958	0.360575	-0.388154	0.697902	0.999917	none	0.156205
GLRB	255.02	0.0438187	0.340967	0.128513	0.897743	0.999805	0.046848	144.927	-0.13325	0.434964	-0.306347	0.759341	0.999803	0.119563	216.74	-0.417043	0.31634	-1.31834	0.18739	0.999988	0.727255	161.846	0.0720401	0.451523	0.159549	0.873236	0.999917	none	0.0588683
IFT80	297.711	-0.700943	0.213048	-3.29007	0.00100164	0.210523	2.99929	321.513	-0.342953	0.36658	-0.935547	0.349506	0.999803	0.456545	318.101	-0.416815	0.283164	-1.47199	0.141023	0.999988	0.850709	308.803	-0.616517	0.275995	-2.2338	0.0254965	0.971884	none	1.59352
PDE4D	56.1156	-0.255321	0.786059	-0.324812	0.745323	0.999805	0.127655	62.7192	0.557367	0.767429	0.726278	0.467668	0.999803	0.330062	52.8441	-0.416163	0.922301	-0.451222	0.651829	0.999988	0.185866	76.9581	0.935665	0.676507	1.38308	0.16664	0.999917	none	0.778221
YIPF1	220.756	-0.425118	0.222493	-1.9107	0.0560432	0.999805	1.25148	266.541	0.0354809	0.269457	0.131675	0.895241	0.999803	0.04806	218.227	-0.415956	0.227332	-1.82973	0.0672903	0.999988	1.17205	295.258	0.204338	0.229099	0.89192	0.372436	0.999917	none	0.428949
ZNF138	79.1304	-0.57248	0.428588	-1.33573	0.181636	0.999805	0.740797	152.547	-0.00843449	0.264113	-0.0319351	0.974524	0.999803	0.0112075	81.6915	-0.415789	0.425892	-0.976277	0.328927	0.999988	0.4829	150.833	-0.161322	0.300272	-0.537252	0.591094	0.999917	none	0.228344
TUBGCP3	339.169	0.000905861	0.295747	0.00306296	0.997556	0.999805	0.00106266	204.969	0.100509	0.325791	0.308508	0.757696	0.999803	0.120505	292.663	-0.415518	0.300733	-1.38168	0.16707	0.999988	0.777103	220.057	0.186452	0.301561	0.618289	0.536385	0.999917	none	0.270524
TRIM28	6757.74	-0.333996	0.239523	-1.39442	0.163191	0.999805	0.787305	7936.4	-0.0297586	0.160722	-0.185155	0.853107	0.999803	0.0689964	6505.94	-0.415061	0.229874	-1.80561	0.07098	0.999988	1.14886	8931.27	0.188176	0.241695	0.778569	0.436234	0.999917	none	0.360281
MLH3	78.8944	-0.538014	0.554444	-0.970366	0.331864	0.999805	0.47904	190.865	0.480234	0.396345	1.21166	0.225644	0.999803	0.646576	80.8303	-0.414425	0.531872	-0.779183	0.435872	0.999988	0.360641	176.343	0.168553	0.231025	0.729586	0.465643	0.999917	none	0.331947
KIFC3	526.904	-0.455483	0.26488	-1.71958	0.0855085	0.999805	1.06799	422.541	-0.175197	0.219804	-0.797058	0.425418	0.999803	0.371185	526.195	-0.414	0.360509	-1.14838	0.250813	0.999988	0.60065	428.791	-0.255568	0.217132	-1.17702	0.239189	0.999917	none	0.62126
MARCHF1	151.191	-0.422465	0.272993	-1.54753	0.121734	0.999805	0.914587	145.653	-0.120527	0.27825	-0.433162	0.664897	0.999803	0.177246	149.441	-0.412541	0.266135	-1.55012	0.121113	0.999988	0.916809	153.418	-0.0864006	0.276493	-0.312488	0.75467	0.999917	none	0.122243
TRPT1	145.359	0.210274	0.348015	0.604211	0.545703	0.999805	0.263044	132.881	0.196028	0.358693	0.546505	0.584719	0.999803	0.233053	116.315	-0.412346	0.320393	-1.287	0.198094	0.999988	0.703128	116.443	-0.31186	0.321593	-0.969737	0.332178	0.999917	none	0.47863
SLC50A1	129.312	-0.264003	0.275061	-0.959798	0.337157	0.999805	0.472168	114.925	0.202517	0.379687	0.53338	0.593771	0.999803	0.226381	122.116	-0.412251	0.366786	-1.12395	0.261033	0.999988	0.583305	124.367	0.310863	0.283809	1.09532	0.273375	0.999917	none	0.563242
USP10	219.745	-0.163533	0.222941	-0.733528	0.463237	0.999805	0.334197	196.409	-0.22528	0.407287	-0.553123	0.580179	0.999803	0.236438	200.298	-0.411973	0.24348	-1.69202	0.0906423	0.999988	1.04267	216.124	-0.0613372	0.327972	-0.18702	0.851645	0.999917	none	0.0697413
LRRC51	77.089	-0.192177	0.437263	-0.4395	0.6603	0.999805	0.180259	60.7498	-0.358012	0.512887	-0.698034	0.485156	0.999803	0.314119	71.1812	-0.411221	0.335136	-1.22703	0.219813	0.999988	0.657947	66.8062	-0.171946	0.508509	-0.338138	0.735259	0.999917	none	0.133559
GARNL3	64.9353	-0.578881	0.555898	-1.04134	0.297716	0.999805	0.526198	79.6216	-0.054896	0.322074	-0.170445	0.86466	0.999803	0.0631545	67.1304	-0.411044	0.635947	-0.64635	0.518053	0.999988	0.285626	76.4305	-0.298896	0.313229	-0.95424	0.339962	0.999917	none	0.468569
GDAP2	170.562	-0.21285	0.301975	-0.70486	0.480897	0.999805	0.317948	102.143	0.0178622	0.376554	0.0474359	0.962166	0.999803	0.0167501	158.323	-0.410614	0.304575	-1.34816	0.177608	0.999988	0.750537	125.307	0.451069	0.348814	1.29315	0.19596	0.999917	none	0.707833
PSAP	995.505	-0.317364	0.173591	-1.82823	0.0675156	0.999805	1.1706	929.389	0.0885342	0.286832	0.308663	0.757578	0.999803	0.120573	954.616	-0.410456	0.189008	-2.17163	0.0298838	0.913306	1.52456	1004.7	0.192575	0.293857	0.655335	0.512252	0.999917	none	0.290516
C18orf54	148.036	0.240707	0.32197	0.747606	0.454698	0.999805	0.342277	118.947	0.422231	0.422752	0.998768	0.317907	0.999803	0.4977	117.483	-0.410289	0.319399	-1.28456	0.198945	0.999988	0.701268	130.57	0.550884	0.473749	1.16282	0.244903	0.999917	none	0.611006
OTULIN	94.0374	-0.518856	0.290186	-1.78801	0.0737741	0.999805	1.1321	95.5295	0.333786	0.342849	0.973566	0.330272	0.999803	0.481128	95.8115	-0.410095	0.292961	-1.39983	0.161564	0.999988	0.791655	100.821	0.370515	0.319514	1.15962	0.246203	0.999917	none	0.608706
ZC3H8	65.7761	-0.397571	0.432053	-0.920189	0.357474	0.999805	0.446755	59.6031	-0.195293	0.508888	-0.383764	0.701154	0.999803	0.154187	64.6529	-0.410022	0.417105	-0.983017	0.325599	0.999988	0.487317	56.2642	-0.520508	0.641595	-0.811273	0.417209	0.999917	none	0.379646
A4GALT	119.14	-0.614123	0.36317	-1.691	0.090836	0.999805	1.04174	83.1789	0.348222	0.419136	0.830808	0.406082	0.999803	0.391386	124.511	-0.409673	0.320209	-1.27939	0.200759	0.999988	0.697324	72.7978	-0.13954	0.591207	-0.236026	0.813412	0.999917	none	0.0896893
ELP3	260.565	-0.528316	0.322026	-1.6406	0.100881	0.999805	0.996191	154.946	-0.41949	0.368713	-1.13771	0.25524	0.999803	0.59305	266.263	-0.409322	0.320955	-1.27532	0.202194	0.999988	0.694231	188.578	0.0527556	0.322622	0.163522	0.870108	0.999917	none	0.060427
KIAA1191	694.646	-0.266967	0.247195	-1.07999	0.280148	0.999805	0.552612	781.093	0.232613	0.185154	1.25632	0.209	0.999803	0.679854	656.348	-0.409095	0.164508	-2.48678	0.0128904	0.661846	1.88973	795.861	0.173573	0.190686	0.910256	0.362687	0.999917	none	0.440468
TCEA1	176.289	-0.904639	0.535028	-1.69083	0.0908698	0.999805	1.04158	124.663	1.4425	0.441545	3.26693	0.00108719	0.602484	2.96369	198.684	-0.408862	1.10911	-0.368639	0.712397	0.999988	0.147278	147.06	1.68405	0.52213	3.22534	0.00125824	0.2133	none	2.90024
SPATA13	238.943	-0.438564	0.371693	-1.17991	0.238036	0.999805	0.623358	157.581	-0.324155	1.17766	-0.275254	0.783121	0.999803	0.106171	237.552	-0.408228	0.271905	-1.50136	0.133262	0.999988	0.875294	189.449	0.108256	0.513143	0.210966	0.832914	0.999917	none	0.0793999
NOP58	437.467	-0.292774	0.26005	-1.12584	0.260235	0.999805	0.584635	299.823	-0.0609098	0.200677	-0.303521	0.761493	0.999803	0.118334	416.191	-0.407935	0.327557	-1.24539	0.21299	0.999988	0.671641	301.718	-0.164283	0.194089	-0.84643	0.397313	0.999917	none	0.400867
TFG	96.992	-0.400922	0.3151	-1.27236	0.203244	0.999805	0.691982	136.968	0.965655	0.603073	1.60122	0.109327	0.999803	0.961271	95.5643	-0.40791	0.368497	-1.10696	0.268313	0.999988	0.571359	89.6369	-0.221118	0.335031	-0.659994	0.509258	0.999917	none	0.293062
IFRD1	373.12	-0.360392	0.301369	-1.19585	0.231755	0.999805	0.63497	292.913	-0.223414	0.278311	-0.802749	0.42212	0.999803	0.374564	363.002	-0.407908	0.200778	-2.03164	0.0421904	0.999988	1.37479	306.984	-0.203245	0.295984	-0.686675	0.492287	0.999917	none	0.307781
CARF	65.5994	-0.224024	0.507123	-0.441755	0.658667	0.999805	0.181334	52.9641	-0.190776	0.432204	-0.441403	0.658921	0.999803	0.181167	61.1063	-0.406598	0.532642	-0.76336	0.445248	0.999988	0.351398	55.4745	-0.172251	0.598496	-0.287805	0.773496	0.999917	none	0.111542
EDIL3	146.878	-0.610061	0.531689	-1.1474	0.251216	0.999805	0.599953	154.121	-0.162677	0.303204	-0.536527	0.591594	0.999803	0.227976	153.816	-0.405768	0.459608	-0.882855	0.377315	0.999988	0.423296	165.745	-0.064286	0.298889	-0.215084	0.829702	0.999917	none	0.0810778
PHC1	64.4898	-0.852738	0.888748	-0.959482	0.337316	0.999805	0.471963	57.2991	0.304578	0.784165	0.388411	0.697712	0.999803	0.156324	71.8328	-0.405474	0.987918	-0.410433	0.681488	0.999988	0.166542	56.7651	0.177125	0.912013	0.194213	0.846009	0.999917	none	0.072625
PGBD1	132.833	-0.676715	0.414465	-1.63274	0.102523	0.999805	0.989178	72.8045	-0.0163624	0.645637	-0.025343	0.979781	0.999803	0.00887083	141.666	-0.405037	0.361434	-1.12064	0.262441	0.999988	0.580968	82.5056	0.217406	0.64057	0.339395	0.734312	0.999917	none	0.134119
PBX2	181.215	-0.42702	0.349498	-1.22181	0.22178	0.999805	0.654077	118.4	-0.083886	0.263313	-0.318578	0.750046	0.999803	0.124912	179.878	-0.404469	0.351163	-1.1518	0.249403	0.999988	0.603098	135.394	0.182136	0.314779	0.578615	0.562849	0.999917	none	0.249608
ZNF219	210.608	-0.994331	0.698709	-1.4231	0.154708	0.999805	0.810487	146.102	-0.783305	0.688762	-1.13727	0.255427	0.999803	0.592733	242.693	-0.403934	0.499931	-0.80798	0.419102	0.999988	0.37768	178.577	-0.226194	0.363715	-0.621899	0.534008	0.999917	none	0.272452
DUS4L-BCAP29	619.942	-0.432521	0.338696	-1.27702	0.201596	0.999805	0.695518	380.401	0.541172	1.97289	0.274304	0.783851	0.999803	0.105766	617.297	-0.403369	0.330689	-1.21979	0.222546	0.999988	0.65258	427.294	0.722064	1.95986	0.368427	0.712555	0.999917	none	0.147181
MRPL51	563.072	-0.0160311	0.256799	-0.0624267	0.950223	0.999805	0.0221744	511.177	0.113281	0.193577	0.585198	0.558415	0.999803	0.253043	490.291	-0.40321	0.196997	-2.04678	0.0406797	0.999988	1.39062	565.668	0.277442	0.211225	1.31349	0.189018	0.999917	none	0.723497
SNHG14	64.1597	-0.226959	0.341593	-0.664412	0.506427	0.999805	0.295483	77.7933	-0.113982	0.355198	-0.320897	0.748289	0.999803	0.125931	59.9784	-0.402999	0.367485	-1.09664	0.272799	0.999988	0.564157	78.2249	-0.221578	0.4224	-0.524569	0.599883	0.999917	none	0.221933
PEX26	879.567	-0.431892	0.254135	-1.69946	0.0892322	0.999805	1.04948	663.617	0.313524	0.263261	1.19092	0.233684	0.999803	0.631371	875.209	-0.402612	0.25969	-1.55036	0.121056	0.999988	0.917013	731.298	0.458971	0.334345	1.37275	0.169831	0.999917	none	0.769983
PKN1	1137.8	-0.710079	0.157281	-4.51471	6.34041e-06	0.00469924	5.19788	665.944	-0.607443	0.186509	-3.25691	0.00112632	0.602484	2.94834	1223.48	-0.40248	0.28838	-1.39566	0.162818	0.999988	0.788299	922.31	0.264794	0.148386	1.7845	0.0743431	0.999917	none	1.12876
ZNF200	149.549	-0.53087	0.256665	-2.06833	0.0386085	0.999805	1.41332	162.397	-0.345669	0.28408	-1.2168	0.22368	0.999803	0.650373	153.252	-0.401925	0.252829	-1.58971	0.1119	0.999988	0.95117	192.396	0.0457638	0.250566	0.182642	0.855079	0.999917	none	0.0679936
PIGB	93.1858	0.362988	0.351255	1.0334	0.301415	0.999805	0.520835	65.7174	-0.094117	0.375059	-0.250939	0.801861	0.999803	0.0959007	70.8039	-0.401817	0.448107	-0.8967	0.369879	0.999988	0.43194	66.1688	-0.195845	0.465173	-0.421016	0.673744	0.999917	none	0.171505
PKNOX1	123.187	-0.0782051	0.354417	-0.220658	0.825359	0.999805	0.0833573	72.0019	-0.0330814	0.530916	-0.06231	0.950316	0.999803	0.022132	109.419	-0.400828	0.568571	-0.704974	0.480827	0.999988	0.318012	73.5861	-0.0954931	0.441202	-0.216438	0.828646	0.999917	none	0.0816309
MAST3	195.561	-0.583682	0.284954	-2.04834	0.0405268	0.999805	1.39226	230.328	-0.0562063	0.20523	-0.27387	0.784185	0.999803	0.105582	203.231	-0.400615	0.286877	-1.39647	0.162574	0.999988	0.788949	228.386	-0.2005	0.346732	-0.578258	0.56309	0.999917	none	0.249422
LINC-PINT	67.9056	-0.614962	0.342964	-1.79308	0.0729597	0.999805	1.13692	73.3017	-0.464204	0.443477	-1.04674	0.295221	0.999803	0.529853	71.1525	-0.398711	0.346472	-1.15078	0.249825	0.999988	0.602365	85.3371	-0.0923901	0.326564	-0.282916	0.777242	0.999917	none	0.109444
ZSCAN31	118.4	-0.305235	0.457767	-0.666793	0.504905	0.999805	0.296791	107.047	0.446108	0.467802	0.953627	0.340273	0.999803	0.468173	113.947	-0.398693	0.390909	-1.01991	0.307769	0.999988	0.511775	92.8355	-0.0380729	0.590466	-0.0644795	0.948588	0.999917	none	0.0229222
DFFB	56.1233	-0.257244	0.57958	-0.443846	0.657154	0.999805	0.182333	87.737	0.61474	0.355185	1.73076	0.0834943	0.999803	1.07834	53.2452	-0.397936	0.568269	-0.70026	0.483765	0.999988	0.315366	64.552	-0.349016	0.405801	-0.860067	0.389752	0.999917	none	0.409211
BTRC	236.341	-0.310386	0.374374	-0.829081	0.407059	0.999805	0.390343	141.634	-1.31539	0.413669	-3.17981	0.0014737	0.644513	2.83159	227.182	-0.396088	0.423608	-0.935034	0.349771	0.999988	0.456216	253.43	0.496457	0.283996	1.74811	0.0804442	0.999917	none	1.09451
CEBPZOS	129.721	-0.190991	0.344831	-0.55387	0.579668	0.999805	0.236821	128.58	-0.0621359	0.254669	-0.243987	0.807241	0.999803	0.0929968	120.137	-0.395982	0.342437	-1.15636	0.247532	0.999988	0.606368	133.968	-0.0631792	0.285489	-0.221301	0.824858	0.999917	none	0.0836209
TIMM23B	215.933	-0.176865	0.22953	-0.770555	0.440971	0.999805	0.35559	158.511	-0.164657	0.40746	-0.404106	0.686134	0.999803	0.163591	198.565	-0.39569	0.239382	-1.65297	0.0983377	0.999988	1.00728	170.174	-0.0731751	0.315885	-0.231651	0.816809	0.999917	none	0.0878794
SRP68	551.413	-0.330264	0.284979	-1.15891	0.246494	0.999805	0.608194	351.822	-0.0212135	0.494082	-0.0429352	0.965753	0.999803	0.0151338	532.933	-0.395409	0.274369	-1.44116	0.14954	0.999988	0.825242	400.503	0.227319	0.434585	0.523071	0.600925	0.999917	none	0.22118
FAM13B	370.807	-0.163926	0.239119	-0.685542	0.493002	0.999805	0.307151	242.671	-0.66965	0.328199	-2.04038	0.0413127	0.999803	1.38392	340.439	-0.395344	0.436807	-0.905078	0.365424	0.999988	0.437203	304.236	-0.0588585	0.234994	-0.250468	0.802225	0.999917	none	0.0957037
SELENOT	690.301	-0.381524	0.294491	-1.29554	0.195135	0.999805	0.709664	409.153	0.320773	0.237091	1.35295	0.176071	0.999803	0.754311	678.439	-0.395106	0.290974	-1.35787	0.174504	0.999988	0.758196	492.46	0.677611	0.209174	3.23946	0.00119758	0.2133	none	2.92169
ATP13A3	1082.54	0.0710271	0.383705	0.185109	0.853144	0.999805	0.0689778	965.94	0.300095	0.347881	0.862638	0.388337	0.999803	0.410792	916.598	-0.394635	0.228153	-1.72969	0.083685	0.999988	1.07735	1140.16	0.612397	0.324854	1.88515	0.0594097	0.999917	none	1.22614
PSMC5	473.712	-0.265271	0.199683	-1.32846	0.184025	0.999805	0.735123	536.11	-0.111157	0.18973	-0.585871	0.557962	0.999803	0.253395	449.213	-0.39384	0.212241	-1.85562	0.0635077	0.999988	1.19717	557.007	-0.117628	0.168033	-0.700026	0.483911	0.999917	none	0.315235
ATP6AP2	688.94	-0.127835	0.364881	-0.350348	0.726077	0.999805	0.139017	680.199	0.0261964	0.240787	0.108795	0.913365	0.999803	0.0393556	625.451	-0.393825	0.339861	-1.15878	0.246544	0.999988	0.608106	742.789	0.158676	0.246027	0.644955	0.518957	0.999917	none	0.284869
ARL13B	101.522	-0.589002	0.762639	-0.772321	0.439924	0.999805	0.356622	83.8219	-1.09681	0.514562	-2.13153	0.0330454	0.999803	1.48089	106.076	-0.393526	0.747887	-0.526184	0.59876	0.999988	0.222747	80.4173	-1.51442	0.909167	-1.66572	0.0957694	0.999917	none	1.01877
KDELR2	120.158	-0.393663	0.271625	-1.44929	0.147258	0.999805	0.831921	89.6783	-0.145184	0.348489	-0.41661	0.676964	0.999803	0.169435	118.471	-0.393517	0.272618	-1.44347	0.148888	0.999988	0.827141	87.4547	-0.349574	0.346541	-1.00875	0.313094	0.999917	none	0.504325
EFCAB11	113.347	0.311327	0.383534	0.811733	0.416945	0.999805	0.379922	101.606	-0.185824	0.335893	-0.553226	0.580109	0.999803	0.23649	87.8589	-0.393294	0.415544	-0.946455	0.343917	0.999988	0.463547	107.602	-0.132825	0.350607	-0.378843	0.704805	0.999917	none	0.151931
ANKRD49	137.055	-0.214496	0.279223	-0.768189	0.442375	0.999805	0.354209	149.883	0.0843043	0.237775	0.354555	0.722923	0.999803	0.140908	127.864	-0.393158	0.331193	-1.1871	0.235189	0.999988	0.628583	142.102	-0.195283	0.243966	-0.800454	0.423448	0.999917	none	0.3732
PSMD7	428.507	-0.598159	0.358555	-1.66825	0.0952658	0.999805	1.02106	387.346	0.075755	0.288668	0.262429	0.79299	0.999803	0.100732	448.721	-0.392976	0.323828	-1.21353	0.224926	0.999988	0.64796	454.86	0.391153	0.179833	2.17509	0.0296236	0.995539	none	1.52836
BAZ2B	167.512	0.138707	0.499664	0.2776	0.781319	0.999805	0.107171	132.578	-0.389551	0.367674	-1.0595	0.289372	0.999803	0.538543	138.619	-0.392708	0.557379	-0.704562	0.481083	0.999988	0.31778	150.803	-0.107152	0.36938	-0.290086	0.77175	0.999917	none	0.112523
MDH1	72.6683	-0.50422	0.371521	-1.35717	0.174726	0.999805	0.757643	76.7178	0.169851	0.484523	0.350553	0.725924	0.999803	0.139109	74.138	-0.392675	0.605141	-0.648898	0.516404	0.999988	0.28701	82.1245	0.247559	0.485452	0.509955	0.610083	0.999917	none	0.214611
ORAI2	312.783	-0.365709	0.388319	-0.941776	0.346307	0.999805	0.460538	523.837	-0.287558	0.284682	-1.0101	0.312445	0.999803	0.505226	305.918	-0.391898	0.446737	-0.877245	0.380354	0.999988	0.419813	525.966	-0.406932	0.316221	-1.28686	0.198143	0.999917	none	0.703021
AHI1	235.298	0.15549	0.441527	0.352164	0.724715	0.999805	0.139833	181.13	0.424065	0.303048	1.39933	0.161714	0.999803	0.791253	193.472	-0.391828	0.567304	-0.690685	0.489764	0.999988	0.310013	186.736	0.399634	0.299064	1.33628	0.181457	0.999917	none	0.741226
NEK2	178.752	0.0422895	0.262312	0.161219	0.871921	0.999805	0.0595227	171.358	0.195358	0.333855	0.585159	0.558441	0.999803	0.253023	152.962	-0.391626	0.382035	-1.0251	0.305315	0.999988	0.515252	168.067	0.0327018	0.273093	0.119746	0.904684	0.999917	none	0.0435029
WDR4	286.128	0.115807	0.249889	0.463434	0.643054	0.999805	0.191753	313.6	-0.122583	0.255277	-0.480195	0.631089	0.999803	0.19991	238.559	-0.391377	0.227107	-1.72332	0.0848308	0.999988	1.07145	307.008	-0.314391	0.24943	-1.26044	0.20751	0.999917	none	0.68296
ATP8B2	97.4245	-0.111705	0.423298	-0.263891	0.791864	0.999805	0.10135	82.844	-0.092253	0.403165	-0.228822	0.819008	0.999803	0.0867121	87.7995	-0.391356	0.351293	-1.11405	0.26526	0.999988	0.576329	84.0682	-0.178552	0.394722	-0.452348	0.651018	0.999917	none	0.186407
PITX2	72.7341	-0.0974509	0.339681	-0.286889	0.774197	0.999805	0.111149	71.3299	-0.0858358	0.357009	-0.24043	0.809997	0.999803	0.0915166	65.1538	-0.390645	0.441261	-0.885293	0.375998	0.999988	0.424814	76.5028	0.0115554	0.313602	0.0368472	0.970607	0.999917	none	0.0129567
PAXIP1-AS2	111.771	-0.313232	0.33779	-0.927299	0.353771	0.999805	0.451277	123.069	-0.137515	0.311601	-0.441319	0.658982	0.999803	0.181126	107.608	-0.39026	0.328651	-1.18746	0.235046	0.999988	0.628847	125.573	-0.195863	0.29362	-0.667062	0.504733	0.999917	none	0.296939
EIF2AK1	65.9811	-0.780369	0.361827	-2.15674	0.0310257	0.999805	1.50828	108.114	1.01619	0.537349	1.89113	0.0586075	0.999803	1.23205	72.3576	-0.390164	0.43961	-0.887524	0.374797	0.999988	0.426204	79.1375	0.171524	0.562533	0.304913	0.760432	0.999917	none	0.118939
ZMYM1	220.907	0.0656986	0.512345	0.128231	0.897966	0.999805	0.0467401	127.478	-0.991046	0.348552	-2.84333	0.00446455	0.999803	2.35022	187.782	-0.389624	0.523132	-0.744792	0.456398	0.999988	0.340657	144.996	-0.631021	0.322304	-1.95785	0.0502481	0.999917	none	1.29888
DCBLD2	63.1248	-1.08462	0.448594	-2.41782	0.0156138	0.875417	1.80649	59.1301	-0.432252	0.386467	-1.11847	0.263366	0.999803	0.57944	74.5239	-0.389612	0.343155	-1.13538	0.256216	0.999988	0.591394	67.5371	-0.139032	0.411211	-0.338104	0.735284	0.999917	none	0.133545
COG1	168.503	-0.20635	0.261133	-0.790213	0.429403	0.999805	0.367135	164.196	-0.207314	0.401552	-0.516282	0.605658	0.999803	0.217773	157.183	-0.389604	0.331691	-1.1746	0.240155	0.999988	0.619509	160.087	-0.415581	0.311651	-1.33348	0.182373	0.999917	none	0.739039
SUB1	2940.96	-0.228541	0.21456	-1.06516	0.286804	0.999805	0.542415	2284.36	-0.0752743	0.12045	-0.624943	0.532008	0.999803	0.274082	2760.34	-0.389429	0.195405	-1.99293	0.0462694	0.999988	1.33471	2669.38	0.247485	0.170332	1.45296	0.146234	0.999917	none	0.834951
CDC7	130.189	-0.356777	0.262868	-1.35725	0.174703	0.999805	0.7577	159.701	0.892377	0.402416	2.21755	0.0265856	0.999803	1.57535	127.514	-0.389342	0.481998	-0.807767	0.419225	0.999988	0.377553	138.201	0.465162	0.554669	0.838631	0.401677	0.999917	none	0.396124
FMN2	181.535	-0.312488	0.240484	-1.29941	0.193802	0.999805	0.712643	145.795	-0.136306	0.335503	-0.406275	0.684541	0.999803	0.164601	174.787	-0.389166	0.265135	-1.4678	0.142158	0.999988	0.84723	161.553	0.0449967	0.274628	0.163846	0.869852	0.999917	none	0.0605546
ATXN10	621.12	-0.116581	0.237612	-0.490638	0.623683	0.999805	0.205036	296.022	0.24453	0.346824	0.705056	0.480775	0.999803	0.318058	561.99	-0.388822	0.259215	-1.5	0.133614	0.999988	0.874147	373.987	0.723437	0.248326	2.91325	0.00357689	0.358233	none	2.44649
VPS41	274.175	-0.452156	0.424314	-1.06562	0.286597	0.999805	0.542729	101.817	0.0468212	0.778684	0.0601286	0.952053	0.999803	0.0213388	275.726	-0.388748	0.429566	-0.904978	0.365477	0.999988	0.43714	169.667	1.17415	0.352204	3.33374	0.000856876	0.181817	none	3.06708
ELL	151.06	0.0296041	0.389293	0.0760458	0.939383	0.999805	0.0271575	59.3391	0.0939752	1.13133	0.083066	0.933799	0.999803	0.0297466	130.125	-0.388639	0.304656	-1.27566	0.202074	0.999988	0.694489	81.6042	0.800548	0.511511	1.56506	0.117568	0.999917	none	0.929712
CLN6	235.09	-0.034231	0.261717	-0.130794	0.895938	0.999805	0.0477218	196.386	-0.0967576	0.337968	-0.286292	0.774655	0.999803	0.110892	206.96	-0.387988	0.336809	-1.15195	0.24934	0.999988	0.603208	200.447	-0.155337	0.257732	-0.602706	0.546704	0.999917	none	0.262247
ZNF248	90.8057	-0.289321	0.391734	-0.738564	0.460172	0.999805	0.33708	147.093	0.248232	0.327631	0.757659	0.448655	0.999803	0.348087	86.9746	-0.387694	0.425948	-0.91019	0.362722	0.999988	0.440426	129.831	-0.220097	0.383715	-0.573595	0.566242	0.999917	none	0.246998
C1orf131	178.806	-0.0145122	0.260895	-0.0556248	0.955641	0.999805	0.0197053	147.092	0.108489	0.346375	0.313212	0.754119	0.999803	0.12256	156.224	-0.387681	0.266514	-1.45464	0.14577	0.999988	0.836331	164.787	0.304156	0.358102	0.849355	0.395684	0.999917	none	0.402652
NSL1	172.427	-0.220292	0.280527	-0.785278	0.432291	0.999805	0.364224	124.007	0.346318	0.316101	1.09559	0.273257	0.999803	0.563428	161.758	-0.387649	0.255818	-1.51533	0.129688	0.999988	0.887099	124.471	0.245744	0.286643	0.857315	0.391271	0.999917	none	0.407522
MIRLET7IHG	84.0764	-0.084504	0.332417	-0.254211	0.799333	0.999805	0.0972723	99.1545	0.00734407	0.435478	0.0168644	0.986545	0.999803	0.00588319	75.2849	-0.387394	0.345035	-1.12277	0.261537	0.999988	0.582467	93.7	-0.283112	0.354161	-0.799388	0.424066	0.999917	none	0.372567
TLK1	367.916	-0.132058	0.339904	-0.388514	0.697636	0.999805	0.156371	205.305	0.261472	0.368382	0.709784	0.477838	0.999803	0.320719	334.929	-0.387157	0.383409	-1.00978	0.312603	0.999988	0.505007	202.314	0.11025	0.361197	0.305235	0.760188	0.999917	none	0.119079
CDCA8	368.003	-0.375013	0.254515	-1.47344	0.140633	0.999805	0.851913	367.342	0.258042	0.385298	0.669722	0.503035	0.999803	0.298402	361.632	-0.387021	0.28339	-1.36568	0.172039	0.999988	0.764373	392.673	0.327695	0.392647	0.834579	0.403955	0.999917	none	0.393667
CCT8	320.298	-0.212431	0.274981	-0.77253	0.4398	0.999805	0.356744	351.448	0.283304	0.196793	1.43961	0.149979	0.999803	0.82397	299.689	-0.386753	0.30012	-1.28866	0.197516	0.999988	0.704398	333.027	0.0269931	0.208207	0.129646	0.896847	0.999917	none	0.0472817
RER1	1180.14	-0.518264	0.163163	-3.17636	0.00149137	0.249542	2.82642	1060.04	0.144823	0.136425	1.06156	0.288436	0.999803	0.53995	1210.37	-0.385847	0.156972	-2.45806	0.0139689	0.686993	1.85484	1082.52	0.089067	0.152924	0.582427	0.560279	0.999917	none	0.251595
TLE2	241.858	-0.0606099	0.333576	-0.181697	0.85582	0.999805	0.0676175	185.586	-0.0543202	0.26966	-0.20144	0.840355	0.999803	0.0755373	214.674	-0.385597	0.348717	-1.10576	0.268831	0.999988	0.57052	191.051	-0.0850883	0.312475	-0.272304	0.785388	0.999917	none	0.104916
FAM76B	233.287	-0.2894	0.335047	-0.86376	0.38772	0.999805	0.411482	184.207	0.186173	0.304329	0.611751	0.540703	0.999803	0.267041	223.539	-0.383364	0.329251	-1.16435	0.244282	0.999988	0.612109	169.285	-0.175385	0.292796	-0.599	0.549173	0.999917	none	0.260291
MCM3AP-AS1	90.2847	-0.893738	0.456843	-1.95633	0.0504257	0.999805	1.29735	100.414	0.150627	0.422464	0.356543	0.721434	0.999803	0.141803	102.294	-0.383165	0.361183	-1.06086	0.288754	0.999988	0.539473	109.09	0.262424	0.332992	0.788079	0.43065	0.999917	none	0.365875
TMEM182	115.33	-0.278691	0.29359	-0.949254	0.342492	0.999805	0.46535	86.9978	-0.0666336	0.321107	-0.207512	0.83561	0.999803	0.0779965	110.162	-0.383145	0.335112	-1.14333	0.2529	0.999988	0.597051	102.899	0.291892	0.284686	1.02531	0.305215	0.999917	none	0.515394
SDHC	211.245	-0.253217	0.39218	-0.645666	0.518496	0.999805	0.285255	213.288	0.211838	0.280975	0.753937	0.450887	0.999803	0.345932	200.424	-0.383021	0.422127	-0.907359	0.364217	0.999988	0.43864	227.446	0.274205	0.24461	1.12099	0.262292	0.999917	none	0.581215
ATG4D	172.629	0.275711	0.257679	1.06998	0.28463	0.999805	0.545719	230.634	0.549348	0.247837	2.21657	0.0266525	0.999803	1.57426	135.895	-0.382258	0.348405	-1.09717	0.272569	0.999988	0.564523	176.418	-0.307198	0.306832	-1.00119	0.316735	0.999917	none	0.499305
TOP2B	2940.86	-0.41071	0.217165	-1.89123	0.0585932	0.999805	1.23215	2181.98	-0.0816489	0.140866	-0.579622	0.56217	0.999803	0.250132	2925.65	-0.382161	0.201045	-1.90087	0.0573189	0.999988	1.2417	2554.26	0.247141	0.182997	1.35052	0.176848	0.999917	none	0.752399
L3MBTL2	72.0612	0.0882196	0.450271	0.195926	0.844668	0.999805	0.0733138	56.9439	0.146012	0.43827	0.333155	0.739017	0.999803	0.131346	60.8563	-0.381614	0.475623	-0.802346	0.422353	0.999988	0.374325	65.496	0.403035	0.448668	0.898294	0.369029	0.999917	none	0.43294
ALDH3A2	242.073	-0.513584	0.61492	-0.835204	0.403603	0.999805	0.394046	306.574	0.165156	0.20059	0.82335	0.410309	0.999803	0.386889	248.199	-0.381457	0.589617	-0.646957	0.51766	0.999988	0.285956	296.783	-0.0347028	0.517856	-0.0670124	0.946572	0.999917	none	0.0238464
CERS5	368.429	-0.462641	0.357594	-1.29376	0.195748	0.999805	0.708302	294.72	0.130925	0.306912	0.426589	0.669679	0.999803	0.174133	372.14	-0.381249	0.352428	-1.08178	0.279351	0.999988	0.55385	303.029	0.093649	0.369441	0.253488	0.799891	0.999917	none	0.0969692
RNF10	811.142	-0.491633	0.161602	-3.04225	0.00234817	0.341818	2.62927	640.504	0.047351	0.169459	0.279425	0.779919	0.999803	0.107951	826.266	-0.381131	0.214426	-1.77745	0.0754944	0.999988	1.12208	708.057	0.213273	0.159543	1.33677	0.181298	0.999917	none	0.741607
ANKRD36	195.658	-0.23334	0.262553	-0.888736	0.374145	0.999805	0.42696	115.731	-0.216653	0.279676	-0.774656	0.438543	0.999803	0.357988	183.976	-0.380777	0.308085	-1.23595	0.216478	0.999988	0.664587	122.377	-0.165617	0.271443	-0.610137	0.541771	0.999917	none	0.266184
UTP14A	102.249	0.389635	0.437953	0.889674	0.373641	0.999805	0.427546	101.421	-0.117314	0.369607	-0.317402	0.750939	0.999803	0.124395	77.0754	-0.380556	0.556057	-0.684383	0.493733	0.999988	0.306508	93.4	-0.500873	0.418552	-1.19668	0.231431	0.999917	none	0.635578
ZNF23	177.608	-0.216535	0.269927	-0.802199	0.422438	0.999805	0.374237	288.151	0.107901	0.23068	0.46775	0.639963	0.999803	0.193845	166.398	-0.380328	0.294957	-1.28944	0.197246	0.999988	0.704991	263.564	-0.280161	0.252349	-1.11021	0.266908	0.999917	none	0.573639
KLHL12	176.173	-0.235194	0.287514	-0.818027	0.413342	0.999805	0.383691	129.992	0.607926	0.383337	1.58588	0.112767	0.999803	0.947818	166.212	-0.380111	0.300225	-1.26609	0.205482	0.999988	0.687226	110.99	0.0940857	0.326964	0.287755	0.773534	0.999917	none	0.111521
CLN5	609.465	-0.139466	0.158947	-0.877436	0.38025	0.999805	0.419931	435.412	0.0679736	0.194363	0.349725	0.726545	0.999803	0.138737	557.185	-0.379876	0.230153	-1.65054	0.098833	0.999988	1.0051	457.912	0.0969164	0.197797	0.489979	0.624149	0.999917	none	0.204712
RTRAF	1211.46	-0.308972	0.218518	-1.41394	0.157379	0.999805	0.803054	840.118	0.0180861	0.151716	0.11921	0.905109	0.999803	0.0432992	1169.86	-0.379573	0.212462	-1.78655	0.074011	0.999988	1.1307	947.576	0.238564	0.156846	1.521	0.128259	0.999917	none	0.891913
MAPK9	1291.75	-0.591342	0.220824	-2.67788	0.00740887	0.620208	2.13025	678.709	0.320964	0.181995	1.76359	0.0778008	0.999803	1.10902	1355.12	-0.378951	0.179601	-2.10996	0.0348621	0.962111	1.45765	747.431	0.463171	0.17917	2.58508	0.00973553	0.658806	none	2.01164
NARS1	183.122	-0.130364	0.366263	-0.35593	0.721893	0.999805	0.141527	234.117	-0.13939	0.258634	-0.538949	0.589922	0.999803	0.229205	166.871	-0.378641	0.295144	-1.2829	0.199527	0.999988	0.699999	208.647	-0.656608	0.257409	-2.55083	0.0107465	0.682924	none	1.96873
GCSH	273.99	-0.244796	0.336996	-0.726407	0.467589	0.999805	0.330135	233.075	-0.132326	0.358943	-0.368655	0.712385	0.999803	0.147285	259.35	-0.377775	0.374994	-1.00742	0.313734	0.999988	0.503438	246.307	-0.0866469	0.28058	-0.308814	0.757463	0.999917	none	0.120639
IL6R	94.0727	-0.430035	0.500212	-0.859706	0.389951	0.999805	0.40899	56.5919	0.251092	0.538728	0.466082	0.641157	0.999803	0.193036	94.2703	-0.37722	0.449447	-0.839298	0.401302	0.999988	0.396528	70.2774	0.68465	0.400743	1.70845	0.0875531	0.999917	none	1.05773
RETSAT	413.871	-0.280585	0.216877	-1.29375	0.19575	0.999805	0.708297	318.408	0.00627426	0.279988	0.022409	0.982122	0.999803	0.00783471	396.201	-0.377085	0.215528	-1.74959	0.0801892	0.999988	1.09588	376.129	0.349422	0.302154	1.15644	0.247502	0.999917	none	0.606421
DNAAF5	227.743	-0.326482	0.299833	-1.08888	0.276208	0.999805	0.558764	140.976	0.24385	0.493095	0.494529	0.620932	0.999803	0.206956	221.504	-0.375714	0.301849	-1.24471	0.213239	0.999988	0.671133	140.391	0.121226	0.439873	0.275593	0.782861	0.999917	none	0.106316
ARHGAP22	139.574	0.067862	0.444637	0.152624	0.878695	0.999805	0.0561618	95.7595	-0.242017	0.402188	-0.601752	0.547339	0.999803	0.261744	119.25	-0.375506	0.354207	-1.06013	0.289085	0.999988	0.538975	94.7375	-0.413513	0.342811	-1.20624	0.227725	0.999917	none	0.642589
OMA1	74.4008	0.0420871	0.434715	0.0968153	0.922873	0.999805	0.034858	77.7392	0.0244443	0.355986	0.0686664	0.945255	0.999803	0.0244509	64.2733	-0.375098	0.401577	-0.934061	0.350272	0.999988	0.455594	91.4551	0.348706	0.331305	1.05252	0.29256	0.999917	none	0.533785
SLC39A1	250.513	-0.373021	0.222902	-1.67347	0.0942343	0.999805	1.02579	363.207	-0.105024	0.195843	-0.536265	0.591775	0.999803	0.227843	246.614	-0.374943	0.228827	-1.63854	0.101308	0.999988	0.994355	375.261	-0.125612	0.182405	-0.688645	0.491047	0.999917	none	0.308877
PCNX2	85.5291	-0.0645002	0.351051	-0.183734	0.854222	0.999805	0.0684293	78.5478	-0.0984456	0.410244	-0.239969	0.810355	0.999803	0.0913249	76.1745	-0.374924	0.363784	-1.03062	0.302718	0.999988	0.518962	71.2651	-0.535264	0.450099	-1.18921	0.234355	0.999917	none	0.630125
CCNG2	72.9068	-0.278383	0.451999	-0.615894	0.537964	0.999805	0.269246	81.338	0.134745	0.470442	0.286422	0.774555	0.999803	0.110948	69.8995	-0.374268	0.412725	-0.906821	0.364502	0.999988	0.438301	88.1128	0.243833	0.45884	0.531413	0.595133	0.999917	none	0.225386
MTREX	1798.58	-0.633311	0.283704	-2.2323	0.0255954	0.999805	1.59184	1182.54	0.010626	0.317336	0.033485	0.973288	0.999803	0.0117587	1911.6	-0.374241	0.278165	-1.34539	0.178498	0.999988	0.748367	1310.41	0.184004	0.211441	0.870239	0.38417	0.999917	none	0.415477
POLRMT	64.459	-0.360797	0.606289	-0.59509	0.551783	0.999805	0.258231	90.3833	-0.143897	0.397775	-0.361755	0.717535	0.999803	0.144157	63.3591	-0.374176	0.490116	-0.763444	0.445198	0.999988	0.351446	85.3025	-0.454252	0.410311	-1.10709	0.268254	0.999917	none	0.571454
PPRC1	944.184	-0.510373	0.279487	-1.82611	0.0678336	0.999805	1.16855	850.784	0.0582176	0.21617	0.269314	0.787688	0.999803	0.103646	970.09	-0.373736	0.339912	-1.09951	0.271546	0.999988	0.566156	955.45	0.265727	0.186988	1.42109	0.15529	0.999917	none	0.808856
PFDN5	228.002	-0.0722641	0.288334	-0.250627	0.802103	0.999805	0.09577	320.111	0.111057	0.276759	0.401278	0.688216	0.999803	0.162275	204.637	-0.37346	0.284716	-1.31169	0.189624	0.999988	0.722107	345.439	0.208603	0.196404	1.06211	0.288185	0.999917	none	0.540328
ADGRG2	427.016	-0.383238	0.252974	-1.51493	0.12979	0.999805	0.886759	429.078	0.198601	0.234943	0.845316	0.397935	0.999803	0.400188	422.006	-0.373332	0.220408	-1.69382	0.0902993	0.999988	1.04432	434.18	0.119532	0.306315	0.390224	0.696371	0.999917	none	0.15716
NCAM1	250.875	0.0967067	0.387264	0.249718	0.802806	0.999805	0.0953896	92.2056	0.49312	0.417272	1.18177	0.237297	0.999803	0.624708	211.981	-0.373288	0.398772	-0.936094	0.349225	0.999988	0.456895	83.9484	0.144045	0.567792	0.253693	0.799733	0.999917	none	0.0970551
BISPR	117.656	-0.0468298	0.293389	-0.159616	0.873183	0.999805	0.0588946	96.374	-0.248628	0.403303	-0.61648	0.537578	0.999803	0.269559	104.656	-0.373198	0.307111	-1.21519	0.224294	0.999988	0.649183	108.375	-0.0141992	0.361208	-0.0393102	0.968643	0.999917	none	0.0138362
SANBR	188.603	0.0432442	0.34413	0.125662	0.899999	0.999805	0.0457578	84.599	0.300379	0.345738	0.868807	0.384953	0.999803	0.414593	162.2	-0.371952	0.407262	-0.913301	0.361084	0.999988	0.442392	104.483	0.721343	0.302023	2.38838	0.016923	0.864155	none	1.77152
ANKRA2	59.8125	0.0378473	0.546513	0.0692524	0.944789	0.999805	0.0246653	69.7915	0.576406	0.438127	1.31561	0.188304	0.999803	0.725141	51.6865	-0.371435	0.663047	-0.560194	0.575347	0.999988	0.24007	63.7806	0.237092	0.422429	0.56126	0.57462	0.999917	none	0.240619
VARS2	565.369	-0.273364	0.321687	-0.849784	0.395445	0.999805	0.402914	561.338	-0.31428	0.362048	-0.86806	0.385361	0.999803	0.414132	541.215	-0.370827	0.311513	-1.19041	0.233887	0.999988	0.630994	547.108	-0.536978	0.369508	-1.45322	0.146162	0.999917	none	0.835166
KCNQ5	105.608	-0.116628	0.383739	-0.303924	0.761186	0.999805	0.118509	63.4494	0.210291	0.620331	0.338999	0.734611	0.999803	0.133943	96.4202	-0.370421	0.380834	-0.972656	0.330724	0.999988	0.480534	86.4584	0.86305	0.50524	1.7082	0.0875993	0.999917	none	1.0575
LIMK2	143.928	-0.0562625	0.296292	-0.189889	0.849396	0.999805	0.0708896	88.6157	-0.158555	0.375697	-0.422028	0.673005	0.999803	0.171982	128.251	-0.3701	0.302928	-1.22174	0.221805	0.999988	0.654029	97.13	-0.0100394	0.312632	-0.0321126	0.974382	0.999917	none	0.0112706
ZNF195	415.24	-0.137293	0.23922	-0.57392	0.566022	0.999805	0.247167	604.519	0.00676785	0.30837	0.0219472	0.98249	0.999803	0.00767183	380.374	-0.370029	0.232736	-1.58991	0.111856	0.999988	0.951342	667.114	0.170139	0.27277	0.623746	0.532794	0.999917	none	0.27344
IMPA1	116.663	-0.467378	0.29779	-1.56949	0.116534	0.999805	0.933546	112.11	0.833943	0.372495	2.2388	0.0251688	0.999803	1.59914	118.408	-0.369936	0.318409	-1.16183	0.245306	0.999988	0.610293	102.215	0.525334	0.458154	1.14663	0.251534	0.999917	none	0.599403
COMMD9	189.498	-0.00826855	0.257186	-0.03215	0.974352	0.999805	0.0112839	124.058	0.349328	0.353775	0.98743	0.323432	0.999803	0.490217	166.487	-0.369783	0.296953	-1.24526	0.213036	0.999988	0.671546	113.412	-0.00519315	0.338901	-0.0153235	0.987774	0.999917	none	0.00534238
GUSBP11	144.056	-0.0709829	0.265359	-0.267498	0.789086	0.999805	0.102876	174.775	-0.0247787	0.248103	-0.0998726	0.920445	0.999803	0.0360019	129.251	-0.369572	0.297555	-1.24203	0.214226	0.999988	0.669128	169.811	-0.234141	0.28184	-0.830757	0.406111	0.999917	none	0.391356
TTC23	229.406	-0.0662793	0.218797	-0.302926	0.761946	0.999805	0.118076	216.962	-0.336584	0.357846	-0.940582	0.346919	0.999803	0.459772	205.505	-0.369486	0.246719	-1.4976	0.134237	0.999988	0.872128	243.289	-0.105835	0.26229	-0.403504	0.686577	0.999917	none	0.163311
M6PR	213.218	-0.470902	0.216866	-2.17139	0.0299015	0.999805	1.52431	223.723	0.095127	0.325015	0.292685	0.769763	0.999803	0.113643	216.898	-0.36943	0.214421	-1.72292	0.0849036	0.999988	1.07107	232.501	0.0927481	0.269835	0.343722	0.731055	0.999917	none	0.13605
ZNF83	213.209	-0.566319	0.327014	-1.73179	0.0833111	0.999805	1.0793	182.587	0.158832	0.403143	0.393984	0.693593	0.999803	0.158895	222.534	-0.369335	0.336432	-1.0978	0.272293	0.999988	0.564964	168.954	-0.182487	0.444283	-0.410744	0.68126	0.999917	none	0.166687
SNHG29	1875.39	-0.16548	0.179136	-0.923768	0.355607	0.999805	0.449029	996.638	0.120813	0.775136	0.155861	0.876143	0.999803	0.0574252	1734.85	-0.36919	0.210346	-1.75516	0.0792318	0.999988	1.1011	1190.43	0.478728	0.19859	2.41063	0.0159249	0.837664	none	1.79792
ASS1	180.779	0.13011	0.749624	0.173566	0.862206	0.999805	0.0643889	430.422	-0.00990433	0.253239	-0.0391106	0.968802	0.999803	0.0137649	151.06	-0.368861	0.686799	-0.537073	0.591217	0.999988	0.228253	491.648	0.248406	0.235792	1.0535	0.292112	0.999917	none	0.53445
POLD3	158.453	-0.317224	0.357292	-0.887857	0.374618	0.999805	0.426412	94.6025	0.0241018	0.392815	0.0613565	0.951075	0.999803	0.0217851	153.597	-0.36846	0.332614	-1.10777	0.26796	0.999988	0.571929	109.987	0.324449	0.362059	0.89612	0.370189	0.999917	none	0.431577
MAP7D3	210.108	-0.503281	0.397863	-1.26496	0.205886	0.999805	0.686374	186.117	0.104296	0.350751	0.297349	0.7662	0.999803	0.115658	215.956	-0.368308	0.309648	-1.18944	0.234266	0.999988	0.630291	206.465	0.269995	0.339293	0.795757	0.426173	0.999917	none	0.370414
INTS3	869.101	-0.523213	0.200121	-2.61448	0.00893622	0.669618	2.04885	618.27	-0.0438089	0.194007	-0.225811	0.821349	0.999803	0.0854725	897.23	-0.367877	0.209508	-1.75591	0.0791042	0.999988	1.1018	644.339	-0.0416483	0.183482	-0.226988	0.820433	0.999917	none	0.0859569
ORC6	584.039	-0.107587	0.175433	-0.613266	0.5397	0.999805	0.267847	598.3	-0.299392	0.317721	-0.942309	0.346034	0.999803	0.460881	529.886	-0.367646	0.205972	-1.78493	0.0742725	0.999988	1.12917	633.604	-0.245241	0.270697	-0.905959	0.364957	0.999917	none	0.437758
FAM229B	66.931	0.0585238	0.334304	0.175062	0.861031	0.999805	0.0649811	85.0079	0.0947259	0.393149	0.240942	0.8096	0.999803	0.0917294	57.5864	-0.367642	0.403933	-0.910156	0.36274	0.999988	0.440404	91.1112	0.175585	0.333239	0.526905	0.59826	0.999917	none	0.22311
HTRA2	238.032	-0.222799	0.424255	-0.525155	0.599476	0.999805	0.222228	107.518	-0.740415	0.454135	-1.63039	0.10302	0.999803	0.987078	224.696	-0.367622	0.497323	-0.739201	0.459785	0.999988	0.337445	147.222	0.129754	0.40182	0.322916	0.746759	0.999917	none	0.12682
SH2D5	273.076	-0.233245	0.424319	-0.549692	0.582531	0.999805	0.234681	93.2774	0.476521	0.471875	1.00985	0.312569	0.999803	0.505054	258.633	-0.367327	0.284311	-1.29199	0.196361	0.999988	0.706945	125.914	1.06674	0.624887	1.70709	0.087805	0.999917	none	1.05648
SLC9A6	180.649	0.179114	0.654298	0.273749	0.784277	0.999805	0.10553	282.422	-0.2165	0.578085	-0.374513	0.708023	0.999803	0.149953	148.417	-0.367089	0.562832	-0.652217	0.514261	0.999988	0.288816	282.437	-0.344616	0.461041	-0.747475	0.454777	0.999917	none	0.342201
SLC25A28	198.103	-0.206209	0.295336	-0.698217	0.485041	0.999805	0.314221	204.015	-0.181003	0.290961	-0.622088	0.533884	0.999803	0.272553	185.909	-0.366956	0.31001	-1.18369	0.236535	0.999988	0.626105	224.75	-0.0182527	0.383395	-0.0476081	0.962029	0.999917	none	0.016812
KCTD1	128.414	0.29638	0.288903	1.02588	0.304949	0.999805	0.515772	88.7295	0.464593	0.383335	1.21198	0.225521	0.999803	0.646812	100.847	-0.366887	0.338985	-1.08231	0.279115	0.999988	0.554217	91.9462	0.459125	0.300904	1.52582	0.127055	0.999917	none	0.896008
FAR1	269.686	-0.517676	0.317294	-1.63153	0.102778	0.999805	0.988102	180.453	0.0173571	0.32622	0.0532069	0.957567	0.999803	0.0188308	277.913	-0.366369	0.331168	-1.10629	0.2686	0.999988	0.570894	200.939	0.208571	0.303202	0.687894	0.49152	0.999917	none	0.308459
GDI2	352.479	-0.426003	0.238649	-1.78506	0.0742517	0.999805	1.12929	236.126	0.100301	0.264682	0.378951	0.704724	0.999803	0.151981	354.175	-0.365669	0.230709	-1.58498	0.112972	0.999988	0.94703	216.827	-0.273262	0.289612	-0.943545	0.345402	0.999917	none	0.461675
DDR1	479.208	-0.233973	0.222809	-1.0501	0.29367	0.999805	0.532141	373.416	0.570101	0.351767	1.62068	0.105087	0.999803	0.978451	454	-0.365432	0.272759	-1.33976	0.180322	0.999988	0.74395	346.946	0.285166	0.308377	0.92473	0.355106	0.999917	none	0.449642
DYNC2H1	141.385	-0.180574	0.325274	-0.555144	0.578796	0.999805	0.237474	211.556	-0.35036	0.337214	-1.03898	0.298812	0.999803	0.524602	131.504	-0.365047	0.461379	-0.791209	0.428822	0.999988	0.367723	236.276	-0.130078	0.368469	-0.353021	0.724072	0.999917	none	0.140218
EFCAB2	131.925	-0.228188	0.290474	-0.785572	0.432118	0.999805	0.364398	84.1103	-0.204373	0.31709	-0.644528	0.519233	0.999803	0.284638	124.683	-0.364916	0.31226	-1.16863	0.242554	0.999988	0.615192	95.3781	0.0497007	0.296771	0.167471	0.866999	0.999917	none	0.0619813
ATP6V1G2-DDX39B	100.718	-1.0016	0.374017	-2.67794	0.00740757	0.620208	2.13032	234.903	0.13851	0.217619	0.636477	0.524466	0.999803	0.280283	117.735	-0.3648	0.47954	-0.760729	0.446819	0.999988	0.349868	237.225	0.0513439	0.225884	0.227302	0.820189	0.999917	none	0.0860861
AKT1	1001.06	-0.753648	0.231872	-3.25027	0.00115294	0.224609	2.93819	723.287	0.0231477	0.206429	0.112134	0.910717	0.999803	0.0406165	1101.44	-0.364673	0.262635	-1.38852	0.16498	0.999988	0.782569	766.873	0.0769835	0.168785	0.456103	0.648316	0.999917	none	0.188213
BORCS8-MEF2B	89.3547	0.213626	0.397576	0.537323	0.591045	0.999805	0.22838	118.531	0.0763403	0.374113	0.204057	0.838309	0.999803	0.0765957	72.4975	-0.3644	0.394289	-0.924193	0.355386	0.999988	0.4493	107.579	-0.329357	0.355508	-0.92644	0.354217	0.999917	none	0.45073
ATP6V1B2	121.39	-0.339932	0.290696	-1.16937	0.242253	0.999805	0.615731	153.716	-0.0932996	0.26149	-0.3568	0.721242	0.999803	0.141919	118.945	-0.36406	0.379987	-0.958086	0.33802	0.999988	0.471058	149.357	-0.306487	0.261258	-1.17312	0.240748	0.999917	none	0.618437
N4BP1	147.271	-0.181578	0.326432	-0.55625	0.57804	0.999805	0.238042	67.5407	0.209969	0.418636	0.501556	0.61598	0.999803	0.210434	137.359	-0.363892	0.297624	-1.22266	0.221459	0.999988	0.654707	76.2882	0.413743	0.357278	1.15804	0.246846	0.999917	none	0.607574
PRPF3	176.797	-0.0255237	0.278975	-0.0914912	0.927102	0.999805	0.0328723	174.772	0.0130537	0.349474	0.0373525	0.970204	0.999803	0.013137	156.385	-0.363824	0.360826	-1.00831	0.313307	0.999988	0.50403	170.282	-0.179099	0.303032	-0.591025	0.554504	0.999917	none	0.256095
KATNBL1	151.145	-0.307849	0.2896	-1.06302	0.287775	0.999805	0.540947	112.34	-0.0849909	0.323123	-0.26303	0.792528	0.999803	0.100986	146.584	-0.362808	0.309282	-1.17307	0.240769	0.999988	0.618399	105.515	-0.408834	0.345388	-1.1837	0.236533	0.999917	none	0.626109
MMP2	1381.52	-0.47814	0.311049	-1.53719	0.124248	0.999805	0.905712	855.505	0.283516	0.390873	0.725342	0.468242	0.999803	0.329529	1410.55	-0.362777	0.238757	-1.51944	0.128651	0.999988	0.890585	995.479	0.563959	0.317129	1.77833	0.0753497	0.999917	none	1.12292
CCZ1B	91.4288	-0.0752599	0.399922	-0.188187	0.85073	0.999805	0.070208	68.094	-0.0292873	0.490306	-0.0597327	0.952368	0.999803	0.021195	82.053	-0.362301	0.382757	-0.946556	0.343865	0.999988	0.463612	72.5142	0.0335848	0.476308	0.0705107	0.943787	0.999917	none	0.0251259
COL6A1	413.691	-0.284447	0.199786	-1.42376	0.154517	0.999805	0.811023	428.784	-0.415819	0.163492	-2.54337	0.010979	0.999803	1.95944	398.416	-0.362276	0.304372	-1.19024	0.233953	0.999988	0.630872	540.784	0.160857	0.220497	0.729522	0.465682	0.999917	none	0.33191
PPP6C	152.796	-0.138348	0.325691	-0.424783	0.670995	0.999805	0.173281	164.78	-0.614945	0.322465	-1.90701	0.0565186	0.999803	1.24781	140.747	-0.361411	0.348907	-1.03584	0.300279	0.999988	0.522475	208.755	0.0147393	0.292785	0.0503417	0.95985	0.999917	none	0.0177966
MGST1	240.086	-0.374751	0.283978	-1.31965	0.186953	0.999805	0.728267	244.209	-0.0698956	0.244417	-0.285969	0.774902	0.999803	0.110753	237.855	-0.360998	0.325321	-1.10967	0.267142	0.999988	0.573258	270.639	0.109226	0.236547	0.461753	0.644259	0.999917	none	0.19094
FBXO44	145.786	-0.24118	0.485202	-0.497072	0.619138	0.999805	0.208212	144.485	0.0650756	0.274558	0.23702	0.812642	0.999803	0.090101	138.713	-0.360716	0.479632	-0.752067	0.452011	0.999988	0.344851	134.193	-0.279835	0.359515	-0.778369	0.436351	0.999917	none	0.360164
KANK2	683.342	-0.511068	0.245381	-2.08275	0.0372738	0.999805	1.4286	583.622	-0.159696	0.304932	-0.523708	0.600482	0.999803	0.2215	705.062	-0.360713	0.217866	-1.65566	0.097791	0.999988	1.0097	653.007	0.0520745	0.229218	0.227183	0.820281	0.999917	none	0.0860371
PCGF5	879.549	-0.371331	0.229026	-1.62135	0.104943	0.999805	0.979046	420.4	0.246875	0.394542	0.625725	0.531495	0.999803	0.274501	870.494	-0.360503	0.257942	-1.39761	0.16223	0.999988	0.789869	380.307	-0.15083	0.456135	-0.33067	0.740894	0.999917	none	0.130244
BCL7B	217.541	-0.378834	0.214799	-1.76367	0.0777871	0.999805	1.10909	177.781	-0.414571	0.324537	-1.27742	0.201453	0.999803	0.695827	215.712	-0.359218	0.226966	-1.58269	0.113491	0.999988	0.945039	186.617	-0.388178	0.31065	-1.24957	0.211458	0.999917	none	0.674777
TM2D2	271.229	0.103354	0.21211	0.487263	0.626072	0.999805	0.203376	207.669	0.00567415	0.282518	0.0200843	0.983976	0.999803	0.00701542	229.453	-0.358995	0.216307	-1.65966	0.0969833	0.999988	1.0133	196.701	-0.276718	0.318876	-0.867792	0.385508	0.999917	none	0.413966
SKA3	287.077	-0.265093	0.345876	-0.76644	0.443415	0.999805	0.35319	152.854	0.0188132	0.407947	0.0461169	0.963217	0.999803	0.0162758	275.466	-0.3584	0.338257	-1.05955	0.289351	0.999988	0.538576	186.849	0.44735	0.430354	1.03949	0.298575	0.999917	none	0.524946
ROS1	1289.67	-0.383756	0.23058	-1.66431	0.0960503	0.999805	1.0175	958.437	0.0722373	0.230897	0.312855	0.75439	0.999803	0.122404	1282.4	-0.357702	0.244572	-1.46256	0.143587	0.999988	0.842883	1037.65	0.180981	0.202427	0.894058	0.371291	0.999917	none	0.430286
SATB1	204.857	-0.305375	0.320536	-0.952702	0.340741	0.999805	0.467575	156.363	0.0701392	0.415018	0.169003	0.865794	0.999803	0.0625852	198.876	-0.357641	0.315504	-1.13355	0.256982	0.999988	0.590097	165.111	0.110048	0.392319	0.280507	0.779089	0.999917	none	0.108413
EVI2A	242.453	0.139359	0.285877	0.487479	0.625919	0.999805	0.203482	129.716	-0.242025	0.310598	-0.779225	0.435847	0.999803	0.360666	202.432	-0.357577	0.279798	-1.27799	0.201255	0.999988	0.696254	146.151	-0.00396481	0.286246	-0.013851	0.988949	0.999917	none	0.00482618
GTF2A2	808.551	-0.128769	0.207985	-0.619126	0.535833	0.999805	0.27097	727.318	0.032473	0.177599	0.182845	0.85492	0.999803	0.0680745	741.867	-0.357326	0.184834	-1.93323	0.0532077	0.999988	1.27403	784.034	0.130009	0.234752	0.553813	0.579707	0.999917	none	0.236792
LRP8	79.0993	0.428522	0.926171	0.462681	0.643593	0.999805	0.191389	119.586	0.355879	0.491331	0.724316	0.468872	0.999803	0.328946	59.3723	-0.357252	0.669927	-0.533271	0.593846	0.999988	0.226326	84.3855	-0.869011	0.50934	-1.70615	0.0879798	0.999917	none	1.05562
NCSTN	187.298	-0.00576812	0.255796	-0.0225497	0.98201	0.999805	0.00788431	227.818	-0.0281723	0.305938	-0.0920849	0.926631	0.999803	0.0330934	164.773	-0.357186	0.281503	-1.26885	0.204493	0.999988	0.689322	211.44	-0.384283	0.225249	-1.70604	0.0880014	0.999917	none	1.05551
POGZ	724.224	-0.433097	0.246284	-1.75853	0.0786573	0.999805	1.10426	798.938	-0.0536217	0.25769	-0.208086	0.835162	0.999803	0.0782293	730.289	-0.357174	0.238369	-1.49841	0.134028	0.999988	0.872805	849.444	0.00794154	0.234573	0.0338553	0.972993	0.999917	none	0.0118905
DYNLT1	134.18	-0.083091	0.339596	-0.244676	0.806707	0.999805	0.093284	128.231	-0.384843	0.377197	-1.02027	0.307601	0.999803	0.512013	121.253	-0.356888	0.313788	-1.13735	0.25539	0.999988	0.592796	133.125	-0.39375	0.357249	-1.10217	0.270387	0.999917	none	0.568014
ZNF695	68.2017	-0.0607676	0.376636	-0.161343	0.871823	0.999805	0.0595715	65.24	0.0822777	0.36483	0.225523	0.821572	0.999803	0.0853543	61.2862	-0.35638	0.48795	-0.730363	0.465168	0.999988	0.33239	76.4575	0.388137	0.374259	1.03708	0.299697	0.999917	none	0.523317
VPS54	401.204	-0.381287	0.194284	-1.96253	0.0497011	0.999805	1.30363	250.2	-0.206483	0.342735	-0.602455	0.546871	0.999803	0.262115	398.863	-0.356313	0.198106	-1.7986	0.0720827	0.999988	1.14217	315.096	0.333757	0.243787	1.36905	0.170982	0.999917	none	0.767049
NF1	396.942	-0.772706	0.242895	-3.18124	0.00146648	0.248807	2.83372	333.746	0.223906	0.425868	0.525765	0.599051	0.999803	0.222536	439.892	-0.35622	0.329014	-1.08269	0.278946	0.999988	0.554481	349.191	0.236873	0.377147	0.628064	0.529962	0.999917	none	0.275755
SRGAP2B	80.5265	0.415827	0.675516	0.615569	0.538179	0.999805	0.269073	102.415	1.10825	0.569533	1.94589	0.0516674	0.999803	1.28678	60.6522	-0.355673	0.654225	-0.543656	0.586678	0.999988	0.2316	121.186	1.36979	0.409665	3.34368	0.000826762	0.178452	none	3.08262
CENPK	548.9	-0.0664778	0.25428	-0.261435	0.793757	0.999805	0.100313	429.106	-0.416427	0.302022	-1.3788	0.167957	0.999803	0.774803	493.545	-0.354246	0.253768	-1.39594	0.162732	0.999988	0.788527	550.837	0.208611	0.275508	0.757184	0.44894	0.999917	none	0.347812
CAMSAP2	508.244	-0.695439	0.501774	-1.38596	0.165759	0.999805	0.780523	311.777	-0.916579	0.429248	-2.13532	0.0327353	0.999803	1.48498	553.043	-0.35354	0.516459	-0.684547	0.49363	0.999988	0.306598	489.254	0.380389	0.408249	0.931757	0.351462	0.999917	none	0.454121
TUBB	99.949	-0.376504	0.56444	-0.667041	0.504746	0.999805	0.296927	109.461	1.03053	0.352197	2.926	0.0034335	0.932693	2.46426	99.2864	-0.353187	1.67582	-0.210755	0.833079	0.999988	0.0793141	96.5383	0.657824	0.362518	1.8146	0.069586	0.999917	none	1.15748
FRMD8	114.675	0.253432	0.59403	0.426632	0.669647	0.999805	0.174154	166.117	0.269921	0.656624	0.411074	0.681018	0.999803	0.166841	91.8281	-0.353131	0.500514	-0.705537	0.480476	0.999988	0.318328	112.614	-1.20243	0.516454	-2.32824	0.0198996	0.909208	none	1.70116
NUP42	219.965	-0.376725	0.23213	-1.6229	0.10461	0.999805	0.980425	225.672	-0.0094822	0.316407	-0.0299684	0.976092	0.999803	0.0105091	218.405	-0.352582	0.235024	-1.5002	0.133564	0.999988	0.874312	211.004	-0.335833	0.229939	-1.46053	0.144144	0.999917	none	0.841204
CLSPN	546.19	-0.103938	0.305302	-0.340442	0.733524	0.999805	0.134586	284.632	-0.114047	0.354828	-0.321416	0.747895	0.999803	0.126159	497.9	-0.352468	0.23981	-1.46978	0.141622	0.999988	0.84887	356.169	0.389958	0.264992	1.47159	0.141132	0.999917	none	0.850373
RPS28	1150.09	0.00210196	0.241604	0.00870004	0.993058	0.999805	0.00302518	1215.03	0.297268	0.143218	2.07564	0.0379276	0.999803	1.42105	1011.14	-0.351896	0.196122	-1.79426	0.0727709	0.999988	1.13804	1172.24	0.0903918	0.153797	0.587732	0.556712	0.999917	none	0.254369
CICP27	52.4294	-0.327553	0.520466	-0.629345	0.529123	0.999805	0.276443	76.7505	0.111594	0.370079	0.301542	0.763001	0.999803	0.117475	51.2588	-0.350874	0.538885	-0.651112	0.514974	0.999988	0.288215	67.8431	-0.37803	0.354699	-1.06578	0.286524	0.999917	none	0.542839
ATRIP	397.65	-0.101768	0.210611	-0.483202	0.628952	0.999805	0.201382	317.571	0.0386254	0.259612	0.148781	0.881726	0.999803	0.0546662	362.19	-0.350857	0.342095	-1.02561	0.305074	0.999988	0.515594	353.071	0.21817	0.249729	0.873629	0.38232	0.999917	none	0.417573
PRKRA	73.1054	-0.466983	0.490948	-0.951186	0.34151	0.999805	0.466597	67.749	0.629505	0.570032	1.10433	0.269449	0.999803	0.569523	74.7068	-0.350598	0.346698	-1.01125	0.311897	0.999988	0.505989	54.4914	-0.0524196	0.571274	-0.0917591	0.926889	0.999917	none	0.0329721
SLC22A23	93.3176	0.247286	0.475189	0.520395	0.602789	0.999805	0.219835	70.9786	0.440761	0.672489	0.655418	0.512199	0.999803	0.290561	75.2111	-0.35036	0.799877	-0.438018	0.661374	0.999988	0.179553	63.599	0.0449375	0.775058	0.0579794	0.953765	0.999917	none	0.0205586
SNHG20	104.812	0.0269256	0.366324	0.073502	0.941407	0.999805	0.0262227	135.804	-0.00241109	0.341364	-0.00706309	0.994365	0.999803	0.00245438	91.2062	-0.34956	0.336471	-1.0389	0.29885	0.999988	0.524547	143.647	0.0371963	0.355036	0.104768	0.91656	0.999917	none	0.037839
RNF34	244.593	-0.537355	0.444658	-1.20847	0.226867	0.999805	0.644228	247.548	0.0989489	0.33422	0.296059	0.767185	0.999803	0.1151	254.978	-0.348249	0.40055	-0.869425	0.384615	0.999988	0.414974	218.142	-0.407109	0.259187	-1.57072	0.116249	0.999917	none	0.934613
SDF2	377.654	-0.318572	0.237556	-1.34104	0.179909	0.999805	0.744947	375.188	0.0126908	0.18336	0.0692127	0.94482	0.999803	0.0246508	368.969	-0.347752	0.208531	-1.66763	0.0953891	0.999988	1.0205	386.326	-0.0181139	0.169459	-0.106893	0.914874	0.999917	none	0.0386388
GNA12	861.502	-0.113434	0.133147	-0.851949	0.394242	0.999805	0.404237	613.821	-0.175122	0.275147	-0.636467	0.524472	0.999803	0.280278	788.369	-0.347635	0.133497	-2.60407	0.00921231	0.555161	2.03563	602.357	-0.368096	0.192816	-1.90905	0.0562555	0.999917	none	1.24984
ZSWIM8	688.077	-0.197918	0.177327	-1.11611	0.264373	0.999805	0.577782	676.377	-0.31074	0.169713	-1.83098	0.0671035	0.999803	1.17325	648.054	-0.34743	0.235147	-1.4775	0.139541	0.999988	0.855298	731.761	-0.191968	0.278475	-0.689353	0.490601	0.999917	none	0.309272
ERAP1	233.994	-0.153246	0.292444	-0.524018	0.600266	0.999805	0.221656	271.746	-0.344874	0.232703	-1.48204	0.13833	0.999803	0.859084	217.192	-0.347365	0.282155	-1.23112	0.218279	0.999988	0.660987	292.783	-0.235145	0.251925	-0.933392	0.350617	0.999917	none	0.455166
ZFAND6	721.019	-0.310217	0.168042	-1.84607	0.064882	0.999805	1.18788	641.024	0.0948653	0.174845	0.542568	0.587427	0.999803	0.231046	703.045	-0.347106	0.175511	-1.97769	0.0479633	0.999988	1.31909	704.23	0.238784	0.147951	1.61395	0.106539	0.999917	none	0.972491
GPAT3	253.358	-0.056679	0.310373	-0.182616	0.8551	0.999805	0.0679833	283.787	0.61041	0.388655	1.57057	0.116283	0.999803	0.934484	227.789	-0.347049	0.349022	-0.994348	0.320053	0.999988	0.494777	266.361	0.353666	0.401189	0.881543	0.378024	0.999917	none	0.422481
COMMD2	164.75	0.00871311	0.275113	0.031671	0.974734	0.999805	0.0111137	112.307	0.385483	0.353932	1.08914	0.276091	0.999803	0.558948	144.647	-0.346669	0.305271	-1.13561	0.25612	0.999988	0.591557	120.894	0.468341	0.332382	1.40904	0.158822	0.999917	none	0.799088
LRRC57	392.703	-0.231179	0.184215	-1.25494	0.2095	0.999805	0.678817	307.527	0.0371594	0.190245	0.195324	0.845139	0.999803	0.0730716	374.184	-0.344975	0.182137	-1.89404	0.05822	0.999988	1.23493	338.274	0.189232	0.201941	0.937066	0.348725	0.999917	none	0.457517
TMEM41B	283.095	0.119632	0.347912	0.343859	0.730953	0.999805	0.136111	174.472	0.68598	0.329555	2.08153	0.037385	0.999803	1.4273	239.31	-0.344432	0.364651	-0.944552	0.344888	0.999988	0.462322	211.331	1.02659	0.346969	2.95875	0.00308889	0.331332	none	2.5102
ELAC1	62.6354	-0.125323	0.379399	-0.330321	0.741158	0.999805	0.130089	64.2573	-0.27491	0.371297	-0.740405	0.459054	0.999803	0.338136	57.4143	-0.344381	0.435447	-0.790867	0.429021	0.999988	0.367521	66.5935	-0.289152	0.374452	-0.772199	0.439997	0.999917	none	0.356551
SF3B6	86.5331	-0.0302072	0.314047	-0.0961868	0.923372	0.999805	0.0346232	78.7218	0.175959	0.343792	0.511819	0.608777	0.999803	0.215541	77.2306	-0.344076	0.335487	-1.0256	0.30508	0.999988	0.515587	69.1229	-0.335874	0.371752	-0.903489	0.366266	0.999917	none	0.436203
WDR45B	170.057	0.711711	0.403056	1.76579	0.0774319	0.999805	1.11108	142.971	-1.09657	0.438924	-2.49832	0.0124782	0.999803	1.90385	113.696	-0.343834	0.496525	-0.692481	0.488636	0.999988	0.311015	194.692	-0.118339	0.320552	-0.369172	0.712	0.999917	none	0.14752
CLBA1	108.26	-0.310976	0.312662	-0.994609	0.319927	0.999805	0.49495	128.83	-0.107578	0.25676	-0.418981	0.67523	0.999803	0.170548	105.629	-0.343662	0.32415	-1.0602	0.289056	0.999988	0.539018	114.108	-0.638196	0.276508	-2.30806	0.0209958	0.911724	none	1.67787
NPIPB13	133.501	-0.0293537	0.338192	-0.086796	0.930834	0.999805	0.0311279	177.405	0.231695	0.375995	0.616217	0.537751	0.999803	0.269419	118.907	-0.343312	0.405155	-0.84736	0.396794	0.999988	0.401434	149.479	-0.394949	0.365787	-1.07972	0.280265	0.999917	none	0.552431
ATP5MJ	107.223	-0.00832135	0.317485	-0.0262102	0.97909	0.999805	0.00917754	122.526	0.131295	0.305657	0.429552	0.667522	0.999803	0.175535	94.6548	-0.343215	0.337652	-1.01648	0.309403	0.999988	0.509476	128.172	0.145185	0.317307	0.457554	0.647273	0.999917	none	0.188913
ZHX1	492.721	-0.442159	0.266678	-1.65803	0.0973118	0.999805	1.01183	385.954	0.691558	0.261815	2.6414	0.00825639	0.999803	2.08321	500.71	-0.343009	0.359266	-0.954749	0.339705	0.999988	0.468899	393.463	0.641376	0.25928	2.47369	0.0133727	0.762105	none	1.87378
ECD	340.223	-0.541917	0.170009	-3.18757	0.00143472	0.248807	2.84323	312.693	-0.0816109	0.273522	-0.29837	0.765421	0.999803	0.1161	355.416	-0.342981	0.217584	-1.57631	0.114953	0.999988	0.939479	348.404	0.111583	0.269463	0.414095	0.678805	0.999917	none	0.168255
USP22	54.2022	-0.499358	0.519807	-0.960662	0.336722	0.999805	0.472728	64.2617	0.499027	0.568581	0.877671	0.380122	0.999803	0.420077	56.0586	-0.342743	0.509543	-0.672646	0.501172	0.999988	0.300013	52.1089	-0.183004	0.541895	-0.337711	0.735581	0.999917	none	0.13337
ADAMTSL4	391.128	-0.0964584	0.499012	-0.193299	0.846725	0.999805	0.0722575	560.284	-0.0694125	0.293145	-0.236786	0.812823	0.999803	0.090004	356.674	-0.342723	0.442971	-0.773691	0.439114	0.999988	0.357423	570.798	-0.134577	0.283182	-0.47523	0.634623	0.999917	none	0.197484
CAPN7	81.886	-0.451296	0.428333	-1.05361	0.292061	0.999805	0.534527	68.4121	-0.192363	0.420744	-0.457197	0.64753	0.999803	0.18874	83.2662	-0.342342	0.378288	-0.904978	0.365477	0.999988	0.43714	75.9503	-0.00410023	0.374379	-0.0109521	0.991262	0.999917	none	0.00381168
MMS22L	440.403	-0.207495	0.282539	-0.734395	0.462708	0.999805	0.334693	329.865	0.151017	0.283397	0.532881	0.594116	0.999803	0.226129	416.547	-0.342251	0.307078	-1.11454	0.265048	0.999988	0.576676	348.399	0.190347	0.278447	0.683604	0.494225	0.999917	none	0.306075
LIMS4	62.2936	-0.0838125	0.40733	-0.20576	0.836978	0.999805	0.0772859	71.5991	0.102423	0.424566	0.241242	0.809368	0.999803	0.0918541	56.5166	-0.342141	0.414219	-0.82599	0.40881	0.999988	0.388479	80.936	0.323633	0.418937	0.772509	0.439813	0.999917	none	0.356732
MYBBP1A	1717.39	-0.273471	0.182609	-1.49758	0.134243	0.999805	0.87211	1636.5	-0.0558355	0.164056	-0.340343	0.733598	0.999803	0.134542	1658.97	-0.342128	0.12745	-2.68441	0.00726589	0.51571	2.13871	1545.74	-0.358229	0.16353	-2.1906	0.0284807	0.988554	none	1.54545
MIGA2	325.262	-0.30651	0.278439	-1.10081	0.270978	0.999805	0.567066	487.92	-0.0216167	0.263218	-0.0821248	0.934547	0.999803	0.0293986	317.348	-0.342036	0.259476	-1.31818	0.187442	0.999988	0.727132	468.031	-0.268416	0.228636	-1.17399	0.240399	0.999917	none	0.619067
MEAK7	85.6678	-0.11699	0.404109	-0.289502	0.772197	0.999805	0.112272	92.2605	0.153042	0.331863	0.461159	0.644685	0.999803	0.190653	78.7356	-0.34181	0.623418	-0.548284	0.583497	0.999988	0.233962	97.3866	0.18458	0.30657	0.602082	0.54712	0.999917	none	0.261918
EXTL3	179.338	-0.532543	0.310085	-1.71741	0.085904	0.999805	1.06599	70.7844	0.76627	0.728665	1.05161	0.29298	0.999803	0.533163	187.15	-0.341776	0.304998	-1.12058	0.262466	0.999988	0.580927	74.6459	0.791044	0.662787	1.19351	0.232669	0.999917	none	0.633261
DNAJB4	63.7525	0.159171	0.699079	0.227687	0.819889	0.999805	0.0862447	52.924	0.0738912	0.505966	0.14604	0.88389	0.999803	0.0536018	53.4004	-0.341674	0.557135	-0.613269	0.539699	0.999988	0.267849	55.8442	0.113043	0.569699	0.198426	0.842712	0.999917	none	0.0743208
TNRC6B	630.422	-0.191831	0.221451	-0.866246	0.386355	0.999805	0.413013	525.684	-0.14858	0.189766	-0.782965	0.433648	0.999803	0.362863	593.282	-0.341503	0.217562	-1.56968	0.116489	0.999988	0.933714	571.761	-0.0195695	0.187057	-0.104618	0.916679	0.999917	none	0.0377827
CLUAP1	190.093	-0.39722	0.481557	-0.824866	0.409448	0.999805	0.387801	160.597	0.169863	0.43778	0.38801	0.698009	0.999803	0.156139	190.738	-0.341164	0.360848	-0.945451	0.344429	0.999988	0.462901	170.74	0.229737	0.552248	0.416003	0.677408	0.999917	none	0.16915
UNC50	77.9074	-0.175228	0.35899	-0.488113	0.62547	0.999805	0.203794	108.372	0.0897522	0.278558	0.322203	0.747299	0.999803	0.126506	73.0117	-0.340527	0.389128	-0.875103	0.381518	0.999988	0.418485	101.674	-0.212018	0.296445	-0.715201	0.474485	0.999917	none	0.323778
PABPN1	1132.91	-0.362011	0.215639	-1.67878	0.0931946	0.999805	1.03061	1160.68	-0.0339346	0.17983	-0.188704	0.850325	0.999803	0.0704151	1125.01	-0.339716	0.183946	-1.84682	0.0647734	0.999988	1.1886	1111.37	-0.290459	0.192655	-1.50766	0.131641	0.999917	none	0.880609
FRY	152.582	-0.074068	0.299141	-0.247603	0.804442	0.999805	0.0945054	177.397	-0.295094	0.412744	-0.714957	0.474636	0.999803	0.323639	138.212	-0.339675	0.268548	-1.26486	0.205922	0.999988	0.686298	214.395	0.148563	0.410413	0.361985	0.717363	0.999917	none	0.144261
PLK4	247.566	0.22599	0.401809	0.562431	0.573823	0.999805	0.241222	216.093	-0.173742	0.423176	-0.410566	0.68139	0.999803	0.166604	201.711	-0.339341	0.420361	-0.807262	0.419515	0.999988	0.377252	214.527	-0.326214	0.394749	-0.826382	0.408588	0.999917	none	0.388715
GLCE	76.2473	-0.164311	0.407621	-0.403097	0.686877	0.999805	0.163121	154.346	0.95994	0.641947	1.49536	0.134821	0.999803	0.870242	71.2714	-0.339333	0.400265	-0.847772	0.396565	0.999988	0.401685	231.023	1.6943	0.645528	2.62467	0.00867326	0.613449	none	2.06182
FAM104B	170.21	-0.0430929	0.253199	-0.170194	0.864858	0.999805	0.0630554	175.569	0.16093	0.231419	0.695404	0.486802	0.999803	0.312647	152.31	-0.338877	0.268187	-1.26359	0.206378	0.999988	0.685336	176.615	0.06422	0.307204	0.209047	0.834412	0.999917	none	0.0786195
ZNF518A	153.422	-0.586634	0.339969	-1.72555	0.0844285	0.999805	1.07351	230.748	0.326388	0.479551	0.680611	0.496118	0.999803	0.304415	163.079	-0.338683	0.580588	-0.583345	0.559661	0.999988	0.252075	252.581	0.455035	0.432968	1.05097	0.293273	0.999917	none	0.532727
SLAIN2	1059.9	-0.29536	0.203967	-1.44808	0.147595	0.999805	0.830929	623.515	0.0909153	0.176716	0.514472	0.606922	0.999803	0.216867	1031.84	-0.33867	0.199907	-1.69414	0.0902394	0.999988	1.0446	720.248	0.368737	0.16965	2.17352	0.0297413	0.995539	none	1.52664
CRACR2A	139.922	-0.104434	0.244337	-0.427418	0.669075	0.999805	0.174525	80.0815	-0.411017	0.426577	-0.963523	0.335285	0.999803	0.474585	127.93	-0.338663	0.267498	-1.26604	0.205499	0.999988	0.687191	92.6554	-0.0805181	0.394683	-0.204007	0.838348	0.999917	none	0.0765758
GET4	82.0277	-0.0395149	0.378868	-0.104297	0.916933	0.999805	0.0376622	114.599	0.167685	0.317028	0.528928	0.596855	0.999803	0.224131	73.6075	-0.338616	0.444852	-0.761186	0.446546	0.999988	0.350134	109.045	-0.0849187	0.376232	-0.225708	0.821429	0.999917	none	0.0854302
ZKSCAN2-DT	55.3095	-0.416015	0.384002	-1.08336	0.278647	0.999805	0.554946	76.6319	-0.0520932	0.337331	-0.154428	0.877273	0.999803	0.0568655	55.9796	-0.338542	0.464139	-0.729398	0.465758	0.999988	0.331839	74.4543	-0.262059	0.3699	-0.708457	0.478661	0.999917	none	0.319972
OGDH	796.803	-0.355426	0.304233	-1.16827	0.242698	0.999805	0.614933	459.571	0.185415	0.222256	0.834244	0.404144	0.999803	0.393464	790.311	-0.338524	0.310476	-1.09034	0.275564	0.999988	0.559778	520.95	0.405295	0.173052	2.34205	0.0191782	0.903535	none	1.71719
NRBP2	423.765	0.119222	0.274788	0.433868	0.664385	0.999805	0.17758	376.748	0.144625	0.224933	0.642969	0.520244	0.999803	0.283793	358.629	-0.338484	0.190565	-1.77622	0.0756972	0.999988	1.12092	346.236	-0.219918	0.261726	-0.840259	0.400763	0.999917	none	0.397112
CRCP	98.7449	-0.398282	0.309979	-1.28487	0.198838	0.999805	0.7015	107.169	-0.241883	0.4404	-0.549235	0.582844	0.999803	0.234448	99.3179	-0.338419	0.371867	-0.910055	0.362793	0.999988	0.440341	99.0582	-0.649774	0.45461	-1.4293	0.152918	0.999917	none	0.81554
CAAP1	88.2747	-0.9183	0.551107	-1.66628	0.0956569	0.999805	1.01928	97.751	0.405073	0.374924	1.08042	0.279957	0.999803	0.552909	102.027	-0.338411	0.349284	-0.96887	0.33261	0.999988	0.478065	116.24	0.72364	0.425945	1.69891	0.0893369	0.999917	none	1.04897
TIPARP	326.47	-0.22972	0.244697	-0.938791	0.347838	0.999805	0.458623	101.014	1.71211	0.925066	1.8508	0.0641987	0.999803	1.19247	310.858	-0.338072	0.285238	-1.18523	0.235928	0.999988	0.627221	144.956	2.28931	1.24462	1.83937	0.0658613	0.999917	none	1.18137
USP48	591.472	-0.169269	0.167743	-1.0091	0.312927	0.999805	0.504558	529.222	-0.0680716	0.190883	-0.356615	0.72138	0.999803	0.141836	553.485	-0.338008	0.163407	-2.0685	0.0385928	0.990755	1.41349	579.588	0.0775159	0.197194	0.393094	0.69425	0.999917	none	0.158484
DNAH14	258.399	-0.298183	0.247998	-1.20236	0.229224	0.999805	0.639741	202.685	-0.239662	0.241475	-0.992494	0.320956	0.999803	0.493554	251.462	-0.338008	0.221466	-1.52623	0.126952	0.999988	0.89636	217.271	-0.144046	0.209275	-0.688312	0.491257	0.999917	none	0.308692
ITPRID2	1644.87	-0.361805	0.20622	-1.75446	0.0793514	0.999805	1.10045	1287.46	-0.0872984	0.162684	-0.536614	0.591534	0.999803	0.22802	1634.46	-0.337736	0.206523	-1.63535	0.101976	0.999988	0.991501	1425.49	0.0893135	0.203712	0.438431	0.661074	0.999917	none	0.17975
KRT8	372.396	-0.00178664	0.202128	-0.00883917	0.992947	0.999805	0.00307373	448.752	0.203292	0.195959	1.03742	0.299538	0.999803	0.523548	329.3	-0.337	0.206377	-1.63294	0.102483	0.999988	0.98935	455.026	0.130738	0.184493	0.708631	0.478554	0.999917	none	0.320069
NKIRAS1	92.3885	-0.106348	0.419709	-0.253384	0.799971	0.999805	0.0969257	50.252	-0.186108	0.631922	-0.294511	0.768367	0.999803	0.114431	84.8254	-0.336756	0.358281	-0.939921	0.347258	0.999988	0.459348	66.0586	0.463886	0.520178	0.891783	0.372509	0.999917	none	0.428863
SPOP	235.794	-0.520384	0.211655	-2.45864	0.0139463	0.846518	1.85554	209.283	-0.591243	0.333741	-1.77156	0.0764673	0.999803	1.11652	245.46	-0.336637	0.220177	-1.52894	0.12628	0.999988	0.898667	230.541	-0.394352	0.283026	-1.39334	0.163516	0.999917	none	0.786439
CKAP2	896.711	-0.448269	0.26081	-1.71876	0.0856589	0.999805	1.06723	791.672	-0.0196179	0.216203	-0.0907384	0.9277	0.999803	0.0325922	915.721	-0.335479	0.242585	-1.38294	0.166685	0.999988	0.778105	821.777	-0.0283872	0.239731	-0.118413	0.905741	0.999917	none	0.0429961
IFT52	176.852	-0.456441	0.332085	-1.37447	0.169295	0.999805	0.771355	142.799	0.258929	0.436611	0.593042	0.553153	0.999803	0.257155	180.674	-0.335441	0.302699	-1.10816	0.267791	0.999988	0.572204	187.009	0.820773	0.350634	2.34082	0.0192412	0.903535	none	1.71577
KANSL1	584.432	-0.13376	0.195599	-0.683848	0.494071	0.999805	0.306211	553.365	-0.0900242	0.21742	-0.414056	0.678833	0.999803	0.168237	540.944	-0.334281	0.205404	-1.62744	0.103645	0.999988	0.984453	592.104	-0.0087003	0.194997	-0.0446177	0.964412	0.999917	none	0.0157374
BMI1	82.7274	-0.246822	0.331273	-0.745072	0.456228	0.999805	0.340818	72.9331	0.18396	0.468932	0.392297	0.694839	0.999803	0.158116	79.2811	-0.334258	0.430086	-0.777189	0.437047	0.999988	0.359472	73.3216	0.101502	0.357745	0.283726	0.77662	0.999917	none	0.109791
PEX1	97.3774	-0.162838	0.513954	-0.316834	0.75137	0.999805	0.124146	85.7222	-0.37107	0.313672	-1.18299	0.236814	0.999803	0.625593	91.1309	-0.334065	0.54107	-0.617415	0.536961	0.999988	0.270057	97.8314	-0.086158	0.303723	-0.283672	0.776661	0.999917	none	0.109768
SEC63	99.0278	0.219929	0.496758	0.442728	0.657962	0.999805	0.181799	172.381	0.110224	0.38949	0.282996	0.77718	0.999803	0.109478	80.8313	-0.333971	0.524285	-0.637003	0.524123	0.999988	0.280567	156.562	-0.296365	0.444503	-0.666735	0.504942	0.999917	none	0.296759
PRR11	392.861	-0.651166	0.36305	-1.7936	0.0728775	0.999805	1.13741	191.077	0.0257014	0.469207	0.0547764	0.956317	0.999803	0.0193983	424.888	-0.333921	0.339681	-0.983043	0.325586	0.999988	0.487334	242.718	0.545419	0.324543	1.68058	0.0928453	0.999917	none	1.03224
PNN	237.92	-0.484986	0.231366	-2.09618	0.036066	0.999805	1.4429	190.265	-0.287884	0.266273	-1.08116	0.279627	0.999803	0.553422	245.617	-0.333512	0.238681	-1.39731	0.16232	0.999988	0.789627	208.166	-0.133602	0.365788	-0.365243	0.71493	0.999917	none	0.145736
MTATP6P1	1966.38	-0.439255	0.133763	-3.28383	0.00102406	0.21207	2.98968	3080.25	0.219723	0.187825	1.16983	0.242071	0.999803	0.616058	2002.31	-0.333456	0.225277	-1.48021	0.138818	0.999988	0.857554	2619.56	-0.380161	0.206892	-1.83749	0.0661382	0.999917	none	1.17955
CCS	102.814	0.184736	0.295726	0.624686	0.532177	0.999805	0.273944	94.8944	0.157622	0.340791	0.462516	0.643711	0.999803	0.191309	85.2827	-0.333453	0.385242	-0.865568	0.386727	0.999988	0.412595	88.4739	-0.162621	0.381162	-0.426645	0.669638	0.999917	none	0.17416
ZNF446	84.6163	-0.0263378	0.307588	-0.085627	0.931763	0.999805	0.0306946	103.211	-0.390844	0.40066	-0.9755	0.329312	0.999803	0.482392	75.4146	-0.333344	0.376434	-0.885532	0.37587	0.999988	0.424963	123.625	0.0419255	0.361457	0.11599	0.90766	0.999917	none	0.0420767
SULT1A3	83.5956	0.239494	0.504676	0.474551	0.635107	0.999805	0.197153	129.994	-0.213609	0.2638	-0.809739	0.41809	0.999803	0.37873	67.623	-0.333202	0.333283	-0.999755	0.317429	0.999988	0.498353	119.535	-0.640948	0.330867	-1.93718	0.0527238	0.999917	none	1.27799
ABHD18	125.552	-0.438212	0.464382	-0.943645	0.345351	0.999805	0.461739	163.132	-0.15825	0.534908	-0.295846	0.767348	0.999803	0.115008	128.085	-0.3329	0.479128	-0.694804	0.487178	0.999988	0.312312	173.81	-0.0868864	0.492447	-0.176438	0.85995	0.999917	none	0.0655269
USP36	211.921	-0.748518	0.25472	-2.93859	0.00329704	0.422081	2.48188	305.48	-0.0630044	0.26731	-0.235698	0.813667	0.999803	0.0895532	234.87	-0.332766	0.255659	-1.3016	0.193054	0.999988	0.714322	306.116	-0.172226	0.181391	-0.949475	0.342379	0.999917	none	0.465493
ITGA5	61.6123	-0.0364329	0.664697	-0.0548113	0.956289	0.999805	0.0194109	86.6127	0.985565	0.715244	1.37794	0.168221	0.999803	0.774119	55.5076	-0.332304	0.487637	-0.681459	0.495581	0.999988	0.304885	53.705	-0.364559	0.565831	-0.644289	0.519388	0.999917	none	0.284508
PDE7A	275.121	-0.139804	0.191485	-0.730102	0.465328	0.999805	0.332241	257.77	0.0125013	0.195741	0.0638665	0.949077	0.999803	0.0226988	255.225	-0.332181	0.274362	-1.21074	0.225995	0.999988	0.645902	275.38	0.0834631	0.205359	0.406426	0.68443	0.999917	none	0.164671
ARHGAP29	65.8568	-0.38526	0.400751	-0.961344	0.336379	0.999805	0.473171	146.045	-0.347144	0.299942	-1.15737	0.247122	0.999803	0.607089	65.9141	-0.332095	0.389043	-0.85362	0.393315	0.999988	0.405259	171.291	0.0197605	0.281713	0.0701441	0.944079	0.999917	none	0.0249917
CFAP36	104.2	0.399114	0.279129	1.42985	0.152759	0.999805	0.815993	93.711	-0.549399	0.332428	-1.65268	0.0983953	0.999803	1.00703	79.6254	-0.331772	0.31225	-1.06252	0.287999	0.999988	0.540609	102.841	-0.372537	0.366692	-1.01594	0.309658	0.999917	none	0.509118
MYADM	436.936	-0.358699	0.302077	-1.18744	0.235053	0.999805	0.628835	272.121	0.662447	0.270552	2.4485	0.0143452	0.999803	1.84329	434.526	-0.331755	0.386378	-0.858628	0.390546	0.999988	0.408328	331.322	1.01488	0.28177	3.60179	0.000316031	0.0941999	none	3.50027
HPF1	66.2732	-1.09455	1.05368	-1.03879	0.298902	0.999805	0.524472	61.9851	-0.157932	0.557759	-0.283154	0.777058	0.999803	0.109546	79.9236	-0.331652	0.338147	-0.980793	0.326695	0.999988	0.485858	61.0288	-0.335439	0.54417	-0.616423	0.537615	0.999917	none	0.269528
ZDHHC7	540.354	-0.54775	0.231133	-2.36984	0.0177956	0.935068	1.74969	396.461	-0.317525	0.226679	-1.40077	0.161284	0.999803	0.792409	568.195	-0.331622	0.190313	-1.7425	0.0814203	0.999988	1.08927	477.044	0.114678	0.220849	0.519263	0.603577	0.999917	none	0.219267
HS1BP3	112.633	-0.536139	0.337148	-1.59022	0.111786	0.999805	0.951614	57.0767	-0.254954	0.446107	-0.571508	0.567656	0.999803	0.245915	117.902	-0.331378	0.295789	-1.12032	0.262578	0.999988	0.580741	67.5172	0.120075	0.406391	0.295467	0.767637	0.999917	none	0.114844
PHLDA1-AS1	95.889	-0.454095	0.427613	-1.06193	0.288268	0.999805	0.540204	57.8458	0.718746	1.09504	0.656364	0.51159	0.999803	0.291078	97.9517	-0.331153	0.419499	-0.789401	0.429878	0.999988	0.366655	55.3318	0.503877	0.409057	1.2318	0.218023	0.999917	none	0.661497
ADAMTS6	372.328	-0.548981	0.307356	-1.78614	0.074077	0.999805	1.13032	198.161	-0.17069	0.443274	-0.385067	0.700188	0.999803	0.154785	391.737	-0.330946	0.263514	-1.25589	0.209155	0.999988	0.679531	249.977	0.365266	0.439916	0.830308	0.406365	0.999917	none	0.391084
RMND1	84.0885	-0.172865	0.476831	-0.362529	0.716957	0.999805	0.144507	75.1786	0.0453871	0.514479	0.0882195	0.929702	0.999803	0.0316561	78.971	-0.330924	0.479668	-0.689902	0.490256	0.999988	0.309577	77.4704	0.0206975	0.527474	0.039239	0.9687	0.999917	none	0.0138108
CHMP3	248.123	-0.327126	0.25331	-1.29141	0.196562	0.999805	0.7065	103.926	0.379066	0.437011	0.867406	0.38572	0.999803	0.413728	244.279	-0.330847	0.342185	-0.966867	0.333611	0.999988	0.47676	104.131	0.283228	0.297083	0.953363	0.340406	0.999917	none	0.468002
YTHDC2	125.69	-0.269224	0.34659	-0.776779	0.437289	0.999805	0.359231	114.182	-0.376015	0.381796	-0.984859	0.324693	0.999803	0.488526	121.384	-0.330214	0.30502	-1.0826	0.278987	0.999988	0.554416	121.398	-0.302892	0.345678	-0.876226	0.380907	0.999917	none	0.419181
PCNP	1082.73	-0.42103	0.202733	-2.07677	0.0378225	0.999805	1.42225	681.339	0.174189	0.193523	0.900094	0.36807	0.999803	0.434069	1097.86	-0.329984	0.215695	-1.52987	0.12605	0.999988	0.899457	750.823	0.322669	0.17829	1.8098	0.0703268	0.999917	none	1.15288
HECTD1	277.963	-0.734368	0.654992	-1.12119	0.262208	0.999805	0.581353	118.57	-1.73206	0.312423	-5.54397	2.95687e-08	0.000234805	7.52917	307.78	-0.329961	0.943023	-0.349897	0.726416	0.999988	0.138815	253.504	0.736883	0.228781	3.22091	0.00127785	0.2133	none	2.89352
TBC1D10B	148.821	0.0926988	0.333129	0.278267	0.780807	0.999805	0.107456	117.835	-0.161138	0.271511	-0.593484	0.552857	0.999803	0.257387	127.838	-0.329677	0.347985	-0.947387	0.343442	0.999988	0.464147	139.486	0.203894	0.325971	0.625497	0.531645	0.999917	none	0.274378
CYB5RL	71.5657	-0.285453	0.484833	-0.588765	0.556019	0.999805	0.254911	58.1863	0.0909028	0.603299	0.150676	0.880231	0.999803	0.0554032	69.8282	-0.328854	0.54608	-0.602209	0.547035	0.999988	0.261985	66.9936	0.355057	0.426289	0.832901	0.404901	0.999917	none	0.392651
ARNTL	180.969	-0.528736	0.428479	-1.23398	0.217209	0.999805	0.663121	95.1365	-0.941168	0.464908	-2.02442	0.0429273	0.999803	1.36727	188.912	-0.328503	0.523718	-0.627252	0.530494	0.999988	0.27532	106.97	-0.630311	0.319218	-1.97455	0.0483195	0.999917	none	1.31588
CDC42BPB	272.594	-0.195275	0.253748	-0.769562	0.44156	0.999805	0.35501	195.241	0.244342	0.23136	1.05611	0.290917	0.999803	0.536232	257.94	-0.328492	0.247791	-1.32568	0.184944	0.999988	0.732959	170.76	-0.257626	0.279578	-0.921481	0.356799	0.999917	none	0.447576
MARK2	395.725	-0.311068	0.203153	-1.5312	0.12572	0.999805	0.900596	244.538	-0.113622	0.250387	-0.453787	0.649982	0.999803	0.187098	388.533	-0.328425	0.188537	-1.74197	0.0815136	0.999988	1.08877	286.275	0.217741	0.238968	0.911169	0.362207	0.999917	none	0.441044
MRPS7	939.413	-0.120442	0.173226	-0.695286	0.486876	0.999805	0.312581	884.533	-0.166195	0.134409	-1.23648	0.216279	0.999803	0.664986	866.883	-0.328263	0.225958	-1.45276	0.146291	0.999988	0.834783	964.716	-0.0296223	0.167862	-0.176468	0.859926	0.999917	none	0.0655388
ZNF778	78.351	-1.09674	0.387101	-2.83321	0.00460825	0.504385	2.33646	103.776	1.46519	0.574935	2.54844	0.0108205	0.999803	1.96575	94.7056	-0.328058	0.361954	-0.906353	0.364749	0.999988	0.438006	89.0309	1.06537	0.382198	2.78748	0.00531198	0.452386	none	2.27474
ATP5MG	89.4287	-0.444294	0.389397	-1.14098	0.253878	0.999805	0.595374	86.3038	0.193508	0.393086	0.492279	0.622522	0.999803	0.205845	91.2053	-0.327934	0.366773	-0.894105	0.371266	0.999988	0.430315	80.3288	-0.116331	0.402927	-0.288716	0.772799	0.999917	none	0.111934
LDLR	274.561	-0.465189	0.369713	-1.25824	0.208303	0.999805	0.681304	183.461	0.121313	0.285575	0.424802	0.670981	0.999803	0.17329	282.355	-0.327883	0.323346	-1.01403	0.310567	0.999988	0.507845	194.566	0.16584	0.301727	0.549637	0.582568	0.999917	none	0.234653
BCL7C	157.303	0.080615	0.297362	0.271101	0.786314	0.999805	0.104404	106.127	0.0753123	0.304858	0.247041	0.804877	0.999803	0.0942706	135.51	-0.327674	0.272336	-1.2032	0.2289	0.999988	0.640354	111.062	0.0852946	0.296649	0.287527	0.773709	0.999917	none	0.111423
PSME3	360.74	-0.32359	0.268958	-1.20312	0.228928	0.999805	0.640301	207.471	0.000712162	0.390922	0.00182175	0.998546	0.999803	0.000631727	355.788	-0.327051	0.226274	-1.44537	0.148353	0.999988	0.828703	212.351	-0.0470974	0.448202	-0.105081	0.916312	0.999917	none	0.0379567
RALGAPB	860.636	-0.242006	0.196721	-1.2302	0.218623	0.999805	0.660305	765.523	0.155665	0.174489	0.892119	0.372329	0.999803	0.429073	827.036	-0.326749	0.158802	-2.05758	0.0396307	0.999988	1.40197	869.849	0.387831	0.128347	3.02174	0.00251326	0.314635	none	2.59976
LRP3	172.955	0.55985	0.345179	1.62192	0.104822	0.999805	0.979549	151.613	0.739276	0.405204	1.82446	0.0680832	0.999803	1.16696	124.125	-0.326413	0.545012	-0.598909	0.549234	0.999988	0.260243	122.039	0.082696	0.327288	0.252671	0.800523	0.999917	none	0.0966264
RNF114	209.088	0.105129	0.419453	0.250634	0.802097	0.999805	0.0957731	238.302	-0.0531697	0.335878	-0.158301	0.87422	0.999803	0.0583793	178.728	-0.326242	0.382006	-0.854022	0.393093	0.999988	0.405505	223.124	-0.389805	0.264838	-1.47186	0.141057	0.999917	none	0.850604
ILVBL	339.121	-0.35866	0.229466	-1.56302	0.118048	0.999805	0.927942	350.572	-0.0708155	0.303037	-0.233686	0.815229	0.999803	0.0887206	337.843	-0.326129	0.221187	-1.47445	0.140361	0.999988	0.852752	362.091	-0.093239	0.280797	-0.332052	0.73985	0.999917	none	0.130856
ING4	172.428	0.10991	0.245506	0.447688	0.654378	0.999805	0.184171	203.042	0.0831746	0.294374	0.282547	0.777524	0.999803	0.109286	147.128	-0.325614	0.272934	-1.19301	0.232864	0.999988	0.632898	218.502	0.17609	0.281484	0.625576	0.531593	0.999917	none	0.274421
SLC26A6	949.957	-0.0984922	0.143894	-0.684477	0.493674	0.999805	0.30656	1250.16	0.150153	0.173285	0.866513	0.386209	0.999803	0.413177	871.281	-0.324597	0.141582	-2.29265	0.0218682	0.795185	1.66019	1195.74	-0.0905567	0.190829	-0.474543	0.635113	0.999917	none	0.197149
C17orf75	88.6454	-0.620561	0.305989	-2.02805	0.0425553	0.999805	1.37105	93.5167	0.301388	0.411049	0.733217	0.463426	0.999803	0.334019	95.0274	-0.32425	0.316582	-1.02422	0.305731	0.999988	0.514661	101.8	0.415474	0.399634	1.03964	0.298508	0.999917	none	0.525044
CPSF1	818.062	-0.0847192	0.174745	-0.484815	0.627807	0.999805	0.202174	632.409	-0.122447	0.181001	-0.676498	0.498725	0.999803	0.302139	746.805	-0.324114	0.205135	-1.58	0.114106	0.999988	0.94269	703.209	0.0681057	0.232677	0.292705	0.769748	0.999917	none	0.113652
TYSND1	166.906	-0.24192	0.286856	-0.843349	0.399033	0.999805	0.398991	132.78	-0.0622634	0.306742	-0.202983	0.839148	0.999803	0.0761612	160.449	-0.323895	0.240526	-1.34661	0.178104	0.999988	0.749325	134.656	-0.140302	0.363587	-0.385883	0.699584	0.999917	none	0.15516
MTERF2	140.317	0.0792459	0.441321	0.179565	0.857494	0.999805	0.0667689	192.534	-0.100278	0.234668	-0.42732	0.669146	0.999803	0.174479	120.857	-0.323397	0.338586	-0.955141	0.339507	0.999988	0.469152	179.753	-0.451411	0.235892	-1.91364	0.0556666	0.999917	none	1.25441
URB1-AS1	62.462	0.165582	0.34691	0.477304	0.633146	0.999805	0.198496	75.124	0.354505	0.395944	0.895341	0.370605	0.999803	0.431089	52.2561	-0.322797	0.391022	-0.825523	0.409075	0.999988	0.388197	82.4114	0.481343	0.365031	1.31863	0.187292	0.999917	none	0.727481
NFATC3	529.396	-0.528839	0.234831	-2.252	0.0243225	0.999805	1.61399	515.651	-0.021773	0.285926	-0.0761491	0.9393	0.999803	0.0271955	555.492	-0.322707	0.212667	-1.51742	0.12916	0.999988	0.888874	532.971	-0.04359	0.219893	-0.198232	0.842863	0.999917	none	0.0742429
AHCYL1	82.0277	-0.755521	0.629331	-1.20051	0.22994	0.999805	0.638386	61.2861	-0.920671	0.469194	-1.96224	0.0497344	0.999803	1.30334	91.649	-0.322067	0.612828	-0.525542	0.599207	0.999988	0.222423	90.9323	0.241983	0.493915	0.489929	0.624184	0.999917	none	0.204687
REV1	410.435	-0.22281	0.255623	-0.871635	0.383408	0.999805	0.416339	326.195	-0.491697	0.335761	-1.46443	0.143078	0.999803	0.844428	392.825	-0.322027	0.238569	-1.34983	0.17707	0.999988	0.751854	376.716	-0.155264	0.249587	-0.622085	0.533886	0.999917	none	0.272551
ARHGAP11A	1184.65	-0.352506	0.251708	-1.40045	0.161378	0.999805	0.792156	819.737	-0.11908	0.19845	-0.600048	0.548474	0.999803	0.260844	1179.78	-0.321972	0.237316	-1.35672	0.174869	0.999988	0.757287	924.398	0.110547	0.178732	0.618505	0.536242	0.999917	none	0.270639
TUT7	117.84	-0.748567	0.465113	-1.60943	0.107522	0.999805	0.968503	134.917	0.00905309	0.529114	0.0171099	0.986349	0.999803	0.00596942	131.134	-0.321934	0.533942	-0.602939	0.546549	0.999988	0.262371	130.685	-0.204398	0.290593	-0.703381	0.481818	0.999917	none	0.317117
SUZ12P1	216.084	-0.204484	0.244522	-0.836261	0.403008	0.999805	0.394686	280.056	0.0736799	0.194496	0.378824	0.704819	0.999803	0.151923	205.4	-0.321761	0.25738	-1.25014	0.211249	0.999988	0.675205	291.65	0.0762108	0.176358	0.432136	0.665643	0.999917	none	0.176759
SRPX2	60.2939	-0.572518	0.470569	-1.21665	0.223737	0.999805	0.650262	60.5442	-0.49681	0.532515	-0.93295	0.350846	0.999803	0.454884	64.1032	-0.321485	0.366036	-0.878287	0.379788	0.999988	0.420459	69.2329	-0.187814	0.502025	-0.374112	0.708321	0.999917	none	0.14977
BOD1L1	118.522	-0.398742	0.333229	-1.1966	0.231462	0.999805	0.635521	126.553	-0.186664	0.283302	-0.658886	0.509969	0.999803	0.292456	119.821	-0.321448	0.319448	-1.00626	0.31429	0.999988	0.50267	136.567	-0.076682	0.275858	-0.277976	0.781031	0.999917	none	0.107332
CCDC59	826.618	-0.2436	0.21198	-1.14916	0.250489	0.999805	0.601211	754.337	-0.0743568	0.214841	-0.346101	0.729267	0.999803	0.137114	795.794	-0.321424	0.176928	-1.8167	0.0692634	0.999988	1.1595	875.291	0.228509	0.24984	0.914621	0.360391	0.999917	none	0.443226
TAF4	114.53	-0.516214	0.423074	-1.22015	0.222407	0.999805	0.652851	105.938	-0.106049	0.314469	-0.337233	0.735941	0.999803	0.133157	119.999	-0.320932	0.796537	-0.402909	0.687015	0.999988	0.163034	147.148	0.65143	0.323523	2.01355	0.0440567	0.999917	none	1.35599
ZFPM2-AS1	81.8239	-0.075801	0.357538	-0.212008	0.832101	0.999805	0.0798241	74.3952	0.0395481	0.325282	0.121581	0.903231	0.999803	0.0442013	74.5098	-0.320508	0.392457	-0.816669	0.414118	0.999988	0.382876	90.7868	0.464762	0.292933	1.58658	0.112607	0.999917	none	0.948433
NAPB	177.43	-0.170475	0.27164	-0.627577	0.530281	0.999805	0.275494	192.988	-0.019308	0.287997	-0.0670424	0.946548	0.999803	0.0238574	166.896	-0.320105	0.262936	-1.21742	0.223443	0.999988	0.650832	198.088	-0.0612879	0.283557	-0.21614	0.828879	0.999917	none	0.0815089
TANK	105.048	0.0536169	0.307572	0.174323	0.861611	0.999805	0.0646885	86.2843	0.0357752	0.324074	0.110392	0.912098	0.999803	0.0399583	91.5151	-0.319859	0.34279	-0.933106	0.350765	0.999988	0.454983	105.091	0.451004	0.494288	0.912431	0.361542	0.999917	none	0.441842
NT5C3A	218.045	0.0258936	0.234257	0.110535	0.911985	0.999805	0.0400122	156.025	-0.401349	0.237602	-1.68917	0.0911873	0.999803	1.04007	192.171	-0.318663	0.256386	-1.2429	0.213904	0.999988	0.669782	185.393	0.00701576	0.279427	0.0251077	0.979969	0.999917	none	0.00878764
GPR107	807.556	-0.0613395	0.226683	-0.270596	0.786702	0.999805	0.10419	769.746	0.114533	0.253915	0.45107	0.651939	0.999803	0.185793	732.194	-0.318657	0.200711	-1.58764	0.112368	0.999988	0.949357	903.16	0.431627	0.218202	1.97811	0.0479166	0.999917	none	1.31951
TGFB2	189.444	0.0650503	0.354347	0.183578	0.854345	0.999805	0.068367	106.096	-0.722898	0.337343	-2.14291	0.03212	0.999803	1.49322	164.54	-0.317955	0.470742	-0.675434	0.4994	0.999988	0.301551	136.398	-0.0180612	0.319672	-0.0564991	0.954944	0.999917	none	0.020022
DUSP12	101.315	-0.0757518	0.395196	-0.191682	0.847992	0.999805	0.0716084	63.9028	-0.159296	0.365215	-0.436171	0.662713	0.999803	0.178675	92.4652	-0.317778	0.366929	-0.866047	0.386464	0.999988	0.412891	71.3931	0.0517015	0.35525	0.145536	0.884288	0.999917	none	0.0534062
MVB12A	104.715	-0.0287065	0.314819	-0.0911842	0.927346	0.999805	0.0327581	122.123	-0.2829	0.383276	-0.738111	0.460447	0.999803	0.33682	94.3353	-0.31764	0.385392	-0.824202	0.409825	0.999988	0.387402	140.311	0.0131918	0.470443	0.0280413	0.977629	0.999917	none	0.00982581
SDHAF2	88.9663	-0.287542	0.320768	-0.896415	0.370031	0.999805	0.431762	77.6245	0.312645	0.332713	0.939685	0.347379	0.999803	0.459196	86.8832	-0.317442	0.327771	-0.968487	0.332801	0.999988	0.477815	58.372	-0.683855	0.376065	-1.81845	0.0689954	0.999917	none	1.16118
ZSCAN26	172.557	-0.105542	0.244995	-0.430791	0.666621	0.999805	0.176121	114.551	-0.0986888	0.272983	-0.36152	0.71771	0.999803	0.144051	159.144	-0.316931	0.300137	-1.05596	0.290989	0.999988	0.536124	135.854	0.266767	0.264698	1.00782	0.313542	0.999917	none	0.503704
CCDC125	284.333	-0.25308	0.225209	-1.12375	0.261117	0.999805	0.583165	286.202	0.0554496	0.283497	0.195591	0.84493	0.999803	0.0731793	274.551	-0.316887	0.28799	-1.10034	0.271184	0.999988	0.566736	312.586	0.186414	0.254121	0.733563	0.463215	0.999917	none	0.334217
ZNF385D	152.933	-0.0309747	0.283887	-0.109109	0.913116	0.999805	0.0394741	115.042	0.492208	0.308381	1.5961	0.110466	0.999803	0.956773	137.505	-0.31655	0.282602	-1.12013	0.262659	0.999988	0.580608	117.012	0.42935	0.279912	1.53388	0.12506	0.999917	none	0.902882
ZNHIT3	86.2875	-0.0361915	0.299642	-0.120783	0.903863	0.999805	0.0438973	96.5589	0.191555	0.351079	0.545618	0.585329	0.999803	0.2326	77.8664	-0.316489	0.353496	-0.895313	0.37062	0.999988	0.431072	97.8508	0.120329	0.337743	0.356273	0.721636	0.999917	none	0.141682
ASH2L	363.829	0.044049	0.309272	0.142428	0.886742	0.999805	0.0522027	180.347	-0.036383	0.353309	-0.102978	0.917981	0.999803	0.0371665	318.664	-0.315924	0.354647	-0.890812	0.37303	0.999988	0.428256	250.785	0.710525	0.276715	2.56771	0.0102372	0.669264	none	1.98982
BCAP29	412.537	-0.482375	0.199349	-2.41975	0.015531	0.875417	1.8088	413.263	-0.120061	0.155168	-0.773747	0.439081	0.999803	0.357456	428.011	-0.31578	0.184159	-1.71472	0.0863974	0.999988	1.0635	458.96	0.0663099	0.197529	0.335697	0.7371	0.999917	none	0.132474
EPS15L1	677.267	-0.188523	0.163041	-1.15629	0.247562	0.999805	0.606317	598.845	0.0285727	0.242616	0.11777	0.90625	0.999803	0.0427519	642.097	-0.315369	0.138796	-2.27217	0.0230763	0.805051	1.63683	598.714	-0.0911279	0.173241	-0.526019	0.598875	0.999917	none	0.222664
ABCA11P	82.814	0.0295231	0.35995	0.08202	0.934631	0.999805	0.0293599	87.4738	-0.239938	0.475844	-0.504236	0.614095	0.999803	0.211764	72.9442	-0.314956	0.409106	-0.769863	0.441381	0.999988	0.355186	101.693	0.087812	0.458314	0.191598	0.848057	0.999917	none	0.0715748
CYTH3	175.221	0.08535	0.570496	0.149607	0.881075	0.999805	0.0549871	86.1255	0.184738	0.553052	0.334034	0.738354	0.999803	0.131735	151.303	-0.314931	0.424603	-0.741707	0.458265	0.999988	0.338884	98.5297	0.427242	0.469272	0.910436	0.362593	0.999917	none	0.440581
DCAF10	86.9298	-0.613809	0.398042	-1.54207	0.123056	0.999805	0.909896	91.6831	-0.250318	0.528668	-0.473488	0.635865	0.999803	0.196635	93.6042	-0.314323	0.439716	-0.714831	0.474713	0.999988	0.323569	117.367	0.338824	0.547112	0.619296	0.535721	0.999917	none	0.271061
CLDN12	984.862	-0.214676	0.164374	-1.30602	0.191545	0.999805	0.71773	965.08	-0.0229332	0.211627	-0.108366	0.913705	0.999803	0.0391939	941.376	-0.314036	0.161189	-1.94825	0.0513845	0.999988	1.28917	1013.86	0.00304521	0.190541	0.0159819	0.987249	0.999917	none	0.00557338
CDK5RAP1	146.581	-0.184134	0.31775	-0.579492	0.562257	0.999805	0.250065	200.814	-0.0779967	0.408695	-0.190843	0.848648	0.999803	0.0712722	138.419	-0.313966	0.346235	-0.9068	0.364512	0.999988	0.438288	227.69	0.162965	0.407839	0.399583	0.689464	0.999917	none	0.161488
MSL1	1004.52	-0.235188	0.189617	-1.24034	0.214851	0.999805	0.667862	1047.51	-0.0761915	0.150655	-0.505736	0.613042	0.999803	0.21251	967.008	-0.313491	0.195346	-1.60479	0.108539	0.999988	0.964414	1084.63	-0.0910017	0.133494	-0.681693	0.495433	0.999917	none	0.305015
ESRRA	184.243	-0.35946	0.444976	-0.807817	0.419196	0.999805	0.377583	191.209	-0.189919	0.472353	-0.402069	0.687633	0.999803	0.162643	184.356	-0.313361	0.493902	-0.63446	0.525781	0.999988	0.279195	174.074	-0.644384	0.357978	-1.80006	0.0718507	0.999917	none	1.14357
ATG16L1	376.565	-0.649896	0.192764	-3.37146	0.000747714	0.17237	3.12626	329.584	-0.54538	0.265287	-2.05581	0.039801	0.999803	1.40011	409.914	-0.313251	0.199362	-1.57126	0.116121	0.999988	0.935088	374.154	-0.258634	0.262561	-0.985042	0.324603	0.999917	none	0.488647
FGFRL1	1703.02	-0.301721	0.190545	-1.58346	0.113316	0.999805	0.945709	1864.78	0.0469509	0.129332	0.363027	0.716585	0.999803	0.144732	1673.44	-0.313229	0.124019	-2.52566	0.011548	0.622816	1.93749	1898.19	-0.0184858	0.126305	-0.146358	0.883639	0.999917	none	0.0537251
LYPLA2	98.3423	0.0660198	0.310595	0.212559	0.831671	0.999805	0.0800486	137.539	0.00538785	0.368033	0.0146396	0.98832	0.999803	0.00510254	85.4989	-0.313137	0.402605	-0.777777	0.436701	0.999988	0.359816	122.251	-0.484095	0.31916	-1.51678	0.129323	0.999917	none	0.888324
FBXO38	456.474	-0.110136	0.24254	-0.454092	0.649762	0.999805	0.187245	417.811	-0.364446	0.207621	-1.75534	0.079201	0.999803	1.10127	421.713	-0.313135	0.222754	-1.40575	0.159799	0.999988	0.796426	502.763	0.0746773	0.209606	0.356274	0.721635	0.999917	none	0.141682
RNF4	68.6925	0.355431	0.488634	0.727397	0.466983	0.999805	0.330699	69.537	0.550289	0.586343	0.93851	0.347983	0.999803	0.458443	53.5077	-0.312814	0.655093	-0.477511	0.632999	0.999988	0.198597	69.9615	0.469792	0.527887	0.889947	0.373494	0.999917	none	0.427716
STAT3	529.989	-0.640632	0.388654	-1.64834	0.0992833	0.999805	1.00312	371.751	-0.387146	1.49607	-0.258776	0.795808	0.999803	0.0991917	575.239	-0.312653	0.306684	-1.01946	0.307984	0.999988	0.511472	480.532	0.252529	0.40727	0.620053	0.535223	0.999917	none	0.271465
SEC14L1	1189.38	-0.506169	0.274576	-1.84346	0.0652622	0.999805	1.18534	559.198	0.0130815	0.282355	0.0463299	0.963047	0.999803	0.0163524	1243.31	-0.312169	0.247909	-1.25921	0.207956	0.999988	0.682028	660.326	0.352511	0.236141	1.4928	0.13549	0.999917	none	0.868094
PSMA1	469.178	-0.108274	0.206151	-0.525216	0.599433	0.999805	0.22226	497.181	0.00232124	0.215487	0.0107721	0.991405	0.999803	0.00374877	433.266	-0.311786	0.179072	-1.74111	0.0816635	0.999988	1.08797	516.704	-0.00281318	0.23424	-0.0120098	0.990418	0.999917	none	0.00418157
PTCD2	427.968	-0.159849	0.202594	-0.789009	0.430107	0.999805	0.366424	290.967	0.0190887	0.264961	0.0720435	0.942567	0.999803	0.0256876	402.541	-0.311528	0.214774	-1.45049	0.146922	0.999988	0.832913	323.409	0.199034	0.245203	0.81171	0.416958	0.999917	none	0.379908
MGRN1	299.349	-0.266266	0.251998	-1.05662	0.290685	0.999805	0.536577	309.607	0.196461	0.23288	0.843616	0.398884	0.999803	0.399154	291.39	-0.311504	0.185147	-1.68247	0.0924783	0.999988	1.03396	287.126	-0.131856	0.203061	-0.64934	0.516118	0.999917	none	0.287251
SUPT5H	753.558	0.134308	0.396025	0.33914	0.734504	0.999805	0.134006	1400.95	-0.209523	0.278286	-0.752903	0.451508	0.999803	0.345334	639.455	-0.311305	0.361302	-0.86162	0.388897	0.999988	0.410166	1533.96	-0.0576713	0.267111	-0.215908	0.82906	0.999917	none	0.0814142
ADGRE2	72.4362	0.0401182	0.36607	0.109592	0.912733	0.999805	0.0396561	77.435	-0.0848661	0.508962	-0.166744	0.867572	0.999803	0.0616946	63.8683	-0.311166	0.482913	-0.644352	0.519347	0.999988	0.284542	86.8478	0.120377	0.369557	0.325732	0.744627	0.999917	none	0.128061
MRPS16	496.529	-0.0454937	0.218049	-0.208639	0.83473	0.999805	0.0784541	397.849	0.519934	0.286148	1.81701	0.0692155	0.999803	1.1598	449.77	-0.311144	0.216418	-1.43769	0.150521	0.999988	0.822404	397.974	0.420042	0.283576	1.48123	0.138545	0.999917	none	0.858409
SRA1	231.677	-0.230549	0.223908	-1.02966	0.30317	0.999805	0.518313	255.361	0.290776	0.327688	0.887356	0.374887	0.999803	0.4261	222.664	-0.311031	0.229748	-1.35379	0.175803	0.999988	0.754975	246.486	0.0875703	0.233459	0.375099	0.707587	0.999917	none	0.15022
FASN	1599.73	-0.198494	0.212597	-0.933662	0.350478	0.999805	0.455339	2142.68	-0.00704229	0.188056	-0.0374478	0.970128	0.999803	0.013171	1523.03	-0.310949	0.172484	-1.80277	0.0714246	0.999988	1.14615	2207.97	-0.0373074	0.197715	-0.188693	0.850333	0.999917	none	0.0704109
ZNF362	140.58	-1.46035	0.672054	-2.17296	0.0297833	0.999805	1.52603	57.6033	0.510952	0.413481	1.23573	0.216558	0.999803	0.664426	183.34	-0.310943	0.373277	-0.833009	0.40484	0.999988	0.392717	60.466	0.53304	0.384122	1.38768	0.165233	0.999917	none	0.781903
RASSF8	460.433	-0.200854	0.320463	-0.626764	0.530814	0.999805	0.275058	350.264	-0.106033	0.290237	-0.365334	0.714862	0.999803	0.145778	438.454	-0.310797	0.278702	-1.11516	0.264782	0.999988	0.577111	385.457	0.0527604	0.379265	0.139112	0.889361	0.999917	none	0.0509217
MIDEAS	257.682	0.237034	0.30912	0.766804	0.443198	0.999805	0.353402	240.586	0.389397	0.303805	1.28173	0.199937	0.999803	0.699107	210.457	-0.310529	0.393563	-0.78902	0.4301	0.999988	0.36643	221.174	0.0589658	0.245496	0.24019	0.810183	0.999917	none	0.0914169
RAB23	662.471	-0.312659	0.169429	-1.84537	0.0649833	0.999805	1.1872	338.682	-0.0585498	0.232569	-0.251753	0.801232	0.999803	0.0962415	653.762	-0.310504	0.209951	-1.47894	0.139157	0.999988	0.856494	399.631	0.283187	0.204374	1.38563	0.16586	0.999917	none	0.780258
ELMO2	295.118	-0.874075	0.443187	-1.97225	0.0485813	0.999805	1.31353	224.527	0.371563	0.458511	0.810369	0.417728	0.999803	0.379106	339.732	-0.310418	0.381718	-0.813214	0.416095	0.999988	0.380807	209.71	0.0801555	0.37435	0.214119	0.830454	0.999917	none	0.0806843
FYCO1	164.259	-0.760302	0.47839	-1.58929	0.111994	0.999805	0.950805	218.271	0.191293	0.559476	0.341915	0.732415	0.999803	0.135243	183.81	-0.310416	0.329671	-0.941595	0.3464	0.999988	0.460422	201.471	-0.150992	0.251449	-0.600489	0.54818	0.999917	none	0.261076
MSANTD2	181.822	-0.201176	0.27655	-0.727448	0.466952	0.999805	0.330728	185.571	-0.217661	0.43827	-0.496637	0.619445	0.999803	0.207997	173.26	-0.309986	0.250841	-1.23578	0.216539	0.999988	0.664464	182.64	-0.398495	0.365736	-1.08957	0.275903	0.999917	none	0.559244
SLC25A32	311.279	0.121106	0.275272	0.439951	0.659972	0.999805	0.180474	286.445	0.358246	0.350956	1.02077	0.307363	0.999803	0.512348	265.672	-0.309755	0.235459	-1.31554	0.18833	0.999988	0.725081	263.607	0.0243875	0.383347	0.0636173	0.949275	0.999917	none	0.022608
EIF2AK4	280.072	0.0855271	0.478951	0.178572	0.858274	0.999805	0.066374	202.255	0.274677	0.671537	0.409027	0.68252	0.999803	0.165885	242.003	-0.309584	0.410471	-0.754215	0.45072	0.999988	0.346093	263.994	0.823803	0.505668	1.62914	0.103284	0.999917	none	0.985969
AIDA	54.398	-0.309068	0.754829	-0.409455	0.682206	0.999805	0.166084	56.5051	-0.405853	0.650176	-0.62422	0.532483	0.999803	0.273694	53.7373	-0.30946	0.689825	-0.448606	0.653716	0.999988	0.184611	52.8236	-0.795289	0.639986	-1.24267	0.213991	0.999917	none	0.669604
RARS1	50.3257	-0.471028	0.488797	-0.963647	0.335223	0.999805	0.474666	67.1435	-0.048102	0.442356	-0.108741	0.913408	0.999803	0.0393351	52.1814	-0.309258	0.398639	-0.775784	0.437877	0.999988	0.358648	72.8091	0.0807057	0.371045	0.217509	0.827811	0.999917	none	0.0820686
PIGW	330.838	-0.337662	0.281132	-1.20108	0.229721	0.999805	0.6388	291.589	-0.550393	0.380283	-1.44733	0.147806	0.999803	0.830309	329.207	-0.309196	0.37469	-0.825204	0.409256	0.999988	0.388005	343.963	-0.140363	0.330428	-0.424793	0.670988	0.999917	none	0.173286
FOSB	83.1047	0.464269	0.516473	0.898922	0.368694	0.999805	0.433333	79.6576	-0.0169779	0.541261	-0.0313673	0.974977	0.999803	0.0110058	62.5795	-0.309041	0.548681	-0.563243	0.57327	0.999988	0.241641	82.9791	-0.0137628	0.537991	-0.0255819	0.979591	0.999917	none	0.00895528
FHIP1B	502.054	0.0586783	0.206944	0.283548	0.776757	0.999805	0.109715	572.046	-0.27897	0.166409	-1.67641	0.093658	0.999803	1.02845	438.693	-0.308712	0.178411	-1.73034	0.0835697	0.999988	1.07795	573.874	-0.399916	0.159078	-2.51396	0.0119384	0.716921	none	1.92305
TFPT	67.035	0.283776	0.410379	0.691498	0.489253	0.999805	0.310467	67.9965	0.365882	0.548093	0.667556	0.504417	0.999803	0.29721	53.779	-0.308669	0.519847	-0.59377	0.552666	0.999988	0.257537	76.2641	0.548833	0.393743	1.39389	0.163351	0.999917	none	0.786877
HMOX2	378.268	-0.271255	0.268843	-1.00897	0.312989	0.999805	0.504471	292.815	0.37495	0.294266	1.27419	0.202597	0.999803	0.693366	368.602	-0.308445	0.218127	-1.41406	0.157344	0.999988	0.803149	283.851	0.191685	0.337916	0.567256	0.57054	0.999917	none	0.243714
SMAD4	367.867	-0.343279	0.334701	-1.02563	0.305067	0.999805	0.515604	246.188	-0.235066	0.21359	-1.10054	0.271095	0.999803	0.566878	366.877	-0.308411	0.318255	-0.969068	0.332511	0.999988	0.478194	284.456	0.0704591	0.235741	0.298883	0.765029	0.999917	none	0.116322
COPE	305.785	0.0406771	0.198376	0.20505	0.837533	0.999805	0.0769981	342.455	0.0928559	0.197627	0.469853	0.63846	0.999803	0.194866	268.601	-0.308127	0.198428	-1.55284	0.120461	0.999988	0.919155	325.753	-0.17226	0.190972	-0.902014	0.367049	0.999917	none	0.435276
HERC2	216.673	-0.0829133	0.268396	-0.308921	0.757381	0.999805	0.120685	265.022	-0.546838	0.372013	-1.46994	0.141577	0.999803	0.849008	198.574	-0.307442	0.231384	-1.32871	0.183945	0.999988	0.735312	276.411	-0.538624	0.262491	-2.05197	0.0401723	0.999917	none	1.39607
PSMA6	150.272	-0.145188	0.284948	-0.509523	0.610386	0.999805	0.214396	145.926	0.324577	0.299695	1.08302	0.278797	0.999803	0.554711	140.767	-0.307303	0.284068	-1.08179	0.279344	0.999988	0.553861	148.578	0.2673	0.3576	0.747483	0.454772	0.999917	none	0.342206
ABCF3	263.501	-0.27163	0.290714	-0.934353	0.350122	0.999805	0.455781	270.29	-0.155433	0.312872	-0.496794	0.619334	0.999803	0.208075	257.081	-0.307191	0.253847	-1.21014	0.226224	0.999988	0.645462	271.075	-0.272322	0.354297	-0.768626	0.442115	0.999917	none	0.354465
ARID1A	1407.7	-0.484297	0.154496	-3.1347	0.00172033	0.272198	2.76439	1283.27	-0.129072	0.176415	-0.731639	0.464389	0.999803	0.333118	1464.12	-0.307088	0.159784	-1.92189	0.0546195	0.999988	1.26265	1523.68	0.242709	0.196701	1.2339	0.217241	0.999917	none	0.663058
HELLS	779.698	-0.124798	0.258802	-0.482215	0.629653	0.999805	0.200899	722.713	-0.177293	0.277049	-0.639935	0.522215	0.999803	0.282151	725.123	-0.306805	0.297723	-1.0305	0.302773	0.999988	0.518883	793.287	-0.0195596	0.294053	-0.0665172	0.946966	0.999917	none	0.0236656
HOMEZ	144.759	-0.181523	0.3516	-0.516278	0.60566	0.999805	0.217771	117.911	0.251134	0.336765	0.745724	0.455834	0.999803	0.341193	137.632	-0.306706	0.318361	-0.963392	0.335351	0.999988	0.474501	132.643	0.445977	0.242174	1.84156	0.0655401	0.999917	none	1.18349
PPWD1	139.56	-0.281994	0.244988	-1.15105	0.249712	0.999805	0.602561	147.273	-0.327974	0.250951	-1.30692	0.191238	0.999803	0.718425	136.793	-0.306538	0.287732	-1.06536	0.286713	0.999988	0.542552	170.965	0.00525109	0.292468	0.0179544	0.985675	0.999917	none	0.00626615
COX16	196.817	-0.246965	0.284383	-0.868425	0.385162	0.999805	0.414357	137.89	-0.131436	0.291109	-0.451502	0.651628	0.999803	0.186001	190.701	-0.306298	0.255144	-1.20049	0.229949	0.999988	0.638368	158.4	0.151527	0.292127	0.518702	0.603969	0.999917	none	0.218986
TATDN2	677.054	0.275288	0.183656	1.49893	0.133892	0.999805	0.873244	549.207	0.36897	0.257217	1.43447	0.151439	0.999803	0.819762	546.582	-0.306101	0.278579	-1.09879	0.271858	0.999988	0.565658	535.602	0.19837	0.455734	0.435276	0.663362	0.999917	none	0.17825
DTWD1	256.513	0.0725082	0.308465	0.235062	0.814161	0.999805	0.0892898	270.613	-0.0510733	0.196833	-0.259475	0.795269	0.999803	0.0994859	222.746	-0.305884	0.254859	-1.20021	0.230058	0.999988	0.638162	313.734	0.245155	0.205897	1.19067	0.233782	0.999917	none	0.631188
ZNF674-AS1	171.637	-0.0847068	0.275188	-0.307814	0.758224	0.999805	0.120203	216.862	-0.164232	0.229629	-0.715204	0.474483	0.999803	0.323779	157.214	-0.305777	0.335446	-0.911554	0.362004	0.999988	0.441287	235.019	-0.0412811	0.24007	-0.171955	0.863473	0.999917	none	0.0637511
TSEN2	254.248	0.14665	0.234712	0.624806	0.532098	0.999805	0.274008	216.506	0.0527107	0.243889	0.216125	0.82889	0.999803	0.081503	215.152	-0.305649	0.279291	-1.09437	0.273792	0.999988	0.56258	208.032	-0.178365	0.306362	-0.582202	0.560431	0.999917	none	0.251478
ZCRB1	207.501	-0.0137709	0.26697	-0.0515824	0.958861	0.999805	0.0182441	181.731	0.635833	0.259267	2.45242	0.0141897	0.999803	1.84803	186.639	-0.305597	0.282554	-1.08155	0.279452	0.999988	0.553693	183.068	0.558032	0.224358	2.48724	0.012874	0.746477	none	1.89029
GTSE1	123.588	0.242821	0.334167	0.726646	0.467443	0.999805	0.330271	111.142	-0.00191169	0.325814	-0.00586742	0.995318	0.999803	0.00203792	101.19	-0.305596	0.377883	-0.808704	0.418686	0.999988	0.378112	104.533	-0.312038	0.349197	-0.89359	0.371541	0.999917	none	0.429993
ABI3BP	1145.08	-0.227884	0.155776	-1.4629	0.143496	0.999805	0.843161	629.685	0.00860374	0.187313	0.0459324	0.963364	0.999803	0.0162095	1102.6	-0.305532	0.19084	-1.60098	0.10938	0.999988	0.96106	689.22	0.146183	0.167377	0.87338	0.382456	0.999917	none	0.417418
TMEM167A	362.239	0.0434871	0.244226	0.178061	0.858675	0.999805	0.0661711	345.865	-0.0701707	0.173896	-0.40352	0.686566	0.999803	0.163318	318.311	-0.305448	0.223404	-1.36725	0.171548	0.999988	0.765613	413.57	0.3147	0.219934	1.43089	0.152463	0.999917	none	0.816837
CEPT1	167.875	-0.25321	0.339196	-0.746501	0.455365	0.999805	0.34164	178.537	-0.374315	0.341545	-1.09595	0.273103	0.999803	0.563674	163.226	-0.305181	0.414206	-0.736785	0.461253	0.999988	0.336061	179.049	-0.49768	0.296169	-1.68039	0.0928807	0.999917	none	1.03207
FAM102A	124.516	-0.75393	0.304202	-2.47839	0.0131978	0.81514	1.8795	146.028	0.229395	0.536592	0.427504	0.669013	0.999803	0.174566	139.352	-0.304862	0.267475	-1.13978	0.254378	0.999988	0.594521	138.274	-0.0385839	0.465538	-0.0828803	0.933947	0.999917	none	0.0296779
DDIT3	97.0416	0.129353	0.340185	0.380244	0.703764	0.999805	0.152573	92.7469	0.0430832	0.357305	0.120578	0.904025	0.999803	0.0438196	82.8484	-0.304125	0.509823	-0.59653	0.550821	0.999988	0.258989	91.2593	-0.120421	0.343687	-0.350381	0.726053	0.999917	none	0.139032
CAPN2	654.262	-0.181053	0.210239	-0.86118	0.389139	0.999805	0.409895	494.637	-0.25809	0.309043	-0.835127	0.403646	0.999803	0.393999	620.306	-0.304052	0.214694	-1.41621	0.156713	0.999988	0.804894	490.995	-0.413855	0.24926	-1.66034	0.0968463	0.999917	none	1.01392
POLD2	1097.48	-0.107307	0.153647	-0.698396	0.484929	0.999805	0.314322	943.513	-0.0635566	0.21588	-0.294406	0.768447	0.999803	0.114386	1016	-0.303779	0.146522	-2.07326	0.038148	0.987717	1.41853	1044.68	0.110595	0.153697	0.719562	0.471795	0.999917	none	0.326247
PPIP5K2	522.262	-0.384127	0.21373	-1.79725	0.0722957	0.999805	1.14089	355.768	0.2467	0.190513	1.29493	0.195346	0.999803	0.709196	528.151	-0.303588	0.205069	-1.48042	0.138762	0.999988	0.857731	373.548	0.269128	0.220969	1.21794	0.223245	0.999917	none	0.651218
SEZ6L2	148.527	-0.971636	0.558863	-1.73859	0.0821062	0.999805	1.08562	338.634	-0.0457202	0.270749	-0.168866	0.865902	0.999803	0.0625312	175.638	-0.303327	0.529243	-0.573134	0.566554	0.999988	0.246759	295.35	-0.621362	0.34727	-1.78928	0.0735702	0.999917	none	1.1333
SLC25A10	422.648	-0.333647	0.355667	-0.938089	0.348199	0.999805	0.458173	433.901	0.433692	0.256219	1.69266	0.0905193	0.999803	1.04326	420.712	-0.303245	0.355941	-0.851953	0.39424	0.999988	0.404239	378.108	-0.0508543	0.25769	-0.197347	0.843556	0.999917	none	0.073886
PIK3CA	264.354	0.1026	0.354378	0.289522	0.772182	0.999805	0.11228	159.81	0.00491311	1.45382	0.00337946	0.997304	0.999803	0.00117262	227.949	-0.302716	0.310738	-0.974182	0.329966	0.999988	0.481531	184.599	0.291188	0.379123	0.768057	0.442453	0.999917	none	0.354132
HIVEP3	158.315	0.00202537	0.363827	0.00556685	0.995558	0.999805	0.00193329	86.499	-0.650509	0.453981	-1.4329	0.151887	0.999803	0.81848	140.894	-0.302638	0.393904	-0.768303	0.442307	0.999988	0.354276	111.454	0.0419007	0.431351	0.0971381	0.922617	0.999917	none	0.0349787
C2orf49-DT	162.636	-0.117523	0.303523	-0.387196	0.698611	0.999805	0.155764	245.3	-0.186719	0.26428	-0.70652	0.479865	0.999803	0.318881	150.889	-0.302628	0.317077	-0.954432	0.339865	0.999988	0.468693	264.524	-0.0749931	0.219774	-0.341228	0.732932	0.999917	none	0.134936
DOCK5	124.053	0.1118	0.267783	0.417503	0.67631	0.999805	0.169854	100.804	0.221321	0.352091	0.62859	0.529618	0.999803	0.276037	106.401	-0.302532	0.315476	-0.958969	0.337574	0.999988	0.471631	98.0575	0.0330877	0.352655	0.0938246	0.925249	0.999917	none	0.0337416
ERI2	298.93	-0.162641	0.232531	-0.699438	0.484278	0.999805	0.314905	207.385	0.274628	0.199442	1.37698	0.168517	0.999803	0.773356	281.739	-0.301921	0.245212	-1.23126	0.218224	0.999988	0.661097	230.341	0.441403	0.300364	1.46956	0.141681	0.999917	none	0.848687
SYNRG	223.396	-0.442863	0.393268	-1.12611	0.26012	0.999805	0.584827	173.864	-0.0274558	0.266817	-0.102902	0.918041	0.999803	0.0371379	230.212	-0.301331	0.378871	-0.795339	0.426416	0.999988	0.370166	196.75	0.204638	0.280891	0.72853	0.466289	0.999917	none	0.331345
INTS7	486.046	-0.464971	0.166738	-2.78863	0.00529307	0.536238	2.27629	411.573	-0.0621296	0.316682	-0.196189	0.844462	0.999803	0.07342	504.026	-0.300791	0.191205	-1.57313	0.115689	0.999988	0.936708	431.535	-0.041115	0.289586	-0.141979	0.887097	0.999917	none	0.052029
CYFIP2	268.683	-0.290824	0.219406	-1.32551	0.185003	0.999805	0.732822	89.1738	-0.136521	0.493622	-0.27657	0.782111	0.999803	0.106732	264.406	-0.300188	0.254831	-1.17799	0.238801	0.999988	0.621964	84.9349	-0.419833	0.493606	-0.850544	0.395023	0.999917	none	0.403378
C5orf22	359.175	-0.560846	0.248254	-2.25916	0.0238733	0.999805	1.62209	303.792	-0.17676	0.302946	-0.58347	0.559577	0.999803	0.25214	383.527	-0.29924	0.242019	-1.23643	0.216298	0.999988	0.664948	319.935	-0.146099	0.24853	-0.587853	0.556631	0.999917	none	0.254433
ITGB5	319.375	-0.142183	0.20617	-0.689641	0.49042	0.999805	0.309432	300.294	0.156045	0.241558	0.645993	0.518284	0.999803	0.285433	299.523	-0.299197	0.229279	-1.30495	0.191911	0.999988	0.716899	301.47	0.0522336	0.205859	0.253735	0.7997	0.999917	none	0.0970727
IMP4	1597.55	0.0399988	0.206375	0.193816	0.84632	0.999805	0.0724654	1128.57	0.187742	0.191952	0.978065	0.328042	0.999803	0.484071	1409.05	-0.298712	0.223196	-1.33833	0.180787	0.999988	0.742832	1153.69	0.138039	0.194393	0.710105	0.477639	0.999917	none	0.3209
SARNP	115.491	0.0041876	0.278718	0.0150245	0.988013	0.999805	0.00523751	85.7237	-0.32976	0.414726	-0.795127	0.42654	0.999803	0.370041	103.013	-0.2987	0.349878	-0.853726	0.393257	0.999988	0.405324	121.825	0.529284	0.421447	1.25587	0.209163	0.999917	none	0.679516
AK6	571.811	-0.179511	0.227044	-0.790644	0.429152	0.999805	0.367389	549.607	-0.143571	0.181826	-0.789604	0.429759	0.999803	0.366775	542.769	-0.298683	0.196039	-1.52359	0.127611	0.999988	0.894113	641.517	0.182906	0.244775	0.747242	0.454917	0.999917	none	0.342068
PSD4	82.231	-0.475064	0.538821	-0.881672	0.377954	0.999805	0.422561	93.1889	-0.0602221	0.531295	-0.11335	0.909753	0.999803	0.0410763	85.3129	-0.298603	0.469234	-0.636362	0.52454	0.999988	0.280221	104.334	0.145892	0.520879	0.280089	0.779409	0.999917	none	0.108234
USF2	513.305	-0.164707	0.243881	-0.675357	0.499449	0.999805	0.301509	497.069	0.323202	0.238523	1.35501	0.175413	0.999803	0.755939	485.38	-0.298521	0.227949	-1.30959	0.190334	0.999988	0.720485	520.963	0.339839	0.250506	1.35661	0.174904	0.999917	none	0.7572
BDH2	137.871	-0.0237585	0.31417	-0.0756232	0.939719	0.999805	0.0270021	128.733	0.0920331	0.345339	0.266501	0.789853	0.999803	0.102454	124.16	-0.29851	0.33943	-0.879446	0.37916	0.999988	0.421178	114.847	-0.37805	0.359409	-1.05186	0.292862	0.999917	none	0.533337
SLC9A3R2	526.232	-0.274317	0.24263	-1.1306	0.258224	0.999805	0.588003	529.764	0.267058	0.241648	1.10515	0.269094	0.999803	0.570096	515.238	-0.298481	0.229747	-1.29917	0.193884	0.999988	0.712457	476.582	-0.145273	0.26195	-0.554584	0.579179	0.999917	none	0.237187
ZNF333	130.346	-0.0364183	0.269178	-0.135294	0.892379	0.999805	0.0494506	115.839	-0.208508	0.312141	-0.667993	0.504138	0.999803	0.297451	118.027	-0.29816	0.366495	-0.813544	0.415906	0.999988	0.381004	115.687	-0.343772	0.278728	-1.23336	0.217441	0.999917	none	0.662658
TSC22D4	371.382	-0.0354262	0.27982	-0.126603	0.899254	0.999805	0.0461175	442.629	0.0443719	0.178898	0.248028	0.804112	0.999803	0.0946832	335.744	-0.298108	0.23934	-1.24554	0.212933	0.999988	0.671757	459.174	0.0317396	0.16864	0.188209	0.850713	0.999917	none	0.0702171
ANGEL2	377.748	0.00750992	0.327397	0.0229383	0.981699	0.999805	0.00802143	309.432	-0.497032	0.359117	-1.38404	0.166346	0.999803	0.778988	337.006	-0.297934	0.324965	-0.916818	0.359238	0.999988	0.444617	305.961	-0.681283	0.344478	-1.97772	0.0479601	0.999917	none	1.31912
ZNF738	95.399	-0.230263	0.369304	-0.623505	0.532953	0.999805	0.273311	53.3301	-0.244709	0.425158	-0.575572	0.564905	0.999803	0.248025	91.8038	-0.297694	0.305095	-0.975741	0.329193	0.999988	0.482549	53.8127	-0.347644	0.427879	-0.812483	0.416515	0.999917	none	0.38037
ST3GAL5	93.3089	-0.143452	0.328363	-0.436872	0.662204	0.999805	0.179008	123.775	0.0507144	0.344492	0.147215	0.882962	0.999803	0.0540578	87.6403	-0.297016	0.306858	-0.967928	0.33308	0.999988	0.477451	131.019	0.0995356	0.312622	0.31839	0.750189	0.999917	none	0.124829
ATG12	319.274	-0.0457048	0.220984	-0.206825	0.836147	0.999805	0.0777175	416.32	-0.213303	0.210208	-1.01472	0.310238	0.999803	0.508305	289.748	-0.296445	0.216017	-1.37232	0.169963	0.999988	0.769645	462.512	-0.0197656	0.19599	-0.10085	0.919669	0.999917	none	0.0363683
GALT	129.44	0.0901495	0.282991	0.31856	0.75006	0.999805	0.124904	170.01	-0.0382398	0.265837	-0.143847	0.885622	0.999803	0.0527518	112.19	-0.296423	0.314945	-0.94119	0.346607	0.999988	0.460162	166.851	-0.215218	0.290272	-0.741435	0.45843	0.999917	none	0.338727
GUSBP2	67.6092	-0.603108	0.364414	-1.65501	0.097923	0.999805	1.00912	70.7962	-0.27728	0.359523	-0.771245	0.440562	0.999803	0.355993	72.9486	-0.296132	0.331288	-0.893882	0.371385	0.999988	0.430176	77.4495	-0.118941	0.337934	-0.351964	0.724865	0.999917	none	0.139743
GON4L	725.209	-0.0705552	0.149225	-0.47281	0.636348	0.999805	0.196305	679.537	-0.311029	0.220401	-1.4112	0.158186	0.999803	0.800833	665.039	-0.296109	0.22711	-1.30381	0.192297	0.999988	0.716026	755.285	-0.104921	0.163413	-0.642062	0.520833	0.999917	none	0.283302
ARMCX6	152.371	-0.0163886	0.27553	-0.0594801	0.95257	0.999805	0.0211032	152.956	0.243637	0.269202	0.905035	0.365447	0.999803	0.437176	136.977	-0.295966	0.273281	-1.08301	0.278803	0.999988	0.554702	155.917	0.18879	0.261317	0.722453	0.470016	0.999917	none	0.327887
ZDHHC17	91.1189	-0.647746	0.347235	-1.86544	0.0621196	0.999805	1.20677	83.1628	0.0972772	0.362382	0.268438	0.788362	0.999803	0.103274	99.4918	-0.295867	0.334074	-0.885635	0.375814	0.999988	0.425027	80.0905	-0.119485	0.36408	-0.328185	0.742772	0.999917	none	0.129144
HAUS7	143.372	0.254072	0.327803	0.775074	0.438296	0.999805	0.358233	112.094	-0.201623	0.413002	-0.488189	0.625416	0.999803	0.203831	116.796	-0.295819	0.405868	-0.728854	0.466091	0.999988	0.331529	123.396	-0.0359396	0.392874	-0.0914787	0.927112	0.999917	none	0.0328677
ELOVL6	1271.04	-0.221933	0.259845	-0.8541	0.39305	0.999805	0.405553	1188.25	0.116968	0.155359	0.75289	0.451516	0.999803	0.345327	1224.98	-0.295699	0.148668	-1.98898	0.0467031	0.999988	1.33065	1197.29	0.0249772	0.170981	0.146082	0.883857	0.999917	none	0.0536182
MIA3	709.821	-0.192368	0.194324	-0.989939	0.322204	0.999805	0.491869	740.65	-0.357472	0.194865	-1.83446	0.0665861	0.999803	1.17662	677.814	-0.295467	0.203039	-1.45522	0.145607	0.999988	0.836817	796.253	-0.255494	0.191483	-1.33429	0.182108	0.999917	none	0.739671
TMEM192	579.388	-0.302068	0.179752	-1.68048	0.0928647	0.999805	1.03215	478.045	-0.237667	0.234904	-1.01176	0.311653	0.999803	0.506329	572.445	-0.295262	0.193558	-1.52544	0.127149	0.999988	0.895688	559.327	0.107079	0.188762	0.567269	0.570531	0.999917	none	0.243721
DEXI	175.785	-0.496738	0.32473	-1.5297	0.126092	0.999805	0.899313	137.162	0.0446813	0.261744	0.170706	0.864455	0.999803	0.0632576	184.223	-0.294655	0.335831	-0.87739	0.380275	0.999988	0.419902	149.983	0.176598	0.273548	0.645581	0.51855	0.999917	none	0.285209
NUP205	452.76	0.366056	0.449693	0.814013	0.415638	0.999805	0.381285	547.448	-0.521079	0.410368	-1.26978	0.204162	0.999803	0.690025	354.254	-0.294244	0.28027	-1.04986	0.293783	0.999988	0.531974	675.311	0.0151367	0.416879	0.0363095	0.971036	0.999917	none	0.0127649
UHRF2	457.832	-0.094366	0.161457	-0.584466	0.558907	0.999805	0.25266	456.976	-0.136212	0.238552	-0.570995	0.568003	0.999803	0.245649	422.969	-0.294152	0.191167	-1.53872	0.123872	0.999988	0.907025	478.496	-0.120892	0.241742	-0.500086	0.617014	0.999917	none	0.209705
ST7	402.032	-0.185726	0.19232	-0.965711	0.334189	0.999805	0.476008	219.813	-0.0166271	0.229643	-0.0724044	0.94228	0.999803	0.02582	383.389	-0.29414	0.215869	-1.36258	0.173014	0.999988	0.761919	258.984	0.323461	0.217408	1.48781	0.136801	0.999917	none	0.863911
RPS3A	291.058	0.102978	0.317254	0.324592	0.74549	0.999805	0.127558	338.529	-0.255106	0.304404	-0.838053	0.402001	0.999803	0.395773	251.309	-0.294007	0.282331	-1.04136	0.297709	0.999988	0.526207	356.157	-0.221298	0.250835	-0.882247	0.377643	0.999917	none	0.422918
TMEM128	81.552	-0.143499	0.402588	-0.35644	0.721511	0.999805	0.141757	66.9216	-0.0786873	0.380957	-0.206552	0.83636	0.999803	0.0776067	76.6985	-0.293972	0.526768	-0.558066	0.576799	0.999988	0.238975	79.2108	0.279662	0.304759	0.917652	0.358801	0.999917	none	0.445146
GOLGA7	431.638	-0.185792	0.238727	-0.778262	0.436415	0.999805	0.360101	351.742	-0.0358192	0.221413	-0.161775	0.871483	0.999803	0.0597413	411.581	-0.293937	0.215825	-1.36192	0.173222	0.999988	0.761397	379.615	0.0652709	0.212928	0.30654	0.759193	0.999917	none	0.119648
ZNF655	1390.85	-0.296312	0.135794	-2.18207	0.0291041	0.999805	1.53605	1359.45	-0.227308	0.153156	-1.48416	0.137766	0.999803	0.860859	1372.91	-0.293872	0.136603	-2.15128	0.0314538	0.929452	1.50233	1480.7	-0.0896962	0.161653	-0.554868	0.578985	0.999917	none	0.237333
IMPA2	119.933	-0.314315	0.290328	-1.08262	0.278978	0.999805	0.554431	157.277	0.343852	0.32013	1.0741	0.282777	0.999803	0.548555	118.805	-0.293743	0.419538	-0.700159	0.483828	0.999988	0.315309	159.875	0.274311	0.340987	0.804462	0.42113	0.999917	none	0.375584
FOXN3	485.548	-0.0998671	0.229004	-0.436093	0.662769	0.999805	0.178638	228.542	-0.154011	0.251473	-0.612437	0.540249	0.999803	0.267406	449.597	-0.293634	0.282672	-1.03878	0.298906	0.999988	0.524465	211.137	-0.548258	0.584263	-0.938376	0.348051	0.999917	none	0.458357
CARS2	587.251	-0.24544	0.253263	-0.969111	0.33249	0.999805	0.478221	500.591	0.00682317	0.236994	0.0287905	0.977032	0.999803	0.0100913	570.355	-0.29325	0.222555	-1.31766	0.187619	0.999988	0.726723	492.702	-0.159871	0.199	-0.803372	0.42176	0.999917	none	0.374935
HRH1	517.1	-0.833816	0.389103	-2.14292	0.0321198	0.999805	1.49323	395.176	-0.990724	0.352544	-2.81021	0.00495084	0.999803	2.30532	593.301	-0.293237	0.316861	-0.925443	0.354736	0.999988	0.450095	610.946	0.304778	0.295392	1.03177	0.302178	0.999917	none	0.519737
LINC01814	61.0166	-0.220544	0.391996	-0.562617	0.573696	0.999805	0.241318	66.2023	-0.221005	0.422727	-0.522807	0.601108	0.999803	0.221047	58.7924	-0.293079	0.418568	-0.700195	0.483806	0.999988	0.315329	69.4594	-0.1838	0.384347	-0.478214	0.632498	0.999917	none	0.198941
VPS33A	423.155	-0.101058	0.205404	-0.491997	0.622722	0.999805	0.205706	390.59	-0.193256	0.191038	-1.01161	0.311725	0.999803	0.506229	391.716	-0.292907	0.214129	-1.3679	0.171342	0.999988	0.766135	431.259	-0.0186764	0.205904	-0.0907042	0.927728	0.999917	none	0.0325795
ILK	2028.18	-0.33947	0.167909	-2.02174	0.043203	0.999805	1.36449	1121.99	0.10275	0.183542	0.559816	0.575605	0.999803	0.239875	2029.72	-0.29278	0.185469	-1.57859	0.114429	0.999988	0.941462	1298.21	0.383326	0.19311	1.98501	0.0471431	0.999917	none	1.32658
RDX	137.286	-0.471899	0.413314	-1.14175	0.25356	0.999805	0.59592	114.168	0.0512502	0.48404	0.10588	0.915677	0.999803	0.0382575	143.24	-0.292598	0.289858	-1.00945	0.312758	0.999988	0.504791	114.021	-0.0782419	0.566002	-0.138236	0.890054	0.999917	none	0.0505837
PCDHGC3	122.957	0.41038	0.518709	0.791157	0.428852	0.999805	0.367692	62.0294	-0.368361	0.781268	-0.471491	0.63729	0.999803	0.195663	94.6463	-0.292579	0.41731	-0.701108	0.483235	0.999988	0.315841	62.1533	-0.49244	0.976767	-0.504153	0.614154	0.999917	none	0.211723
ANXA2	14096.8	-0.182678	0.144561	-1.26367	0.206347	0.999805	0.685401	9530.68	-0.0880846	0.125083	-0.704209	0.481303	0.999803	0.317582	13429.2	-0.292292	0.163709	-1.78544	0.0741896	0.999988	1.12966	11275.5	0.269109	0.159818	1.68385	0.0922113	0.999917	none	1.03522
GANC	120.922	-0.00938933	0.341559	-0.0274896	0.978069	0.999805	0.00963041	77.9579	-0.799733	0.484008	-1.65231	0.0984708	0.999803	1.00669	108.521	-0.291989	0.379898	-0.768599	0.442131	0.999988	0.354449	107.557	0.114669	0.409459	0.280049	0.77944	0.999917	none	0.108217
RNF41	590.619	-0.216645	0.334321	-0.648016	0.516975	0.999805	0.286531	553.392	0.116535	0.336585	0.346227	0.729172	0.999803	0.13717	568.701	-0.29155	0.221896	-1.31391	0.188878	0.999988	0.723819	622.979	0.323763	0.273633	1.1832	0.236729	0.999917	none	0.625748
CCDC124	104.921	-0.149444	0.574381	-0.260183	0.794723	0.999805	0.0997843	127.171	-0.00430415	0.347224	-0.0123959	0.99011	0.999803	0.00431665	98.7008	-0.291521	0.585241	-0.498122	0.618398	0.999988	0.208732	115.21	-0.437898	0.365548	-1.19792	0.230947	0.999917	none	0.636488
ESYT1	727.714	-0.15035	0.163704	-0.918425	0.358396	0.999805	0.445636	407.942	0.214737	0.320764	0.669454	0.503206	0.999803	0.298254	686.13	-0.291405	0.186765	-1.56028	0.118695	0.999988	0.925568	435.182	0.281525	0.280211	1.00469	0.315046	0.999917	none	0.501626
VAMP4	78.5937	-0.212464	0.35199	-0.603607	0.546105	0.999805	0.262724	83.0329	-0.052584	0.390148	-0.134779	0.892786	0.999803	0.0492525	75.5713	-0.291137	0.390859	-0.744865	0.456353	0.999988	0.340699	100.511	0.359502	0.342537	1.04953	0.293935	0.999917	none	0.531748
LINC01873	153.043	-0.189591	0.307788	-0.615981	0.537907	0.999805	0.269293	136.981	-0.0556858	0.300566	-0.18527	0.853017	0.999803	0.0690421	146.133	-0.290849	0.346562	-0.839241	0.401334	0.999988	0.396494	142.367	-0.0513591	0.264035	-0.194516	0.845772	0.999917	none	0.0727467
KRBA1	87.8653	-0.172658	0.343826	-0.502166	0.615551	0.999805	0.210736	68.0898	-0.233645	0.523814	-0.446046	0.655564	0.999803	0.183385	83.4135	-0.290619	0.390287	-0.744628	0.456497	0.999988	0.340562	58.815	-0.90128	0.584281	-1.54254	0.122941	0.999917	none	0.910302
ACADM	274.237	-0.428621	0.333298	-1.286	0.198443	0.999805	0.702365	177.63	-0.00872265	0.33428	-0.0260938	0.979182	0.999803	0.00913636	282.213	-0.290309	0.293388	-0.989505	0.322416	0.999988	0.491584	212.406	0.362674	0.309864	1.17043	0.241829	0.999917	none	0.616492
GAS2L3	225.427	-0.16312	0.459388	-0.355081	0.722529	0.999805	0.141145	160.066	-0.335326	0.423175	-0.792405	0.428125	0.999803	0.36843	213.556	-0.290108	0.589329	-0.492268	0.62253	0.999988	0.20584	216.236	0.410238	0.383871	1.06869	0.285211	0.999917	none	0.544833
EGLN3	120.688	0.0397607	0.366617	0.108453	0.913636	0.999805	0.0392267	105.828	-0.136275	0.286313	-0.475967	0.634098	0.999803	0.197844	106.365	-0.290106	0.410293	-0.707069	0.479524	0.999988	0.31919	111.156	-0.119297	0.33275	-0.358519	0.719955	0.999917	none	0.142695
SPAG7	78.4277	-0.00689326	0.310176	-0.0222237	0.98227	0.999805	0.00776933	80.3051	-0.170886	0.391275	-0.436741	0.662299	0.999803	0.178946	70.4842	-0.290063	0.339466	-0.854469	0.392845	0.999988	0.405779	80.5139	-0.279364	0.318253	-0.877806	0.380049	0.999917	none	0.420161
PRDX6	1055.99	-0.151207	0.177501	-0.851868	0.394288	0.999805	0.404187	1096.23	-0.017853	0.256926	-0.0694869	0.944602	0.999803	0.0247511	996.525	-0.289881	0.214366	-1.35227	0.176289	0.999988	0.753775	1206.94	0.139002	0.200235	0.694195	0.48756	0.999917	none	0.311972
ERVMER34-1	813.181	-0.105332	0.166006	-0.634508	0.525749	0.999805	0.279222	444.116	-0.105635	0.297005	-0.355667	0.72209	0.999803	0.141409	755.802	-0.289359	0.194205	-1.48996	0.136234	0.999988	0.865715	511.684	0.180291	0.241349	0.747015	0.455055	0.999917	none	0.341937
ZNF397	93.8555	-0.344403	0.303937	-1.13314	0.257156	0.999805	0.589804	89.7515	-0.14875	0.333074	-0.446599	0.655165	0.999803	0.18365	94.1068	-0.288505	0.318796	-0.904981	0.365475	0.999988	0.437142	97.6516	-0.0138504	0.306478	-0.0451922	0.963954	0.999917	none	0.0159436
RBIS	602.076	0.0459698	0.205785	0.223388	0.823234	0.999805	0.0844768	537.85	-0.0430577	0.18107	-0.237796	0.812039	0.999803	0.0904229	531.229	-0.28847	0.193534	-1.49053	0.136084	0.999988	0.866194	577.879	0.0474908	0.229228	0.207177	0.835872	0.999917	none	0.0778603
ZNF41	110.093	-0.530758	0.561824	-0.944705	0.344809	0.999805	0.462421	102.769	-0.0770322	0.491988	-0.156573	0.875581	0.999803	0.0577036	116.609	-0.288361	0.34331	-0.839945	0.400939	0.999988	0.396921	108.27	-0.0433209	0.606351	-0.0714453	0.943043	0.999917	none	0.0254683
HTRA1	908.843	-0.00217927	0.202486	-0.0107625	0.991413	0.999805	0.00374544	460.428	0.0369051	0.226841	0.162692	0.870761	0.999803	0.0601009	815.811	-0.288112	0.186487	-1.54494	0.122361	0.999988	0.912357	511.491	0.215654	0.187369	1.15096	0.24975	0.999917	none	0.602495
ABHD16A	117.719	-0.565843	0.362164	-1.5624	0.118195	0.999805	0.927401	123.413	-0.44464	0.373853	-1.18934	0.234304	0.999803	0.63022	126.054	-0.288026	0.366442	-0.786006	0.431864	0.999988	0.364653	139.177	-0.17907	0.302903	-0.591178	0.554401	0.999917	none	0.256176
GABPB1-AS1	815.094	-0.0739162	0.204258	-0.361877	0.717444	0.999805	0.144212	1650.46	-0.0970718	0.218772	-0.443713	0.65725	0.999803	0.182269	749.627	-0.287371	0.200989	-1.42978	0.152779	0.999988	0.815936	1671.65	-0.179937	0.170248	-1.05691	0.290552	0.999917	none	0.536777
ZNF664	2156.38	-0.138825	0.19088	-0.727288	0.467049	0.999805	0.330637	2196.55	0.0907134	0.141503	0.641072	0.521476	0.999803	0.282766	2028.5	-0.287217	0.193985	-1.48062	0.138709	0.999988	0.857897	2267.85	0.0668941	0.146759	0.455811	0.648526	0.999917	none	0.188072
SNUPN	116.729	-0.251293	0.481511	-0.521885	0.60175	0.999805	0.220584	151.635	-0.0945625	0.293204	-0.322514	0.747063	0.999803	0.126643	113.771	-0.287036	0.561752	-0.510965	0.609376	0.999988	0.215115	164.218	0.0225436	0.297244	0.0758418	0.939545	0.999917	none	0.0270824
SPTLC1	65.5871	0.00977999	0.526188	0.0185865	0.985171	0.999805	0.00648839	54.351	-0.26356	0.439931	-0.599094	0.54911	0.999803	0.26034	58.8	-0.286794	0.408541	-0.701996	0.482682	0.999988	0.316339	57.8662	-0.197723	0.444727	-0.444595	0.656613	0.999917	none	0.182691
BTG3	55.7411	-0.0448737	0.442236	-0.10147	0.919177	0.999805	0.0366007	55.4664	-0.195234	0.421272	-0.463439	0.64305	0.999803	0.191755	50.638	-0.286707	0.645881	-0.4439	0.657115	0.999988	0.182359	65.2287	0.163604	0.3909	0.418532	0.675558	0.999917	none	0.170337
ASB3	220.916	-0.19202	0.256293	-0.74922	0.453725	0.999805	0.343208	241.967	0.0802772	0.265387	0.302491	0.762278	0.999803	0.117887	211.899	-0.286609	0.268362	-1.06799	0.285524	0.999988	0.544357	258.166	0.148501	0.244463	0.60746	0.543546	0.999917	none	0.264764
PARP9	255.186	-0.399442	0.29274	-1.36449	0.172412	0.999805	0.763432	379.76	0.344828	0.408013	0.845139	0.398033	0.999803	0.400081	260.391	-0.286564	0.260955	-1.09814	0.272144	0.999988	0.565201	328.604	-0.171161	0.208661	-0.820282	0.412056	0.999917	none	0.385044
TCHP	68.0543	-0.40818	0.498066	-0.819531	0.412483	0.999805	0.384593	65.9843	-0.146329	0.507176	-0.288517	0.772951	0.999803	0.111848	69.5051	-0.286514	0.495956	-0.577701	0.563466	0.999988	0.249132	72.125	0.000110355	0.409182	0.000269698	0.999785	0.999917	none	9.34648e-05
ASTN2	76.8225	-0.210317	0.341582	-0.615716	0.538082	0.999805	0.269152	78.9536	0.301738	0.363881	0.829222	0.406979	0.999803	0.390429	73.8926	-0.286397	0.360846	-0.79368	0.427382	0.999988	0.369184	80.8386	0.262176	0.341591	0.767514	0.442776	0.999917	none	0.353816
ANKRD13B	401.024	-0.462618	0.387184	-1.19483	0.232154	0.999805	0.634224	499.545	0.0880607	0.180562	0.487704	0.62576	0.999803	0.203592	417.366	-0.286011	0.376589	-0.759477	0.447567	0.999988	0.349142	433.566	-0.473791	0.259821	-1.82353	0.0682234	0.999917	none	1.16607
CHMP5	108.397	-0.317233	0.278177	-1.1404	0.25412	0.999805	0.594961	107.959	0.32318	0.263313	1.22736	0.219687	0.999803	0.658196	107.967	-0.285741	0.354578	-0.805862	0.420323	0.999988	0.376417	115.24	0.390328	0.288333	1.35374	0.17582	0.999917	none	0.754932
POLB	181.772	0.0749639	0.239179	0.313421	0.753961	0.999805	0.122651	168.529	-0.256977	0.323932	-0.793305	0.4276	0.999803	0.368962	158.735	-0.285026	0.259717	-1.09745	0.272446	0.999988	0.56472	213.443	0.302809	0.214182	1.41379	0.157423	0.999917	none	0.802933
MRPS18C	123.93	0.0888907	0.266152	0.333985	0.738391	0.999805	0.131714	83.5198	-0.0634046	0.327218	-0.193769	0.846357	0.999803	0.0724465	107.693	-0.284909	0.285283	-0.998692	0.317944	0.999988	0.497649	90.8339	0.0617448	0.359659	0.171676	0.863692	0.999917	none	0.063641
MROH1	374.468	-0.280027	0.41617	-0.672866	0.501032	0.999805	0.300134	376.85	-0.207219	0.261094	-0.793657	0.427395	0.999803	0.36917	368.553	-0.284778	0.337021	-0.844985	0.398119	0.999988	0.399987	355.252	-0.53256	0.259368	-2.0533	0.0400435	0.999917	none	1.39747
SGK3	94.3397	-0.256336	1.04002	-0.246474	0.805316	0.999805	0.0940338	88.2007	-0.581827	0.60532	-0.96119	0.336457	0.999803	0.473071	92.2777	-0.284237	1.66344	-0.170873	0.864324	0.999988	0.0633235	97.3039	-0.37987	0.527954	-0.719514	0.471824	0.999917	none	0.32622
USP34	646.334	-0.104265	0.344712	-0.302469	0.762295	0.999805	0.117877	621.703	-0.374151	0.273676	-1.36713	0.171584	0.999803	0.765524	601.313	-0.283886	0.230752	-1.23026	0.218598	0.999988	0.660354	692.02	-0.161042	0.238971	-0.673899	0.500375	0.999917	none	0.300704
TRIO	2398.31	-0.573298	0.233653	-2.45363	0.0141421	0.849983	1.84949	1360.29	-0.197253	0.295011	-0.668629	0.503732	0.999803	0.2978	2577.6	-0.283671	0.191003	-1.48517	0.137499	0.999988	0.861699	1503.98	-0.0171083	0.249495	-0.0685717	0.945331	0.999917	none	0.0244163
RPL3	1339.61	-0.0596694	0.221016	-0.269978	0.787178	0.999805	0.103927	1306.24	-0.111905	0.254879	-0.439049	0.660626	0.999803	0.180045	1228.53	-0.283527	0.22205	-1.27686	0.201652	0.999988	0.695398	1266.75	-0.334646	0.250388	-1.33651	0.181383	0.999917	none	0.741403
PIP4K2B	105.334	-0.071512	0.373578	-0.191425	0.848193	0.999805	0.0715054	62.4424	0.69597	0.974004	0.714545	0.47489	0.999803	0.323407	96.7769	-0.283513	0.627124	-0.452085	0.651208	0.999988	0.186281	59.2513	0.470403	0.943019	0.498826	0.617902	0.999917	none	0.209081
EME1	105.205	-0.103757	0.314811	-0.329585	0.741714	0.999805	0.129764	118.446	-0.0953654	0.462076	-0.206385	0.836491	0.999803	0.077539	97.9001	-0.282994	0.459182	-0.616301	0.537696	0.999988	0.269463	116.439	-0.269493	0.41194	-0.654204	0.51298	0.999917	none	0.2899
COP1	263.352	-0.179953	0.325294	-0.5532	0.580126	0.999805	0.236478	187.148	-0.37396	0.307992	-1.21419	0.224677	0.999803	0.648442	251.77	-0.282873	0.265375	-1.06594	0.286451	0.999988	0.54295	273.141	0.562312	0.295121	1.90536	0.0567334	0.999917	none	1.24616
CPNE1	737.09	-0.139044	0.181013	-0.768143	0.442402	0.999805	0.354183	704.732	0.113163	0.189501	0.597163	0.550398	0.999803	0.259323	694.393	-0.282226	0.176097	-1.60268	0.109005	0.999988	0.962552	732.755	0.108014	0.194907	0.554182	0.579454	0.999917	none	0.236981
NUP62CL	82.7	-0.0248861	0.321115	-0.0774991	0.938226	0.999805	0.0276923	111.566	-0.0122459	0.314281	-0.0389648	0.968918	0.999803	0.0137128	74.8763	-0.282185	0.355534	-0.793694	0.427374	0.999988	0.369192	121.027	0.099124	0.299782	0.330654	0.740906	0.999917	none	0.130237
OTUB1	716.975	-0.209299	0.269435	-0.776807	0.437273	0.999805	0.359248	534.127	0.124272	0.305207	0.407171	0.683883	0.999803	0.165018	690.921	-0.282044	0.180104	-1.566	0.117348	0.999988	0.930523	571.197	0.195025	0.271908	0.717249	0.473221	0.999917	none	0.324936
CROCCP3	58.7769	-0.184182	0.387312	-0.475538	0.634404	0.999805	0.197634	67.5296	-0.231561	0.360207	-0.642854	0.520319	0.999803	0.283731	56.3314	-0.281998	0.481669	-0.58546	0.558238	0.999988	0.25318	65.7219	-0.451348	0.371445	-1.21511	0.224323	0.999917	none	0.649127
LRP6	311.949	-0.826637	0.368455	-2.24352	0.0248634	0.999805	1.60444	384.504	-0.481098	0.218764	-2.19916	0.0278665	0.999803	1.55492	358.664	-0.281636	0.303147	-0.92904	0.352868	0.999988	0.452387	449.951	-0.105926	0.268377	-0.394691	0.693071	0.999917	none	0.159222
SH3GLB2	1338.34	0.0651394	0.143727	0.453216	0.650393	0.999805	0.186824	1088.38	0.00906556	0.153103	0.0592121	0.952783	0.999803	0.0210059	1176.26	-0.281102	0.159129	-1.76651	0.0773106	0.999988	1.11176	1074.54	-0.147916	0.150478	-0.982972	0.325621	0.999917	none	0.487287
B3GNTL1	343.133	-0.0871764	0.241215	-0.361405	0.717796	0.999805	0.143999	318.849	0.153064	0.234029	0.654042	0.513085	0.999803	0.289811	317.775	-0.280924	0.221321	-1.26931	0.204331	0.999988	0.689666	319.051	0.0430176	0.225814	0.1905	0.848917	0.999917	none	0.0711347
SART3	222.652	-0.972961	0.689785	-1.41053	0.158384	0.999805	0.80029	155.282	0.460754	0.352652	1.30654	0.191369	0.999803	0.718128	265.755	-0.280887	0.457231	-0.614322	0.539002	0.999988	0.268409	136.657	0.00408059	0.44825	0.00910338	0.992737	0.999917	none	0.00316594
POT1	166.258	-0.122728	0.345153	-0.355575	0.722159	0.999805	0.141367	86.7773	-1.21821	0.456413	-2.6691	0.0076055	0.999803	2.11887	156.209	-0.280884	0.51385	-0.546627	0.584635	0.999988	0.233115	112.428	-0.37164	0.40899	-0.908678	0.36352	0.999917	none	0.439472
VPS26B	163.055	-0.337776	0.284679	-1.18651	0.23542	0.999805	0.628157	66.6958	-0.0305741	0.550764	-0.0555123	0.95573	0.999803	0.0196646	164.264	-0.280349	0.257308	-1.08955	0.275913	0.999988	0.559228	72.151	0.0767568	0.58825	0.130483	0.896184	0.999917	none	0.0476028
MED4	319.977	-0.217618	0.246357	-0.883342	0.377051	0.999805	0.4236	210.915	-0.232967	0.247127	-0.942698	0.345835	0.999803	0.461131	309.17	-0.280299	0.217916	-1.28627	0.198349	0.999988	0.702571	267.076	0.322135	0.213835	1.50647	0.131947	0.999917	none	0.879602
SIRT1	107.981	-0.19132	0.599081	-0.319357	0.749456	0.999805	0.125254	102.663	-0.569336	0.62271	-0.914287	0.360566	0.999803	0.443015	103.407	-0.280042	0.719966	-0.388965	0.697302	0.999988	0.156579	121.459	-0.145699	0.589207	-0.247279	0.804692	0.999917	none	0.0943702
LGALS1	252.019	0.0575461	0.290647	0.197993	0.843051	0.999805	0.0741464	138.104	0.0125828	0.264578	0.047558	0.962069	0.999803	0.016794	222.102	-0.279981	0.283716	-0.986835	0.323724	0.999988	0.489825	151.122	0.153871	0.266824	0.576677	0.564158	0.999917	none	0.248599
PID1	147.982	-0.595423	0.462965	-1.28611	0.198405	0.999805	0.702447	74.116	-0.166489	0.507979	-0.327748	0.743102	0.999803	0.128952	160.505	-0.279804	0.33954	-0.824067	0.409901	0.999988	0.387321	90.3546	0.275378	0.483372	0.569702	0.56888	0.999917	none	0.244979
ISCU	321.889	-0.064043	0.207149	-0.309165	0.757196	0.999805	0.120791	470.48	-0.0266089	0.174535	-0.152456	0.878827	0.999803	0.0560966	296	-0.279783	0.231702	-1.20752	0.227234	0.999988	0.643527	464.279	-0.185442	0.171064	-1.08405	0.278343	0.999917	none	0.55542
SLC35C1	158.613	0.0336811	0.356489	0.0944802	0.924728	0.999805	0.0339861	275.769	-0.0098127	0.315101	-0.0311415	0.975157	0.999803	0.0109256	141.116	-0.279778	0.298648	-0.936816	0.348853	0.999988	0.457357	269.642	-0.198297	0.285943	-0.693485	0.488006	0.999917	none	0.311575
SLC25A16	76.6049	-0.495012	0.330692	-1.4969	0.13442	0.999805	0.871537	81.6541	0.00723754	0.412744	0.0175352	0.98601	0.999803	0.00611882	80.623	-0.279498	0.310713	-0.89954	0.368365	0.999988	0.433721	82.3061	-0.0825128	0.362099	-0.227874	0.819745	0.999917	none	0.0863215
IQCJ-SCHIP1	229.913	-0.453974	0.241859	-1.87702	0.0605153	0.999805	1.21813	98.8376	-0.19579	0.419552	-0.466664	0.64074	0.999803	0.193318	238.845	-0.278931	0.224327	-1.24341	0.213716	0.999988	0.670163	112.213	0.0535837	0.394998	0.135655	0.892094	0.999917	none	0.0495895
RWDD4	449.365	-0.199923	0.211772	-0.944051	0.345144	0.999805	0.462	391.143	-0.19955	0.204656	-0.975053	0.329534	0.999803	0.4821	432.534	-0.278335	0.218397	-1.27445	0.202504	0.999988	0.693565	441.116	0.0361993	0.235619	0.153635	0.877898	0.999917	none	0.056556
PLAC8	285.74	-0.164175	0.227899	-0.720385	0.471288	0.999805	0.326713	248.95	0.118842	0.231278	0.513849	0.607357	0.999803	0.216556	271.709	-0.27831	0.203315	-1.36887	0.171041	0.999988	0.7669	285.123	0.376437	0.222222	1.69397	0.0902714	0.999917	none	1.04445
NAMPTP1	170.433	-0.0772347	0.268896	-0.287229	0.773937	0.999805	0.111294	391.885	0.173357	0.246309	0.70382	0.481545	0.999803	0.317363	157.597	-0.278281	0.242231	-1.14882	0.250629	0.999988	0.600969	415.243	0.220067	0.187948	1.1709	0.241641	0.999917	none	0.61683
ZFX	899.207	-0.116807	0.214721	-0.543993	0.586446	0.999805	0.231772	857.672	0.0832238	0.259264	0.321	0.74821	0.999803	0.125976	841.23	-0.278253	0.222522	-1.25045	0.211135	0.999988	0.67544	824.017	-0.148324	0.212821	-0.69694	0.48584	0.999917	none	0.313506
RALB	139.784	-0.192032	0.307262	-0.624976	0.531987	0.999805	0.274099	69.8648	0.370257	0.642936	0.575884	0.564693	0.999803	0.248187	134.109	-0.278235	0.306673	-0.907267	0.364266	0.999988	0.438582	70.7365	0.293166	0.614693	0.476931	0.633412	0.999917	none	0.198314
TCAIM	686.129	-0.211993	0.27649	-0.766727	0.443244	0.999805	0.353357	444.607	-0.116542	0.191295	-0.609226	0.542375	0.999803	0.2657	663.036	-0.278196	0.294441	-0.944828	0.344747	0.999988	0.4625	531.301	0.271942	0.194199	1.40032	0.161416	0.999917	none	0.792053
OR4F17	132.019	-0.297127	0.304853	-0.974658	0.32973	0.999805	0.481842	124.149	-0.216624	0.353965	-0.611993	0.540542	0.999803	0.26717	130.962	-0.278138	0.322405	-0.862696	0.388305	0.999988	0.410827	128.146	-0.245321	0.34436	-0.712397	0.476219	0.999917	none	0.322193
ADAMTS7	74.2676	-0.0938317	0.351567	-0.266896	0.789549	0.999805	0.102621	54.8637	-0.414413	0.457833	-0.905161	0.36538	0.999803	0.437255	69.0823	-0.278074	0.431053	-0.645104	0.51886	0.999988	0.28495	51.6372	-0.779908	0.588876	-1.3244	0.18537	0.999917	none	0.731959
TCEAL1	225.994	-0.283476	0.292575	-0.968898	0.332596	0.999805	0.478083	99.6554	-0.316574	0.408555	-0.774861	0.438422	0.999803	0.358108	223.093	-0.277855	0.246791	-1.12587	0.26022	0.999988	0.584659	128.612	0.304046	0.269585	1.12783	0.259392	0.999917	none	0.586043
PPP1R8	201.216	-0.115665	0.339192	-0.341	0.733104	0.999805	0.134835	174.073	0.362882	0.315832	1.14897	0.250567	0.999803	0.601076	188.396	-0.277639	0.360102	-0.771001	0.440706	0.999988	0.355851	172.806	0.238281	0.288953	0.824636	0.409578	0.999917	none	0.387663
CCT7	401.827	0.378097	0.497209	0.76044	0.446992	0.999805	0.3497	465.253	0.412854	0.337614	1.22286	0.221382	0.999803	0.654857	314.499	-0.277606	0.323165	-0.859024	0.390327	0.999988	0.408571	533.166	0.648074	0.382562	1.69404	0.0902584	0.999917	none	1.04451
PMM2	147.153	-0.43581	0.284467	-1.53202	0.125517	0.999805	0.901297	121.555	-0.122557	0.322957	-0.379485	0.704328	0.999803	0.152225	152.365	-0.277221	0.274287	-1.0107	0.312161	0.999988	0.505621	132.923	0.021141	0.313305	0.0674774	0.946202	0.999917	none	0.0240163
UBE2D1	110.538	0.333545	0.325697	1.0241	0.30579	0.999805	0.514576	102.663	0.944568	0.344233	2.74398	0.00606991	0.999803	2.21682	88.096	-0.277126	0.343465	-0.806855	0.41975	0.999988	0.377009	87.1665	0.471638	0.383846	1.22872	0.219179	0.999917	none	0.659202
NUP88	1153.92	-0.154316	0.204739	-0.75372	0.451017	0.999805	0.345807	712.722	0.0534899	0.198315	0.269722	0.787374	0.999803	0.103819	1094.73	-0.276957	0.227866	-1.21544	0.224198	0.999988	0.649368	805.315	0.275855	0.224545	1.22851	0.219257	0.999917	none	0.659046
SINHCAF	235.482	-0.00833842	0.354909	-0.0234945	0.981256	0.999805	0.00821777	201.914	0.44356	0.34098	1.30084	0.193313	0.999803	0.713738	212.556	-0.276651	0.275889	-1.00276	0.315977	0.999988	0.500345	160.202	-0.317817	0.312424	-1.01726	0.309029	0.999917	none	0.510001
ORMDL3	249.585	0.0546896	0.237014	0.230744	0.817513	0.999805	0.0875051	322.602	0.0588885	0.25894	0.227422	0.820096	0.999803	0.0861354	220.276	-0.2765	0.323066	-0.855864	0.392073	0.999988	0.406633	336.997	0.0701113	0.229118	0.306005	0.759601	0.999917	none	0.119415
TIMMDC1	901.275	-0.120657	0.220828	-0.546386	0.584801	0.999805	0.232992	655.154	0.0923732	0.192106	0.480845	0.630626	0.999803	0.200228	845.215	-0.276395	0.231274	-1.1951	0.232049	0.999988	0.63442	756.077	0.365698	0.182225	2.00685	0.044766	0.999917	none	1.34905
TTI2	165.688	-0.287687	0.340145	-0.845779	0.397676	0.999805	0.400471	161.457	0.0791068	0.34763	0.227561	0.819988	0.999803	0.0861927	164.097	-0.275495	0.392489	-0.70192	0.482729	0.999988	0.316296	172.738	0.149038	0.320843	0.464519	0.642276	0.999917	none	0.192278
TPR	214.651	-0.34858	0.408149	-0.854051	0.393077	0.999805	0.405522	135.627	0.732808	0.291704	2.51216	0.0119993	0.999803	1.92084	216.565	-0.27542	0.383617	-0.717955	0.472785	0.999988	0.325336	142.484	0.755868	0.335884	2.25039	0.0244245	0.96504	none	1.61218
RIPK2	263.113	0.0712169	0.219191	0.324908	0.745251	0.999805	0.127697	224.293	0.276926	0.259314	1.06792	0.285557	0.999803	0.544308	230.777	-0.275161	0.26432	-1.04102	0.297867	0.999988	0.525977	208.91	-0.0337533	0.231415	-0.145856	0.884035	0.999917	none	0.0535306
SHC1	6122.22	-0.216897	0.227373	-0.953926	0.340121	0.999805	0.468366	5836.98	-0.00307309	0.235471	-0.0130508	0.989587	0.999803	0.0045459	5929.4	-0.275064	0.173902	-1.58172	0.113713	0.999988	0.944188	6483.48	0.178558	0.132564	1.34696	0.177995	0.999917	none	0.749593
KLHL2	120.283	-0.212488	0.450341	-0.471838	0.637042	0.999805	0.195832	135.92	0.589453	0.352293	1.67319	0.0942904	0.999803	1.02553	116.553	-0.274985	0.418202	-0.65754	0.510834	0.999988	0.291721	142.286	0.600305	0.41165	1.45829	0.144761	0.999917	none	0.839349
NDUFAF4	216.621	0.0320711	0.330734	0.0969696	0.922751	0.999805	0.0349157	162.144	-0.351623	0.240578	-1.46158	0.143857	0.999803	0.842069	192.961	-0.274949	0.311623	-0.882312	0.377608	0.999988	0.422958	201.241	0.167426	0.282898	0.591826	0.553967	0.999917	none	0.256516
RABL6	745.802	-0.221712	0.18246	-1.21513	0.224317	0.999805	0.649138	655.251	0.0212438	0.180395	0.117762	0.906256	0.999803	0.0427491	722.676	-0.274947	0.221217	-1.24289	0.213909	0.999988	0.66977	645.853	-0.141035	0.213197	-0.661524	0.508277	0.999917	none	0.2939
YWHAB	1573.34	-0.136132	0.23453	-0.580447	0.561613	0.999805	0.250563	1223.02	0.317789	0.186157	1.7071	0.0878042	0.999803	1.05648	1484.94	-0.27442	0.22753	-1.20608	0.227786	0.999988	0.642472	1185.81	0.127184	0.175696	0.72389	0.469133	0.999917	none	0.328704
PTPN1	618.251	0.316606	0.559425	0.565949	0.571428	0.999805	0.243038	666.086	-0.377241	0.290677	-1.2978	0.194355	0.999803	0.711403	496.065	-0.273547	0.41747	-0.655249	0.512307	0.999988	0.29047	648.845	-0.609903	0.250283	-2.43685	0.0148158	0.808289	none	1.82928
LRRC37A4P	250.941	-0.136916	0.247521	-0.553148	0.580162	0.999805	0.236451	173.647	0.1615	0.291776	0.553508	0.579916	0.999803	0.236635	236.96	-0.273219	0.218359	-1.25124	0.210848	0.999988	0.676031	181.895	0.18043	0.273372	0.660018	0.509242	0.999917	none	0.293076
PCCB	188.321	-0.219447	0.309965	-0.707973	0.478962	0.999805	0.319699	132.928	-0.122895	0.410788	-0.299169	0.764811	0.999803	0.116446	182.591	-0.273196	0.263391	-1.03723	0.299631	0.999988	0.523413	140.549	-0.0733984	0.407969	-0.179912	0.857222	0.999917	none	0.0669067
ZRANB3	151.706	-0.457204	0.282476	-1.61856	0.105543	0.999805	0.976572	138.683	0.00638518	0.253235	0.0252145	0.979884	0.999803	0.00882538	158.325	-0.272975	0.289051	-0.944383	0.344974	0.999988	0.462214	153.995	0.186149	0.261019	0.713161	0.475746	0.999917	none	0.322625
PCGF1	116.178	-0.532064	0.394288	-1.34943	0.177199	0.999805	0.751539	97.7564	-0.513038	0.382421	-1.34155	0.179741	0.999803	0.745354	123.807	-0.272501	0.399844	-0.681519	0.495543	0.999988	0.304918	104.012	-0.440881	0.361606	-1.21923	0.222756	0.999917	none	0.65217
HSBP1L1	159.093	0.0313859	0.279067	0.112467	0.910453	0.999805	0.0407424	184.637	0.0796451	0.222963	0.357212	0.720933	0.999803	0.142105	141.704	-0.272387	0.262107	-1.03922	0.298702	0.999988	0.524763	197.349	0.152014	0.217708	0.698248	0.485022	0.999917	none	0.314238
UBE2N	1292	-0.130449	0.204452	-0.638044	0.523445	0.999805	0.281129	1161.59	0.235346	0.187053	1.25817	0.208329	0.999803	0.681251	1217.5	-0.272364	0.181764	-1.49845	0.134017	0.999988	0.872839	1213.1	0.242565	0.227391	1.06673	0.286092	0.999917	none	0.543494
SOAT1	397.662	0.128678	0.248433	0.517959	0.604487	0.999805	0.218613	202.578	-0.452428	0.443123	-1.021	0.307255	0.999803	0.512501	342.681	-0.272212	0.212913	-1.27852	0.201067	0.999988	0.696659	270.393	0.284325	0.34905	0.814569	0.415319	0.999917	none	0.381618
MTFR1L	245.726	0.0447198	0.21281	0.210139	0.833559	0.999805	0.0790636	218.651	-0.0913065	0.262276	-0.348131	0.727742	0.999803	0.138023	218.017	-0.272067	0.265407	-1.0251	0.305318	0.999988	0.515248	206.746	-0.391931	0.245564	-1.59604	0.110479	0.999917	none	0.956721
ZNFX1	362.067	-0.370181	0.402098	-0.920624	0.357247	0.999805	0.447031	282.963	-1.19379	0.643953	-1.85385	0.0637611	0.999803	1.19544	368.19	-0.271871	0.57037	-0.476657	0.633606	0.999988	0.19818	347.818	-0.524209	1.08854	-0.48157	0.630111	0.999917	none	0.200583
MRPL4	723.279	-0.138978	0.198338	-0.700712	0.483483	0.999805	0.315619	817.166	-0.128684	0.13162	-0.977691	0.328227	0.999803	0.483825	683.703	-0.271592	0.181416	-1.49707	0.134375	0.999988	0.871681	841.435	-0.162862	0.14311	-1.13802	0.255113	0.999917	none	0.593267
ITFG1	428.828	-0.11953	0.280323	-0.426401	0.669816	0.999805	0.174044	414.276	-0.0909681	0.279926	-0.324972	0.745203	0.999803	0.127726	402.621	-0.271558	0.294709	-0.921442	0.35682	0.999988	0.447551	538.161	0.504842	0.303919	1.66111	0.096692	0.999917	none	1.01461
MBD4	284.672	-0.259071	0.235317	-1.10094	0.270921	0.999805	0.567157	277.793	0.0903473	0.249434	0.362209	0.717196	0.999803	0.144362	279.264	-0.27109	0.186335	-1.45485	0.14571	0.999988	0.83651	297.716	0.173847	0.238688	0.728343	0.466403	0.999917	none	0.331238
LFNG	178.402	-0.000485673	0.335173	-0.00144902	0.998844	0.999805	0.000502402	175.419	-0.0625243	0.335321	-0.186461	0.852083	0.999803	0.0695181	161.241	-0.271031	0.684021	-0.396232	0.691934	0.999988	0.159935	126.143	-1.51245	0.485464	-3.11547	0.00183654	0.276482	none	2.736
DNAJC2	366.059	-0.173179	0.275948	-0.627579	0.53028	0.999805	0.275495	671.811	-0.00138389	0.242351	-0.00571029	0.995444	0.999803	0.00198322	349.404	-0.270748	0.217608	-1.2442	0.213425	0.999988	0.670754	708.888	0.0370144	0.228727	0.161828	0.871442	0.999917	none	0.0597618
MALAT1	3236.19	0.0767765	0.290733	0.264079	0.791719	0.999805	0.101429	4190.61	0.0913873	0.207115	0.44124	0.659039	0.999803	0.181089	2840.92	-0.270607	0.249609	-1.08412	0.27831	0.999988	0.555471	3829.87	-0.298435	0.185537	-1.60849	0.107728	0.999917	none	0.96767
CD180	91.5723	-0.31963	0.290062	-1.10193	0.27049	0.999805	0.567848	100.677	-0.337203	0.307612	-1.09619	0.272994	0.999803	0.563848	91.5909	-0.270584	0.288695	-0.937265	0.348622	0.999988	0.457645	109.579	-0.197378	0.303033	-0.651341	0.514826	0.999917	none	0.288339
JOSD2	109.326	0.432541	0.498114	0.868357	0.385199	0.999805	0.414315	150.002	0.320826	0.326968	0.981216	0.326486	0.999803	0.486135	83.9003	-0.27046	0.530963	-0.509376	0.610489	0.999988	0.214322	144.266	0.102166	0.311039	0.328467	0.742558	0.999917	none	0.129269
MNAT1	323.144	-0.279087	0.264364	-1.05569	0.291109	0.999805	0.535944	264.306	0.217675	0.19967	1.09017	0.275638	0.999803	0.559661	319.638	-0.270431	0.204389	-1.32312	0.185796	0.999988	0.730964	288.804	0.346249	0.201574	1.71772	0.0858473	0.999917	none	1.06627
EIF5A	4823.26	-0.324285	0.251171	-1.29109	0.196671	0.999805	0.70626	3699.07	0.000653878	0.188978	0.00346007	0.997239	0.999803	0.00120063	4839.84	-0.270352	0.244587	-1.10534	0.269012	0.999988	0.570228	3957.76	0.0776884	0.190834	0.407099	0.683935	0.999917	none	0.164985
PCNX3	594.912	0.270312	0.260167	1.03899	0.298808	0.999805	0.524608	548.172	-0.0517151	0.21801	-0.237215	0.81249	0.999803	0.0901819	486.497	-0.270241	0.301354	-0.896757	0.369849	0.999988	0.431976	565.038	-0.0806647	0.268876	-0.300008	0.764171	0.999917	none	0.116809
RCOR3	546.416	-0.483292	0.297473	-1.62466	0.104236	0.999805	0.981984	390.007	-0.135193	0.194032	-0.696757	0.485955	0.999803	0.313404	574.958	-0.2702	0.295442	-0.914562	0.360421	0.999988	0.443189	455.448	0.192571	0.296379	0.649746	0.515856	0.999917	none	0.287471
PXDC1	100.116	0.138713	0.49124	0.282373	0.777657	0.999805	0.109212	88.0961	1.23345	0.601182	2.05171	0.0401975	0.999803	1.3958	86.0584	-0.269756	0.473529	-0.56967	0.568901	0.999988	0.244963	62.8248	0.378359	0.612256	0.617975	0.536592	0.999917	none	0.270356
GMIP	95.0919	-0.256996	0.468155	-0.548955	0.583036	0.999805	0.234304	74.5404	-1.49679	0.659268	-2.27038	0.0231845	0.999803	1.6348	93.1871	-0.269541	0.346398	-0.778124	0.436496	0.999988	0.36002	100.016	-0.427254	0.577477	-0.739864	0.459383	0.999917	none	0.337825
ZNF845	101.696	-0.304001	0.475867	-0.638836	0.522929	0.999805	0.281557	80.8429	-0.143091	0.632963	-0.226065	0.821151	0.999803	0.085577	101.063	-0.269517	0.421894	-0.638825	0.522937	0.999988	0.281551	104.153	0.433315	0.408142	1.06168	0.288382	0.999917	none	0.540032
PCNT	663.239	-0.138968	0.238239	-0.583313	0.559683	0.999805	0.252058	451.489	-0.369814	0.437594	-0.845108	0.39805	0.999803	0.400062	627.491	-0.269444	0.233763	-1.15264	0.249058	0.999988	0.603699	501.456	-0.164528	0.257612	-0.638666	0.52304	0.999917	none	0.281465
TINF2	424.661	-0.119417	0.184858	-0.645992	0.518284	0.999805	0.285432	272.127	-0.113027	0.204347	-0.55311	0.580188	0.999803	0.236431	399.547	-0.268581	0.200342	-1.34062	0.180045	0.999988	0.744618	276.649	-0.182253	0.205694	-0.886039	0.375596	0.999917	none	0.425279
TMUB1	215.337	-0.111615	0.362085	-0.308258	0.757886	0.999805	0.120396	200.348	-0.0866183	0.269158	-0.321812	0.747595	0.999803	0.126334	201.667	-0.268559	0.422968	-0.634939	0.525468	0.999988	0.279453	204.935	-0.139788	0.207843	-0.672567	0.501223	0.999917	none	0.299969
BRD2	1751.9	-0.28741	0.222983	-1.28893	0.197422	0.999805	0.704604	1428.05	-0.132936	0.197294	-0.673796	0.500441	0.999803	0.300647	1738.43	-0.268448	0.155011	-1.7318	0.0833094	0.999988	1.07931	1697.08	0.24116	0.205836	1.17161	0.241352	0.999917	none	0.617348
MARCHF7	1540.85	-0.189996	0.187607	-1.01274	0.311187	0.999805	0.506979	1293.43	-0.11364	0.163292	-0.695927	0.486474	0.999803	0.31294	1482.28	-0.268253	0.1789	-1.49945	0.133756	0.999988	0.873687	1503.92	0.200635	0.144372	1.38971	0.164618	0.999917	none	0.783524
USP11	101.831	0.509774	0.656289	0.776752	0.437305	0.999805	0.359215	90.0331	0.765072	0.553918	1.3812	0.167217	0.999803	0.776718	75.7936	-0.267521	0.847474	-0.315669	0.752254	0.999988	0.123636	71.0595	0.0753339	0.614152	0.122663	0.902374	0.999917	none	0.0446136
MASTL	803.341	-0.210283	0.139649	-1.5058	0.132119	0.999805	0.879035	622.8	-0.0181917	0.176831	-0.102876	0.918061	0.999803	0.0371282	778.317	-0.267272	0.161843	-1.65143	0.0986508	0.999988	1.0059	698.085	0.187843	0.168426	1.11529	0.264728	0.999917	none	0.577201
ZCCHC10	174.141	-0.0300586	0.377284	-0.0796708	0.936499	0.999805	0.0284927	143.094	-0.335257	0.390421	-0.858708	0.390502	0.999803	0.408377	159.115	-0.26714	0.290349	-0.920065	0.357539	0.999988	0.446677	163.114	-0.0520767	0.374972	-0.138882	0.889544	0.999917	none	0.0508327
LARP6	145.427	0.100787	0.313366	0.321628	0.747734	0.999805	0.126253	195.326	-0.0225303	0.249213	-0.0904058	0.927965	0.999803	0.0324685	126.72	-0.26704	0.348914	-0.765345	0.444066	0.999988	0.352553	194.714	-0.154152	0.234681	-0.656858	0.511272	0.999917	none	0.291348
ATMIN	408.888	-0.285524	0.300599	-0.949851	0.342188	0.999805	0.465735	474.93	-0.169211	0.269277	-0.628388	0.52975	0.999803	0.275929	405.661	-0.266951	0.287398	-0.928854	0.352965	0.999988	0.452269	509.305	-0.0809739	0.216372	-0.374234	0.70823	0.999917	none	0.149826
NDUFA10	475.105	0.0526952	0.175561	0.300153	0.76406	0.999805	0.116872	412.865	-0.0651114	0.287903	-0.226157	0.821079	0.999803	0.085615	420.824	-0.266816	0.175351	-1.52161	0.128107	0.999988	0.892428	408.535	-0.220373	0.26101	-0.844306	0.398498	0.999917	none	0.399574
ACSL4	775.318	-0.458903	0.379201	-1.21018	0.226209	0.999805	0.645491	848.004	-0.00664814	0.328156	-0.0202591	0.983837	0.999803	0.00707699	811.178	-0.266662	0.289958	-0.919657	0.357752	0.999988	0.446418	1011.28	0.363342	0.269045	1.35049	0.17686	0.999917	none	0.752372
RUFY3	251.15	-0.328217	0.226247	-1.45071	0.146862	0.999805	0.833091	248.036	0.156144	0.228608	0.683019	0.494595	0.999803	0.305751	252.346	-0.266618	0.230245	-1.15798	0.246874	0.999988	0.607525	238.584	-0.0686382	0.203714	-0.336934	0.736167	0.999917	none	0.133024
TMEM208	82.6091	-0.353733	0.437975	-0.807655	0.419289	0.999805	0.377486	124.69	0.0907768	0.315087	0.288101	0.77327	0.999803	0.111669	83.6962	-0.266092	0.349366	-0.761642	0.446274	0.999988	0.350399	114.907	-0.275903	0.281352	-0.980631	0.326775	0.999917	none	0.485751
NEGR1	245.696	-0.121399	0.237915	-0.510261	0.609869	0.999805	0.214763	205.184	-0.146407	0.211759	-0.691385	0.489323	0.999803	0.310404	231.225	-0.265975	0.247635	-1.07406	0.282796	0.999988	0.548527	218.312	-0.0804594	0.206232	-0.390141	0.696433	0.999917	none	0.157121
TRIP11	1229.28	-0.289624	0.171949	-1.68436	0.0921122	0.999805	1.03568	1031.67	-0.137775	0.140436	-0.981051	0.326568	0.999803	0.486027	1222.22	-0.265889	0.12917	-2.05844	0.0395483	0.999988	1.40287	1119.57	-0.0154576	0.141189	-0.109481	0.912821	0.999917	none	0.0396145
RUVBL1	115.49	-0.076061	0.34854	-0.218228	0.827252	0.999805	0.0823623	125.058	0.128399	0.311946	0.411606	0.680628	0.999803	0.16709	107.14	-0.265867	0.306595	-0.867161	0.385854	0.999988	0.413577	114.504	-0.244874	0.341639	-0.716764	0.473519	0.999917	none	0.324662
BNIP3L	200.162	-0.711799	0.384044	-1.85343	0.0638203	0.999805	1.19504	165.239	0.0330937	0.45355	0.0729659	0.941833	0.999803	0.026026	224.812	-0.265567	0.405861	-0.654331	0.512899	0.999988	0.289968	181.329	0.179146	0.344977	0.519297	0.603554	0.999917	none	0.219284
KIAA2013	1043.76	-0.391906	0.186857	-2.09736	0.0359618	0.999805	1.44416	772.981	-0.31673	0.438419	-0.722435	0.470027	0.999803	0.327877	1070.65	-0.265464	0.145176	-1.82857	0.0674639	0.999988	1.17093	969.87	0.229472	0.247908	0.925631	0.354638	0.999917	none	0.450215
CUL2	506.736	-0.052919	0.213624	-0.247721	0.804351	0.999805	0.0945546	363.093	0.117145	0.23052	0.508176	0.61133	0.999803	0.213724	466.468	-0.265361	0.204893	-1.29512	0.195279	0.999988	0.709345	378.355	0.114372	0.18095	0.632062	0.527346	0.999917	none	0.277904
MMS19	620.027	-0.525354	0.171363	-3.06574	0.00217129	0.321854	2.66328	584.93	0.0745741	0.23121	0.322538	0.747045	0.999803	0.126653	661.504	-0.265306	0.186382	-1.42345	0.154604	0.999988	0.810778	617.43	0.116263	0.182537	0.63693	0.524171	0.999917	none	0.280527
MAGED1	765.045	0.0371401	0.260323	0.142669	0.886552	0.999805	0.052296	1752.85	0.0662443	0.158847	0.417031	0.676656	0.999803	0.169632	682.638	-0.265253	0.348823	-0.760425	0.447001	0.999988	0.349692	1865.72	0.128987	0.12612	1.02273	0.306434	0.999917	none	0.513662
TAB2	977.14	-0.15422	0.309521	-0.498252	0.618307	0.999805	0.208796	707.437	0.31164	0.363924	0.856334	0.391813	0.999803	0.406921	929.803	-0.265207	0.258211	-1.0271	0.304375	0.999988	0.516591	836.549	0.628534	0.316775	1.98416	0.0472377	0.999917	none	1.32571
LIFR	1220.73	-0.499708	0.287535	-1.7379	0.0822276	0.999805	1.08498	979.849	0.079007	0.312933	0.252473	0.800675	0.999803	0.0965435	1292.31	-0.265002	0.318141	-0.832968	0.404863	0.999988	0.392692	1336.83	0.761123	0.256899	2.96273	0.00304925	0.331332	none	2.51581
NPIPB12	365.599	-0.264779	0.230292	-1.14976	0.250245	0.999805	0.601635	426.85	-0.0431429	0.33011	-0.130693	0.896019	0.999803	0.047683	360.502	-0.264608	0.217647	-1.21577	0.224074	0.999988	0.649608	417.522	-0.231756	0.252976	-0.916116	0.359606	0.999917	none	0.444173
PREP	91.169	-0.033069	0.321265	-0.102934	0.918015	0.999805	0.03715	67.5476	-0.0838583	0.33381	-0.251215	0.801648	0.999803	0.0960165	83.3633	-0.264567	0.350514	-0.754797	0.450371	0.999988	0.34643	72.4833	0.0120531	0.319141	0.0377674	0.969873	0.999917	none	0.0132851
UBE2D2	363.862	-0.294908	0.235165	-1.25405	0.209825	0.999805	0.678143	331.3	0.0291183	0.194814	0.149467	0.881185	0.999803	0.054933	362.253	-0.264263	0.248704	-1.06256	0.287981	0.999988	0.540636	364.557	0.180659	0.214031	0.844077	0.398627	0.999917	none	0.399434
BICD1	532.203	-0.261646	0.162765	-1.60751	0.107943	0.999805	0.966805	608.286	-0.0609283	0.155942	-0.390711	0.696011	0.999803	0.157384	524.702	-0.263043	0.290886	-0.904284	0.365845	0.999988	0.436703	645.549	-0.00677078	0.154573	-0.043803	0.965061	0.999917	none	0.0154451
PEDS1-UBE2V1	300.068	0.0831186	0.285486	0.291147	0.770939	0.999805	0.11298	209.884	0.473381	0.372249	1.27168	0.203488	0.999803	0.691462	263.514	-0.262919	0.252735	-1.04029	0.298204	0.999988	0.525487	217.692	0.461667	0.463731	0.995549	0.319469	0.999917	none	0.495571
SUPV3L1	176.908	-0.248824	0.310135	-0.802309	0.422374	0.999805	0.374303	158.085	-0.0864221	0.334797	-0.258133	0.796304	0.999803	0.0989211	173.279	-0.262712	0.284457	-0.923557	0.355717	0.999988	0.448895	165.093	-0.0832017	0.323831	-0.256929	0.797233	0.999917	none	0.0984146
ST3GAL4	92.4568	-0.29617	0.407581	-0.726653	0.467438	0.999805	0.330276	76.1785	-0.260363	0.61482	-0.423479	0.671946	0.999803	0.172666	92.1077	-0.262424	0.404655	-0.648511	0.516654	0.999988	0.2868	88.044	0.04415	0.39195	0.112642	0.910314	0.999917	none	0.0408085
TRDMT1	227.616	-0.279735	0.273535	-1.02267	0.306466	0.999805	0.513618	156.661	-0.0589762	0.310269	-0.190081	0.849246	0.999803	0.0709665	226.036	-0.262386	0.233086	-1.1257	0.260291	0.999988	0.58454	179.123	0.208897	0.251991	0.828987	0.407112	0.999917	none	0.390286
PARN	200.892	-0.477814	0.620693	-0.769808	0.441414	0.999805	0.355154	55.7171	-0.702639	0.847618	-0.828956	0.407129	0.999803	0.390268	211.813	-0.262318	0.509193	-0.515164	0.606438	0.999988	0.217213	133.935	1.44013	0.330919	4.35192	1.34949e-05	0.0129956	up	4.86983
VRK2	229.707	-0.009384	0.307282	-0.0305387	0.975637	0.999805	0.0107115	128.165	-0.267547	0.3062	-0.873767	0.382245	0.999803	0.417658	208.261	-0.262296	0.315734	-0.830752	0.406114	0.999988	0.391352	138.33	-0.158574	0.279613	-0.567121	0.570632	0.999917	none	0.243644
KIAA0100	644.871	-0.956137	0.8768	-1.09048	0.2755	0.999805	0.559879	173.045	2.10473	0.725457	2.90125	0.00371674	0.944382	2.42984	769.809	-0.262294	1.0852	-0.241702	0.809011	0.999988	0.0920456	286.771	2.89178	0.961924	3.00624	0.00264497	0.318388	none	2.57758
SPCS2	1168.75	-0.234339	0.176062	-1.331	0.183189	0.999805	0.737101	676.039	-0.185218	0.202422	-0.915007	0.360188	0.999803	0.443471	1142.71	-0.262237	0.175241	-1.49644	0.13454	0.999988	0.871148	811.449	0.222404	0.227561	0.977339	0.328401	0.999917	none	0.483595
PIK3C2A	1254.93	-0.564651	0.235315	-2.39955	0.0164151	0.892498	1.78476	930.174	-0.279396	0.276551	-1.01029	0.312358	0.999803	0.505348	1354.19	-0.261889	0.233448	-1.12183	0.261934	0.999988	0.581808	1183.87	0.298171	0.286952	1.0391	0.298759	0.999917	none	0.524679
CCT6P3	98.767	-0.237033	0.292073	-0.811554	0.417048	0.999805	0.379814	144.165	-0.0479186	0.33379	-0.143559	0.885849	0.999803	0.0526405	96.5537	-0.261715	0.343497	-0.761915	0.446111	0.999988	0.350557	148.781	-0.0723191	0.319659	-0.226238	0.821016	0.999917	none	0.0856483
COQ9	196.004	-0.35398	0.360425	-0.982118	0.326042	0.999805	0.486727	246.188	-0.125014	0.2459	-0.508393	0.611178	0.999803	0.213832	199.092	-0.261527	0.360374	-0.725708	0.468018	0.999988	0.329738	241.383	-0.312864	0.259177	-1.20715	0.227376	0.999917	none	0.643256
NOPCHAP1	93.4959	-0.126783	0.36713	-0.345336	0.729842	0.999805	0.136771	100.704	-0.0459047	0.274813	-0.16704	0.867339	0.999803	0.0618112	88.2278	-0.261229	0.398171	-0.656073	0.511777	0.999988	0.290919	96.6897	-0.288064	0.417366	-0.690196	0.490071	0.999917	none	0.309741
RAD9A	208.077	0.293209	0.381741	0.768083	0.442438	0.999805	0.354148	249.436	-0.1615	0.385602	-0.418824	0.675344	0.999803	0.170475	169.133	-0.261162	0.394019	-0.662815	0.507449	0.999988	0.294607	253.176	-0.243578	0.423249	-0.575496	0.564956	0.999917	none	0.247985
SLC45A4	242.239	-0.143126	0.257948	-0.554864	0.578988	0.999805	0.237331	205.45	-0.58043	0.252613	-2.29771	0.0215786	0.999803	1.66598	229.44	-0.260849	0.288206	-0.905076	0.365425	0.999988	0.437202	254.069	-0.0279771	0.233015	-0.120066	0.904431	0.999917	none	0.0436245
RSKR	206.156	-0.273463	0.294538	-0.92845	0.353174	0.999805	0.452011	261.831	-0.301717	0.367966	-0.81996	0.412239	0.999803	0.384851	204.185	-0.260623	0.243815	-1.06894	0.285098	0.999988	0.545006	289.253	-0.116365	0.259193	-0.448951	0.653467	0.999917	none	0.184776
SNRPA	336.854	-0.219953	0.269315	-0.816713	0.414092	0.999805	0.382903	340.064	0.121243	0.186945	0.64855	0.516629	0.999803	0.286821	328.351	-0.260605	0.266619	-0.977445	0.328349	0.999988	0.483664	354.207	0.119771	0.179633	0.666755	0.504929	0.999917	none	0.29677
NUTM2B-AS1	58.8228	-0.415602	0.479161	-0.867354	0.385748	0.999805	0.413696	57.8309	-0.28124	0.503926	-0.558097	0.576778	0.999803	0.238991	60.7885	-0.260567	0.390256	-0.667681	0.504337	0.999988	0.297279	62.0901	-0.175256	0.38284	-0.457779	0.647112	0.999917	none	0.189021
RPS27L	731.471	0.0706514	0.154772	0.456488	0.648039	0.999805	0.188399	711.142	0.04661	0.13404	0.347732	0.728041	0.999803	0.137844	645.91	-0.260518	0.14965	-1.74085	0.0817104	0.999988	1.08772	757.754	0.112013	0.185098	0.605151	0.545078	0.999917	none	0.263541
GPCPD1	114.909	-0.0508416	0.437511	-0.116207	0.907489	0.999805	0.0421587	122.011	-0.185986	0.444935	-0.418008	0.675941	0.999803	0.170091	105.649	-0.260493	0.457079	-0.569908	0.56874	0.999988	0.245086	138.547	0.0711348	0.407441	0.174589	0.861402	0.999917	none	0.0647939
OXCT1	276.685	-0.09252	0.293717	-0.314997	0.752764	0.999805	0.123341	100.195	0.641916	0.903954	0.710121	0.477629	0.999803	0.320909	258.305	-0.260301	0.296452	-0.878056	0.379914	0.999988	0.420315	77.9026	-0.132091	1.63488	-0.0807952	0.935605	0.999917	none	0.0289076
RPL22L1	1133.33	-0.0328394	0.259037	-0.126775	0.899119	0.999805	0.046183	643.098	-0.116292	0.326766	-0.355888	0.721925	0.999803	0.141508	1037.32	-0.260188	0.210616	-1.23537	0.216693	0.999988	0.664155	726.6	0.118422	0.362547	0.326638	0.743941	0.999917	none	0.128461
MDC1	126.83	-0.161891	0.30193	-0.536187	0.59183	0.999805	0.227803	141.229	-0.0844971	0.264324	-0.319672	0.749217	0.999803	0.125393	120.916	-0.260178	0.388651	-0.669439	0.503216	0.999988	0.298246	134.806	-0.353936	0.289601	-1.22215	0.22165	0.999917	none	0.654333
LARP1	118.058	-0.0501147	0.418285	-0.11981	0.904634	0.999805	0.0435272	68.7954	0.0172042	0.457272	0.0376235	0.969988	0.999803	0.0132337	108.789	-0.260161	0.345419	-0.753175	0.451345	0.999988	0.345492	80.9162	0.345993	0.390051	0.887045	0.375054	0.999917	none	0.425906
WDR11	281.663	-0.170361	0.242341	-0.70298	0.482068	0.999805	0.316891	281.961	-0.318713	0.262735	-1.21306	0.225106	0.999803	0.647613	269.696	-0.260094	0.246689	-1.05434	0.291728	0.999988	0.535022	315.646	-0.0921352	0.313917	-0.293501	0.769139	0.999917	none	0.113995
PATZ1	399.066	-0.0419137	0.236568	-0.177174	0.859372	0.999805	0.065819	193.717	0.0650623	0.283303	0.229656	0.818359	0.999803	0.0870561	366.502	-0.259377	0.243064	-1.06712	0.285919	0.999988	0.543757	186.684	-0.162459	0.231556	-0.701594	0.482932	0.999917	none	0.316114
CCDC150	182.695	0.0335362	0.248794	0.134795	0.892774	0.999805	0.0492584	180.362	-0.160559	0.293351	-0.547327	0.584154	0.999803	0.233473	163.287	-0.259273	0.283479	-0.914608	0.360397	0.999988	0.443218	186.515	-0.185339	0.291328	-0.636185	0.524656	0.999917	none	0.280125
EXOSC9	773.326	-0.0754742	0.267316	-0.282341	0.777682	0.999805	0.109198	819.348	-0.131326	0.176756	-0.742979	0.457494	0.999803	0.339614	718.459	-0.25873	0.211559	-1.22297	0.221343	0.999988	0.654935	858.096	-0.113728	0.164607	-0.690907	0.489624	0.999917	none	0.310137
LYN	389.242	-0.609088	0.334623	-1.82022	0.068725	0.999805	1.16289	294.425	0.180682	0.273442	0.660768	0.508761	0.999803	0.293486	426.244	-0.258604	0.285355	-0.906255	0.364801	0.999988	0.437944	350.726	0.526842	0.303253	1.7373	0.0823338	0.999917	none	1.08442
GK	113.997	-0.321143	0.337983	-0.950174	0.342024	0.999805	0.465944	180.392	0.0737841	0.320157	0.230462	0.817732	0.999803	0.0873888	114.53	-0.258266	0.352547	-0.73257	0.463821	0.999988	0.33365	211.746	0.393081	0.219848	1.78797	0.073781	0.999917	none	1.13206
CMTR2	95.6071	-0.4398	0.373118	-1.17871	0.238512	0.999805	0.62249	100.527	0.133723	0.27643	0.483749	0.628564	0.999803	0.20165	99.5481	-0.258262	0.334642	-0.771755	0.440259	0.999988	0.356291	110.21	0.273799	0.267053	1.02526	0.305241	0.999917	none	0.515358
OAT	68.8343	0.406104	0.418236	0.970991	0.331553	0.999805	0.479447	54.4731	0.383941	0.540939	0.709767	0.477849	0.999803	0.320709	53.827	-0.258253	0.750099	-0.344292	0.730626	0.999988	0.136305	55.9298	0.34535	0.521598	0.662099	0.507908	0.999917	none	0.294215
ZSCAN29	393.613	-0.131742	0.34325	-0.383808	0.701121	0.999805	0.154207	355.051	-1.08314	0.487412	-2.22224	0.0262673	0.999803	1.58058	373.092	-0.258223	0.227073	-1.13718	0.255463	0.999988	0.592672	459.488	-0.269091	0.293512	-0.916798	0.359249	0.999917	none	0.444605
RPS18	636.969	-0.0612221	0.230168	-0.265989	0.790248	0.999805	0.102237	720.499	-0.0773661	0.257255	-0.300737	0.763615	0.999803	0.117126	589.214	-0.258088	0.195314	-1.3214	0.186368	0.999988	0.729628	707.611	-0.256522	0.222192	-1.1545	0.248293	0.999917	none	0.605035
NHSL1	237.655	-0.177908	0.315605	-0.563706	0.572955	0.999805	0.24188	179.531	0.20884	0.564748	0.369793	0.711537	0.999803	0.147803	228.533	-0.258019	0.56193	-0.459165	0.646115	0.999988	0.18969	154.473	-0.351842	0.650912	-0.540537	0.588826	0.999917	none	0.230013
NDUFB10	419.035	0.193097	0.301517	0.640417	0.521901	0.999805	0.282412	398.815	0.0199182	0.238586	0.0834842	0.933467	0.999803	0.0299012	354.29	-0.25772	0.255214	-1.00982	0.312583	0.999988	0.505035	459.186	0.293684	0.223483	1.31412	0.188805	0.999917	none	0.723986
RAB5C	96.456	-0.221226	0.30994	-0.71377	0.47537	0.999805	0.322969	102.413	0.45556	0.353176	1.2899	0.197087	0.999803	0.705342	94.2431	-0.257676	0.377827	-0.681994	0.495243	0.999988	0.305182	98.7957	0.252722	0.390033	0.64795	0.517017	0.999917	none	0.286495
FUT8	366.445	-0.146351	0.232598	-0.629201	0.529217	0.999805	0.276366	292.493	0.299339	0.27819	1.07602	0.281917	0.999803	0.549879	348.805	-0.257549	0.241208	-1.06774	0.285636	0.999988	0.544187	317.413	0.407811	0.218414	1.86714	0.0618814	0.999917	none	1.20844
MTF2	158.803	-0.203555	0.350849	-0.58018	0.561793	0.999805	0.250424	185.049	0.321522	0.246736	1.3031	0.19254	0.999803	0.715478	154.251	-0.257495	0.301637	-0.853657	0.393295	0.999988	0.405281	188.65	0.270512	0.24999	1.08209	0.279212	0.999917	none	0.554065
TBC1D22A	264.43	-0.0967295	0.269819	-0.358498	0.71997	0.999805	0.142685	157.227	-0.23884	0.280181	-0.852447	0.393966	0.999803	0.404541	247.463	-0.257319	0.292405	-0.88001	0.378854	0.999988	0.421528	179.709	0.0389095	0.265624	0.146483	0.88354	0.999917	none	0.0537739
METTL7A	252.907	-0.0882661	0.395931	-0.222933	0.823587	0.999805	0.0842903	365.824	0.250088	0.310278	0.806015	0.420234	0.999803	0.376509	236.115	-0.256903	0.394092	-0.651885	0.514476	0.999988	0.288635	395.352	0.348544	0.388276	0.897672	0.369361	0.999917	none	0.432549
IFNGR1	98.2232	-0.228199	0.510922	-0.446641	0.655134	0.999805	0.18367	112.012	0.281905	0.424947	0.663387	0.507083	0.999803	0.294921	96.0728	-0.256874	0.489736	-0.524514	0.599921	0.999988	0.221906	106.646	0.0365908	0.404657	0.0904242	0.92795	0.999917	none	0.0324754
AP3D1	2079.65	-0.385887	0.229441	-1.68186	0.0925961	0.999805	1.03341	1734.03	-0.0360343	0.186667	-0.193041	0.846927	0.999803	0.072154	2135.11	-0.256867	0.240482	-1.06813	0.28546	0.999988	0.544454	1747.21	-0.13159	0.118221	-1.11309	0.265671	0.999917	none	0.575656
TIPIN	168.063	-0.188705	0.293975	-0.641906	0.520934	0.999805	0.283217	119.272	0.116366	0.341263	0.340986	0.733114	0.999803	0.134828	162.267	-0.256749	0.318953	-0.804973	0.420835	0.999988	0.375888	149.995	0.597696	0.25731	2.32287	0.0201863	0.911724	none	1.69494
ANK2	86.486	0.346015	0.516007	0.670563	0.502499	0.999805	0.298865	87.8657	-0.0518732	0.522314	-0.0993141	0.920889	0.999803	0.0357928	69.0576	-0.256243	0.720137	-0.355826	0.721971	0.999988	0.14148	92.6379	-0.0123925	0.449185	-0.0275888	0.97799	0.999917	none	0.00966555
SLC35A4	59.1159	-0.422186	0.472625	-0.89328	0.371707	0.999805	0.429799	67.6046	0.365128	0.640344	0.570206	0.568538	0.999803	0.245241	61.4997	-0.256062	0.523664	-0.488981	0.624855	0.999988	0.204221	52.1523	-0.518149	0.599961	-0.863639	0.387786	0.999917	none	0.411407
MAP2K2	193.993	-0.0771828	0.306098	-0.252151	0.800924	0.999805	0.0964084	230.245	0.0966972	0.255422	0.378578	0.705002	0.999803	0.15181	180.54	-0.255995	0.309075	-0.828263	0.407522	0.999988	0.389849	203.49	-0.399135	0.23382	-1.70702	0.0878183	0.999917	none	1.05641
WDR45	314.75	-0.150874	0.255613	-0.590244	0.555027	0.999805	0.255686	309.246	-0.168762	0.220962	-0.763756	0.445012	0.999803	0.351628	300.114	-0.255836	0.241507	-1.05933	0.289451	0.999988	0.538426	312.281	-0.259373	0.178002	-1.45714	0.145078	0.999917	none	0.838399
TTC8	312.285	0.144255	0.202953	0.710781	0.47722	0.999805	0.321281	217.451	-0.0200114	0.308684	-0.0648281	0.948311	0.999803	0.0230493	269.138	-0.254887	0.235985	-1.0801	0.280098	0.999988	0.55269	234.07	0.0723157	0.275485	0.262504	0.792933	0.999917	none	0.100763
SCRN1	125.641	-0.456393	0.703808	-0.648463	0.516686	0.999805	0.286773	73.2475	-0.0474299	1.06765	-0.0444248	0.964566	0.999803	0.0156681	131.629	-0.254607	0.690546	-0.368704	0.712348	0.999988	0.147308	62.4139	-0.717897	0.870914	-0.824304	0.409767	0.999917	none	0.387463
POLR2D	574.133	-0.22972	0.218493	-1.05139	0.293081	0.999805	0.533012	377.466	0.129853	0.234942	0.552702	0.580468	0.999803	0.236222	562.254	-0.254483	0.205784	-1.23665	0.216218	0.999988	0.665108	420.947	0.312807	0.224356	1.39424	0.163245	0.999917	none	0.78716
HERC2P3	490.653	-0.265785	0.204855	-1.29743	0.194483	0.999805	0.711118	519.691	-0.205242	0.23822	-0.861567	0.388926	0.999803	0.410133	485.502	-0.254435	0.207499	-1.2262	0.220125	0.999988	0.657331	567.612	-0.0600832	0.226344	-0.265451	0.790662	0.999917	none	0.102009
NIPBL	1524.04	-0.455311	0.242285	-1.87924	0.0602121	0.999805	1.22032	1309.81	-0.131463	0.198167	-0.663392	0.507079	0.999803	0.294924	1598.19	-0.25433	0.240326	-1.05827	0.289932	0.999988	0.537704	1569.99	0.266046	0.123496	2.15429	0.0312177	0.999917	none	1.5056
RRP1B	82.5451	-0.299933	0.641183	-0.467782	0.639941	0.999805	0.19386	115.241	-0.717504	0.409296	-1.75302	0.0795989	0.999803	1.09909	82.583	-0.254105	0.695202	-0.365512	0.714729	0.999988	0.145858	108.077	-1.15658	0.457406	-2.52857	0.0114527	0.708052	none	1.94109
PPP1CB	5038.36	-0.235136	0.19387	-1.21285	0.225186	0.999805	0.647458	2774.07	-0.0790836	0.163703	-0.483093	0.62903	0.999803	0.201329	4941.09	-0.254091	0.190578	-1.33326	0.182445	0.999988	0.738868	3193.67	0.204128	0.118303	1.72548	0.0844415	0.999917	none	1.07344
CBY1	101.924	0.584651	0.449747	1.29996	0.193616	0.999805	0.713059	93.0855	0.194388	0.394851	0.492306	0.622503	0.999803	0.205859	73.7152	-0.25405	0.392172	-0.647802	0.517113	0.999988	0.286415	98.3292	0.226683	0.348355	0.650724	0.515225	0.999917	none	0.288003
WSB1	1553.02	-0.149594	0.186913	-0.800343	0.423512	0.999805	0.373134	1347.09	-0.169722	0.150088	-1.13081	0.258134	0.999803	0.588155	1480.81	-0.253997	0.186785	-1.35984	0.173882	0.999988	0.759746	1419.14	-0.13347	0.151293	-0.882197	0.37767	0.999917	none	0.422887
PLD2	125.363	-0.571529	0.532218	-1.07386	0.282885	0.999805	0.548391	91.7022	-0.0485647	0.527383	-0.0920863	0.926629	0.999803	0.0330939	135.829	-0.253921	0.359568	-0.706185	0.480073	0.999988	0.318692	94.5963	-0.0680474	0.472386	-0.14405	0.885461	0.999917	none	0.0528307
HUS1	177.402	0.109667	0.263361	0.416413	0.677107	0.999805	0.169342	92.3103	0.177586	0.389596	0.455821	0.648519	0.999803	0.188077	154.827	-0.253857	0.272226	-0.932524	0.351066	0.999988	0.454611	110.073	0.522933	0.354336	1.47581	0.139995	0.999917	none	0.853889
CDK7	94.4427	0.547808	0.362428	1.5115	0.130662	0.999805	0.88385	87.4332	0.0310956	0.403721	0.0770225	0.938606	0.999803	0.0275168	69.8084	-0.25355	0.377563	-0.671543	0.501875	0.999988	0.299405	98.2389	0.241497	0.343209	0.703643	0.481655	0.999917	none	0.317264
NR1H3	151.051	-0.0355065	0.326539	-0.108736	0.913412	0.999805	0.0393334	162.28	-0.010997	0.3944	-0.0278828	0.977756	0.999803	0.00976969	138.904	-0.253409	0.441909	-0.573442	0.566346	0.999988	0.246919	171.332	0.0288906	0.408025	0.070806	0.943552	0.999917	none	0.0252341
TATDN1	233.629	-0.382805	0.348395	-1.09877	0.271869	0.999805	0.56564	192.047	0.391035	0.279099	1.40106	0.161196	0.999803	0.792645	239.815	-0.253095	0.346159	-0.731152	0.464686	0.999988	0.33284	189.795	0.257523	0.271909	0.947094	0.343591	0.999917	none	0.463959
SCYL3	97.2974	0.100625	0.339071	0.296768	0.766644	0.999805	0.115406	114.829	-0.321996	0.352223	-0.914182	0.360621	0.999803	0.442949	85.0282	-0.253063	0.322769	-0.784037	0.433018	0.999988	0.363494	131.228	-0.0390896	0.276096	-0.14158	0.887412	0.999917	none	0.0518747
INTS8	588.928	-0.287085	0.296605	-0.967906	0.333091	0.999805	0.477437	671.841	-0.052918	0.231611	-0.228478	0.819274	0.999803	0.0865706	587.355	-0.25306	0.23339	-1.08428	0.278241	0.999988	0.555579	727.082	0.057373	0.217248	0.26409	0.791711	0.999917	none	0.101433
FOXD2-AS1	185.287	0.228349	0.259532	0.879849	0.378941	0.999805	0.421428	288.831	0.110187	0.198756	0.554384	0.579316	0.999803	0.237085	154.918	-0.253043	0.262538	-0.96383	0.335131	0.999988	0.474786	284.883	-0.0425916	0.229814	-0.185331	0.85297	0.999917	none	0.0690665
PTPN12	374.627	-1.0777	0.54874	-1.96395	0.0495357	0.999805	1.30508	126.298	-0.821942	0.420658	-1.95395	0.0507077	0.999803	1.29493	461.632	-0.252427	0.429731	-0.587407	0.55693	0.999988	0.254199	247.373	0.959346	0.385732	2.48708	0.0128796	0.746477	none	1.8901
MAPK8	614.723	-0.0835102	0.22536	-0.370564	0.710962	0.999805	0.148154	456.568	0.00171805	0.183175	0.0093793	0.992517	0.999803	0.00326226	574.247	-0.252154	0.208681	-1.20832	0.226923	0.999988	0.644122	507.008	0.183983	0.167629	1.09756	0.272397	0.999917	none	0.564798
ZFYVE1	69.2302	-0.619034	0.793323	-0.780305	0.435211	0.999805	0.3613	74.2409	-0.752809	0.388656	-1.93695	0.0527511	0.999803	1.27777	76.1872	-0.251861	0.763275	-0.329975	0.741419	0.999988	0.129936	87.2833	-0.318864	0.450963	-0.707073	0.479521	0.999917	none	0.319192
NCAPG	592.747	-0.375963	0.267571	-1.4051	0.159993	0.999805	0.7959	562.74	-0.0450185	0.153329	-0.293608	0.769057	0.999803	0.114041	607.298	-0.251456	0.239744	-1.04885	0.294246	0.999988	0.53129	636.655	0.1887	0.161503	1.1684	0.242643	0.999917	none	0.615031
LAMTOR3	374.458	-0.174782	0.254852	-0.685818	0.492828	0.999805	0.307305	292.944	-0.174008	0.197547	-0.880845	0.378402	0.999803	0.422047	360.423	-0.251201	0.234913	-1.06934	0.284919	0.999988	0.545279	353.898	0.247869	0.174256	1.42244	0.154898	0.999917	none	0.809956
CHAMP1	315.047	-0.256581	0.184959	-1.38723	0.16537	0.999805	0.781542	257.623	-0.204352	0.31618	-0.646316	0.518074	0.999803	0.285608	311.061	-0.251094	0.21574	-1.16387	0.244476	0.999988	0.611764	260.975	-0.293125	0.273735	-1.07084	0.284244	0.999917	none	0.546309
ADIPOR1	55.2576	-0.204951	0.490362	-0.417959	0.675977	0.999805	0.170068	63.4768	-0.184307	0.354594	-0.519769	0.603225	0.999803	0.219521	53.5808	-0.250799	0.482576	-0.519709	0.603266	0.999988	0.219491	52.9638	-0.983784	0.547925	-1.79547	0.0725787	0.999917	none	1.13919
NFE2L2	269.342	-0.287458	0.264158	-1.0882	0.276506	0.999805	0.558296	265.413	0.0627631	0.337771	0.185816	0.852589	0.999803	0.06926	268.916	-0.250371	0.247121	-1.01315	0.310988	0.999988	0.507256	281.161	0.114169	0.276348	0.413137	0.679506	0.999917	none	0.167807
MBNL2	369.662	0.24954	0.33967	0.734656	0.462549	0.999805	0.334842	258.62	-0.0845955	0.400319	-0.21132	0.832637	0.999803	0.0795441	306.692	-0.249969	0.584744	-0.427484	0.669026	0.999988	0.174557	259.423	-0.199409	0.414675	-0.48088	0.630602	0.999917	none	0.200245
RILPL1	232.644	-0.091469	0.313485	-0.291781	0.770454	0.999805	0.113253	195.948	-0.177475	0.277105	-0.640459	0.521874	0.999803	0.282434	218.006	-0.249885	0.238406	-1.04815	0.29457	0.999988	0.530812	223.034	0.0796022	0.318662	0.249802	0.802741	0.999917	none	0.0954247
AP5M1	364.975	-0.102264	0.244839	-0.417678	0.676182	0.999805	0.169936	236.24	-0.0261706	0.274642	-0.0952899	0.924085	0.999803	0.0342883	343.222	-0.249675	0.269648	-0.92593	0.354482	0.999988	0.450406	270.997	0.24078	0.22932	1.04997	0.293731	0.999917	none	0.532051
TPD52L1	78.0503	0.184692	0.550043	0.335778	0.737038	0.999805	0.13251	118.041	-0.0172056	0.317106	-0.0542583	0.956729	0.999803	0.0192109	66.4345	-0.249611	0.588511	-0.42414	0.671464	0.999988	0.172977	117.449	-0.155735	0.30617	-0.508655	0.610994	0.999917	none	0.213963
CMSS1	1046.81	-0.101936	0.204081	-0.499486	0.617437	0.999805	0.209408	856.979	0.0211434	0.199669	0.105892	0.915668	0.999803	0.0382621	984.043	-0.249596	0.159959	-1.56038	0.11867	0.999988	0.925659	919.874	0.105968	0.212601	0.498437	0.618176	0.999917	none	0.208888
STRIP2	202.911	-0.246701	0.387784	-0.636182	0.524658	0.999805	0.280124	204.783	0.183052	0.220423	0.830456	0.406281	0.999803	0.391173	200.292	-0.249106	0.269533	-0.924214	0.355375	0.999988	0.449314	205.382	0.0769822	0.225323	0.341653	0.732612	0.999917	none	0.135126
KNTC1	382.132	-0.0431068	0.28371	-0.151939	0.879235	0.999805	0.0558952	470.004	0.0352877	0.324018	0.108906	0.913277	0.999803	0.0393976	351.952	-0.248309	0.243633	-1.01919	0.308113	0.999988	0.511291	464.776	-0.114407	0.237842	-0.48102	0.630502	0.999917	none	0.200313
PGAP6	589.745	-0.126283	0.245518	-0.514354	0.607004	0.999805	0.216808	354.131	-0.202423	0.472485	-0.428421	0.668344	0.999803	0.175	559.173	-0.248284	0.229174	-1.08339	0.278637	0.999988	0.554961	438.652	0.293237	0.270916	1.08239	0.279078	0.999917	none	0.554274
DGKH	450.546	-0.350218	0.167222	-2.09432	0.0362311	0.999805	1.44092	131.236	-2.66112	1.44247	-1.84483	0.0650623	0.999803	1.18667	458.937	-0.248229	0.24691	-1.00534	0.314733	0.999988	0.502058	273.787	0.400034	0.440723	0.907677	0.364049	0.999917	none	0.43884
TM9SF3	259.342	-0.628268	1.12775	-0.557098	0.57746	0.999805	0.238478	133.518	-0.108917	1.26671	-0.0859842	0.931479	0.999803	0.0308269	286.297	-0.248227	0.395901	-0.626993	0.530664	0.999988	0.275181	164.474	0.355021	0.531222	0.66831	0.503936	0.999917	none	0.297625
TGFBRAP1	390.278	-0.0607503	0.600335	-0.101194	0.919396	0.999805	0.0364972	329.073	0.278081	0.61008	0.455811	0.648526	0.999803	0.188073	361.662	-0.247908	0.475425	-0.521444	0.602057	0.999988	0.220362	232.123	-1.00311	0.536634	-1.86926	0.0615873	0.999917	none	1.21051
DUSP23	312.889	-0.000857944	0.209803	-0.00408928	0.996737	0.999805	0.00141932	286.804	0.157204	0.22587	0.695995	0.486432	0.999803	0.312978	284.206	-0.247656	0.362951	-0.68234	0.495024	0.999988	0.305374	293.261	0.108409	0.229726	0.471905	0.636995	0.999917	none	0.195864
WDR59	344.783	-0.239811	0.300363	-0.798403	0.424636	0.999805	0.371983	327.128	0.000425414	0.178456	0.00238386	0.998098	0.999803	0.000826833	338.891	-0.247522	0.22107	-1.11966	0.262861	0.999988	0.580274	357.741	0.138357	0.195859	0.70641	0.479933	0.999917	none	0.318819
ADAT1	77.478	-1.06721	0.509362	-2.0952	0.0361534	0.999805	1.44185	56.1667	-0.10315	0.586223	-0.175958	0.860327	0.999803	0.0653363	95.527	-0.24728	0.466653	-0.529902	0.59618	0.999988	0.224623	82.4698	0.777834	0.489099	1.59034	0.111758	0.999917	none	0.951721
RNF207	103.231	-0.163758	0.445414	-0.367652	0.713133	0.999805	0.14683	177.787	-0.0310439	0.328938	-0.0943761	0.92481	0.999803	0.0339473	99.1053	-0.247043	0.473537	-0.521696	0.601882	0.999988	0.220489	174.457	-0.206775	0.306804	-0.673965	0.500334	0.999917	none	0.30074
FARSA	144.847	-0.540017	0.44274	-1.21971	0.222573	0.999805	0.652527	199.744	0.299286	0.218515	1.36963	0.170801	0.999803	0.76751	155.641	-0.246623	0.423055	-0.582957	0.559922	0.999988	0.251872	184.534	-0.0315581	0.268627	-0.117479	0.90648	0.999917	none	0.0426416
LRRC37A2	244.534	-0.0861455	0.266356	-0.323422	0.746376	0.999805	0.127042	253.401	0.0008336	0.2586	0.00322351	0.997428	0.999803	0.00111844	228.806	-0.246586	0.280544	-0.878958	0.379424	0.999988	0.420875	269.842	0.0644651	0.23799	0.270874	0.786488	0.999917	none	0.104308
SLC41A1	557.519	-0.376769	0.383628	-0.982122	0.32604	0.999805	0.486729	430.193	-0.187577	0.296677	-0.632258	0.527218	0.999803	0.27801	571.858	-0.246573	0.264819	-0.931099	0.351802	0.999988	0.453701	446.351	-0.19703	0.392924	-0.501444	0.616058	0.999917	none	0.210378
APOLD1	66.5442	0.16172	1.17243	0.137936	0.890291	0.999805	0.050468	111.418	-0.0460325	0.400485	-0.114942	0.908491	0.999803	0.0416792	57.1157	-0.246395	1.89365	-0.130116	0.896475	0.999988	0.047462	86.0093	-1.11266	0.649436	-1.71326	0.0866638	0.999917	none	1.06216
UBP1	2352.2	-0.255848	0.19595	-1.30568	0.191662	0.999805	0.717464	1518.64	-0.166782	0.150101	-1.11113	0.266512	0.999803	0.574284	2327.58	-0.246387	0.163254	-1.50922	0.131242	0.999988	0.881928	1751.1	0.128736	0.16096	0.799797	0.423828	0.999917	none	0.37281
MAGOHB	352.133	-0.128456	0.226222	-0.567831	0.570149	0.999805	0.244011	349.097	0.0373443	0.217121	0.171997	0.86344	0.999803	0.0637681	334.203	-0.246297	0.242672	-1.01494	0.310136	0.999988	0.508448	395.865	0.268476	0.220797	1.21594	0.224008	0.999917	none	0.649736
UQCRC1	260.203	0.55223	0.484271	1.14033	0.254148	0.999805	0.594913	218.244	-0.608544	0.258882	-2.35066	0.0187403	0.999803	1.72722	191.802	-0.245992	0.571932	-0.430107	0.667118	0.999988	0.175798	255.909	-0.213296	0.258131	-0.826309	0.408629	0.999917	none	0.388671
CPSF2	220.926	-0.410572	0.299372	-1.37144	0.170236	0.999805	0.768947	142.74	-0.0585708	0.2718	-0.215493	0.829383	0.999803	0.0812448	229.071	-0.245595	0.329541	-0.745265	0.456112	0.999988	0.340929	178.078	0.429865	0.272123	1.57967	0.114181	0.999917	none	0.942405
RWDD2B	710.592	-0.077212	0.166835	-0.462804	0.643505	0.999805	0.191448	501.955	-0.0635866	0.178997	-0.355238	0.722411	0.999803	0.141216	663.244	-0.245537	0.170362	-1.44127	0.149509	0.999988	0.825333	559.793	0.13123	0.14659	0.895219	0.37067	0.999917	none	0.431012
SNHG3	4148.17	0.0591041	0.239095	0.2472	0.804754	0.999805	0.094337	5530.18	-0.0261059	0.185003	-0.14111	0.887783	0.999803	0.0516933	3694.14	-0.245306	0.205697	-1.19256	0.233042	0.999988	0.632567	5552.41	-0.134237	0.186368	-0.720278	0.471354	0.999917	none	0.326653
PSMG1	1364.46	-0.0285205	0.205779	-0.138598	0.889768	0.999805	0.0507232	1142.85	-0.0702947	0.136056	-0.516659	0.605394	0.999803	0.217962	1252.9	-0.245295	0.199662	-1.22855	0.21924	0.999988	0.659081	1337.4	0.256249	0.157931	1.62254	0.104689	0.999917	none	0.980101
TUBE1	199.868	-0.240655	0.453223	-0.530987	0.595428	0.999805	0.225171	215.614	-0.106999	0.318313	-0.336145	0.736762	0.999803	0.132673	196.981	-0.24528	0.43428	-0.564798	0.572211	0.999988	0.242444	235.265	0.0309633	0.334488	0.0925691	0.926246	0.999917	none	0.0332737
BOLA3	104.038	-0.0618185	0.326881	-0.189116	0.850002	0.999805	0.0705802	99.1214	-0.0495914	0.328709	-0.150867	0.880081	0.999803	0.0554776	96.718	-0.245138	0.305452	-0.802542	0.422239	0.999988	0.374441	104.078	-0.0228009	0.351174	-0.0649274	0.948232	0.999917	none	0.0230855
FZR1	243.723	-0.0769237	0.297048	-0.258961	0.795666	0.999805	0.0992694	215.008	0.14789	0.30629	0.482843	0.629207	0.999803	0.201207	227.567	-0.244914	0.298486	-0.820521	0.411919	0.999988	0.385188	205.174	-0.102712	0.316374	-0.324654	0.745443	0.999917	none	0.127586
PSMD3	79.7066	-0.0802281	0.34244	-0.234284	0.814765	0.999805	0.0889678	146.518	-0.00888316	0.32656	-0.0272022	0.978298	0.999803	0.00952864	74.3853	-0.244335	0.321921	-0.75899	0.447858	0.999988	0.348859	132.138	-0.462572	0.310006	-1.49214	0.135663	0.999917	none	0.867539
KHDC4	904.923	-0.243417	0.20757	-1.1727	0.240917	0.999805	0.618133	1239.7	-0.162556	0.223188	-0.728334	0.466409	0.999803	0.331233	891.998	-0.244123	0.198062	-1.23256	0.217741	0.999988	0.66206	1289.63	-0.165185	0.200236	-0.824954	0.409397	0.999917	none	0.387855
ZMYM6	200.394	-0.0697413	0.252995	-0.275663	0.782807	0.999805	0.106345	201.122	0.102326	0.214758	0.47647	0.633739	0.999803	0.198089	186.585	-0.244105	0.242277	-1.00754	0.313675	0.999988	0.503521	210.337	0.110761	0.229839	0.481905	0.629873	0.999917	none	0.200747
CHCHD7	413.989	-0.0273972	0.195787	-0.139934	0.888712	0.999805	0.0512388	356.14	-0.0344936	0.189178	-0.182334	0.85532	0.999803	0.0678711	379.98	-0.24387	0.228973	-1.06506	0.28685	0.999988	0.542345	368.75	-0.0502055	0.19794	-0.25364	0.799773	0.999917	none	0.0970331
MTHFD2L	282.66	-0.0327317	0.220466	-0.148466	0.881975	0.999805	0.0545436	321.075	0.0131635	0.181727	0.0724356	0.942255	0.999803	0.0258314	260.198	-0.243707	0.18832	-1.29411	0.195628	0.999988	0.708569	318.968	-0.124968	0.213239	-0.586045	0.557845	0.999917	none	0.253486
TMEM101	209.033	0.0721565	0.323202	0.223256	0.823337	0.999805	0.0844226	253.215	-0.306575	0.214301	-1.43058	0.15255	0.999803	0.816587	185.388	-0.243649	0.297621	-0.818658	0.412982	0.999988	0.384069	285.187	-0.0712965	0.249895	-0.285306	0.775409	0.999917	none	0.110469
RPF2	390.978	-0.161784	0.270249	-0.598648	0.549407	0.999805	0.260105	307.574	-0.226644	0.18688	-1.21278	0.225215	0.999803	0.647403	375.288	-0.243465	0.276075	-0.881877	0.377843	0.999988	0.422688	419.722	0.514787	0.290489	1.77214	0.0763716	0.999917	none	1.11707
ZBTB8OS	78.0246	-0.127339	0.405346	-0.31415	0.753407	0.999805	0.12297	55.7449	-0.360047	0.366699	-0.981858	0.32617	0.999803	0.486556	74.0517	-0.243343	0.421095	-0.577882	0.563344	0.999988	0.249227	57.5108	-0.392453	0.437559	-0.896916	0.369764	0.999917	none	0.432075
BRWD1	549.832	-0.0834364	0.257355	-0.324207	0.745781	0.999805	0.127389	558.442	-0.154983	0.188713	-0.82126	0.411498	0.999803	0.385632	514.866	-0.243054	0.204273	-1.18985	0.234104	0.999988	0.630591	588.199	-0.11865	0.183417	-0.646886	0.517706	0.999917	none	0.285917
PCK2	109.859	0.244	0.532316	0.458373	0.646684	0.999805	0.189308	110.015	0.0023214	0.448873	0.00517163	0.995874	0.999803	0.00179576	91.4739	-0.242915	0.496458	-0.489297	0.624631	0.999988	0.204376	104.657	-0.272382	0.468131	-0.58185	0.560667	0.999917	none	0.251295
PLEKHA5	205.909	-0.208602	0.264617	-0.788318	0.430511	0.999805	0.366016	384.917	-0.174633	0.192905	-0.905284	0.365315	0.999803	0.437332	200.913	-0.242873	0.243276	-0.998343	0.318113	0.999988	0.497419	445.708	0.135705	0.187878	0.722301	0.47011	0.999917	none	0.327801
FAM216A	194.425	-0.0388725	0.249912	-0.155545	0.876392	0.999805	0.0573016	205.419	-0.0373403	0.22159	-0.168511	0.866181	0.999803	0.0623913	179.268	-0.242474	0.251887	-0.962632	0.335732	0.999988	0.474007	218.399	0.019268	0.212538	0.0906566	0.927765	0.999917	none	0.0325618
RCCD1	60.9679	-0.14646	0.456556	-0.320793	0.748367	0.999805	0.125885	130.455	-0.00500302	0.293391	-0.0170524	0.986395	0.999803	0.00594922	58.1743	-0.242274	0.447871	-0.540947	0.588544	0.999988	0.230221	122.629	-0.305456	0.338627	-0.902042	0.367034	0.999917	none	0.435293
ZNF37A	486.082	-0.226029	0.306881	-0.736534	0.461406	0.999805	0.335917	567.244	-0.0228167	0.192727	-0.118388	0.90576	0.999803	0.0429869	477.124	-0.242231	0.238072	-1.01747	0.308931	0.999988	0.510138	615.509	0.0916704	0.234432	0.391033	0.695773	0.999917	none	0.157532
HSPA4	66.306	-0.219477	1.12889	-0.194418	0.845849	0.999805	0.0727074	99.0051	0.106013	1.69725	0.0624616	0.950195	0.999803	0.0221872	64.9063	-0.242138	2.67798	-0.0904181	0.927955	0.999988	0.0324731	106.783	0.20087	1.73452	0.115808	0.907805	0.999917	none	0.0420075
SMAGP	285.303	-0.115858	0.31702	-0.365458	0.714769	0.999805	0.145834	180.887	0.0754893	0.2231	0.338365	0.735088	0.999803	0.133661	270.252	-0.241929	0.267654	-0.903884	0.366057	0.999988	0.436451	216.082	0.437647	0.217918	2.00831	0.0446101	0.999917	none	1.35057
ZBTB25	110.452	0.338278	0.379882	0.890482	0.373207	0.999805	0.42805	100.738	0.324564	0.363819	0.892101	0.372339	0.999803	0.429062	88.9365	-0.241879	0.424688	-0.569544	0.568987	0.999988	0.244898	100.011	0.197083	0.347186	0.567658	0.570267	0.999917	none	0.243922
SLF1	149.212	-0.301279	0.305194	-0.987172	0.323558	0.999805	0.490047	140.893	-0.0747747	0.349013	-0.214246	0.830355	0.999803	0.0807361	150.04	-0.241397	0.264829	-0.91152	0.362021	0.999988	0.441266	155.675	0.0979653	0.258504	0.37897	0.70471	0.999917	none	0.15199
CCAR1	1730.2	-0.102566	0.167542	-0.612181	0.540418	0.999805	0.26727	1203.4	-0.0490073	0.179661	-0.272777	0.785025	0.999803	0.105117	1631.3	-0.241123	0.227193	-1.06132	0.288547	0.999988	0.539784	1402.01	0.262728	0.166917	1.574	0.115487	0.999917	none	0.937467
NPIPB4	303.205	-0.291734	0.242892	-1.20108	0.229718	0.999805	0.638804	274.324	0.00333224	0.424998	0.00784061	0.993744	0.999803	0.00272541	303.789	-0.240326	0.23379	-1.02795	0.303972	0.999988	0.517167	257.524	-0.31315	0.360946	-0.867579	0.385625	0.999917	none	0.413835
GNL1	320.592	-0.0282814	0.200653	-0.140947	0.887912	0.999805	0.0516303	232.251	0.267487	0.237276	1.12733	0.259604	0.999803	0.585689	295.235	-0.240021	0.216813	-1.10704	0.268276	0.999988	0.571419	222.183	0.0351863	0.245962	0.143056	0.886246	0.999917	none	0.0524457
COQ6	281.952	-0.133539	0.282602	-0.472532	0.636547	0.999805	0.19617	284.939	-0.100415	0.201291	-0.498857	0.61788	0.999803	0.209096	268.961	-0.239957	0.260195	-0.922222	0.356413	0.999988	0.448046	323.306	0.145322	0.184961	0.785688	0.43205	0.999917	none	0.364466
CFAP298	912.518	-0.0704287	0.194268	-0.362533	0.716954	0.999805	0.144509	1099.9	0.0828712	0.127026	0.652394	0.514147	0.999803	0.288913	851.817	-0.23976	0.188199	-1.27397	0.202674	0.999988	0.693201	1153.12	0.102554	0.147642	0.694614	0.487297	0.999917	none	0.312206
NOM1	73.2327	-0.325528	0.392491	-0.829389	0.406884	0.999805	0.390529	73.6703	-0.0874822	0.342048	-0.25576	0.798136	0.999803	0.0979231	74.4383	-0.239684	0.379133	-0.63219	0.527263	0.999988	0.277973	70.1947	-0.362615	0.370975	-0.977466	0.328339	0.999917	none	0.483678
GFM2	245.637	0.0289293	0.248141	0.116584	0.90719	0.999805	0.0423019	270.876	-0.293221	0.198963	-1.47374	0.14055	0.999803	0.852168	221.761	-0.239599	0.281193	-0.85208	0.39417	0.999988	0.404317	332.369	0.188427	0.206295	0.913383	0.361041	0.999917	none	0.442443
LINC02210	187.463	0.0102426	0.27154	0.0377205	0.969911	0.999805	0.0132683	277.834	-0.0993332	0.22476	-0.441953	0.658524	0.999803	0.181429	170.153	-0.23946	0.271557	-0.881804	0.377883	0.999988	0.422643	273.168	-0.276048	0.227994	-1.21077	0.225983	0.999917	none	0.645923
RYK	1104.25	-0.233217	0.159856	-1.45892	0.144588	0.999805	0.839869	885.138	0.132337	0.174024	0.760449	0.446986	0.999803	0.349706	1086.97	-0.239438	0.170288	-1.40608	0.159702	0.999988	0.796691	963.688	0.252988	0.182325	1.38757	0.165267	0.999917	none	0.781813
DZIP3	171.459	-0.50075	0.345661	-1.44867	0.147429	0.999805	0.831417	88.1573	0.0242675	0.582551	0.0416573	0.966772	0.999803	0.014676	182.739	-0.239179	0.342903	-0.697512	0.485483	0.999988	0.313826	111.447	0.536281	0.640371	0.837453	0.402338	0.999917	none	0.395409
FAM98C	81.579	-0.31701	0.3283	-0.965609	0.33424	0.999805	0.475942	128.924	-0.220462	0.323006	-0.682532	0.494903	0.999803	0.30548	82.5052	-0.239167	0.364638	-0.655902	0.511887	0.999988	0.290826	119.732	-0.60835	0.310093	-1.96183	0.0497821	0.999917	none	1.30293
TMEM254	119.093	-0.102262	0.300649	-0.340136	0.733754	0.999805	0.13445	125.524	-0.567364	0.357681	-1.58623	0.112687	0.999803	0.948126	112.092	-0.238897	0.605839	-0.394325	0.693341	0.999988	0.159053	160.529	0.0812428	0.332133	0.244609	0.806759	0.999917	none	0.0932562
WASHC3	113.188	-0.476058	0.310916	-1.53115	0.125733	0.999805	0.900549	81.655	0.0949504	0.428928	0.221367	0.824807	0.999803	0.0836477	119.878	-0.23887	0.368742	-0.647798	0.517116	0.999988	0.286412	75.5249	-0.25806	0.412787	-0.625165	0.531863	0.999917	none	0.274201
NAA40	321.647	-0.196532	0.211926	-0.927359	0.35374	0.999805	0.451316	368.156	-0.208452	0.324913	-0.641563	0.521157	0.999803	0.283031	312.975	-0.238821	0.235227	-1.01528	0.309973	0.999988	0.508677	355.881	-0.450457	0.295882	-1.52242	0.127903	0.999917	none	0.893118
NUP54	224.561	-0.0949526	0.263367	-0.360533	0.718449	0.999805	0.143604	202.611	0.262851	0.299047	0.878961	0.379422	0.999803	0.420877	211.567	-0.238354	0.263848	-0.903375	0.366327	0.999988	0.436131	211.136	0.263696	0.278115	0.948156	0.34305	0.999917	none	0.464643
TOM1L1	464.295	-0.0374259	0.330952	-0.113086	0.909963	0.999805	0.0409764	387.01	-0.0880297	0.273442	-0.321932	0.747504	0.999803	0.126386	428.659	-0.23789	0.308194	-0.771881	0.440185	0.999988	0.356365	430.794	0.101105	0.215177	0.469868	0.63845	0.999917	none	0.194873
XRCC4	167.732	-0.0453783	0.277134	-0.163741	0.869935	0.999805	0.0605132	127.919	0.279419	0.261337	1.06919	0.284983	0.999803	0.545181	154.886	-0.237872	0.285472	-0.833259	0.404699	0.999988	0.392868	131.815	0.254503	0.324533	0.784213	0.432915	0.999917	none	0.363597
ZSWIM7	131.081	0.262635	0.29295	0.89652	0.369975	0.999805	0.431827	107.783	-0.0628494	0.315913	-0.198945	0.842306	0.999803	0.0745303	108.317	-0.23784	0.298471	-0.796861	0.425532	0.999988	0.371068	106.419	-0.220182	0.320139	-0.687769	0.491598	0.999917	none	0.30839
IP6K1	272.292	-0.788031	0.36438	-2.16266	0.030567	0.999805	1.51475	204.442	0.745085	0.384826	1.93616	0.0528478	0.999803	1.27697	314.327	-0.237577	0.346738	-0.685177	0.493232	0.999988	0.306948	165.686	0.114858	0.499713	0.229847	0.81821	0.999917	none	0.0871351
C18orf21	80.7066	-0.017965	0.374302	-0.0479961	0.961719	0.999805	0.0169516	77.0199	-0.412121	0.419193	-0.983127	0.325545	0.999803	0.487389	74.1706	-0.23732	0.374407	-0.633857	0.526174	0.999988	0.27887	76.9638	-0.551178	0.418716	-1.31635	0.188056	0.999917	none	0.725713
STX18	60.8763	-0.682761	0.54457	-1.25376	0.209929	0.999805	0.677928	54.8872	0.457548	0.673495	0.679365	0.496907	0.999803	0.303725	68.5367	-0.237134	0.413507	-0.57347	0.566326	0.999988	0.246933	53.8222	0.304978	0.603616	0.505252	0.613382	0.999917	none	0.212269
PPAN	653.262	0.16204	0.411586	0.393697	0.693805	0.999805	0.158763	621.541	-0.0781708	0.360094	-0.217084	0.828143	0.999803	0.0818948	562.082	-0.237129	0.392857	-0.603602	0.546108	0.999988	0.262721	626.545	-0.177366	0.277671	-0.638763	0.522977	0.999917	none	0.281517
SUMO2	500.683	-0.0845608	0.238578	-0.354437	0.723012	0.999805	0.140855	509.269	0.26424	0.146637	1.802	0.0715451	0.999803	1.14542	469.91	-0.236736	0.226249	-1.04635	0.295397	0.999988	0.529593	550.586	0.362602	0.149643	2.42312	0.0153878	0.824138	none	1.81282
ZNF45	99.4319	-0.898589	0.618435	-1.453	0.146223	0.999805	0.834985	174.085	-0.241956	0.319959	-0.756207	0.449525	0.999803	0.347246	118.183	-0.236619	0.299355	-0.790428	0.429278	0.999988	0.367261	179.686	-0.274756	0.300991	-0.912837	0.361329	0.999917	none	0.442098
RNF167	403.136	-0.0427504	0.280317	-0.152507	0.878787	0.999805	0.0561165	452.48	0.067555	0.206728	0.326782	0.743832	0.999803	0.128525	372.931	-0.236365	0.343657	-0.687795	0.491582	0.999988	0.308404	372.937	-0.683244	0.233304	-2.92856	0.00340536	0.352328	none	2.46784
TMEM9B	262.73	-0.162507	0.305745	-0.53151	0.595065	0.999805	0.225435	214.891	0.394768	0.287564	1.3728	0.169814	0.999803	0.770027	253.154	-0.236325	0.383246	-0.61664	0.537472	0.999988	0.269644	206.367	0.180877	0.334357	0.540969	0.588529	0.999917	none	0.230232
EIF2B5	226.286	0.144255	0.240101	0.600809	0.547967	0.999805	0.261246	225.675	-0.822621	0.307392	-2.67613	0.00744782	0.999803	2.12797	195.519	-0.236212	0.249507	-0.946714	0.343785	0.999988	0.463713	285.295	-0.153932	0.317775	-0.484407	0.628097	0.999917	none	0.201973
B4GALT3	240.626	0.160813	0.314825	0.5108	0.609491	0.999805	0.215033	215.226	0.406827	0.32205	1.26324	0.206504	0.999803	0.685073	207.158	-0.236086	0.425938	-0.554274	0.579391	0.999988	0.237028	191.88	-0.00843086	0.316529	-0.0266353	0.978751	0.999917	none	0.00932796
TBC1D31	183.725	-0.3662	0.301448	-1.2148	0.224442	0.999805	0.648896	193.017	-0.251778	0.23191	-1.08567	0.277625	0.999803	0.556541	188.795	-0.235972	0.309996	-0.761208	0.446533	0.999988	0.350147	228.99	0.131868	0.225538	0.584681	0.558762	0.999917	none	0.252773
NNT-AS1	234.371	-0.159714	0.207186	-0.770874	0.440781	0.999805	0.355777	270.841	0.137344	0.235006	0.584428	0.558932	0.999803	0.252641	225.83	-0.235665	0.223367	-1.05506	0.291399	0.999988	0.535512	263.484	-0.0549811	0.217136	-0.25321	0.800106	0.999917	none	0.0968526
ZNF710-AS1	66.3431	0.00543806	0.525859	0.0103413	0.991749	0.999805	0.00359823	58.8078	-0.420206	0.413685	-1.01576	0.309743	0.999803	0.508999	60.3713	-0.235599	0.504217	-0.467259	0.640315	0.999988	0.193606	65.0044	-0.221933	0.428164	-0.518338	0.604223	0.999917	none	0.218803
TICRR	226.696	-0.347181	0.443432	-0.782941	0.433662	0.999805	0.362849	187.339	0.00643536	0.437006	0.014726	0.988251	0.999803	0.00513285	231.317	-0.235577	0.404461	-0.582447	0.560265	0.999988	0.251606	175.998	-0.307799	0.259817	-1.18468	0.236146	0.999917	none	0.62682
RPL19	224.423	-0.0130596	0.267285	-0.0488602	0.961031	0.999805	0.0172627	257.017	0.0970841	0.297322	0.326528	0.744025	0.999803	0.128413	205.271	-0.235438	0.269509	-0.873581	0.382347	0.999988	0.417543	269.796	0.116504	0.342619	0.340039	0.733827	0.999917	none	0.134406
RBM34	300.013	-0.255059	0.335832	-0.759484	0.447563	0.999805	0.349146	251.526	-0.0971178	0.256361	-0.378832	0.704812	0.999803	0.151926	297.785	-0.235216	0.33227	-0.707906	0.479004	0.999988	0.319661	287.033	0.165594	0.328456	0.504159	0.61415	0.999917	none	0.211726
TAF8	103.579	0.343699	0.369976	0.928975	0.352902	0.999805	0.452346	117.656	-0.0211464	0.304452	-0.0694573	0.944626	0.999803	0.0247403	83.3298	-0.234827	0.413892	-0.567363	0.570468	0.999988	0.243769	119.958	-0.0888845	0.331795	-0.26789	0.788784	0.999917	none	0.103042
CRLF1	87.1541	0.104701	0.343493	0.304813	0.760509	0.999805	0.118896	100.959	-0.152679	0.407793	-0.374403	0.708105	0.999803	0.149902	76.5704	-0.234584	0.337725	-0.6946	0.487306	0.999988	0.312198	94.1735	-0.500588	0.358811	-1.39513	0.162977	0.999917	none	0.787875
NAXE	214.169	0.0923362	0.269736	0.342321	0.73211	0.999805	0.135424	159.166	0.145125	0.348286	0.416683	0.67691	0.999803	0.169469	189.218	-0.234507	0.251212	-0.933503	0.350561	0.999988	0.455237	164.082	0.114227	0.2788	0.409708	0.68202	0.999917	none	0.166203
B4GALT2	1273.47	-0.101961	0.202813	-0.502735	0.615151	0.999805	0.211018	953.439	-0.00431475	0.252608	-0.0170808	0.986372	0.999803	0.00595919	1203.34	-0.234472	0.163277	-1.43604	0.150992	0.999988	0.821047	977.432	-0.0506215	0.246668	-0.205221	0.8374	0.999917	none	0.0770672
PFDN4	379.104	-0.0951558	0.20176	-0.471629	0.637192	0.999805	0.19573	365.468	-0.154555	0.202925	-0.761638	0.446276	0.999803	0.350396	357.109	-0.234471	0.2643	-0.887139	0.375004	0.999988	0.425964	467.172	0.410923	0.202389	2.03036	0.0423199	0.999917	none	1.37346
ENPP2	1178.98	-0.343142	0.158826	-2.16049	0.0307348	0.999805	1.51237	351.546	-0.108338	0.279148	-0.388102	0.69794	0.999803	0.156182	1202.84	-0.234423	0.163954	-1.42981	0.152771	0.999988	0.81596	377.423	-0.0212743	0.184425	-0.115355	0.908164	0.999917	none	0.0418358
DDB2	140.813	-0.270553	0.30765	-0.87942	0.379174	0.999805	0.421162	114.698	-0.0668657	0.276354	-0.241957	0.808813	0.999803	0.0921517	140.673	-0.234346	0.296521	-0.790318	0.429342	0.999988	0.367196	116.44	-0.143727	0.264994	-0.542376	0.587559	0.999917	none	0.230948
ZNF252P	205.585	-0.0981692	0.280839	-0.349556	0.726672	0.999805	0.138662	116.501	-0.0235532	0.293228	-0.0803237	0.93598	0.999803	0.0287335	194.338	-0.234165	0.235707	-0.993458	0.320487	0.999988	0.49419	122.835	0.0119393	0.292492	0.0408192	0.96744	0.999917	none	0.0143759
TRAPPC4	377.292	-0.172195	0.260157	-0.661886	0.508044	0.999805	0.294099	186.841	0.213902	0.281564	0.759694	0.447438	0.999803	0.349267	364.551	-0.23394	0.245023	-0.954768	0.339695	0.999988	0.468911	196.224	0.236989	0.28028	0.845545	0.397807	0.999917	none	0.400328
HCFC2	72.5318	-0.595067	0.40172	-1.4813	0.138527	0.999805	0.858466	56.2866	0.292009	0.410682	0.711035	0.477062	0.999803	0.321425	79.6722	-0.233771	0.383779	-0.609129	0.542439	0.999988	0.265649	61.507	0.418297	0.404955	1.03295	0.301628	0.999917	none	0.520528
DMAP1	503.691	-0.0845529	0.174195	-0.485392	0.627398	0.999805	0.202457	517.499	-0.083146	0.168838	-0.492461	0.622393	0.999803	0.205935	473.005	-0.233506	0.162764	-1.43463	0.151394	0.999988	0.819892	514.847	-0.222105	0.17923	-1.23922	0.215264	0.999917	none	0.667028
UBXN4	157.221	-0.0905661	0.369749	-0.244939	0.806503	0.999805	0.0933938	263.235	0.25908	0.419979	0.616888	0.537309	0.999803	0.269776	147.77	-0.233487	0.34782	-0.671289	0.502036	0.999988	0.299265	227.548	-0.279312	0.395322	-0.706543	0.479851	0.999917	none	0.318894
NAA15	677.643	-0.460087	0.430592	-1.0685	0.285296	0.999805	0.544704	513.818	-0.327786	0.33194	-0.987488	0.323403	0.999803	0.490255	716.984	-0.233279	0.375054	-0.621988	0.53395	0.999988	0.2725	643.304	0.211127	0.22915	0.921349	0.356868	0.999917	none	0.447492
TOMM6	749.121	-0.0497779	0.236602	-0.210387	0.833366	0.999805	0.0791645	610.473	0.02131	0.222679	0.0956985	0.92376	0.999803	0.0344408	695.912	-0.233263	0.206907	-1.12738	0.259581	0.999988	0.585727	655.306	0.106112	0.265521	0.399636	0.689425	0.999917	none	0.161513
WDHD1	706.948	-0.263309	0.191574	-1.37445	0.169301	0.999805	0.771339	496.898	0.187951	0.170388	1.10307	0.269996	0.999803	0.568643	704.248	-0.233225	0.174698	-1.33501	0.181872	0.999988	0.740234	525.495	0.229407	0.168554	1.36103	0.173504	0.999917	none	0.76069
PRELID1	85.3924	0.194719	0.364081	0.534823	0.592772	0.999805	0.227112	83.0712	0.105082	0.417228	0.251857	0.801152	0.999803	0.0962851	72.7648	-0.23275	0.474502	-0.490515	0.62377	0.999988	0.204976	78.3542	-0.182242	0.497127	-0.366589	0.713925	0.999917	none	0.146347
CXorf38	65.9018	-0.29791	0.429465	-0.693676	0.487885	0.999805	0.311682	84.2481	-0.171982	0.346513	-0.496322	0.619667	0.999803	0.207841	66.675	-0.232401	0.436363	-0.532585	0.594321	0.999988	0.225979	97.7267	0.144237	0.336991	0.428014	0.668641	0.999917	none	0.174807
TRAPPC10	634.921	-0.186709	0.212524	-0.878531	0.379656	0.999805	0.42061	502.824	0.101278	0.221008	0.458256	0.646768	0.999803	0.189251	617.094	-0.232333	0.238293	-0.97499	0.329565	0.999988	0.482059	547.667	0.222173	0.181907	1.22136	0.221951	0.999917	none	0.653743
FAM133B	184.216	0.219516	0.428676	0.512079	0.608595	0.999805	0.215671	214.229	-0.358149	0.393742	-0.909603	0.363032	0.999803	0.440055	155.274	-0.232217	0.407807	-0.569427	0.569066	0.999988	0.244837	241.511	-0.106119	0.310509	-0.341758	0.732533	0.999917	none	0.135173
CUTALP	197.402	-0.0582956	0.214885	-0.271287	0.78617	0.999805	0.104483	213.898	0.0504273	0.265795	0.189723	0.849527	0.999803	0.070823	183.871	-0.232007	0.243774	-0.951729	0.341234	0.999988	0.466947	224.882	0.0806189	0.234382	0.343963	0.730874	0.999917	none	0.136157
SHFL	212.01	-0.382806	0.265338	-1.44271	0.149103	0.999805	0.826515	254.719	-0.220991	0.295115	-0.74883	0.453959	0.999803	0.342983	219.169	-0.231916	0.26625	-0.871049	0.383728	0.999988	0.415977	256.521	-0.325346	0.228193	-1.42575	0.153941	0.999917	none	0.812647
NEPRO	483.364	-0.236776	0.237353	-0.997571	0.318488	0.999805	0.496908	493.803	-0.0759886	0.18273	-0.415851	0.677519	0.999803	0.169078	477.071	-0.231905	0.177603	-1.30575	0.191636	0.999988	0.717522	524.522	-0.0161412	0.166231	-0.0971011	0.922646	0.999917	none	0.0349648
E2F6	284.657	-0.119037	0.230814	-0.515728	0.606045	0.999805	0.217495	273.332	0.220615	0.280058	0.78775	0.430843	0.999803	0.365681	270.749	-0.231866	0.237155	-0.977697	0.328224	0.999988	0.483829	282.624	0.204309	0.231036	0.884315	0.376526	0.999917	none	0.424205
CINP	249.753	-0.148037	0.273871	-0.540536	0.588828	0.999805	0.230012	165.35	0.102384	0.234408	0.436776	0.662274	0.999803	0.178963	240.408	-0.230894	0.228696	-1.00961	0.312682	0.999988	0.504897	184.328	0.286382	0.214533	1.33491	0.181907	0.999917	none	0.740151
NMD3	164.076	-0.476639	0.247995	-1.92197	0.0546093	0.999805	1.26273	123.596	0.000318882	0.352977	0.000903407	0.999279	0.999803	0.000313159	174.509	-0.230658	0.24317	-0.948545	0.342852	0.999988	0.464893	141.007	0.249495	0.284744	0.876207	0.380918	0.999917	none	0.419169
MPST	597.362	-0.00149683	0.204345	-0.00732504	0.994156	0.999805	0.00254568	586.105	0.170748	0.229553	0.743827	0.456981	0.999803	0.340102	545.794	-0.230543	0.223575	-1.03117	0.302462	0.999988	0.519329	563.034	-0.0549891	0.233952	-0.235044	0.814174	0.999917	none	0.0892826
HPS3	690	-0.460731	0.235763	-1.95421	0.0506764	0.999805	1.29519	554.201	0.182091	0.224536	0.810965	0.417386	0.999803	0.379462	730.531	-0.230409	0.235229	-0.979512	0.327327	0.999988	0.485018	592.459	0.252647	0.230008	1.09843	0.272019	0.999917	none	0.565401
E2F5	173.712	-0.259317	0.36202	-0.716307	0.473802	0.999805	0.324403	113.932	-0.183564	0.347541	-0.528178	0.597376	0.999803	0.223752	172.783	-0.230298	0.339546	-0.678254	0.497611	0.999988	0.30311	139.501	0.280882	0.26795	1.04826	0.294517	0.999917	none	0.53089
PCYT1A	133.905	-0.198091	0.246717	-0.802906	0.422029	0.999805	0.374658	91.3031	-0.180405	0.390068	-0.462497	0.643725	0.999803	0.1913	130.551	-0.230278	0.268883	-0.856425	0.391763	0.999988	0.406977	98.6362	-0.062917	0.328537	-0.191506	0.848129	0.999917	none	0.0715382
UVRAG	278.629	-0.241643	0.360494	-0.670311	0.502659	0.999805	0.298726	157.996	-0.00873646	0.331064	-0.026389	0.978947	0.999803	0.0092408	276.108	-0.229943	0.298817	-0.769512	0.44159	0.999988	0.354981	201.55	0.523498	0.283506	1.84652	0.0648172	0.999917	none	1.18831
RND3	915.566	-0.305154	0.277748	-1.09868	0.27191	0.999805	0.565576	409.974	-0.051155	0.218192	-0.23445	0.814636	0.999803	0.0890364	924.563	-0.229831	0.24427	-0.940889	0.346762	0.999988	0.459969	473.18	0.236731	0.256971	0.921237	0.356927	0.999917	none	0.447421
MBD5	157.839	-0.500662	0.301059	-1.663	0.0963116	0.999805	1.01632	151.651	-0.0674348	0.374534	-0.18005	0.857113	0.999803	0.0669618	169.085	-0.229735	0.291978	-0.786823	0.431385	0.999988	0.365135	156.522	-0.0946786	0.337423	-0.280593	0.779023	0.999917	none	0.10845
NCOA7	891.28	-0.0890843	0.235508	-0.378265	0.705234	0.999805	0.151667	1556.34	0.0329997	0.241672	0.136547	0.891389	0.999803	0.0499329	839.656	-0.229419	0.22502	-1.01955	0.307942	0.999988	0.511531	1637.3	0.0626044	0.214648	0.291661	0.770546	0.999917	none	0.113201
CCT2	305.201	-0.2265	0.24157	-0.937614	0.348443	0.999805	0.457869	325.616	0.172232	0.324313	0.531065	0.595373	0.999803	0.225211	301.186	-0.229052	0.242083	-0.946173	0.34406	0.999988	0.463365	298.797	-0.192569	0.242169	-0.795184	0.426506	0.999917	none	0.370074
SECTM1	141.039	-0.422971	0.479943	-0.881294	0.378159	0.999805	0.422326	79.8971	0.173382	0.512187	0.338514	0.734976	0.999803	0.133727	147.994	-0.228664	0.419731	-0.544787	0.5859	0.999988	0.232176	62.6484	-0.736453	0.51624	-1.42657	0.153703	0.999917	none	0.813318
TMEM120B	418.666	0.169256	0.182817	0.925821	0.354539	0.999805	0.450336	418.075	0.135291	0.226838	0.596423	0.550893	0.999803	0.258933	360.217	-0.228352	0.204627	-1.11594	0.264447	0.999988	0.577662	406.573	-0.0625476	0.236062	-0.264963	0.791038	0.999917	none	0.101803
DNAJC25	208.073	0.0250506	0.253846	0.0986844	0.921389	0.999805	0.0355571	307.394	0.0126351	0.29001	0.0435677	0.965249	0.999803	0.0153606	188.884	-0.228129	0.213858	-1.06673	0.286094	0.999988	0.543491	345.201	0.223985	0.269355	0.831563	0.405656	0.999917	none	0.391843
SEPTIN9	2456.46	0.0365555	0.156995	0.232845	0.815882	0.999805	0.0883728	2424.83	-0.203616	0.234287	-0.86909	0.384798	0.999803	0.414767	2216.93	-0.228121	0.126042	-1.80989	0.0703132	0.999988	1.15296	2713.73	0.0115423	0.319323	0.0361461	0.971166	0.999917	none	0.0127066
RADX	80.0981	-0.07309	0.403032	-0.18135	0.856093	0.999805	0.0674792	90.6677	1.16647	0.485988	2.40021	0.0163858	0.999803	1.78553	75.0101	-0.227831	0.420985	-0.541186	0.58838	0.999988	0.230342	81.9062	0.864451	0.501267	1.72453	0.0846116	0.999917	none	1.07257
MAPKAPK2	150.831	-0.0713167	0.256725	-0.277794	0.781171	0.999805	0.107254	121.537	0.199171	0.333791	0.596693	0.550712	0.999803	0.259075	141.337	-0.227671	0.280075	-0.812892	0.41628	0.999988	0.380614	124.515	0.151635	0.374432	0.404974	0.685497	0.999917	none	0.163994
SESN1	302.176	0.00396223	0.23904	0.0165756	0.986775	0.999805	0.00578178	313.937	0.166235	0.235851	0.704829	0.480917	0.999803	0.31793	275.732	-0.227564	0.26258	-0.866647	0.386135	0.999988	0.41326	326.053	0.159026	0.215977	0.736312	0.461541	0.999917	none	0.33579
UBE2I	2145.83	-0.124345	0.196143	-0.633953	0.526112	0.999805	0.278922	1860.21	0.141606	0.15009	0.943469	0.345441	0.999803	0.461626	2047.41	-0.227386	0.191392	-1.18807	0.234807	0.999988	0.62929	1963.14	0.177711	0.170462	1.04252	0.297168	0.999917	none	0.526997
FBXO3	537.584	-0.235002	0.207035	-1.13508	0.256342	0.999805	0.591181	503.99	-0.0179623	0.173084	-0.103778	0.917345	0.999803	0.0374671	531.525	-0.227251	0.184752	-1.23003	0.218684	0.999988	0.660183	557.231	0.151382	0.171161	0.884444	0.376456	0.999917	none	0.424285
PEX2	543.257	-0.0980175	0.169886	-0.576962	0.563965	0.999805	0.248747	391.833	0.01761	0.185025	0.0951764	0.924175	0.999803	0.0342459	513.576	-0.227235	0.168621	-1.34761	0.177785	0.999988	0.750106	419.806	0.100274	0.168393	0.595477	0.551524	0.999917	none	0.258435
CCDC14	1272.79	-0.199273	0.182276	-1.09325	0.274285	0.999805	0.561797	1238.55	-0.178723	0.196064	-0.911554	0.362003	0.999803	0.441287	1244	-0.227108	0.142511	-1.59362	0.111022	0.999988	0.954591	1352.43	-0.0359954	0.206945	-0.173937	0.861915	0.999917	none	0.0645354
CTDSPL	580.68	-0.124552	0.264511	-0.470876	0.63773	0.999805	0.195363	326.091	-0.155148	0.30533	-0.508132	0.61136	0.999803	0.213703	554.031	-0.226949	0.253339	-0.89583	0.370343	0.999988	0.431395	371.689	0.106088	0.293423	0.361554	0.717685	0.999917	none	0.144066
THRA	304.058	-0.262325	0.295664	-0.887242	0.374948	0.999805	0.426028	375.967	0.0880543	0.282382	0.311827	0.755172	0.999803	0.121954	303.088	-0.226891	0.279515	-0.811732	0.416945	0.999988	0.379921	368.02	-0.0903903	0.287518	-0.314382	0.753231	0.999917	none	0.123072
SEPHS1	437.695	-0.269962	0.329962	-0.818161	0.413265	0.999805	0.383771	322.626	0.043203	0.386794	0.111695	0.911065	0.999803	0.0404506	437.992	-0.226866	0.324441	-0.699251	0.484395	0.999988	0.3148	286.047	-0.459749	0.263863	-1.74237	0.0814429	0.999917	none	1.08915
PRPF39	803.374	-0.147192	0.168495	-0.873571	0.382352	0.999805	0.417537	600.376	-0.319921	0.209097	-1.53002	0.126013	0.999803	0.899586	772.068	-0.226863	0.1862	-1.21838	0.223078	0.999988	0.651542	677.425	-0.0715921	0.213995	-0.33455	0.737965	0.999917	none	0.131964
GEMIN7	236.835	-0.171505	0.286165	-0.599323	0.548958	0.999805	0.260461	285.894	0.233882	0.250451	0.933845	0.350384	0.999803	0.455456	229.398	-0.226851	0.288979	-0.785007	0.432449	0.999988	0.364065	301.399	0.265041	0.279693	0.947613	0.343327	0.999917	none	0.464293
ACOT7	2324.06	0.045772	0.115447	0.396478	0.691752	0.999805	0.160049	2042.83	-0.12666	0.204785	-0.618502	0.536245	0.999803	0.270637	2092.29	-0.226747	0.128617	-1.76296	0.0779065	0.999988	1.10843	2276.6	0.070917	0.200479	0.353737	0.723536	0.999917	none	0.14054
UBOX5	70.933	0.291575	0.500105	0.583029	0.559874	0.999805	0.25191	85.471	-0.857781	0.604712	-1.41849	0.156046	0.999803	0.806746	58.4887	-0.226669	0.538381	-0.42102	0.673741	0.999988	0.171507	96.7433	-0.538375	0.417431	-1.28973	0.197143	0.999917	none	0.705219
CAPRIN2	874.622	-0.32218	0.204365	-1.57649	0.114912	0.999805	0.939633	853.585	-0.261294	0.256988	-1.01676	0.30927	0.999803	0.509663	888.802	-0.226454	0.221943	-1.02032	0.307574	0.999988	0.51205	864.706	-0.350998	0.228405	-1.53673	0.124359	0.999917	none	0.905324
CSMD1	202.034	-0.352887	0.551067	-0.64037	0.521932	0.999805	0.282386	60.709	-0.980883	0.568685	-1.72483	0.084559	0.999803	1.07284	207.732	-0.226385	0.244514	-0.925859	0.354519	0.999988	0.45036	90.6075	0.216701	0.607274	0.356842	0.72121	0.999917	none	0.141938
PWP1	758.123	-0.24188	0.190558	-1.26933	0.204325	0.999805	0.689678	480.002	-0.327238	0.216852	-1.50904	0.131288	0.999803	0.881777	751.328	-0.226341	0.223503	-1.0127	0.311205	0.999988	0.506954	610.735	0.254909	0.177539	1.43579	0.151062	0.999917	none	0.820844
ZBTB38	1514.62	-0.295786	0.237685	-1.24444	0.213337	0.999805	0.670933	762.234	0.108719	0.296088	0.367184	0.713481	0.999803	0.146617	1527.72	-0.226193	0.226419	-0.998999	0.317795	0.999988	0.497853	783.887	0.0764384	0.258226	0.296013	0.76722	0.999917	none	0.11508
AGER	95.457	-0.370606	0.32187	-1.15141	0.249562	0.999805	0.602822	119.482	0.0509375	0.277259	0.183718	0.854235	0.999803	0.0684229	98.5096	-0.226048	0.289959	-0.779586	0.435635	0.999988	0.360877	106.707	-0.422716	0.296497	-1.4257	0.153955	0.999917	none	0.812608
OGA	401.34	-0.569084	0.238187	-2.38924	0.0168834	0.910926	1.77254	395.441	0.20952	0.218826	0.957471	0.33833	0.999803	0.47066	438.872	-0.226002	0.231492	-0.976282	0.328925	0.999988	0.482903	389.365	0.0546598	0.214035	0.255377	0.798432	0.999917	none	0.0977622
ING3	257.349	-0.0548747	0.208103	-0.26369	0.792019	0.999805	0.101264	175.938	-0.0803499	0.244911	-0.328079	0.742852	0.999803	0.129098	240.029	-0.225959	0.252026	-0.896569	0.369949	0.999988	0.431858	185.331	-0.049166	0.237216	-0.207263	0.835805	0.999917	none	0.0778952
NOL7	288.307	-0.430368	0.240693	-1.78804	0.0737697	0.999805	1.13212	215.232	-0.0724477	0.332146	-0.21812	0.827336	0.999803	0.0823181	302.705	-0.225736	0.291265	-0.77502	0.438328	0.999988	0.358201	239.784	0.119126	0.273003	0.436355	0.662579	0.999917	none	0.178762
RPS27	183.664	-0.226329	0.238815	-0.94772	0.343272	0.999805	0.464361	209.616	0.010804	0.223254	0.0483934	0.961403	0.999803	0.0170946	181.068	-0.225265	0.258696	-0.870773	0.383878	0.999988	0.415807	209.55	-0.107912	0.226048	-0.477386	0.633087	0.999917	none	0.198536
BUB1B	52.2201	-0.35186	0.577039	-0.609768	0.542015	0.999805	0.265988	72.9462	0.0530405	0.597697	0.0887414	0.929287	0.999803	0.03185	53.8793	-0.225026	0.427558	-0.526306	0.598676	0.999988	0.222808	74.5414	0.000480961	0.543385	0.000885119	0.999294	0.999917	none	0.000306817
ARL2	81.9589	0.00958237	0.406108	0.0235956	0.981175	0.999805	0.00825345	76.1154	-0.0675011	0.378586	-0.178298	0.858489	0.999803	0.0662652	74.8122	-0.224867	0.408044	-0.551085	0.581576	0.999988	0.235394	91.8887	0.340147	0.363967	0.934555	0.350018	0.999917	none	0.45591
NACC1	107.202	-0.220025	0.29379	-0.748917	0.453907	0.999805	0.343033	119.582	-0.0651029	0.313775	-0.207483	0.835633	0.999803	0.0779846	105.587	-0.224669	0.31943	-0.703343	0.481842	0.999988	0.317095	126.421	-0.0189543	0.301427	-0.062882	0.94986	0.999917	none	0.0223402
EDRF1	651.332	-0.197447	0.21355	-0.924594	0.355177	0.999805	0.449555	615.622	-0.189681	0.165939	-1.14308	0.253007	0.999803	0.596867	636.178	-0.224639	0.207061	-1.08489	0.277969	0.999988	0.556003	774.366	0.339257	0.161818	2.09653	0.0360353	0.999917	none	1.44327
ATG10	167.344	-0.0832491	0.267982	-0.310652	0.756066	0.999805	0.121441	124.107	0.0603452	0.319825	0.188682	0.850342	0.999803	0.0704062	157.27	-0.224572	0.241046	-0.931657	0.351514	0.999988	0.454057	122.67	-0.0945578	0.302839	-0.312237	0.75486	0.999917	none	0.122134
BPHL	91.922	0.0445168	0.348431	0.127764	0.898336	0.999805	0.0465611	61.6035	0.168863	0.368317	0.458473	0.646613	0.999803	0.189356	82.7177	-0.224364	0.319195	-0.702906	0.482114	0.999988	0.31685	63.1236	0.12228	0.383786	0.318615	0.750018	0.999917	none	0.124928
TRIB2	106.772	0.117538	0.517321	0.227205	0.820265	0.999805	0.0860461	194.12	-0.905252	0.425551	-2.12725	0.0333995	0.999803	1.47626	93.4773	-0.224243	0.679477	-0.330023	0.741382	0.999988	0.129958	267.616	0.0433405	0.217499	0.199268	0.842053	0.999917	none	0.0746604
CDC73	174.416	0.183638	1.82994	0.100352	0.920065	0.999805	0.0361814	106.037	0.786112	1.91411	0.410693	0.681298	0.999803	0.166663	149.713	-0.223976	2.87783	-0.0778282	0.937965	0.999988	0.0278135	70.8666	-0.414183	2.22552	-0.186106	0.852362	0.999917	none	0.0693762
BCYRN1	448.874	-0.111654	0.314642	-0.354861	0.722694	0.999805	0.141046	149.635	0.276055	0.369833	0.746431	0.455407	0.999803	0.3416	426.968	-0.223909	0.312623	-0.716226	0.473852	0.999988	0.324357	140.853	-0.00429425	0.387989	-0.011068	0.991169	0.999917	none	0.0038522
SH3D19	267.885	-0.232061	0.277649	-0.835807	0.403263	0.999805	0.394411	130.542	-0.209564	0.33453	-0.626444	0.531024	0.999803	0.274886	265.083	-0.223875	0.276835	-0.808696	0.41869	0.999988	0.378107	198.542	0.781171	0.21423	3.64641	0.000265933	0.0939892	none	3.57523
PPP4R3A	1215.25	-0.17583	0.157211	-1.11844	0.263381	0.999805	0.579416	1066.12	0.0157745	0.156608	0.100726	0.919768	0.999803	0.0363217	1180.39	-0.22387	0.181388	-1.2342	0.217127	0.999988	0.663286	1155.33	0.129434	0.151531	0.854176	0.393007	0.999917	none	0.405599
ERVK13-1	84.6799	-0.247157	0.363547	-0.679848	0.496601	0.999805	0.303993	99.0666	-0.107448	0.327774	-0.32781	0.743056	0.999803	0.128979	84.0989	-0.223453	0.401448	-0.556618	0.577789	0.999988	0.238231	96.4584	-0.317093	0.410403	-0.772638	0.439737	0.999917	none	0.356807
NR1H2	886.09	-0.025228	0.16982	-0.148557	0.881903	0.999805	0.054579	1082.7	0.337411	0.183398	1.83978	0.065801	0.999803	1.18177	818.496	-0.223435	0.195822	-1.14101	0.253865	0.999988	0.595397	1019.08	0.0648198	0.215417	0.300903	0.763488	0.999917	none	0.117198
DUSP11	550.954	-0.117283	0.199611	-0.587557	0.55683	0.999805	0.254277	315.504	0.0746149	0.226096	0.330015	0.741389	0.999803	0.129954	524.734	-0.223044	0.206127	-1.08207	0.279221	0.999988	0.554053	365.247	0.358713	0.206029	1.74108	0.0816695	0.999917	none	1.08794
UBE2Z	76.6497	-0.786007	0.426117	-1.84458	0.0650983	0.999805	1.18643	69.3369	0.439457	0.454962	0.96592	0.334084	0.999803	0.476144	88.7741	-0.222941	0.391539	-0.569398	0.569086	0.999988	0.244822	68.3645	0.307529	0.377289	0.815104	0.415013	0.999917	none	0.381938
SARS1	332.731	-0.11723	0.256889	-0.456345	0.648142	0.999805	0.18833	300.038	-0.131643	0.258018	-0.510208	0.609906	0.999803	0.214737	316.934	-0.222903	0.259197	-0.859977	0.389802	0.999988	0.409156	339.969	0.114054	0.237721	0.479782	0.631383	0.999917	none	0.199707
ZGPAT	221.089	0.228506	0.22685	1.0073	0.313791	0.999805	0.503359	226.121	-0.0357714	0.237878	-0.150377	0.880467	0.999803	0.0552868	186.287	-0.222412	0.238501	-0.932538	0.351059	0.999988	0.45462	226.813	-0.149966	0.276311	-0.542743	0.587307	0.999917	none	0.231135
MPP2	147.892	0.112205	0.296661	0.378225	0.705263	0.999805	0.151649	120.045	0.0944781	0.338713	0.278932	0.780297	0.999803	0.10774	130.044	-0.222307	0.345348	-0.643719	0.519758	0.999988	0.284199	134.871	0.29945	0.284782	1.05151	0.293027	0.999917	none	0.533093
ATP6V1H	410.73	0.137272	0.239723	0.572628	0.566896	0.999805	0.246496	378.453	0.235785	0.284342	0.829232	0.406973	0.999803	0.390434	358.353	-0.222059	0.229607	-0.967128	0.33348	0.999988	0.47693	404.333	0.303433	0.30349	0.99981	0.317402	0.999917	none	0.49839
PTPRU	2058.62	-0.251384	0.276848	-0.908022	0.363867	0.999805	0.439058	3298.6	0.24586	0.146945	1.67314	0.0942999	0.999803	1.02549	2050.09	-0.221967	0.257092	-0.863375	0.387931	0.999988	0.411245	3252.27	0.097688	0.191985	0.508833	0.610869	0.999917	none	0.214052
NPEPPS	197.905	-0.529793	0.288913	-1.83375	0.0666917	0.999805	1.17593	212.02	-0.119055	0.230964	-0.515469	0.606225	0.999803	0.217366	214.14	-0.22196	0.242473	-0.915402	0.359981	0.999988	0.443721	197.395	-0.477642	0.360745	-1.32404	0.185489	0.999917	none	0.731681
TECPR2	98.6778	0.0244781	0.418599	0.0584764	0.953369	0.999805	0.0207389	60.0164	0.21688	0.627081	0.345856	0.729451	0.999803	0.137004	89.9148	-0.221763	0.387359	-0.572502	0.566982	0.999988	0.246431	60.3919	0.113547	0.406104	0.279602	0.779783	0.999917	none	0.108026
ABHD14A-ACY1	64.4608	-0.655194	0.35195	-1.86161	0.0626575	0.999805	1.20303	58.0388	-0.234563	0.481238	-0.487415	0.625964	0.999803	0.20345	72.3393	-0.221611	0.328089	-0.675458	0.499385	0.999988	0.301565	59.4077	-0.268679	0.475449	-0.565106	0.572001	0.999917	none	0.242603
SLC4A11	154.2	-0.119341	0.252117	-0.473356	0.635959	0.999805	0.196571	137.779	0.133061	0.311037	0.427796	0.668799	0.999803	0.174704	147.262	-0.221598	0.25996	-0.852431	0.393975	0.999988	0.404532	127.563	-0.213339	0.339758	-0.627915	0.530059	0.999917	none	0.275675
SBDSP1	144.991	-0.395998	0.297606	-1.33061	0.183317	0.999805	0.736797	124.621	-0.00873208	0.260455	-0.0335263	0.973255	0.999803	0.0117734	150.772	-0.221458	0.330667	-0.669732	0.503028	0.999988	0.298407	128.177	-0.0448471	0.28264	-0.158672	0.873927	0.999917	none	0.0585248
POLI	318.868	-0.068459	0.245326	-0.279053	0.780204	0.999805	0.107792	225.586	-0.00964909	0.244923	-0.0393964	0.968574	0.999803	0.013867	298.767	-0.22117	0.206154	-1.07284	0.283345	0.999988	0.547685	233.853	-0.0177079	0.260949	-0.0678596	0.945897	0.999917	none	0.024156
GOLGA8N	55.3331	-0.0752535	0.393915	-0.19104	0.848494	0.999805	0.071351	69.0495	-0.0195126	0.406746	-0.0479725	0.961738	0.999803	0.0169432	51.8039	-0.22099	0.393928	-0.560991	0.574803	0.999988	0.240481	68.6567	-0.156231	0.481148	-0.324704	0.745405	0.999917	none	0.127608
CCNF	156.986	-0.366992	0.805364	-0.455685	0.648616	0.999805	0.188012	217.282	-0.427363	0.560337	-0.762689	0.445649	0.999803	0.351007	162.121	-0.220967	0.527156	-0.419169	0.675093	0.999988	0.170637	199.956	-0.884209	0.512336	-1.72584	0.0843767	0.999917	none	1.07378
ASCC1	199.142	-0.175349	0.365113	-0.48026	0.631043	0.999805	0.199941	129.783	0.3252	0.401231	0.810506	0.417649	0.999803	0.379188	193.559	-0.220961	0.354347	-0.623572	0.532909	0.999988	0.273347	116.771	-0.0804735	0.354319	-0.227122	0.820329	0.999917	none	0.0860119
MKLN1	289.557	-0.0847077	0.246535	-0.343593	0.731153	0.999805	0.135992	168.156	0.324384	0.282363	1.14882	0.250629	0.999803	0.600968	273.189	-0.22081	0.257482	-0.857575	0.391127	0.999988	0.407682	161.974	0.115242	0.343998	0.335008	0.737619	0.999917	none	0.132168
CTDP1	453.681	-0.147466	0.16253	-0.907311	0.364242	0.999805	0.43861	501.172	0.200571	0.149698	1.33984	0.180296	0.999803	0.744014	437.371	-0.220784	0.209599	-1.05336	0.292174	0.999988	0.534358	500.996	0.0908973	0.17399	0.52243	0.601371	0.999917	none	0.220857
ATP13A1	568.661	-0.274853	0.294005	-0.934859	0.349861	0.999805	0.456105	969.383	0.11065	0.231049	0.478904	0.632007	0.999803	0.199278	570.54	-0.220747	0.2891	-0.763567	0.445125	0.999988	0.351518	894.22	-0.247342	0.252333	-0.98022	0.326978	0.999917	none	0.485482
RASAL2	154.458	-0.598759	0.304712	-1.965	0.0494145	0.999805	1.30615	136.796	0.0777214	0.275437	0.282175	0.777809	0.999803	0.109127	170.25	-0.220648	0.342672	-0.643904	0.519638	0.999988	0.284299	151.049	0.244999	0.313248	0.782126	0.434141	0.999917	none	0.362369
LSM14A	932.464	-0.0432829	0.153995	-0.281068	0.778659	0.999805	0.108653	753.829	-0.185642	0.221814	-0.836929	0.402632	0.999803	0.395091	867.639	-0.22056	0.165896	-1.3295	0.183682	0.999988	0.735933	766.21	-0.261295	0.22057	-1.18464	0.236161	0.999917	none	0.626792
KARS1	801.481	-0.112066	0.232559	-0.481881	0.62989	0.999805	0.200735	822.274	-0.052773	0.230435	-0.229015	0.818857	0.999803	0.0867918	763.387	-0.220217	0.248695	-0.885487	0.375894	0.999988	0.424935	898.882	0.086447	0.17944	0.481759	0.629977	0.999917	none	0.200675
HERC4	338.752	0.105822	0.235801	0.448776	0.653593	0.999805	0.184692	305.326	0.210276	0.307439	0.683958	0.494002	0.999803	0.306272	299.274	-0.220136	0.285066	-0.772227	0.43998	0.999988	0.356567	285.737	-0.0894973	0.283608	-0.315567	0.752331	0.999917	none	0.123591
ERGIC2	529.801	-0.506825	0.253117	-2.00234	0.0452487	0.999805	1.34439	445.345	-0.20422	0.23515	-0.868468	0.385138	0.999803	0.414383	570.262	-0.220102	0.245576	-0.896269	0.370109	0.999988	0.43167	558.268	0.321384	0.168213	1.91058	0.0560592	0.999917	none	1.25135
MRPL32	246.738	-0.226554	0.258347	-0.876937	0.380521	0.999805	0.419622	213.153	-0.423978	0.222444	-1.906	0.0566507	0.999803	1.24679	243.543	-0.220102	0.254312	-0.865481	0.386775	0.999988	0.412542	217.168	-0.49921	0.270615	-1.84472	0.0650776	0.999917	none	1.18657
MCM4	526.244	-0.238403	0.256289	-0.930213	0.352261	0.999805	0.453136	453.298	-0.111557	0.318195	-0.350595	0.725892	0.999803	0.139128	522.23	-0.219756	0.2839	-0.774062	0.438894	0.999988	0.35764	482.349	-0.0492004	0.247599	-0.19871	0.84249	0.999917	none	0.0744354
RAD51C	672.278	-0.106964	0.220703	-0.484652	0.627923	0.999805	0.202093	648.534	-0.0414527	0.176361	-0.235044	0.814174	0.999803	0.0892826	639.216	-0.219101	0.225182	-0.972995	0.330556	0.999988	0.480755	750.207	0.251192	0.213213	1.17813	0.238746	0.999917	none	0.622063
WDFY3	152.933	-0.172864	0.325475	-0.531114	0.59534	0.999805	0.225235	166.333	-0.413221	0.263011	-1.57112	0.116155	0.999803	0.934962	148.702	-0.218793	0.315128	-0.6943	0.487494	0.999988	0.31203	179.249	-0.300322	0.277513	-1.08219	0.279168	0.999917	none	0.554134
AP1G2-AS1	86.3995	0.0504804	0.348118	0.14501	0.884703	0.999805	0.0532024	94.032	-0.252806	0.416195	-0.607422	0.543571	0.999803	0.264744	77.9501	-0.218543	0.372017	-0.587455	0.556898	0.999988	0.254224	90.1929	-0.518524	0.377022	-1.37532	0.169034	0.999917	none	0.772027
C16orf91	151.606	0.138678	0.44019	0.315042	0.75273	0.999805	0.123361	240.014	0.0181696	0.214522	0.0846981	0.932501	0.999803	0.0303505	132.5	-0.218405	0.45496	-0.480054	0.631189	0.999988	0.199841	241.12	-0.0827364	0.311088	-0.265958	0.790272	0.999917	none	0.102224
TTK	113.977	-0.345055	0.383882	-0.898857	0.368729	0.999805	0.433293	128.195	0.340764	0.286434	1.18968	0.234173	0.999803	0.630464	116.796	-0.218254	0.347997	-0.627172	0.530546	0.999988	0.275277	134.088	0.348574	0.328932	1.05972	0.289274	0.999917	none	0.538691
ZFP69B	82.9484	-0.505899	0.530656	-0.953346	0.340415	0.999805	0.467992	56.94	-0.247038	0.387549	-0.637436	0.523841	0.999803	0.280801	89.3698	-0.218103	0.400889	-0.544049	0.586408	0.999988	0.2318	80.6013	0.589767	0.383628	1.53734	0.124209	0.999917	none	0.905846
TATDN3	233.8	-0.189796	0.27581	-0.688141	0.491364	0.999805	0.308597	287.562	-0.204105	0.178364	-1.14432	0.252492	0.999803	0.597752	228.078	-0.21789	0.277268	-0.785846	0.431958	0.999988	0.364559	316.999	-0.0324438	0.177474	-0.182808	0.854948	0.999917	none	0.0680602
ZNF639	729.493	-0.262889	0.190298	-1.38146	0.167137	0.999805	0.776927	591.829	-0.0221108	0.212838	-0.103886	0.91726	0.999803	0.0375075	729.987	-0.217364	0.190086	-1.1435	0.252829	0.999988	0.597173	652.166	0.136298	0.200706	0.679092	0.49708	0.999917	none	0.303574
BIVM	53.8957	-0.361413	0.474485	-0.761697	0.446241	0.999805	0.350431	50.8699	-0.526929	0.557358	-0.945405	0.344452	0.999803	0.462871	55.6303	-0.217361	0.452782	-0.480056	0.631187	0.999988	0.199842	51.6803	-0.609553	0.506729	-1.20292	0.229008	0.999917	none	0.64015
ZFAND1	613.55	-0.156332	0.178522	-0.875703	0.381191	0.999805	0.418857	499.835	0.0943181	0.174758	0.539708	0.589398	0.999803	0.229591	593.632	-0.217359	0.176355	-1.23251	0.217759	0.999988	0.662024	494.209	-0.0532733	0.20738	-0.256888	0.797266	0.999917	none	0.098397
WDR41	490.757	-0.076394	0.258174	-0.295901	0.767305	0.999805	0.115032	376.253	0.168897	0.277119	0.609476	0.542209	0.999803	0.265833	462.251	-0.217256	0.244144	-0.889867	0.373538	0.999988	0.427666	411.216	0.297274	0.212	1.40224	0.160845	0.999917	none	0.793593
FAS	389.922	-0.174552	0.211528	-0.825193	0.409262	0.999805	0.387998	366.629	0.32282	0.263206	1.22649	0.220013	0.999803	0.657552	379.834	-0.217143	0.253358	-0.857061	0.391411	0.999988	0.407367	393.506	0.400488	0.244664	1.63689	0.101653	0.999917	none	0.99288
SMAP2	330.375	0.383007	0.290129	1.32013	0.186793	0.999805	0.72864	252.213	0.192025	0.351545	0.546232	0.584906	0.999803	0.232914	262.892	-0.216908	0.490673	-0.442063	0.658444	0.999988	0.181481	186.742	-0.93538	0.461935	-2.02492	0.0428757	0.999917	none	1.36779
GCNT1	965.543	-0.29143	0.217327	-1.34097	0.17993	0.999805	0.744897	1260.66	0.336364	0.248205	1.35519	0.175358	0.999803	0.756074	975.304	-0.216858	0.237705	-0.9123	0.361611	0.999988	0.441758	1211.77	0.123273	0.251173	0.49079	0.623575	0.999917	none	0.205111
YBEY	72.037	0.283488	0.43714	0.648507	0.516657	0.999805	0.286798	80.2135	-0.115975	0.306309	-0.378622	0.704969	0.999803	0.15183	59.6954	-0.216849	0.42167	-0.514263	0.607068	0.999988	0.216763	87.0386	0.0103927	0.298674	0.034796	0.972242	0.999917	none	0.0122254
CREM	462.625	-0.0683329	0.168804	-0.404806	0.68562	0.999805	0.163916	352.843	-0.032357	0.24755	-0.130709	0.896006	0.999803	0.0476892	434.649	-0.216383	0.177645	-1.21806	0.223202	0.999988	0.651303	384.5	0.0953468	0.247925	0.384579	0.700549	0.999917	none	0.154561
SMIM15	215.752	-0.153904	0.370521	-0.415372	0.677869	0.999805	0.168854	136.3	0.334132	0.457519	0.730313	0.465199	0.999803	0.332361	208.727	-0.216339	0.299674	-0.721915	0.470346	0.999988	0.327582	154.794	0.551996	0.433167	1.27433	0.202548	0.999917	none	0.693473
KRT10-AS1	64.4763	-0.405321	0.585577	-0.692174	0.488828	0.999805	0.310844	57.5942	-1.12664	1.04139	-1.08186	0.279314	0.999803	0.553908	67.4421	-0.216274	0.510884	-0.423334	0.672052	0.999988	0.172597	61.3323	-1.03763	0.564281	-1.83885	0.065938	0.999917	none	1.18086
POP4	336.37	-0.229466	0.283843	-0.808426	0.418846	0.999805	0.377946	286.638	0.00139043	0.209174	0.00664722	0.994696	0.999803	0.00230949	333.323	-0.216051	0.278906	-0.774636	0.438555	0.999988	0.357976	325.424	0.240598	0.21373	1.12571	0.260286	0.999917	none	0.584548
MRAS	132.908	0.624201	0.565223	1.10434	0.269444	0.999805	0.569532	125.609	-0.87441	0.634328	-1.37848	0.168054	0.999803	0.774551	95.6755	-0.216003	0.573041	-0.376942	0.706217	0.999988	0.151062	139.727	-0.618757	0.725003	-0.853455	0.393407	0.999917	none	0.405158
LAMTOR1	59.8767	-0.721956	0.3539	-2.04	0.0413505	0.999805	1.38352	68.7454	0.221721	0.424719	0.52204	0.601642	0.999803	0.220662	68.2829	-0.215968	0.342691	-0.630211	0.528557	0.999988	0.276908	63.099	-0.1397	0.416092	-0.335742	0.737065	0.999917	none	0.132494
PRDX3	61.8624	0.000477936	0.458934	0.00104141	0.999169	0.999805	0.000361014	60.9994	-0.256391	0.504061	-0.508651	0.610997	0.999803	0.213961	56.7698	-0.21553	0.454366	-0.474353	0.635248	0.999988	0.197056	64.7095	-0.201114	0.485882	-0.413916	0.678936	0.999917	none	0.168171
ZNF644	193.25	0.462318	0.355044	1.30214	0.192867	0.999805	0.714741	191.953	0.0181148	0.307949	0.058824	0.953092	0.999803	0.020865	149.369	-0.215503	0.399778	-0.539058	0.589847	0.999988	0.229261	168.543	-0.512373	0.26347	-1.94471	0.0518101	0.999917	none	1.28559
N4BP2L2	153.825	-0.201535	0.336453	-0.598998	0.549174	0.999805	0.26029	187.089	-0.0678353	0.377019	-0.179925	0.857211	0.999803	0.0669122	150.856	-0.215242	0.389769	-0.552231	0.58079	0.999988	0.235981	191.514	-0.115342	0.344665	-0.334649	0.73789	0.999917	none	0.132008
NUTF2	2562.31	-0.0104791	0.147473	-0.071058	0.943352	0.999805	0.0253264	2272.28	0.0565181	0.144811	0.390288	0.696324	0.999803	0.157189	2360.67	-0.215128	0.115712	-1.85916	0.0630041	0.999988	1.20063	2390.59	0.0848371	0.159789	0.530933	0.595465	0.999917	none	0.225143
CD276	1286.94	-0.0128857	0.244952	-0.0526049	0.958047	0.999805	0.0186133	1148.01	0.0554484	0.19598	0.282928	0.777232	0.999803	0.109449	1187.1	-0.215096	0.265934	-0.80883	0.418613	0.999988	0.378187	1075.1	-0.261417	0.239877	-1.0898	0.275802	0.999917	none	0.559402
SMG1	285.347	0.118811	0.212168	0.559982	0.575491	0.999805	0.239961	235.862	0.161167	0.234538	0.687167	0.491978	0.999803	0.308055	251.143	-0.215065	0.248668	-0.86487	0.38711	0.999988	0.412165	251.224	0.221429	0.207311	1.0681	0.285476	0.999917	none	0.544431
RFC5	140.457	0.153178	0.280815	0.545477	0.585426	0.999805	0.232528	156.733	0.0704337	0.295013	0.238748	0.811301	0.999803	0.0908179	121.836	-0.214999	0.352157	-0.61052	0.541517	0.999988	0.266388	153.924	-0.095708	0.287185	-0.333262	0.738936	0.999917	none	0.131393
C10orf90	400.732	-0.058258	0.297542	-0.195797	0.844769	0.999805	0.0732622	244.796	-0.0923949	0.235929	-0.391622	0.695338	0.999803	0.157804	375.413	-0.214995	0.306376	-0.701734	0.482845	0.999988	0.316192	268.418	0.0560154	0.241152	0.232283	0.816318	0.999917	none	0.0881405
SHTN1	590.887	-0.1324	0.148965	-0.888799	0.374111	0.999805	0.426999	418.598	-0.203237	0.223914	-0.907653	0.364062	0.999803	0.438825	567.185	-0.214913	0.175371	-1.22547	0.220397	0.999988	0.656794	466.06	-0.00523348	0.194319	-0.0269324	0.978514	0.999917	none	0.0094331
NAB1	405.486	-0.310832	0.29476	-1.05452	0.291643	0.999805	0.535148	248.514	-0.135635	0.382245	-0.354839	0.722711	0.999803	0.141036	412.914	-0.214769	0.194973	-1.10153	0.270667	0.999988	0.567565	312.382	0.385812	0.363809	1.06048	0.288926	0.999917	none	0.539213
ATP6V0D1	88.4129	-0.273631	0.406958	-0.672381	0.501341	0.999805	0.299867	108.542	-0.02125	0.309526	-0.0686532	0.945266	0.999803	0.0244461	88.8978	-0.214611	0.487078	-0.440608	0.659497	0.999988	0.180787	107.527	-0.171649	0.274957	-0.624276	0.532446	0.999917	none	0.273724
C3orf14	336.553	-0.0910003	0.301853	-0.301472	0.763055	0.999805	0.117444	240.157	0.000535302	0.214262	0.00249835	0.998007	0.999803	0.000866584	318.726	-0.214365	0.276363	-0.775666	0.437947	0.999988	0.358579	252.786	0.030634	0.243389	0.125865	0.899839	0.999917	none	0.0458351
SEC61G	442.654	-0.218931	0.209747	-1.04378	0.296585	0.999805	0.52785	385.062	-0.181513	0.220558	-0.82297	0.410525	0.999803	0.38666	437.163	-0.214141	0.22167	-0.966034	0.334027	0.999988	0.476218	460.212	0.212937	0.220933	0.963809	0.335142	0.999917	none	0.474772
MRPS21	810.96	-0.162727	0.164787	-0.987503	0.323396	0.999805	0.490265	880.984	-0.222064	0.172911	-1.28427	0.199047	0.999803	0.701045	785.953	-0.214139	0.168619	-1.26996	0.2041	0.999988	0.690157	994.236	0.0185899	0.191246	0.0972038	0.922565	0.999917	none	0.0350032
PIK3CB	1210.78	-0.213795	0.166789	-1.28183	0.199903	0.999805	0.699181	806.606	-0.0327358	0.185799	-0.176189	0.860146	0.999803	0.0654281	1194.31	-0.213902	0.175869	-1.21625	0.223888	0.999988	0.649969	914.834	0.206497	0.176941	1.16704	0.243196	0.999917	none	0.614043
UGGT1	724.345	-0.423289	0.462013	-0.916184	0.359571	0.999805	0.444216	359.304	0.0156408	0.597744	0.0261664	0.979125	0.999803	0.00916203	762.17	-0.213849	0.245676	-0.87045	0.384054	0.999988	0.415607	451.985	0.51425	0.329213	1.56206	0.118274	0.999917	none	0.927109
MCL1	201.161	-0.156835	0.550755	-0.284764	0.775825	0.999805	0.110236	261.829	0.0520898	0.466856	0.111576	0.91116	0.999803	0.0404054	194.682	-0.21369	0.49656	-0.430341	0.666948	0.999988	0.175908	307.724	0.378869	0.494019	0.766912	0.443134	0.999917	none	0.353465
RABGGTB	2678.77	0.0686015	0.17326	0.395946	0.692145	0.999805	0.159803	3142.72	-0.104529	0.262084	-0.398837	0.690013	0.999803	0.161143	2401.61	-0.213679	0.189955	-1.1249	0.260633	0.999988	0.58397	2917.07	-0.472957	0.230833	-2.04891	0.0404708	0.999917	none	1.39286
HMGB1P6	2014.61	-0.165558	0.198426	-0.834358	0.404079	0.999805	0.393533	1304.6	-0.0483433	0.116035	-0.416627	0.676951	0.999803	0.169443	1956.82	-0.213625	0.209503	-1.01967	0.307883	0.999988	0.511615	1602.92	0.401549	0.197487	2.03329	0.0420231	0.999917	none	1.37651
ATAD1	1722.69	-0.30701	0.172601	-1.77872	0.0752851	0.999805	1.12329	1538.84	-0.0921197	0.161584	-0.570105	0.568606	0.999803	0.245188	1750.42	-0.213513	0.168843	-1.26456	0.206027	0.999988	0.686075	1752.62	0.16369	0.1505	1.08765	0.276751	0.999917	none	0.55791
RAB11FIP3	703.914	0.00851326	0.173987	0.0489306	0.960975	0.999805	0.0172881	566.242	0.176817	0.184371	0.959025	0.337546	0.999803	0.471667	644.899	-0.213499	0.171399	-1.24562	0.212902	0.999988	0.67182	566.707	0.0678782	0.190516	0.356285	0.721627	0.999917	none	0.141687
IDH3A	1847.85	-0.109366	0.151118	-0.723713	0.469242	0.999805	0.328603	1590.68	0.0549917	0.14147	0.388717	0.697485	0.999803	0.156465	1761.79	-0.213374	0.168176	-1.26875	0.20453	0.999988	0.689244	1728.61	0.173118	0.135522	1.27742	0.201456	0.999917	none	0.695821
CSNK1A1	596.695	-0.184618	0.293565	-0.628881	0.529427	0.999805	0.276194	427.955	0.0348605	0.330603	0.105445	0.916023	0.999803	0.0380938	583.375	-0.212759	0.317588	-0.669921	0.502908	0.999988	0.298511	488.075	0.28438	0.251896	1.12896	0.258914	0.999917	none	0.586844
STARD4	161.126	-0.775171	0.332025	-2.33468	0.0195604	0.976771	1.70862	72.0969	0.270562	0.444982	0.608029	0.543168	0.999803	0.265066	186.852	-0.212734	0.28559	-0.744895	0.456335	0.999988	0.340716	72.3107	0.158652	0.381849	0.415482	0.677789	0.999917	none	0.168905
HELZ	203.815	-0.163886	0.554162	-0.295736	0.767432	0.999805	0.11496	63.5128	1.47729	0.908231	1.62656	0.103832	0.999803	0.98367	197.965	-0.212537	0.452971	-0.469207	0.638922	0.999988	0.194552	95.8183	2.16191	0.604684	3.57527	0.000349864	0.0981357	none	3.4561
MRPL35	555.531	-0.0339607	0.202656	-0.167578	0.866915	0.999805	0.0620233	368.205	-0.0377071	0.224797	-0.167739	0.866789	0.999803	0.0620868	516.452	-0.212354	0.20995	-1.01145	0.311801	0.999988	0.506123	424.062	0.2419	0.214098	1.12986	0.258537	0.999917	none	0.587478
ZNF292	274.538	-0.430215	0.291986	-1.47341	0.140641	0.999805	0.851889	327.745	0.205587	0.219212	0.937848	0.348323	0.999803	0.458018	289.833	-0.211861	0.335417	-0.631636	0.527625	0.999988	0.277675	334.595	0.157667	0.22843	0.690217	0.490057	0.999917	none	0.309753
MED8	127.46	0.306902	0.392224	0.782466	0.433941	0.999805	0.36257	99.3043	-0.365557	0.394144	-0.927471	0.353682	0.999803	0.451387	104.693	-0.211758	0.566179	-0.374012	0.708395	0.999988	0.149724	126.168	0.214272	0.379178	0.565097	0.572008	0.999917	none	0.242598
RPL32	7137.34	-0.0433751	0.171939	-0.25227	0.800832	0.999805	0.0964584	6941.16	0.219517	0.115527	1.90014	0.0574152	0.999803	1.24097	6659.34	-0.211601	0.145449	-1.45481	0.145722	0.999988	0.836475	7186.83	0.204255	0.150449	1.35764	0.174579	0.999917	none	0.758007
CHPT1	719.191	-0.0176219	0.131904	-0.133596	0.893722	0.999805	0.0487977	549.277	-0.00310363	0.18481	-0.0167936	0.986601	0.999803	0.00585831	665.33	-0.211527	0.151624	-1.39507	0.162994	0.999988	0.787829	632.791	0.273332	0.227911	1.19929	0.230414	0.999917	none	0.637492
SPIN1	121.102	-0.0291071	0.382392	-0.0761185	0.939325	0.999805	0.0271842	65.3143	-0.0026464	0.411602	-0.00642952	0.99487	0.999803	0.00223365	112.587	-0.21133	0.332415	-0.635742	0.524945	0.999988	0.279886	79.4172	0.414849	0.422758	0.981293	0.326448	0.999917	none	0.486185
MEIS2	347.527	-0.258986	0.204596	-1.26584	0.205571	0.999805	0.687038	327.189	-0.0273125	0.18781	-0.145427	0.884374	0.999803	0.053364	348.086	-0.210908	0.240192	-0.878079	0.379901	0.999988	0.420329	343.455	-0.00545813	0.22831	-0.0239067	0.980927	0.999917	none	0.00836328
ISOC2	267.443	0.256217	0.262492	0.976096	0.329017	0.999805	0.482782	317.766	-0.0827716	0.27568	-0.300245	0.76399	0.999803	0.116912	223.939	-0.2109	0.228072	-0.924709	0.355117	0.999988	0.449628	354.83	0.114784	0.2711	0.423403	0.672001	0.999917	none	0.17263
NAA10	1184.55	-0.0378456	0.199464	-0.189737	0.849515	0.999805	0.0708287	1251.53	0.139907	0.152339	0.918393	0.358413	0.999803	0.445616	1103.53	-0.210787	0.163205	-1.29155	0.196513	0.999988	0.706608	1348.51	0.232171	0.162012	1.43305	0.151842	0.999917	none	0.818607
SLC37A2	417.762	-0.237481	0.222917	-1.06533	0.286725	0.999805	0.542534	327.373	0.224442	0.369554	0.607333	0.54363	0.999803	0.264697	415.416	-0.210768	0.225916	-0.93295	0.350846	0.999988	0.454884	321.869	0.071718	0.249714	0.2872	0.773959	0.999917	none	0.111282
[truncated: 5,979 more rows]

## Sheet: ONC201_GO_UP
SMIM29
[truncated: 79 more rows]

## Sheet: ONC201_GO_DOWN
		Sublist	Category	Term	RT	Genes	Count	%	P-Value	Benjamini
[truncated: 103 more rows]

[truncated: 2 more sheets: TR57_GO_UP, TR-57_GO_DOWN]
