# Supplementary material for: Multi-omics analyses reveal ClpP activators disrupt essential mitochondrial pathways in triple-negative breast cancer
Source: Front Pharmacol. 2023 Mar 31;14:1136317. doi: 10.3389/fphar.2023.1136317 (PMC10103842; doi:10.3389/fphar.2023.1136317)
Supplement: Supplementary file 13 [file DataSheet1.xlsx]

## Sheet: #s
					Proteins w/ p-value<0.05		Proteins w/ BH CORRECTED p-value<0.05
				Comparison	Down (Log2 FC≤-0.5)	Up (Log2≥0.5)	Down (Log2 FC≤-0.5)	Up (Log2≥0.5)
				ONC201_DMSO	573	120	360	65
				ClpP KO ONC201_DMSO	0	19	0	2
				TR57_DMSO	689	207	312	92
				ClpP KO TR57_DMSO	1	1	0	0
										CVs	Set 1
											CV [%]: ClpP KO DMSO	CV [%]: ClpP KO ONC201	CV [%]: DMSO	CV [%]: ONC201	CV [%]: pooled
											12.3049	13.4166	13.4578	14.1922	3.71158
											Set 2
											CV [%]: ClpP KO DMSO	CV [%]: ClpP KO TR57	CV [%]: DMSO	CV [%]: TR57	CV [%]: pooled
											12.9352	13.1977	12.9402	21.0799	3.71279
					Proteins w/ p-value<0.05
					Down (Log2 FC≤-0.5)	Up (Log2≥0.5)
				ONC201_DMSO	572	113
				ClpP KO ONC201_DMSO	0	19
				TR57_DMSO	686	191
				ClpP KO TR57_DMSO	1	1

## Sheet: ONC201 proteins
Accession	Description	Abbreviated Name	Abbreviated Name Actual	Protein name	MW [kDa]	Contaminant	Coverage [%]	# Peptides	# Unique Peptides	# PSMs	Abundance Ratio (log2): (ClpP KO ONC201) / (ClpP KO DMSO)	Abundance Ratio (log2): (ONC201) / (DMSO)	Abundance Ratio Adj. P-Value: (ClpP KO ONC201) / (ClpP KO DMSO)	Abundance Ratio Adj. P-Value: (ONC201) / (DMSO)	Abundance Ratio P-Value: (ClpP KO ONC201) / (ClpP KO DMSO)	Abundance Ratio P-Value: (ONC201) / (DMSO)	Abundances (Grouped) CV [%]: ClpP KO DMSO	Abundances (Grouped) CV [%]: ClpP KO ONC201	Abundances (Grouped) CV [%]: DMSO	Abundances (Grouped) CV [%]: ONC201	Abundances (Grouped) CV [%]: pooled	Abundances (Normalized): F1: 128N, Sample, ClpP KO DMSO, 8/16	Abundances (Normalized): F1: 130N, Sample, ClpP KO DMSO, 8/14	Abundances (Normalized): F1: 131N, Sample, ClpP KO DMSO, 8/20	Abundances (Normalized): F1: 128C, Sample, ClpP KO ONC201, 8/20	Abundances (Normalized): F1: 129C, Sample, ClpP KO ONC201, 8/16	Abundances (Normalized): F1: 132C, Sample, ClpP KO ONC201, 8/18	Abundances (Normalized): F1: 133N, Sample, ClpP KO ONC201, 8/14	Abundances (Normalized): F1: 127C, Sample, DMSO, 8/17	Abundances (Normalized): F1: 132N, Sample, DMSO, 8/18	Abundances (Normalized): F1: 133C, Sample, DMSO, 8/4	Abundances (Normalized): F1: 126, Sample, ONC201, 8/17	Abundances (Normalized): F1: 129N, Sample, ONC201, 8/4	Abundances (Normalized): F1: 131C, Sample, ONC201, 8/18	Abundances (Normalized): F1: 134N, Sample, ONC201, 8/3	Abundances (Normalized): F1: 127N, Sample, pooled, 1	Abundances (Normalized): F1: 130C, Sample, pooled, 2	Abundance: F1: 128N, Sample, ClpP KO DMSO, 8/16	Abundance: F1: 130N, Sample, ClpP KO DMSO, 8/14	Abundance: F1: 131N, Sample, ClpP KO DMSO, 8/20	Abundance: F1: 128C, Sample, ClpP KO ONC201, 8/20	Abundance: F1: 129C, Sample, ClpP KO ONC201, 8/16	Abundance: F1: 132C, Sample, ClpP KO ONC201, 8/18	Abundance: F1: 133N, Sample, ClpP KO ONC201, 8/14	Abundance: F1: 127C, Sample, DMSO, 8/17	Abundance: F1: 132N, Sample, DMSO, 8/18	Abundance: F1: 133C, Sample, DMSO, 8/4	Abundance: F1: 126, Sample, ONC201, 8/17	Abundance: F1: 129N, Sample, ONC201, 8/4
Q8N690	Beta-defensin 119 OS=Homo sapiens OX=9606 GN=DEFB119 PE=2 SV=2	=DEFB119	DEFB119	Beta-defensin 119	9.8	FALSE	7	1	1	2	1.18	3.27	1	0.104624	0.942287	0.0108856	72.84	53.91	57.92	58.47	0.38	126974	51822.3	30281.1	132778	103957	151650	25120	72186.5	25553.7	32532.9	511228	187673	619645	193195	150175	149370	102052	44270	24462.9	76843.4	68564.3	112955	25120	50995.4	17269.1	21911.2	374039	110596
Q53HI1	Protein unc-50 homolog OS=Homo sapiens OX=9606 GN=UNC50 PE=1 SV=2	=UNC50	UNC50	Protein unc-50 homolog	30.4	FALSE	2	1	1	2	3.02	0.5	1	1	0.030494	0.823672	123.79	22.19	19.4	20.64	4.24	375234	54605.7	33933.5	306857	500724	502755	392684	279030	194422	278233	398567	304301	388747	505303	378052	356041	301583	46647.7	27413.5	177588	330249	374473	392684	197118	131389	187392	291611	179326
P05204	Non-histone chromosomal protein HMG-17 OS=Homo sapiens OX=9606 GN=HMGN2 PE=1 SV=3	=HMGN2	HMGN2	Non-histone chromosomal protein HMG-17	9.4	FALSE	43	5	4	10	1.58	0.29	1	1	0.0106439	0.616249	57.99	7.82	15.88	19.27	4.28	8.76326e+06	3.84003e+06	3.17945e+06	9.78615e+06	1.15095e+07	1.14066e+07	1.16158e+07	1.00502e+07	9.60548e+06	7.37962e+06	1.47631e+07	1.02469e+07	1.00634e+07	1.33982e+07	1.17299e+07	1.10413e+07	7.0432e+06	3.2804e+06	2.56855e+06	5.66358e+06	7.591e+06	8.4961e+06	1.16158e+07	7.09986e+06	6.49134e+06	4.97023e+06	1.08014e+07	6.03853e+06
Q96RU7	Tribbles homolog 3 OS=Homo sapiens OX=9606 GN=TRIB3 PE=1 SV=2	=TRIB3	TRIB3	Tribbles homolog 3	39.6	FALSE	3	1	1	1	0.62	2.88	1	0.000296523	0.159612	2.79366e-06	12.59	21.38	38.34	17	9.9	3298.72	4241.79	3717.51	7307.38	4290.77	5767.04	5696.26	2703.71	2712.29	5017.25	16804.4	24262.1	21986.6	18084.7	2640.95	3038.66	2651.24	3623.61	3003.23	4229.03	2829.95	4295.54	5696.26	1910.01	1832.96	3379.15	12294.9	14297.8
Q9NW61	Pleckstrin homology domain-containing family J member 1 OS=Homo sapiens OX=9606 GN=PLEKHJ1 PE=1 SV=1	=PLEKHJ1	PLEKHJ1	Pleckstrin homology domain-containing family J member 1	17.5	FALSE	9	1	1	2	1.58	2.79	1	0.107935	0.532594	0.0115396	86.25	56.09	32.63	45.14	11.1	30517.3	5025.18	10892.3	38177.2	27778.3	48430.6	8176.83	5692.9	8409.19	11196.2	53610.2	103245	63110.9	35076.6	39417.4	33677.8	24527.3	4292.84	8799.45	22094.4	18321	36073.2	8176.83	4021.69	5682.9	7540.73	39223.8	60842.9
Q3SZR3	SWISS-PROT:Q3SZR3 (Bos taurus) Alpha-1-acid glycoprotein precursor				23.2	TRUE	47	12	12	49	1.59	2.75	1	0.444581	0.910623	0.0960642	131.58	34.98	62.29	46.52	1.57	5.3118e+07	6.24159e+06	3.92476e+06	1.02672e+07	2.11604e+07	2.52479e+07	1.67059e+07	3.37519e+06	8.78435e+06	3.17162e+06	3.19167e+07	1.23593e+07	3.42766e+07	1.61993e+07	1.63797e+07	1.60193e+07	4.2692e+07	5.33197e+06	3.17066e+06	5.942e+06	1.39562e+07	1.88057e+07	1.67059e+07	2.38437e+06	5.93643e+06	2.13611e+06	2.33518e+07	7.28342e+06
Q16584	Mitogen-activated protein kinase kinase kinase 11 OS=Homo sapiens OX=9606 GN=MAP3K11 PE=1 SV=1	=MAP3K11	MAP3K11	Mitogen-activated protein kinase kinase kinase 11	92.6	FALSE	1	1	1	1	1.55	-0.49	1	1	0.039409	0.736547	80.58	8.22	5.94	8.82	12.85	18570.8	6589.12	3907.92	20645	20421.1	18285.6	17449.4	21372.2	21866.3	23882.5	15246.6	18272.8	15281.5	15938.9	14977.5	17971.7	14925.7	5628.85	3157.05	11948	13468.6	13619.9	17449.4	15098.2	14777.1	16085	11155.1	10768.2
Q58D62	SWISS-PROT:Q58D62 (Bos taurus) Fetuin-B precursor				42.6	TRUE	39	11	11	26	1.43	2.7	1	0.445486	0.906726	0.0965334	129.72	40.57	60.53	52.04	3.36	4.04275e+07	5.01972e+06	3.13541e+06	9.02717e+06	1.68169e+07	2.22116e+07	1.09237e+07	2.74407e+06	6.53092e+06	2.2806e+06	2.65308e+07	8.63288e+06	2.74464e+07	1.20669e+07	1.52542e+07	1.45457e+07	3.24923e+07	4.28817e+06	2.53297e+06	5.22433e+06	1.10915e+07	1.65441e+07	1.09237e+07	1.93852e+06	4.41357e+06	1.536e+06	1.94112e+07	5.0874e+06
P01706	Immunoglobulin lambda variable 2-11 OS=Homo sapiens OX=9606 GN=IGLV2-11 PE=1 SV=2	=IGLV2-11	IGLV2-11	Immunoglobulin lambda variable 2-11	12.6	FALSE	7	1	1	1	1.29	2.64	1	0.44462	0.873041	0.0961636	120.86	40.1	54.75	53.36	2.03	873075	136173	85198.2	260032	425746	566301	249929	67743.7	161078	67241.9	575289	187204	705968	311973	378604	389634	701708	116328	68828.2	150489	280798	421806	249929	47856.8	108856	45287.9	420909	110320
P60673	Profilin-3 OS=Homo sapiens OX=9606 GN=PFN3 PE=2 SV=1	=PFN3	PFN3	Profilin-3	14.6	FALSE	7	1	1	1	1.67	2.62	1	0.492058	0.483195	0.113126	103.94	65	30.37	39.77	0.31	327526	25228.4	101160	383673	269817	572094	69423.6	67646.1	69248.9	112087	387274	635299	470130	225174	483789	481693	263239	21551.8	81723.2	222045	177956	426120	69423.6	47787.9	46798.1	75491.5	283348	374385
P02769	SWISS-PROT:P02769 (Bos taurus) Bovine serum albumin precursor				69.2	TRUE	80	60	59	638	1.39	2.6	1	0.494574	0.92129	0.114356	126.97	37.1	65.4	51.33	0.16	2.59054e+09	3.48756e+08	2.14361e+08	5.82697e+08	1.10749e+09	1.37127e+09	7.53849e+08	1.86346e+08	4.6768e+08	1.47492e+08	1.56638e+09	5.16875e+08	1.78026e+09	8.15658e+08	9.60365e+08	9.5815e+08	2.08207e+09	2.9793e+08	1.73173e+08	3.37227e+08	7.30438e+08	1.02138e+09	7.53849e+08	1.31642e+08	3.16056e+08	9.93372e+07	1.14604e+09	3.04597e+08
P34955	SWISS-PROT:P34955 (Bos taurus) Alpha-1-antiproteinase precursor				46.1	TRUE	43	21	21	197	1.38	2.49	1	0.508351	0.882226	0.120567	122.84	33.33	60.41	48.06	3.54	2.22714e+08	3.34222e+07	2.04089e+07	5.71984e+07	1.00752e+08	1.25551e+08	7.50546e+07	1.75731e+07	4.35922e+07	1.59162e+07	1.37707e+08	4.89776e+07	1.47746e+08	7.1191e+07	8.96519e+07	8.52782e+07	1.79e+08	2.85514e+07	1.64875e+07	3.31027e+07	6.64501e+07	9.35158e+07	7.50546e+07	1.24143e+07	2.94594e+07	1.07197e+07	1.00753e+08	2.88628e+07
Q9BZQ8	Protein Niban 1 OS=Homo sapiens OX=9606 GN=NIBAN1 PE=1 SV=1	=NIBAN1	NIBAN1	Protein Niban 1	103.1	FALSE	7	4	4	4	0.63	2.48	1	0.00231965	0.0708412	4.79846e-05	27.91	21.19	11.71	37.56	14.16	32945.3	18590.2	30045.6	42274.7	66127.7	47159.4	46108.2	52344.2	59650	66251.1	255939	430052	204444	461729	37229.2	45517	26478.8	15880.9	24272.6	24465.8	43614.1	35126.4	46108.2	36978	40311.2	44620.6	187257	253432
Q3MHN5	SWISS-PROT:Q3MHN5 (Bos taurus) Vitamin D-binding protein precursor				53.3	TRUE	58	24	3	61	1.23	2.35	1	0.457022	0.943744	0.10011	114.96	32.71	56.29	46.86	4	4.77584e+07	7.98201e+06	5.85394e+06	1.23494e+07	2.0674e+07	2.72624e+07	1.68752e+07	4.40229e+06	1.01082e+07	3.88871e+06	3.01494e+07	1.13917e+07	3.42504e+07	1.66943e+07	1.96288e+07	1.8548e+07	3.83844e+07	6.81875e+06	4.72916e+06	7.14701e+06	1.36354e+07	2.03062e+07	1.68752e+07	3.10995e+06	6.83108e+06	2.61908e+06	2.20588e+07	6.7132e+06
ENSEMBL:ENSBTAP00000018229	(Bos taurus) 54 kDa protein				53.6	TRUE	52	23	2	56	1.04	2.33	1	0.508351	0.982044	0.120535	121.16	36.61	59.98	44.18	1.64	9.68363e+06	1.51671e+06	921928	2.01993e+06	3.65946e+06	4.7701e+06	2.66951e+06	626034	1.48384e+06	525130	4.38621e+06	1.82551e+06	4.69642e+06	2.2732e+06	2.82654e+06	2.76166e+06	7.78292e+06	1.29568e+06	744788	1.169e+06	2.41357e+06	3.55298e+06	2.66951e+06	442255	1.00277e+06	353679	3.20916e+06	1.07578e+06
Q3SZ57	SWISS-PROT:Q3SZ57 (Bos taurus) Alpha-fetoprotein precursor				68.5	TRUE	65	32	31	86	1.35	2.29	1	0.507318	0.905518	0.120215	118.32	33.65	57.82	49	3.12	5.01031e+07	8.13228e+06	5.34351e+06	1.23663e+07	2.22059e+07	2.92509e+07	1.93159e+07	4.65405e+06	1.07174e+07	3.94346e+06	3.07628e+07	1.2074e+07	3.76405e+07	1.67798e+07	2.10633e+07	2.01531e+07	4.02688e+07	6.94712e+06	4.31681e+06	7.15679e+06	1.46458e+07	2.17873e+07	1.93159e+07	3.2878e+06	7.24277e+06	2.65595e+06	2.25075e+07	7.11528e+06
Q1RMN8	TREMBL:Q1RMN8 (Bos taurus) Similar to Immunoglobulin lambda-like polypeptide 1				24.5	TRUE	25	4	4	7	1.11	2.29	1	0.604395	0.957761	0.159996	110.94	39.58	58.56	55.96	1.56	2.7571e+06	538156	336668	646603	1.09487e+06	1.78887e+06	1.22428e+06	328727	761590	275536	2.55061e+06	668815	2.38081e+06	1.08565e+06	1.18554e+06	1.21205e+06	2.21593e+06	459728	271980	374212	722117	1.33243e+06	1.22428e+06	232226	514679	185576	1.86615e+06	394136
P81644	SWISS-PROT:P81644 (Bos taurus) Apolipoprotein A-II precursor				11.2	TRUE	20	3	3	10	0.34	2.28	1	0.111175	0.995305	0.0120681	50.81	32.99	43.81	42.22	4.66	4.07073e+06	1.49524e+06	2.25034e+06	1.71034e+06	2.86833e+06	4.01448e+06	2.81545e+06	1.736e+06	1.25761e+06	668361	6.20293e+06	2.04613e+06	7.15022e+06	6.051e+06	4.83923e+06	4.53026e+06	3.27173e+06	1.27733e+06	1.81796e+06	989831	1.89179e+06	2.99015e+06	2.81545e+06	1.22638e+06	849885	450146	4.53836e+06	1.2058e+06
Q7Z5H4	Vomeronasal type-1 receptor 5 OS=Homo sapiens OX=9606 GN=VN1R5 PE=2 SV=2	=VN1R5	VN1R5	Vomeronasal type-1 receptor 5	40.8	FALSE	2	1	1	2	-0.07	2.25	1	0.635247	0.999995	0.174089	15.27	16.96	116.42	39.87	2.79	2.81741e+06	2.8784e+06	2.15753e+06	1.93149e+06	2.87249e+06	2.5682e+06	2.8217e+06	3185.52	1458.29	16360.1	6495.27	17910.6	12849.4	18413.5	1.51979e+06	1.581e+06	2.2644e+06	2.45892e+06	1.74298e+06	1.11782e+06	1.89453e+06	1.91291e+06	2.8217e+06	2250.37	985.507	11018.7	4752.25	10554.8
Q2KIU3	TREMBL:Q2KIU3 (Bos taurus) Similar to C1q and tumor necrosis factor related protein 5				22.9	TRUE	8	1	1	1	1.27	2.24	1	0.436601	0.884806	0.0933004	118.51	38.72	44.54	47.36	3.4	170810	28519	17303.3	43953.6	85088.7	106190	55914.6	18102.7	32800.1	14471.5	107886	44560.8	141423	68080.4	66566.3	63439.5	137283	24362.8	13978.7	25437.4	56119.7	79095.2	55914.6	12788.5	22166.2	9746.66	78934.7	26259.9
A2I7N0	TREMBL:A2I7N0;Q28922;Q3ZEJ6 (Bos taurus) SERPINA3-4				46.3	TRUE	28	11	3	24	1.28	2.23	1	0.721196	0.929747	0.216248	129.89	39.49	53.05	49.45	3.52	1.7981e+07	2.22347e+06	1.3872e+06	4.20181e+06	6.72372e+06	9.37837e+06	4.35248e+06	1.35074e+06	3.1958e+06	1.39966e+06	8.99688e+06	3.39169e+06	1.07368e+07	4.80755e+06	6.32521e+06	6.01821e+06	1.44517e+07	1.89943e+06	1.12066e+06	2.43173e+06	4.43459e+06	6.98541e+06	4.35248e+06	954214	2.15971e+06	942681	6.58256e+06	1.99874e+06
Q2KIF2	TREMBL:Q2KIF2 (Bos taurus) Similar to leucine-rich alpha-2-glycoprotein 1				38.3	TRUE	8	3	3	4	1.41	2.23	1	0.522209	0.909104	0.126849	116.42	31.84	57	38.18	7.57	623431	100425	74370.8	154589	299418	344785	236798	63645.7	148765	56969.6	398600	172240	387150	229604	264477	237609	501063	85789.1	60081.2	89466.2	197479	256811	236798	44961.8	100535	38369.4	291635	101502
Q03181	Peroxisome proliferator-activated receptor delta OS=Homo sapiens OX=9606 GN=PPARD PE=1 SV=1	=PPARD	PPARD	Peroxisome proliferator-activated receptor delta	49.9	FALSE	4	2	2	4	2.07	2.23	1	0.771405	0.905688	0.242083	141.75	47.76	50.32	48.13	6.34	1.31046e+06	98689.2	81892.9	346103	497023	632153	174535	111216	217493	86406.1	809858	274790	729452	371101	442198	404259	1.05324e+06	84306.7	66157.9	200302	327808	470855	174535	78567.1	146981	58195.1	592531	161935
REFSEQ:XP_001252647	(Bos taurus) similar to endopin 2B				46.9	TRUE	29	11	4	16	1.08	2.22	1	0.560761	0.98664	0.141267	114.25	31.39	52.2	47.11	0.07	1.07614e+07	1.90765e+06	1.26552e+06	2.35466e+06	4.64683e+06	5.07939e+06	3.50892e+06	784498	1.73724e+06	731436	4.5442e+06	1.73472e+06	5.7408e+06	2.93924e+06	3.30685e+06	3.3103e+06	8.64911e+06	1.62964e+06	1.02236e+06	1.36272e+06	3.06479e+06	3.78335e+06	3.50892e+06	554200	1.17402e+06	492628	3.32476e+06	1.02228e+06
Q2KJF1	TREMBL:Q2KJF1 (Bos taurus) Alpha-1-B glycoprotein				53.5	TRUE	48	17	16	28	1.02	2.17	1	0.403729	0.98206	0.0821102	101.06	27.49	49.74	46.95	7.5	1.50224e+07	3.20248e+06	2.58403e+06	4.3457e+06	7.38571e+06	8.32095e+06	5.68537e+06	1.15301e+06	2.71969e+06	1.31876e+06	7.95262e+06	2.92781e+06	8.91676e+06	4.42106e+06	6.0863e+06	5.47316e+06	1.20738e+07	2.73577e+06	2.08753e+06	2.51501e+06	4.8712e+06	6.1978e+06	5.68537e+06	814530	1.83795e+06	888195	5.81852e+06	1.72537e+06
Q9TTE1	SWISS-PROT:Q9TTE1 (Bos taurus) Endopin-1 precursor				46.2	TRUE	28	9	3	20	1.21	2.14	1	0.568012	0.981557	0.144664	122.82	45.37	56.05	52.38	2.98	7.43671e+06	1.00023e+06	791053	1.81315e+06	2.96293e+06	4.08443e+06	1.50719e+06	655431	1.25533e+06	412130	3.54981e+06	1.29624e+06	5.02587e+06	2.36343e+06	2.49745e+06	2.39449e+06	5.97703e+06	854458	639060	1.04933e+06	1.95418e+06	3.04226e+06	1.50719e+06	463023	848349	277573	2.59721e+06	763883
Q95121	SWISS-PROT:Q95121 (Bos taurus) Pigment epithelium-derived factor precursor				46.2	TRUE	32	12	12	15	1.13	2.13	1	0.590435	0.971207	0.153459	114.62	33.8	55.9	41.03	4.91	5.4224e+06	872791	707829	1.4474e+06	2.43251e+06	2.86154e+06	1.51016e+06	536197	1.31996e+06	550519	3.01614e+06	1.38422e+06	3.63862e+06	1.92709e+06	2.04222e+06	1.90513e+06	4.35809e+06	745594	571827	837662	1.60435e+06	2.1314e+06	1.51016e+06	378790	892026	370779	2.20675e+06	815730
P56937	3-keto-steroid reductase OS=Homo sapiens OX=9606 GN=HSD17B7 PE=1 SV=1	=HSD17B7	HSD17B7	3-keto-steroid reductase	38.2	FALSE	6	2	2	2	1.1	2.13	1	0.321097	0.751562	0.0579701	57.93	46.17	31.14	45.75	6.3	71429.4	25807.4	31502.3	65918.2	68775.5	106483	29900	27940.2	38315.3	20400.7	136927	37159.6	143958	108533	87651.8	80179.3	57409.2	22046.3	25449.4	38149.1	45360.5	79313.2	29900	19738	25893.3	13740	100182	21898.4
ENSEMBL:ENSBTAP00000031900	(Bos taurus) 121 kDa protein				121.4	TRUE	2	2	2	2	0.86	2.1	1	0.633356	0.97587	0.172981	120.4	47.31	69.85	46.9	3.83	63264	10958.8	5357.58	15049.2	26303.7	37186.8	13882.2	3643.71	15181.2	6791.36	39518.7	15287.5	45261	21574.5	26473.8	25078.8	50846.5	9361.68	4328.17	8709.49	17348.5	27698.3	13882.2	2574.06	10259.4	4574.03	28913.8	9009.01
Q99676	Zinc finger protein 184 OS=Homo sapiens OX=9606 GN=ZNF184 PE=1 SV=4	=ZNF184	ZNF184	Zinc finger protein 184	86.1	FALSE	14	7	2	10	1.9	2.07	1	0.81107	0.737268	0.264395	134.72	27.5	61.93	49.04	4.34	1.24496e+06	126674	90146.1	362249	554600	656529	404357	136428	310813	99482.5	759588	279145	917591	432436	525130	558353	1.0006e+06	108213	72825.4	209646	365783	489011	404357	96377.9	210046	67002.2	555751	164502
Q8TDW7	Protocadherin Fat 3 OS=Homo sapiens OX=9606 GN=FAT3 PE=2 SV=3	=FAT3	FAT3	Protocadherin Fat 3	501.7	FALSE	1	3	2	5	1.24	2.07	1	0.63238	0.933175	0.172406	102.87	65.08	25.65	65.73	4.67	446084	88217	77490.1	178796	241934	481974	103471	66600.5	99290.9	64035.7	416828	109140	567738	187087	407050	381033	358526	75360.7	62601.1	103475	159566	358995	103471	47049.2	67100.4	43128.5	304972	64316.7
B9A064	Immunoglobulin lambda-like polypeptide 5 OS=Homo sapiens OX=9606 GN=IGLL5 PE=2 SV=2	=IGLL5	IGLL5	Immunoglobulin lambda-like polypeptide 5	23	FALSE	4	1	1	4	1.19	2.07	1	0.519479	0.91168	0.125698	110.66	33.55	43.44	49.38	3.38	1.93843e+06	344206	271413	596050	862233	1.25728e+06	715172	229032	455329	225343	1.30527e+06	517953	1.62302e+06	711875	849563	891229	1.55795e+06	294043	219264	344954	568681	936473	715172	161797	307709	151770	955002	305232
Q92902	Hermansky-Pudlak syndrome 1 protein OS=Homo sapiens OX=9606 GN=HPS1 PE=1 SV=2	=HPS1	HPS1	Hermansky-Pudlak syndrome 1 protein	79.2	FALSE	1	1	1	1	0.17	2.05	1	0.000191182	0.98535	1.31175e-06	9.76	24.84	4.22	6.16	12.01	78709.9	75292.8	65021.2	97329	87280.9	82196.8	51456	36555.9	35162.5	38248.7	148000	154220	145175	166479	49887.4	42078.8	63260.7	64319.9	52528	56327.6	57565.6	61223.7	51456	25824.5	23762.6	25760.8	108284	90882.5
ENSEMBL:ENSBTAP00000024146	(Bos taurus) similar to alpha-2-macroglobulin isoform 1				164.2	TRUE	57	68	68	175	1.01	2.02	1	0.440447	0.859772	0.0946296	96.26	36.08	48.65	48.05	1.25	1.22197e+08	2.9366e+07	2.22347e+07	4.78696e+07	6.08039e+07	1.0256e+08	5.73849e+07	1.70391e+07	3.51365e+07	1.53882e+07	8.79541e+07	3.67479e+07	1.16659e+08	5.4385e+07	6.58535e+07	6.70289e+07	9.82124e+07	2.50864e+07	1.79626e+07	2.77037e+07	4.01028e+07	7.63909e+07	5.73849e+07	1.20371e+07	2.37451e+07	1.0364e+07	6.43515e+07	2.16557e+07
Q95M17	SWISS-PROT:Q95M17 (Bos taurus) Acidic mammalian chitinase precursor				52.1	TRUE	2	1	1	1	1.03	2.02	1	0.575812	0.956302	0.147594	115.35	40.48	32.13	41.31	4.69	64015.5	10823.6	7577.22	16477.5	26479.4	38895.3	18535.2	8162.07	13555.3	7949.59	41677.5	17070.2	46332.2	26271.4	30962	28974.4	51450.5	9246.2	6121.33	9536.09	17464.3	28970.9	18535.2	5766.01	9160.59	5354.11	30493.3	10059.5
Q0VCM5	TREMBL:Q0VCM5 (Bos taurus) Similar to Inter-alpha-trypsin inhibitor heavy chain H1				101.2	TRUE	7	6	6	7	0.93	2.01	1	0.504347	0.951868	0.118906	102.33	31.76	50.58	41.43	0.1	802143	181609	121221	239884	362688	517130	332156	97306.6	230833	109594	506612	234069	673227	384022	338348	338827	644698	155142	97929.8	138829	239208	385181	332156	68741.2	155996	73812.1	370662	137938
Q9BXX3	Ankyrin repeat domain-containing protein 30A OS=Homo sapiens OX=9606 GN=ANKRD30A PE=2 SV=3	=ANKRD30A	ANKRD30A	Ankyrin repeat domain-containing protein 30A	158.7	FALSE	1	2	1	2	0.94	2.01	1	1	1	0.999983	167.75	68.84	155.17	93.61	2.45	6089.77	335121	1120.22	6396.89	10205.7	13433.9	29782.1	17924.9	16678.3	463904	15467.3	179612	0	72113.8	828868	800671	4894.46	286282	904.98	3702.1	6731.09	10006.2	29782.1	12662.9	11271.1	312443	11316.6	105846
Q9TRI1	TREMBL:Q9TRI1 (Bos taurus) similar to inter-alpha-trypsin inhibitor heavy chain2				106.1	TRUE	19	19	19	42	1.01	1.97	1	0.566665	0.940853	0.144085	110.36	38.58	42.73	43.91	0.88	1.61215e+07	3.01031e+06	2.15131e+06	5.20479e+06	7.04803e+06	1.06054e+07	4.74688e+06	2.09563e+06	3.95144e+06	1.90061e+06	1.02142e+07	4.3829e+06	1.27694e+07	6.60299e+06	6.81118e+06	6.72649e+06	1.29572e+07	2.5716e+06	1.73796e+06	3.01219e+06	4.64849e+06	7.89939e+06	4.74688e+06	1.48043e+06	2.67037e+06	1.28008e+06	7.47322e+06	2.58286e+06
ENSEMBL:ENSBTAP00000037665	(Bos taurus) similar to Pregnancy zone protein, partial				65.2	TRUE	27	12	12	16	0.97	1.96	1	0.509051	0.919647	0.12089	95.57	37.15	49.04	45.38	4.6	3.37037e+06	757636	679460	1.31067e+06	1.62085e+06	2.69418e+06	1.35142e+06	463184	1.01604e+06	466890	2.10285e+06	979183	3.03093e+06	1.5667e+06	1.54025e+06	1.64371e+06	2.70883e+06	647221	548908	758531	1.06902e+06	2.00674e+06	1.35142e+06	327211	686633	314454	1.53854e+06	577037
P58004	Sestrin-2 OS=Homo sapiens OX=9606 GN=SESN2 PE=1 SV=1	=SESN2	SESN2	Sestrin-2	54.5	FALSE	8	3	3	3	0.2	1.91	1	2.54221e-05	0.293697	3.90509e-08	8.15	4.31	10.48	18.53	0.76	146477	152321	129872	165107	180682	165126	171036	90071.3	106869	110008	343420	413810	390456	526131	106124	104983	117726	130123	104919	95553	119168	122993	171036	63629.9	72222	74091.2	251263	243860
Q0IIK2	TREMBL:Q0IIK2 (Bos taurus) Transferrin				77.7	TRUE	78	51	47	195	1.14	1.9	1	0.493871	0.899006	0.114084	101.36	34.38	47.48	39.38	1.12	1.14926e+08	2.73441e+07	1.69836e+07	3.12927e+07	5.49137e+07	7.76784e+07	6.57725e+07	1.41398e+07	3.17589e+07	1.57108e+07	9.27895e+07	4.50192e+07	7.6559e+07	4.06687e+07	5.65177e+07	5.56277e+07	9.23685e+07	2.33591e+07	1.37204e+07	1.81102e+07	3.6218e+07	5.78582e+07	6.57725e+07	9.98888e+06	2.14625e+07	1.05814e+07	6.78893e+07	2.65301e+07
P06868	SWISS-PROT:P06868 (Bos taurus) Plasminogen precursor				91.2	TRUE	49	32	32	51	1.05	1.9	1	0.558371	0.951004	0.14055	106.35	27.73	44.77	37.17	0.38	1.83603e+07	3.63834e+06	2.74073e+06	5.68334e+06	8.90664e+06	1.02932e+07	6.33834e+06	2.18085e+06	4.67222e+06	2.39635e+06	1.17812e+07	5.19013e+06	1.15009e+07	6.97236e+06	7.15419e+06	7.11562e+06	1.47565e+07	3.10811e+06	2.21412e+06	3.28914e+06	5.87432e+06	7.66682e+06	6.33834e+06	1.54064e+06	3.15747e+06	1.61396e+06	8.61972e+06	3.05857e+06
P28800	SWISS-PROT:P28800 (Bos taurus) Alpha-2-antiplasmin precursor				54.7	TRUE	27	14	14	25	0.84	1.87	1	0.530674	0.972214	0.129883	106.7	34.12	48.64	36.69	1.49	2.90979e+07	6.26628e+06	3.82833e+06	9.22687e+06	1.36428e+07	1.69835e+07	8.12537e+06	3.07652e+06	7.62168e+06	4.05568e+06	1.77208e+07	8.68026e+06	2.10815e+07	1.24711e+07	1.19939e+07	1.22501e+07	2.33865e+07	5.35306e+06	3.09276e+06	5.3399e+06	8.99804e+06	1.26501e+07	8.12537e+06	2.17337e+06	5.1507e+06	2.73153e+06	1.29654e+07	5.11532e+06
P25815	Protein S100-P OS=Homo sapiens OX=9606 GN=S100P PE=1 SV=2	=S100P	S100P	Protein S100-P	10.4	FALSE	24	2	2	4	1.09	3.23	0.224369	1.09359e-06	4.59067e-05	3.35972e-10	8.48	9.48	9.84	17.83	2.06	141928	145842	165829	312493	307536	366637	299759	126507	106849	128169	899549	1.3721e+06	1.10567e+06	1.27508e+06	179411	174255	114070	124588	133966	180851	202834	273087	299759	89369.6	72208.2	86322.6	658154	808584
ENSEMBL:ENSBTAP00000006074	(Bos taurus) 81 kDa protein				80.6	TRUE	10	6	4	6	0.96	1.86	1	0.339657	0.939597	0.0632365	101.08	29.9	37.9	43.12	4.13	959128	215130	155053	317519	481430	615881	365295	97266	213156	149061	710597	293637	794866	412143	435359	410662	770870	183778	125261	183759	317524	458735	365295	68712.6	144050	100394	519907	173042
Q05B55	TREMBL:Q05B55 (Bos taurus) Similar to Ig kappa chain C region				26.6	TRUE	38	6	6	6	1.59	1.83	1	0.572072	0.849747	0.146185	119.86	39.82	46.71	42.77	6.27	1.36591e+06	175826	177062	460133	614437	915139	380587	228876	406335	165784	1.05528e+06	535694	1.35971e+06	631691	723042	661644	1.09781e+06	150202	143041	266295	405248	681635	380587	161687	274600	111657	772097	315687
ENSEMBL:ENSBTAP00000014147	(Bos taurus) 12 kDa protein				11.7	TRUE	21	2	2	2	1.21	1.83	1	0.419496	0.923298	0.0872498	103.07	33.17	45.78	48.75	7.19	217917	42381.7	38233.8	69578.8	114420	146877	83658.3	30535.6	53875.2	22470	150394	70342.5	197357	78797.2	99928.7	110638	175144	36205.2	30887.5	40267.7	75465	109400	83658.3	21571.6	36408.6	15133.7	110036	41453.2
Q0V8M9	TREMBL:Q0V8M9;Q9TRI0 (Bos taurus) similar to inter-alpha (globulin) inhibitor H3 isoform 2				99.5	TRUE	18	17	17	28	0.99	1.79	1	0.477911	0.924476	0.107132	100.34	27.04	39.83	40.37	5.38	4.47523e+06	991770	757928	1.59966e+06	2.19494e+06	2.87587e+06	1.76245e+06	691558	1.16006e+06	550852	2.91653e+06	1.29369e+06	3.48059e+06	1.96342e+06	1.89915e+06	1.75988e+06	3.59683e+06	847234	612299	925778	1.44766e+06	2.14207e+06	1.76245e+06	488544	783965	371003	2.13388e+06	762380
Q1RMK2	TREMBL:Q1RMK2 (Bos taurus) IGHM protein				65	TRUE	20	10	9	14	0.69	1.78	1	0.152818	0.934805	0.0189603	67	24.3	29.67	32.08	0.26	1.82489e+06	631121	630686	970664	1.06353e+06	1.53596e+06	951760	346143	566469	353244	1.33685e+06	750969	1.67725e+06	1.10093e+06	1.19666e+06	1.1923e+06	1.4667e+06	539144	509506	561757	701447	1.14405e+06	951760	244529	382817	237913	978107	442550
P15497	SWISS-PROT:P15497 (Bos taurus) Apolipoprotein A-I precursor				30.3	TRUE	70	21	21	50	0.79	1.77	1	0.370938	0.966885	0.0722147	83.54	29.47	31.24	41.08	0.75	1.13582e+08	2.80743e+07	3.18515e+07	5.59087e+07	5.4328e+07	8.57223e+07	4.47319e+07	1.86155e+07	2.52004e+07	1.3325e+07	7.38362e+07	2.61063e+07	7.94727e+07	5.49209e+07	6.22227e+07	6.28885e+07	9.1288e+07	2.39829e+07	2.57315e+07	3.23563e+07	3.58317e+07	6.38497e+07	4.47319e+07	1.31507e+07	1.70303e+07	8.97451e+06	5.40221e+07	1.53846e+07
P02753	Retinol-binding protein 4 OS=Homo sapiens OX=9606 GN=RBP4 PE=1 SV=3	=RBP4	RBP4	Retinol-binding protein 4	23	FALSE	4	1	1	1	0.94	1.77	1	1	0.999989	0.50323	114.16	53.57	82.08	58.73	17.86	68009.9	9933.85	10068.3	10822.9	21392.3	38397.9	17322.8	3519.13	15899.8	5159.64	33846.4	6984.12	20038.1	15550.6	17725.4	13750.4	54660.9	8486.14	8133.77	6263.57	14109.2	28600.4	17322.8	2486.05	10745	3475.05	24763.7	4115.78
P12763	SWISS-PROT:P12763 (Bos taurus) Alpha-2-HS-glycoprotein precursor				38.4	TRUE	46	15	15	197	1.01	1.75	1	0.594422	0.963685	0.155225	103.25	37.42	50.09	45.61	4.56	4.26804e+08	9.46979e+07	6.35098e+07	1.12229e+08	2.24404e+08	2.79271e+08	1.62179e+08	6.88819e+07	1.09715e+08	3.76999e+07	2.89967e+08	1.03532e+08	3.33311e+08	1.83967e+08	1.96525e+08	1.84256e+08	3.4303e+08	8.0897e+07	5.1307e+07	6.49506e+07	1.48004e+08	2.08013e+08	1.62179e+08	4.86609e+07	7.41449e+07	2.53911e+07	2.12154e+08	6.10117e+07
Q99988	Growth/differentiation factor 15 OS=Homo sapiens OX=9606 GN=GDF15 PE=1 SV=3	=GDF15	GDF15	Growth/differentiation factor 15	34.1	FALSE	27	6	6	6	1.05	3.17	1	0.000193943	0.016493	1.35706e-06	16.23	28.35	26.81	30.19	25.19	326465	299956	235747	500256	857355	495494	771097	121508	193029	209685	1.48278e+06	2.65391e+06	1.42478e+06	2.02505e+06	218700	313497	262386	256242	190450	289515	565463	369065	771097	85838.1	130448	141225	1.08487e+06	1.56396e+06
ENSEMBL:ENSBTAP00000024466	(Bos taurus) 44 kDa protein				43.9	TRUE	26	8	1	18	1.15	1.75	1	0.59391	0.868107	0.154848	101.39	34.05	37.14	48.83	12.22	1.02096e+06	221880	169316	343446	532784	765848	456361	165325	284947	149099	792066	319526	918934	388896	558950	470053	820569	189544	136784	198764	351394	570437	456361	116792	192566	100420	579514	188299
Q05443	SWISS-PROT:Q05443 (Bos taurus) Lumican precursor				38.7	TRUE	20	6	6	7	0.85	1.75	1	0.497044	0.962419	0.115577	99.35	32.13	31.29	44.39	5.89	1.4146e+06	350512	216796	410002	700811	898658	568049	220037	340378	192756	993132	437234	1.16899e+06	550618	723647	665794	1.13694e+06	299430	175141	237282	462216	669359	568049	155443	230026	129823	726624	257664
Q9UM47	Neurogenic locus notch homolog protein 3 OS=Homo sapiens OX=9606 GN=NOTCH3 PE=1 SV=2	=NOTCH3	NOTCH3	Neurogenic locus notch homolog protein 3	243.5	FALSE	1	4	1	6	0.35	1.7	1	0.457079	0.95775	0.100169	66.29	24.92	53.02	35.61	8.66	41681.2	10792.7	19564.5	28837.2	21610	35033.1	21027.4	10260.2	19279.5	6834.34	33715.9	15325.9	41186.7	32818.6	26332.7	23295	33500	9219.81	15805.4	16689.1	14252.7	26094.1	21027.4	7248.18	13029	4602.98	24668.2	9031.65
A2I7N3	TREMBL:A2I7N3;Q27984 (Bos taurus) SERPINA3-7				46.9	TRUE	15	7	1	10	1.03	1.67	1	0.802954	0.99776	0.259912	114.2	32.97	42.24	48.52	1.18	804976	148519	89652.2	140314	327453	328145	279946	97013.7	171779	79451.7	359728	167355	548657	264707	215564	219206	646975	126875	72426.4	81204.5	215969	244417	279946	68534.3	116088	53511.3	263195	98623.2
Q3Y5Z3	SWISS-PROT:Q3Y5Z3 (Bos taurus) Adiponectin precursor				26.1	TRUE	25	5	5	7	1.2	1.67	1	0.589154	0.850275	0.152663	108.01	38.57	32.32	42.65	4.26	4.06165e+06	732914	628675	1.39366e+06	1.70534e+06	3.07208e+06	1.6619e+06	747989	1.19798e+06	676965	3.03706e+06	1.54377e+06	3.95091e+06	1.85842e+06	2.10555e+06	2.23628e+06	3.26442e+06	626103	507881	806558	1.12475e+06	2.28822e+06	1.6619e+06	528409	809591	455941	2.22206e+06	909750
Q2UVX4	SWISS-PROT:Q2UVX4 (Bos taurus) Complement C3 precursor				187.2	TRUE	44	67	61	106	0.8	1.66	1	0.566425	0.969909	0.143796	94.55	30.27	36.73	38.4	2.97	4.13673e+07	1.00705e+07	7.94062e+06	1.46267e+07	1.97266e+07	2.74401e+07	1.55053e+07	6.68688e+06	1.12895e+07	5.87396e+06	2.43053e+07	1.14598e+07	3.03835e+07	1.83033e+07	1.82922e+07	1.75399e+07	3.32477e+07	8.60288e+06	6.4149e+06	8.46497e+06	1.30106e+07	2.04386e+07	1.55053e+07	4.72387e+06	7.62943e+06	3.95616e+06	1.77829e+07	6.75333e+06
Q3SZV7	TREMBL:Q3SZV7 (Bos taurus) Similar to hemopexin				52.3	TRUE	25	11	11	17	0.93	1.66	1	0.710034	0.982238	0.210065	107.2	36.9	36.16	48.7	2.39	1.34908e+07	2.62313e+06	1.98353e+06	3.6806e+06	6.29344e+06	7.96328e+06	3.99246e+06	2.03551e+06	3.18972e+06	1.59787e+06	9.04254e+06	3.28072e+06	9.88766e+06	4.56836e+06	5.53403e+06	5.72389e+06	1.08428e+07	2.24084e+06	1.60241e+06	2.13009e+06	4.1508e+06	5.9314e+06	3.99246e+06	1.43796e+06	2.1556e+06	1.07618e+06	6.61596e+06	1.93335e+06
Q8WUP2	Filamin-binding LIM protein 1 OS=Homo sapiens OX=9606 GN=FBLIM1 PE=1 SV=2	=FBLIM1	FBLIM1	Filamin-binding LIM protein 1	40.6	FALSE	7	3	3	3	1.31	1.65	1	0.544799	0.800804	0.135499	55.33	50.1	19.29	41.31	4.64	55250.3	21425.6	24601.8	51055.2	73327.9	76777.7	17304.6	34361.8	28825.9	23247.3	89088.5	37327	122075	92449.6	62006.1	66208.9	44405.8	18303.1	19874.8	29547.4	48363	57187.4	17304.6	24274.5	19480.4	15657.2	65181.5	21997
P45844	ATP-binding cassette sub-family G member 1 OS=Homo sapiens OX=9606 GN=ABCG1 PE=1 SV=3	=ABCG1	ABCG1	ATP-binding cassette sub-family G member 1	75.5	FALSE	3	2	2	3	0.57	1.63	1	0.267861	0.891629	0.0441634	17.7	30.27	55.93	38.93	0.41	20525.5	18677.6	14366.6	13528	28870.6	26563.1	29156.7	4775.81	15942.7	9383.88	28320.6	29792	12865.2	38467.1	13247.6	13171	16496.7	15955.6	11606.2	7829.12	19041.4	19785.4	29156.7	3373.82	10774	6320.11	20720.8	17556.6
P24593	Insulin-like growth factor-binding protein 5 OS=Homo sapiens OX=9606 GN=IGFBP5 PE=1 SV=1	=IGFBP5	IGFBP5	Insulin-like growth factor-binding protein 5	30.6	FALSE	3	1	1	1	0.07	1.61	1	0.324579	0.926998	0.0589262	47.76	28.08	33.74	31.73	30.65	13883.7	10350.5	4737.43	7996.76	15671.2	10994.8	10716.1	4876.98	5350.77	8797.3	9207.03	20072.3	14195.8	18833.1	13417.3	8637.82	11158.6	8842.11	3827.18	4628	10335.9	8189.4	10716.1	3445.29	3616.03	5925.05	6736.31	11828.7
ENSEMBL:ENSBTAP00000024462	(Bos taurus) 47 kDa protein				46.5	TRUE	26	9	2	16	1.07	1.6	1	0.588423	0.929049	0.152213	94.73	28.14	31.76	37.58	2.28	6.45503e+06	1.47015e+06	1.32499e+06	2.20621e+06	3.31707e+06	4.33708e+06	2.86599e+06	975334	1.61837e+06	958785	3.98266e+06	1.91182e+06	4.03209e+06	2.18162e+06	3.15473e+06	3.05462e+06	5.18803e+06	1.25589e+06	1.0704e+06	1.27681e+06	2.18775e+06	3.23044e+06	2.86599e+06	689014	1.09369e+06	645749	2.91391e+06	1.12665e+06
P55316	Forkhead box protein G1 OS=Homo sapiens OX=9606 GN=FOXG1 PE=1 SV=2	=FOXG1	FOXG1	Forkhead box protein G1	52.3	FALSE	5	3	1	3	2.55	1.6	1	1	0.622946	0.414723	143.05	44.11	25.32	39.72	7.18	485647	32093.1	31674.2	148670	237996	295492	103267	83213.6	101962	60547.4	309651	127782	339950	204887	196061	177109	390324	27416	25588.3	86040.3	156969	220095	103267	58785.4	68905.6	40779.1	226556	75302.7
P09601	Heme oxygenase 1 OS=Homo sapiens OX=9606 GN=HMOX1 PE=1 SV=1	=HMOX1	HMOX1	Heme oxygenase 1	32.8	FALSE	55	14	14	37	0.64	1.58	1	0.100234	0.561575	0.0101596	22.86	40.24	32	43.71	0.24	7.45872e+06	8.52201e+06	5.33273e+06	5.55176e+06	1.20204e+07	1.13118e+07	1.67528e+07	3.25316e+06	5.98587e+06	4.00085e+06	1.17112e+07	9.74889e+06	1.22431e+07	2.3567e+07	6.59123e+06	6.61329e+06	5.99472e+06	7.28005e+06	4.30809e+06	3.21299e+06	7.92798e+06	8.42553e+06	1.67528e+07	2.29816e+06	4.04523e+06	2.6946e+06	8.5685e+06	5.74507e+06
P00978	SWISS-PROT:P00978 (Bos taurus) AMBP protein precursor				39.2	TRUE	30	10	10	18	1.04	1.57	1	0.555312	0.871012	0.139326	92.77	27.84	32.6	34.23	2.49	1.3826e+07	3.75375e+06	2.4997e+06	4.63676e+06	7.04044e+06	8.48118e+06	9.32371e+06	2.30166e+06	4.007e+06	2.43025e+06	8.63118e+06	4.80447e+06	1.05159e+07	6.0417e+06	6.03066e+06	6.24696e+06	1.11122e+07	3.2067e+06	2.01941e+06	2.68345e+06	4.64348e+06	6.31715e+06	9.32371e+06	1.62598e+06	2.70791e+06	1.63679e+06	6.31499e+06	2.8313e+06
Q9TT36	SWISS-PROT:Q9TT36 (Bos taurus) Thyroxine-binding globulin precursor				46	TRUE	17	7	7	10	0.82	1.57	1	0.848335	0.994744	0.284516	101.01	27.31	42.07	41.16	4.3	1.56748e+06	330252	273765	488417	693255	833339	481848	195316	407826	222168	863747	341684	877401	506536	607737	571832	1.25982e+06	282123	221164	282664	457232	620707	481848	137979	275607	149632	631959	201356
Q3KUS7	TREMBL:Q3KUS7 (Bos taurus) Complement factor B				85.4	TRUE	32	18	18	27	1.07	1.54	1	0.776406	0.948518	0.244729	108.43	30.27	35.02	38.64	4.65	1.14816e+07	2.10424e+06	1.71403e+06	3.64848e+06	5.32478e+06	6.61981e+06	3.60827e+06	1.68043e+06	2.7208e+06	1.43765e+06	6.29272e+06	2.88068e+06	6.80453e+06	3.76936e+06	4.93033e+06	4.61617e+06	9.22798e+06	1.79758e+06	1.3847e+06	2.1115e+06	3.51192e+06	4.93072e+06	3.60827e+06	1.18712e+06	1.83871e+06	968265	4.60406e+06	1.6976e+06
Q8IWX7	Protein unc-45 homolog B OS=Homo sapiens OX=9606 GN=UNC45B PE=1 SV=1	=UNC45B	UNC45B	Protein unc-45 homolog B	103.7	FALSE	1	1	1	1	0.21	1.54	1	1	0.996435	0.545558	27.55	19.67	32.82	72.12	19.86	49741.9	86619.1	65275	61436.7	81475.2	69578.9	96362	3182.41	3061.1	5308.23	10186.9	1780.08	19018.3	8412.91	64879.1	86072.5	39978.6	73995.7	52733	35555.5	53736.5	51825.4	96362	2248.18	2068.68	3575.13	7453.21	1049.01
Q8TAW3	Zinc finger protein 671 OS=Homo sapiens OX=9606 GN=ZNF671 PE=2 SV=2	=ZNF671	ZNF671	Zinc finger protein 671	60.9	FALSE	3	2	1	2	2.65	1.53	1	0.900276	0.343283	0.314013	97.15	80.06	30.5	42.9	3.43	61129.7	11191.3	14174.9	127393	61884.5	198991	13815.2	18160.8	10571.2	19836.4	72372	33042.8	80719.7	37931.7	182395	173752	49131.1	9560.3	11451.3	73726.5	40815.6	148217	13815.2	12829.5	7143.96	13360	52950.8	19472.3
Q2KIT0	TREMBL:Q2KIT0 (Bos taurus) Similar to collagen, type X, alpha 1				20.6	TRUE	6	1	1	2	1.15	1.51	1	0.308521	0.624594	0.0541989	80.1	24.81	34.75	28.33	7.75	136520	37047.5	39214.1	70018.8	90839.9	123888	83860.1	25509.5	50531.1	33907.7	120961	66881.5	117653	79079.5	86766.9	77749.8	109723	31648.3	31679.5	40522.3	59912.9	92277.2	83860.1	18020.9	34148.7	22837.1	88500.9	39413.6
Q1A7A4	TREMBL:Q1A7A4 (Bos taurus) similar to complement component C5				188.6	TRUE	9	16	16	17	0.83	1.5	1	0.409534	0.901809	0.0839618	83.61	29.03	28.53	27.05	1.85	2.30076e+06	671266	543445	1.00426e+06	1.40988e+06	1.74122e+06	953130	472680	784516	516901	1.51052e+06	1.00197e+06	1.97278e+06	1.41053e+06	1.21745e+06	1.18605e+06	1.84917e+06	573439	439027	581197	929875	1.29693e+06	953130	333920	530172	348137	1.10517e+06	590468
Q2KIH2	TREMBL:Q2KIH2;Q68RU0 (Bos taurus) Ovarian and testicular apolipoprotein N				29.1	TRUE	13	4	4	6	0.59	1.48	1	0.498107	0.987649	0.116506	66.04	33.52	38.72	42.41	2.59	952596	314142	355854	613745	468830	836207	396199	225410	351285	163773	667619	294127	937505	595309	549751	570278	765620	268360	287480	355195	309214	622843	396199	159239	237397	110303	488462	173330
P04180	Phosphatidylcholine-sterol acyltransferase OS=Homo sapiens OX=9606 GN=LCAT PE=1 SV=1	=LCAT	LCAT	Phosphatidylcholine-sterol acyltransferase	49.5	FALSE	3	1	1	1	0.48	1.48	1	0.616069	0.977792	0.1646	74.47	44.01	40.44	46.25	15.66	223753	56863.4	81921.7	132569	98176.2	215408	85469.1	46214.6	80563.8	38720.1	145022	73578.4	226730	114908	174190	139461	179835	48576.4	66181.2	76722.3	64751.5	160445	85469.1	32647.8	54444.7	26078.3	106105	43360.1
O95445	Apolipoprotein M OS=Homo sapiens OX=9606 GN=APOM PE=1 SV=2	=APOM	APOM	Apolipoprotein M	21.2	FALSE	7	2	2	3	0.22	1.47	1	0.788029	0.998209	0.25162	61.05	43.43	37.79	46.11	4.83	235262	67211.8	119909	176183	111458	224959	81462.3	57766.5	95390.9	47381	166114	67036.1	245399	154811	139493	130288	189085	57416.6	96869.9	101963	73511.4	167559	81462.3	40808.5	64464.8	31911.5	121537	39504.7
P51523	Zinc finger protein 84 OS=Homo sapiens OX=9606 GN=ZNF84 PE=1 SV=2	=ZNF84	ZNF84	Zinc finger protein 84	85.4	FALSE	15	4	2	6	1.16	1.44	1	0.731177	0.370453	0.221113	24.94	40.65	60.25	39.6	37.61	5280.31	3389.73	3652.03	4178.46	6653.12	11432.3	10034.3	2629.67	6219.15	2177.27	10506.5	4380.14	5492.16	9240.55	8525.36	4943.37	4243.89	2895.73	2950.33	2418.22	4388.02	8515.26	10034.3	1857.7	4202.88	1466.4	7687.05	2581.24
Q8NA03	Fibrous sheath-interacting protein 1 OS=Homo sapiens OX=9606 GN=FSIP1 PE=2 SV=1	=FSIP1	FSIP1	Fibrous sheath-interacting protein 1	66.1	FALSE	3	2	1	2	0.62	1.43	1	1	0.990583	0.439075	48.81	47.49	45.95	65.91	18.17	10065.2	5308.06	4073.34	7835.18	8541.86	13287.9	3636.23	2731.1	3495.85	1245.21	7130.46	1346.15	13135.5	7625.52	10255.7	13279.7	8089.6	4534.49	3290.69	4534.49	5633.73	9897.43	3636.23	1929.36	2362.48	838.657	5216.99	793.29
Q2KHM9	Protein moonraker OS=Homo sapiens OX=9606 GN=KIAA0753 PE=1 SV=3	=KIAA0753	KIAA0753	Protein moonraker	109.3	FALSE	4	4	3	4	1.01	-0.49	1	1	0.0373057	0.455732	48.23	23.65	7.82	11.96	1.94	62964.4	32899.7	26118.5	57412.8	65687.7	66818.8	96071.6	77165.2	73558.2	66085.6	46022.3	54512.7	50537.3	60977.4	77442.9	75347.4	50605.7	28105	21100.1	33226.8	43323.9	49769.5	96071.6	54512.6	49710.3	44509.1	33672.1	32124.6
P01030	SWISS-PROT:P01030 (Bos taurus) similar to Complement C4-A precursor				192.7	TRUE	26	41	3	66	-0.31	1.4	1	0.822573	0.999997	0.27028	26.72	99.58	31.75	36.93	3.25	172403	102432	125496	68872.3	83107.1	123137	449608	26133.3	48023.3	32389.2	92762.6	46456	122286	79263.9	77210.3	80838	138564	87503.7	101383	39858.8	54812.8	91717.9	449608	18461.6	32454	21814.4	67869.6	27376.7
REFSEQ:XP_585019	(Bos taurus) similar to afamin				69.5	TRUE	29	16	16	21	0.66	1.39	1	0.627373	0.99428	0.169548	92.47	31.03	26.3	35.44	1.24	5.49104e+06	1.42129e+06	1.06501e+06	1.72865e+06	2.68441e+06	3.34015e+06	1.8873e+06	1.10115e+06	1.58897e+06	981187	3.61578e+06	1.92566e+06	4.15989e+06	2.28814e+06	2.47049e+06	2.51437e+06	4.41325e+06	1.21415e+06	860381	1.00043e+06	1.77048e+06	2.48789e+06	1.8873e+06	777896	1.07382e+06	660837	2.64548e+06	1.1348e+06
Q3SZH5	TREMBL:Q3SZH5 (Bos taurus) Similar to Angiotensinogen				45.4	TRUE	34	10	10	14	0.72	1.39	1	0.673482	0.997828	0.192148	89.9	20.73	38.21	41.4	5.89	3.85482e+06	982027	839897	1.3325e+06	1.80879e+06	2.09243e+06	1.45002e+06	707341	1.02308e+06	465357	2.12995e+06	861210	2.60343e+06	1.61398e+06	1.45063e+06	1.33472e+06	3.0982e+06	838911	678518	771162	1.19298e+06	1.55853e+06	1.45002e+06	499693	691392	313421	1.55838e+06	507515
P02655	Apolipoprotein C-II OS=Homo sapiens OX=9606 GN=APOC2 PE=1 SV=1	=APOC2	APOC2	Apolipoprotein C-II	11.3	FALSE	9	1	1	1	0.53	1.39	1	0.398803	0.967724	0.0807407	45.14	26.86	34.88	48.76	4.6	486559	206427	276184	421640	374667	494484	248523	387036	390507	193308	1.28871e+06	348079	1.29378e+06	793616	514699	549332	391057	176343	223118	244018	247109	368313	248523	273417	263903	130194	942882	205125
Q3SX09	TREMBL:Q3SX09 (Bos taurus) similar to HBG protein				22	TRUE	63	14	10	66	0.77	1.38	1	0.478953	0.884681	0.107415	70.59	30.75	29.54	34.15	5.86	6.27898e+07	1.8285e+07	2.29105e+07	4.33666e+07	3.4999e+07	5.7131e+07	2.79004e+07	1.33956e+07	1.82269e+07	1.00632e+07	3.20384e+07	1.81479e+07	4.48744e+07	3.79806e+07	3.93423e+07	3.62114e+07	5.04654e+07	1.56202e+07	1.85084e+07	2.50977e+07	2.30834e+07	4.25536e+07	2.79004e+07	9.4632e+06	1.23177e+07	6.77763e+06	2.34409e+07	1.06947e+07
ENSEMBL:ENSBTAP00000033053	(Bos taurus) 15 kDa protein				14.8	TRUE	19	2	1	4	0.59	1.38	1	0.708262	0.996998	0.209033	79.58	41.07	21.25	20.06	24.07	114005	42175.9	23681.5	26068.7	67599.7	83831.8	59429.1	27253	38950.4	27628.9	83250.7	54067.9	81670.2	63725.9	46773.7	65962.7	91628.2	36029.4	19131.3	15086.8	44585	62441.5	59429.1	19252.6	26322.5	18608.3	60910.3	31862.5
Q53SF7	Cordon-bleu protein-like 1 OS=Homo sapiens OX=9606 GN=COBLL1 PE=1 SV=3	=COBLL1	COBLL1	Cordon-bleu protein-like 1	123.8	FALSE	2	2	2	2	0.19	1.38	1	0.0359716	0.908531	0.00231707	7.15	38.12	27.03	16.37	16.84	156084	178767	174982	163275	244836	308945	130106	92289.1	119549	158709	303663	320681	411348	291668	234364	184476	125448	152714	141361	94492.8	161480	230116	130106	65196.6	80791	106891	222175	188979
ENSEMBL:ENSBTAP00000031360	(Bos taurus) 55 kDa protein				54.6	TRUE	10	3	3	5	0.67	1.36	1	0.350466	0.98359	0.0658942	67.84	22.14	31.2	31.55	0.86	754202	266119	248699	328753	443330	558381	402864	192451	270151	144969	583072	294885	623502	420863	439187	433853	606167	227336	200914	190260	292396	415906	402864	135955	182567	97637.5	426604	173777
P04258	SWISS-PROT:P04258 (Bos taurus) Similar to Collagen alpha 1(III) chain				138.4	TRUE	3	4	4	4	1.22	1.34	1	0.820512	0.774156	0.26932	103.26	35.78	23.75	38.1	1.35	317709	63437.1	53723.7	124697	174081	251692	123436	64529.4	88024.7	56146.6	226309	101402	216215	123606	180385	176962	255349	54192.1	43401.2	72166.1	114814	187471	123436	45586.1	59486.7	37815.1	165579	59756.8
O76061	Stanniocalcin-2 OS=Homo sapiens OX=9606 GN=STC2 PE=1 SV=1	=STC2	STC2	Stanniocalcin-2	33.2	FALSE	10	3	3	3	0.12	1.34	1	0.00791793	0.865797	0.000268391	21.78	19.47	15.27	14.7	7.59	160518	169169	110065	121570	172686	175583	198742	93537.6	126435	106129	266298	228671	326127	271444	164405	147649	129011	144515	88916.8	70356.6	113894	130781	198742	66078.6	85444.5	71479	194836	134757
P15692	Vascular endothelial growth factor A OS=Homo sapiens OX=9606 GN=VEGFA PE=1 SV=2	=VEGFA	VEGFA	Vascular endothelial growth factor A	27	FALSE	5	1	1	1	0.25	1.34	1	0.00543987	0.86839	0.000154558	7.11	25.65	26	5.03	3.35	42393.9	41613.4	37081.6	32025.2	59460.9	44299.4	55018.6	24524.9	41430.8	38651.6	100043	102101	91204.8	95311.9	42330.4	44381.5	34072.8	35548.9	29956.7	18534.1	39217.1	32996.1	55018.6	17325.3	27998.8	26032.1	73196.2	60168.6
Q7L945	Zinc finger protein 627 OS=Homo sapiens OX=9606 GN=ZNF627 PE=1 SV=1	=ZNF627	ZNF627	Zinc finger protein 627	52.8	FALSE	10	3	1	5	1.19	1.33	1	0.435325	0.7536	0.0929049	56.55	27.35	47.5	36.76	21.64	54420.6	21769.4	22585.5	55288.8	47924.8	55849.7	28421.5	20299.9	17912.9	6907.61	42783.6	17946.9	47607.5	48655.2	28186.2	38370	43738.9	18596.8	18245.9	31997.5	31608.5	41599.3	28421.5	14340.6	12105.5	4652.33	31302.5	10576.2
P55058	Phospholipid transfer protein OS=Homo sapiens OX=9606 GN=PLTP PE=1 SV=1	=PLTP	PLTP	Phospholipid transfer protein	54.7	FALSE	2	1	1	1	0.23	1.33	1	0.888501	0.918796	0.306449	84	58.68	37.22	49.19	8.85	11386	1680.84	4680.54	4303.65	6533.11	13345.7	4585.25	3624.29	1728.11	2397.59	8427.16	3655.89	10581	4311.71	6599.68	5822.27	9151.12	1435.88	3781.22	2490.67	4308.87	9940.46	4585.25	2560.34	1167.85	1614.79	6165.72	2154.43
Q8N5R6	Coiled-coil domain-containing protein 33 OS=Homo sapiens OX=9606 GN=CCDC33 PE=1 SV=3	=CCDC33	CCDC33	Coiled-coil domain-containing protein 33	107.1	FALSE	1	1	1	1	0.82	1.32	1	0.216485	0.808852	0.032301	43.61	42.98	23.32	29.01	9.47	77446.4	44000.3	34291.6	32946.1	95701.8	63423.2	100438	4617.39	7133.11	7204.8	18387.1	11230.9	23675.9	17142.6	31302.1	27372.4	62245.2	37587.9	27702.8	19067	63119.5	47240.4	100438	3261.9	4820.53	4852.48	13452.9	6618.41
O43175	D-3-phosphoglycerate dehydrogenase OS=Homo sapiens OX=9606 GN=PHGDH PE=1 SV=4	=PHGDH	PHGDH	D-3-phosphoglycerate dehydrogenase	56.6	FALSE	50	22	22	62	0.26	1.31	1	3.84378e-05	0.0906776	9.84072e-08	9.43	2.27	11.52	9.06	1.47	1.09582e+07	9.94685e+06	1.20175e+07	1.32668e+07	1.32152e+07	1.26158e+07	1.29931e+07	1.13022e+07	9.02768e+06	9.79554e+06	2.30227e+07	2.76809e+07	2.29998e+07	2.54653e+07	1.0216e+07	1.04307e+07	8.80728e+06	8.49724e+06	9.70842e+06	7.67798e+06	8.71603e+06	9.3968e+06	1.29931e+07	7.98434e+06	6.10087e+06	6.59737e+06	1.68445e+07	1.63125e+07
Q9UPY5	Cystine/glutamate transporter OS=Homo sapiens OX=9606 GN=SLC7A11 PE=1 SV=1	=SLC7A11	SLC7A11	Cystine/glutamate transporter	55.4	FALSE	14	7	7	12	0.51	1.28	1	0.203801	0.881978	0.029742	21.74	29.34	33.26	47.31	0.09	470358	386635	302313	293209	637291	559361	541562	224520	451191	347911	834397	857190	485185	1.53473e+06	418654	418093	378036	330289	244226	169690	420321	416636	541562	158610	304913	234320	610485	505146
P01040	Cystatin-A OS=Homo sapiens OX=9606 GN=CSTA PE=1 SV=1	=CSTA	CSTA	Cystatin-A	11	FALSE	51	4	4	6	0.42	1.28	1	0.00573716	0.141739	0.000163919	14.85	23.44	10.83	7.96	0.18	577825	635010	470845	562334	689334	965638	872351	426167	418625	506626	941882	1.14312e+06	1.0377e+06	1.02593e+06	593399	591868	464410	542467	380377	325442	454646	719249	872351	301061	282905	341217	689127	673648
Q32PI4	TREMBL:Q32PI4 (Bos taurus) Similar to complement factor I				68.9	TRUE	25	15	15	19	0.72	1.26	1	0.667576	0.904613	0.189916	85.83	29.58	27.33	19.38	2.98	3.91252e+06	1.23967e+06	771271	1.52039e+06	2.52246e+06	2.7713e+06	1.64307e+06	922005	1.50342e+06	1.01146e+06	2.58636e+06	1.87588e+06	2.98735e+06	2.27514e+06	2.17393e+06	2.2675e+06	3.14457e+06	1.05901e+06	623079	879900	1.66368e+06	2.06419e+06	1.64307e+06	651341	1.016e+06	681223	1.89231e+06	1.10546e+06
Q13103	Secreted phosphoprotein 24 OS=Homo sapiens OX=9606 GN=SPP2 PE=1 SV=1	=SPP2	SPP2	Secreted phosphoprotein 24	24.3	FALSE	6	1	1	1	-0.2	1.26	1	0.151777	0.997326	0.0187608	16.34	6.5	54.31	26.24	29.4	9849.92	9115.9	7107.15	7474.93	8067.66	8702	7798.61	3980.38	7046.9	2290.62	9460.27	9552.08	13397.5	7136.21	8472.23	5556.27	7916.57	7787.39	5741.58	4326	5320.98	6481.62	7798.61	2811.9	4762.27	1542.75	6921.6	5629.09
Q2KJ62	TREMBL:Q2KJ62 (Bos taurus) KNG protein				68.9	TRUE	43	25	8	49	0.68	1.25	1	0.28051	0.99672	0.0473693	66.62	15.52	17.83	32.68	2.23	3.46301e+07	1.17438e+07	1.2354e+07	1.94441e+07	2.13771e+07	2.00582e+07	1.46594e+07	8.64536e+06	9.74453e+06	6.7851e+06	2.6346e+07	1.25611e+07	2.50609e+07	1.68714e+07	1.66364e+07	1.61197e+07	2.78329e+07	1.00323e+07	9.98027e+06	1.1253e+07	1.40991e+07	1.49402e+07	1.46594e+07	6.10742e+06	6.58531e+06	4.56982e+06	1.9276e+07	7.4023e+06
P17697	SWISS-PROT:P17697 (Bos taurus) Clusterin precursor				51.1	TRUE	33	11	11	17	0.48	1.25	1	0.513543	0.946475	0.12264	53.56	23.43	30.99	37.89	5.77	5.05993e+06	2.34e+06	1.99795e+06	2.84725e+06	3.5053e+06	4.69635e+06	3.05938e+06	1.49565e+06	2.47076e+06	1.49225e+06	3.61396e+06	2.1858e+06	5.60143e+06	3.48215e+06	3.73105e+06	4.04847e+06	4.06676e+06	1.99898e+06	1.61407e+06	1.6478e+06	2.3119e+06	3.49804e+06	3.05938e+06	1.05659e+06	1.66973e+06	1.00504e+06	2.64415e+06	1.2881e+06
Q96EG3	Zinc finger protein 837 OS=Homo sapiens OX=9606 GN=ZNF837 PE=1 SV=2	=ZNF837	ZNF837	Zinc finger protein 837	58	FALSE	4	3	1	7	0.21	1.25	1	0.770039	0.987223	0.240908	3.01	36.39	56.42	43.1	7.66	50200.4	47873.2	50659.4	36684.8	50850	66308	88051.3	37229.6	74045.7	24832.4	125287	42896.4	70433.7	110845	48949.7	43921	40347	40896.4	40925.7	21230.7	33537.8	49389.1	88051.3	26300.4	50039.8	16724.8	91666.4	25279.1
Q9Y4A8	Nuclear factor erythroid 2-related factor 3 OS=Homo sapiens OX=9606 GN=NFE2L3 PE=1 SV=1	=NFE2L3	NFE2L3	Nuclear factor erythroid 2-related factor 3	76.1	FALSE	1	1	1	1	0.03	1.25	1	0.273707	0.989929	0.0459963	6.73	18.35	39.62	22.19	14.07	5372.68	5892.31	6137.43	6285.16	7998.48	5723.67	5372.94	3914.42	3821.83	7309.04	9972.2	10047.2	8723.88	5930.63	5965.51	7283.19	4318.13	5033.59	4958.18	3637.44	5275.35	4263.24	5372.94	2765.3	2582.78	4922.69	7296.15	5920.86
P17690	SWISS-PROT:P17690 (Bos taurus) Beta-2-glycoprotein 1 precursor				38.2	TRUE	50	12	12	22	0.65	1.24	1	0.511433	0.949719	0.121825	93.09	25.21	39.57	21.9	3.56	2.3575e+07	7.10087e+06	3.64468e+06	8.18772e+06	1.2967e+07	1.43001e+07	9.63558e+06	2.93788e+06	6.91538e+06	5.32363e+06	1.38142e+07	9.92725e+06	1.64115e+07	1.14945e+07	1.21763e+07	1.15778e+07	1.89476e+07	6.06602e+06	2.94439e+06	4.73851e+06	8.55233e+06	1.06514e+07	9.63558e+06	2.07543e+06	4.67338e+06	3.5855e+06	1.01071e+07	5.85018e+06
Q93096	Protein tyrosine phosphatase type IVA 1 OS=Homo sapiens OX=9606 GN=PTP4A1 PE=1 SV=2	=PTP4A1	PTP4A1	Protein tyrosine phosphatase type IVA 1	19.8	FALSE	32	5	2	6	0.09	1.23	1	0.00777763	0.980847	0.000257267	12.29	16.16	10.62	27.08	3.51	258827	296178	232008	239367	340144	253546	297942	136626	164714	138982	350316	301458	284439	498093	227490	239079	208024	253014	187430	138530	224340	188852	297942	96517.7	111313	93605.2	256308	177651
Q96MX3	Zinc finger protein 48 OS=Homo sapiens OX=9606 GN=ZNF48 PE=1 SV=2	=ZNF48	ZNF48	Zinc finger protein 48	67.8	FALSE	8	4	1	6	1.36	1.23	1	1	0.519618	0.809048	19.32	29.75	83.12	70.25	9.22	20069.4	18608.1	26498.3	26219.1	48838.1	55901.8	54677.9	8844.44	40247.4	12713.5	56728	16664.3	10554.5	53611.1	34815.4	30555	16130.2	15896.2	21406.9	15173.9	32210.9	41638.1	54677.9	6248.06	27199.1	8562.66	41505	9820.35
O14944	Proepiregulin OS=Homo sapiens OX=9606 GN=EREG PE=1 SV=1	=EREG	EREG	Proepiregulin	19	FALSE	12	2	2	2	0.62	1.23	1	0.207421	0.706592	0.0305025	30.9	32.11	36.36	29.07	11.39	98139.5	79257.3	51321	58043.5	132128	112432	131291	25038.8	54652.6	44345.4	115336	93894.8	66470.8	136496	64823.9	55161.3	78876.6	67706.7	41460.2	33591.8	87143.9	83744.5	131291	17688.4	36934	29866.9	84385.1	55332.7
P0DN79	Cystathionine beta-synthase-like protein OS=Homo sapiens OX=9606 GN=CBSL PE=1 SV=1	=CBSL	CBSL	Cystathionine beta-synthase-like protein	60.5	FALSE	27	12	12	15	0.16	1.22	1	3.05426e-05	0.213904	6.397e-08	12.69	2.41	8.83	2.26	1.97	472120	409406	528699	528039	542418	528371	511316	995736	878509	842894	2.02491e+06	2.08486e+06	2.0628e+06	1.98002e+06	621778	604678	379452	349741	427115	305594	357749	393553	511316	703427	593693	567696	1.48152e+06	1.22862e+06
O75334	Liprin-alpha-2 OS=Homo sapiens OX=9606 GN=PPFIA2 PE=1 SV=2	=PPFIA2	PPFIA2	Liprin-alpha-2	143.2	FALSE	9	10	1	11	-0.23	1.22	1	0.936152	0.90387	0.335059	23.06	32.3	48.3	36.73	13.16	2108.95	1563.73	1360.95	1762.02	1331.91	0	901.553	1652.19	1179.51	2985.65	1991.16	3853.59	4367.73	0	3701.82	3071.53	1695.01	1335.84	1099.46	1019.74	878.453	0	901.553	1167.18	797.105	2010.86	1456.83	2270.94
O14556	Glyceraldehyde-3-phosphate dehydrogenase, testis-specific OS=Homo sapiens OX=9606 GN=GAPDHS PE=1 SV=2	=GAPDHS	GAPDHS	Glyceraldehyde-3-phosphate dehydrogenase, testis-specific	44.5	FALSE	3	2	1	6	-0.4	1.22	1	1	0.995325	0.981158	97.43	18.3	102.73	43.5	0.01	15890.1	34895.6	1212.73	11253.8	12853.9	13081.2	8540.15	6953.16	6783.59	36901.7	13327.7	29517	11726.8	19607.3	41525.2	41519.9	12771.2	29810.1	979.714	6512.93	8477.73	9743.43	8540.15	4911.99	4584.32	24853.6	9751.21	17394.5
Q9Y4F9	Rho family-interacting cell polarization regulator 2 OS=Homo sapiens OX=9606 GN=RIPOR2 PE=1 SV=4	=RIPOR2	RIPOR2	Rho family-interacting cell polarization regulator 2	118.4	FALSE	4	3	3	3	0.6	1.22	1	1	0.997938	0.409054	84.22	32.21	27.79	50.91	13.33	263802	83157.3	55721.8	80382.1	102617	154107	164451	70276.8	96319.5	55666.8	207984	67630	258572	129017	126250	104504	212022	71038.3	45015.4	46519.8	67680.4	114786	164451	49646.3	65092.3	37492	152171	39854.7
Q13126	S-methyl-5'-thioadenosine phosphorylase OS=Homo sapiens OX=9606 GN=MTAP PE=1 SV=2	=MTAP	MTAP	S-methyl-5'-thioadenosine phosphorylase	31.2	FALSE	4	1	1	1	0.14	1.22	1	1	0.997914	0.432968	48.96	62.1	51.22	38.2	14.06	26371.1	13417.3	10955.6	11328.9	17950.7	37598.6	12108.1	11884.9	25283.6	10553.5	22146.1	17368.9	41290.2	34556.6	30347.3	37047.3	21195	11461.9	8850.59	6556.42	11839.3	28005.1	12108.1	8395.99	17086.5	7107.88	16203.1	10235.6
P20393	Nuclear receptor subfamily 1 group D member 1 OS=Homo sapiens OX=9606 GN=NR1D1 PE=1 SV=1	=NR1D1	NR1D1	Nuclear receptor subfamily 1 group D member 1	66.8	FALSE	1	1	1	1	0.38	1.2	1	0.0968318	0.93323	0.00956914	36.56	19.5	11.86	21.02	15.82	15482	15558.8	27977.2	28080.1	18773	19560.1	20932.2	10954.3	12541.7	9919.91	26124.3	24097.4	26963.2	16210.1	11298.3	14145.4	12443.2	13291.3	22601.7	16250.9	12381.6	14569.2	20932.2	7738.52	8475.63	6681.13	19113.8	14200.7
P84243	Histone H3.3 OS=Homo sapiens OX=9606 GN=H3-3A PE=1 SV=2	=H3-3A	H3-3A	Histone H3.3	15.3	FALSE	32	6	1	21	1.32	1.18	1	1	0.567204	0.617936	21.79	38.22	61.29	67.25	4.31	1.28435e+07	1.35908e+07	8.829e+06	1.3152e+07	3.47623e+07	2.97747e+07	3.8056e+07	2.89141e+06	1.06511e+07	1.36654e+07	3.29686e+07	1.76168e+07	3.5119e+06	3.69842e+07	1.85045e+07	1.74107e+07	1.03226e+07	1.16101e+07	7.13259e+06	7.61152e+06	2.29272e+07	2.21775e+07	3.8056e+07	2.0426e+06	7.198e+06	9.20373e+06	2.41215e+07	1.03817e+07
Q8TD30	Alanine aminotransferase 2 OS=Homo sapiens OX=9606 GN=GPT2 PE=1 SV=1	=GPT2	GPT2	Alanine aminotransferase 2	57.9	FALSE	29	13	13	19	0.12	1.18	1	8.48179e-05	0.658832	3.4063e-07	1.63	5.09	7.77	10.18	13.1	1.93444e+06	1.95963e+06	1.89704e+06	2.21627e+06	2.16247e+06	1.98368e+06	2.04155e+06	779477	829701	710072	1.50159e+06	1.76845e+06	1.77455e+06	1.92918e+06	1.58193e+06	1.31366e+06	1.55475e+06	1.67404e+06	1.53254e+06	1.28263e+06	1.42624e+06	1.47753e+06	2.04155e+06	550653	560709	478239	1.09864e+06	1.04215e+06
Q29RQ1	SWISS-PROT:Q29RQ1 (Bos taurus) Complement component C7 precursor				93	TRUE	15	12	12	12	1.18	1.18	1	0.72177	0.892325	0.216938	94.1	31.97	34.82	26.56	0.61	572462	134937	115946	267078	348280	397249	180034	105485	212855	147692	395715	256857	450317	282153	294516	297064	460099	115272	93668	154567	229706	295888	180034	74518.8	143846	99471.5	289524	151367
P17022	Zinc finger protein 18 OS=Homo sapiens OX=9606 GN=ZNF18 PE=1 SV=2	=ZNF18	ZNF18	Zinc finger protein 18	62.2	FALSE	7	4	1	8	0.18	1.18	1	0.692804	0.943509	0.201633	34.78	38.42	34.79	36.39	2.11	124279	95540.4	59619.7	72837.8	126467	174903	92030	66441.8	92107.3	44962.4	146284	65950.8	182062	155478	134328	138406	99885.2	81616.8	48164.4	42153.7	83410.6	130276	92030	46937.1	62245.7	30282.5	107029	38865.1
Q9Y240	C-type lectin domain family 11 member A OS=Homo sapiens OX=9606 GN=CLEC11A PE=1 SV=1	=CLEC11A	CLEC11A	C-type lectin domain family 11 member A	35.7	FALSE	6	2	2	2	0.58	1.18	1	0.438666	0.958424	0.094157	63.88	29.5	35.14	37.42	8.3	54203.9	20451.2	18954.5	27317.8	31428.3	49615.7	29803	16287.3	22810.6	11079.7	36254.1	22895.8	57973.2	37600.5	36177.3	40686.7	43564.7	17470.7	15312.6	15809.8	20728.4	36955.9	29803	11506	15415.3	7462.25	26525.3	13492.6
O00458	Interferon-related developmental regulator 1 OS=Homo sapiens OX=9606 GN=IFRD1 PE=1 SV=4	=IFRD1	IFRD1	Interferon-related developmental regulator 1	50.2	FALSE	9	5	5	7	-0.02	1.17	1	0.000202726	1	1.49476e-06	9.28	5.81	1.02	13.9	0.44	687915	637689	570933	587193	640271	618467	674223	476972	485238	476556	873953	1.22646e+06	1.03922e+06	1.11334e+06	626979	623087	552890	544755	461233	339829	422287	460661	674223	336952	327922	320964	639426	722758
P01308	Insulin OS=Homo sapiens OX=9606 GN=INS PE=1 SV=1	=INS	INS	Insulin	12	FALSE	25	2	2	4	0.71	1.17	1	1	1	0.608326	113.54	35.42	34.32	55.26	9.91	614259	115641	68851	105696	235848	235302	151646	130294	151347	72960.6	387207	88490.1	420177	220512	220992	192056	493692	98787.6	55621.9	61169.8	155552	175263	151646	92044.7	102280	49139.5	283300	52147.6
Q28065	SWISS-PROT:Q28065 (Bos taurus) C4b-binding protein alpha chain precursor				68.8	TRUE	27	14	14	21	0.41	1.16	1	0.201662	0.997461	0.0291588	43.17	25.64	21.74	19.1	1.24	3.58787e+06	1.79581e+06	1.79921e+06	2.57795e+06	1.79025e+06	3.28453e+06	2.21759e+06	878688	1.2999e+06	945353	2.15299e+06	1.57367e+06	2.54468e+06	2.08336e+06	2.52583e+06	2.57039e+06	2.88364e+06	1.53409e+06	1.45351e+06	1.49195e+06	1.18075e+06	2.44646e+06	2.21759e+06	620740	878466	636702	1.57523e+06	927371
P13929	Beta-enolase OS=Homo sapiens OX=9606 GN=ENO3 PE=1 SV=5	=ENO3	ENO3	Beta-enolase	47	FALSE	26	8	2	266	0.29	1.15	1	0.0323053	0.520855	0.00198795	9.6	26.78	10.51	33.29	1.75	59109.1	54006.6	65413.8	63399	65249.4	109534	80434.9	42964	52734.2	50517	113061	83916.2	179252	110941	103199	100681	47507.1	46135.9	52845.2	36691.2	43034.9	81585.7	80434.9	30351.4	35637.6	34023.6	82721.3	49452.2
P01966	SWISS-PROT:P01966 (Bos taurus) Hemoglobin subunit alpha				15.2	TRUE	83	9	9	70	0.34	1.15	1	0.902065	0.985316	0.314941	44.47	30.93	38.47	48.75	2.13	4.51418e+07	1.91e+07	2.63928e+07	3.56147e+07	2.33229e+07	4.91152e+07	3.13997e+07	2.01559e+07	2.74417e+07	1.21299e+07	4.45875e+07	1.52479e+07	6.58106e+07	4.48888e+07	3.75583e+07	3.87089e+07	3.62814e+07	1.63165e+07	2.13217e+07	2.06115e+07	1.53825e+07	3.65831e+07	3.13997e+07	1.42389e+07	1.8545e+07	8.1696e+06	3.26224e+07	8.98569e+06
A6NLJ0	C2 calcium-dependent domain-containing protein 4B OS=Homo sapiens OX=9606 GN=C2CD4B PE=2 SV=1	=C2CD4B	C2CD4B	C2 calcium-dependent domain-containing protein 4B	38.7	FALSE	3	1	1	5	0.41	1.15	1	0.141573	0.146007	0.0170206	31.22	30.32	27.38	7.04	13.66	26122.4	13803.9	24601.2	28215.9	37790.5	48609.4	25121.6	17998.4	30479.6	21728.7	47812.6	52200.2	48763.2	43952.3	38668.6	46936.4	20995.1	11792.2	19874.4	16329.5	24924.5	36206.4	25121.6	12714.8	20598	14634.5	34982.1	30761.8
ENSEMBL:ENSBTAP00000025008	(Bos taurus) hypothetical protein				59.3	TRUE	23	11	6	94	0.41	1.14	1	0.731204	1	0.221252	63.43	14.2	24.23	39.46	9.35	437747	154535	165955	234886	207785	269314	196935	115672	141748	86257.8	232981	107183	279811	321938	262968	230357	351826	132014	134068	135937	137043	200597	196935	81715.3	95792.9	58095.3	170460	63163.4
Q16695	Histone H3.1t OS=Homo sapiens OX=9606 GN=HIST3H3 PE=1 SV=3	=HIST3H3	HIST3H3	Histone H3.1t	15.5	FALSE	32	6	1	23	1.31	1.14	1	1	0.527774	0.858752	21.63	40.38	65.1	58.02	0.22	922020	931114	618019	798791	2.35492e+06	2.21113e+06	2.55199e+06	283685	670501	1.22427e+06	1.86382e+06	1.22227e+06	251913	1.78605e+06	1.28772e+06	1.29173e+06	741045	795418	499273	462288	1.55317e+06	1.64695e+06	2.55199e+06	200406	453122	824557	1.36366e+06	720291
Q01650	Large neutral amino acids transporter small subunit 1 OS=Homo sapiens OX=9606 GN=SLC7A5 PE=1 SV=2	=SLC7A5	SLC7A5	Large neutral amino acids transporter small subunit 1	55	FALSE	16	6	6	15	0.51	1.14	1	0.429051	0.821422	0.0910389	36.92	29.83	28.81	41.69	4.89	5.13583e+06	3.22213e+06	2.54856e+06	3.31623e+06	6.65557e+06	5.05138e+06	4.14738e+06	1.87495e+06	3.41737e+06	2.77495e+06	6.33995e+06	5.93092e+06	2.95973e+06	9.17764e+06	3.7069e+06	3.45936e+06	4.12776e+06	2.75255e+06	2.05888e+06	1.91922e+06	4.38964e+06	3.76248e+06	4.14738e+06	1.32454e+06	2.30944e+06	1.86895e+06	4.63861e+06	3.49512e+06
Q3T052	TREMBL:Q3T052;Q5EA67 (Bos taurus) Inter-alpha (Globulin) inhibitor H4				101.4	TRUE	28	24	24	52	0.43	1.13	1	0.799357	0.974679	0.257366	80.59	28.78	26.6	20.67	0.97	2.25913e+07	7.92742e+06	4.8162e+06	8.96172e+06	1.20458e+07	1.63361e+07	9.48003e+06	5.32281e+06	8.68369e+06	6.01364e+06	1.30128e+07	9.32248e+06	1.57619e+07	1.33795e+07	1.11941e+07	1.13491e+07	1.81571e+07	6.77211e+06	3.89081e+06	5.18645e+06	7.94472e+06	1.21678e+07	9.48003e+06	3.76024e+06	5.8684e+06	4.05023e+06	9.52076e+06	5.49379e+06
P02788	Lactotransferrin OS=Homo sapiens OX=9606 GN=LTF PE=1 SV=6	=LTF	LTF	Lactotransferrin	78.1	FALSE	4	3	1	7	0.2	1.13	1	0.175525	0.999944	0.0237994	49.81	29.94	8.89	29.07	2.37	402141	201124	165415	187906	262279	354166	202961	84486.8	98870.4	99110.4	288281	173640	269648	161628	271426	280697	323208	171813	133632	108748	172985	263798	202961	59684.8	66816.2	66751.6	210920	102327
P35443	Thrombospondin-4 OS=Homo sapiens OX=9606 GN=THBS4 PE=1 SV=2	=THBS4	THBS4	Thrombospondin-4	105.8	FALSE	4	3	1	3	1.32	1.13	1	1	0.876668	0.39946	98.8	43.67	25.4	29.61	14.47	154315	32123.1	29825.8	70071.5	91404.2	126183	41020	49750.5	71061.1	44655.4	119352	78083.3	157211	99592.6	85277.1	104711	124026	27441.6	24095.1	40552.8	60285.1	93986.8	41020	35145.7	48022.8	30075.8	87323.6	46014.9
Q9BRS8	La-related protein 6 OS=Homo sapiens OX=9606 GN=LARP6 PE=1 SV=1	=LARP6	LARP6	La-related protein 6	54.7	FALSE	13	4	4	4	0.26	1.12	1	0.000312302	0.257749	3.00629e-06	10.41	12.02	3.59	10.69	1.24	181784	173588	210962	255992	194188	227368	208946	185897	173114	181264	368018	421688	438627	350341	187264	184007	146103	148290	170427	148151	128076	169353	208946	131325	116990	122083	269260	248503
Q96D70	R3H domain-containing protein 4 OS=Homo sapiens OX=9606 GN=R3HDM4 PE=1 SV=3	=R3HDM4	R3HDM4	R3H domain-containing protein 4	30.3	FALSE	17	4	4	4	0.08	1.12	1	0.0159363	0.98179	0.000742553	6.31	12.34	17.04	26.9	8.29	218575	206470	234109	251548	212747	211864	270564	174465	197849	243227	340197	612623	378663	487042	178378	200599	175673	176380	189127	145580	140316	157806	270564	123249	133705	163815	248904	361022
P10412	Histone H1.4 OS=Homo sapiens OX=9606 GN=H1-4 PE=1 SV=2	=H1-4	H1-4	Histone H1.4	21.9	FALSE	37	14	4	33	0.93	1.11	1	1	0.766382	0.861002	66.9	45.73	88.03	73.84	1.45	8.31577e+06	1.72145e+07	4.23477e+06	1.27019e+07	1.9843e+07	9.01066e+06	2.65726e+07	5.74424e+06	4.04796e+06	1.99318e+07	5.95182e+06	3.03565e+07	6.58309e+06	2.34211e+07	1.32334e+07	1.35079e+07	6.68354e+06	1.47057e+07	3.4211e+06	7.35104e+06	1.30873e+07	6.71153e+06	2.65726e+07	4.05795e+06	2.73559e+06	1.34242e+07	4.35464e+06	1.78892e+07
O14730	Serine/threonine-protein kinase RIO3 OS=Homo sapiens OX=9606 GN=RIOK3 PE=1 SV=2	=RIOK3	RIOK3	Serine/threonine-protein kinase RIO3	59.1	FALSE	25	13	13	19	0.14	1.09	1	0.000170553	0.749643	1.06541e-06	3.19	2.39	3.54	14.2	0.36	1.74735e+06	1.65536e+06	1.65322e+06	1.81821e+06	1.8587e+06	1.82002e+06	1.75427e+06	1.34961e+06	1.34716e+06	1.43264e+06	2.35902e+06	3.09396e+06	2.68213e+06	3.25173e+06	1.49047e+06	1.48294e+06	1.40438e+06	1.41412e+06	1.33557e+06	1.05226e+06	1.22589e+06	1.35563e+06	1.75427e+06	953415	910405	964896	1.72598e+06	1.82328e+06
Q96ME7	Zinc finger protein 512 OS=Homo sapiens OX=9606 GN=ZNF512 PE=1 SV=2	=ZNF512	ZNF512	Zinc finger protein 512	64.6	FALSE	1	1	1	1	0.96	1.09	1	1	0.614549	0.868441	5.92	26.3	78.85	58.57	0.43	10822.3	9617.46	10360.8	11993.3	22537.1	18119.1	22269.5	5389.36	8019.9	23225.2	12008.5	24281.4	5762.82	27255.1	12261.8	12335.7	8698.12	8215.85	8370.08	6940.92	14864.2	13495.9	22269.5	3807.26	5419.81	15642.3	8785.98	14309.2
P08195	4F2 cell-surface antigen heavy chain OS=Homo sapiens OX=9606 GN=SLC3A2 PE=1 SV=3	=SLC3A2	SLC3A2	4F2 cell-surface antigen heavy chain	68	FALSE	43	26	26	65	0.37	1.08	1	0.565733	0.896699	0.143388	22.87	30.07	27.79	45.14	0.11	3.39802e+07	3.0674e+07	2.13383e+07	2.1491e+07	4.73628e+07	3.75003e+07	4.20035e+07	1.66365e+07	2.88084e+07	2.10641e+07	4.53241e+07	4.38957e+07	2.28761e+07	7.40151e+07	2.62857e+07	2.62431e+07	2.73106e+07	2.62037e+07	1.72383e+07	1.24376e+07	3.12378e+07	2.79318e+07	4.20035e+07	1.17527e+07	1.94686e+07	1.41868e+07	3.31613e+07	2.5868e+07
ENSEMBL:ENSBTAP00000023055	(Bos taurus) 68 kDa protein				67.7	TRUE	8	4	4	4	0.92	1.08	1	0.817551	0.985608	0.267577	93.62	33.08	24.85	37.92	2.14	83936.7	18846.1	18224.6	27260.5	46036.7	52024.7	27769.6	19879.7	25426	15389.1	52364.8	28980.6	65970.5	33541.1	43785.2	42481.8	67461.6	16099.5	14722.9	15776.6	30363.2	38750.3	27769.6	14043.8	17182.8	10364.7	38312.6	17078.4
P17066	Heat shock 70 kDa protein 6 OS=Homo sapiens OX=9606 GN=HSPA6 PE=1 SV=2	=HSPA6	HSPA6	Heat shock 70 kDa protein 6	71	FALSE	19	12	1	60	0.84	1.07	1	0.807915	0.998243	0.262304	70.63	47.9	24.52	18.05	6.07	667095	182773	257566	549728	404093	525439	129455	243056	167548	277509	480146	599415	538857	386899	468584	510583	536157	156136	208077	318146	266517	391370	129455	171705	113228	186904	351298	353238
O75290	Zinc finger protein 780A OS=Homo sapiens OX=9606 GN=ZNF780A PE=2 SV=3	=ZNF780A	ZNF780A	Zinc finger protein 780A	74.5	FALSE	4	3	1	5	0.82	1.07	1	0.74189	0.259417	0.22648	24.26	10.39	40.73	36.79	3.6	3051.18	0	2157.69	4372.44	5216.2	4708.18	4107.77	1277.86	2311.74	0	3079.71	1725.3	4382.15	4245.21	2370.23	2493.98	2452.29	0	1743.11	2530.48	3440.31	3506.85	4107.77	902.727	1562.26	0	2253.26	1016.73
Q7L4E1	Mitoguardin 2 OS=Homo sapiens OX=9606 GN=MIGA2 PE=1 SV=1	=MIGA2	MIGA2	Mitoguardin 2	65.5	FALSE	5	3	3	3	0.1	1.07	1	0.109617	0.934034	0.0118205	11.9	16.39	25.28	23.76	1.01	208076	200272	165333	196841	254172	234500	176283	118756	171949	109445	219571	177041	281726	305241	193241	190492	167235	171085	133566	113918	167638	174666	176283	83893.6	116203	73712.1	160649	104331
Q8WY54	Protein phosphatase 1E OS=Homo sapiens OX=9606 GN=PPM1E PE=1 SV=3	=PPM1E	PPM1E	Protein phosphatase 1E	83.9	FALSE	1	1	1	1	0.77	1.07	1	0.0582902	0.0699417	0.0045867	42.8	11.71	11.03	14.68	8.62	15156.2	6560.41	9173.23	15449.7	15871	18279.9	13785.5	19123.8	16722.9	15407.3	34611.5	44249.3	31854.9	35441.6	13591.9	15357.5	12181.3	5604.33	7410.68	8941.27	10467.6	13615.6	13785.5	13509.8	11301.3	10377	25323.5	26076.3
O00338	Sulfotransferase 1C2 OS=Homo sapiens OX=9606 GN=SULT1C2 PE=1 SV=1	=SULT1C2	SULT1C2	Sulfotransferase 1C2	34.9	FALSE	3	1	1	1	-0.09	1.07	1	0.869848	0.933523	0.296274	58.61	44.82	43.51	38.99	0.56	40564.1	16644	15396.4	11106.2	11709	20817.1	27881.6	17721.7	22492.8	8570.24	40974.7	15627.9	33597.8	45907.6	22563.2	22742.3	32602.1	14218.4	12438.1	6427.52	7722.62	15505.5	27881.6	12519.3	15200.5	5772.12	29979.1	9209.58
Q03247	SWISS-PROT:Q03247 (Bos taurus) Apolipoprotein E precursor				36	TRUE	44	12	12	31	0.69	1.06	1	0.252756	0.96218	0.040614	59.79	20.1	21.45	19.28	1.84	4.82874e+06	1.85832e+06	1.88258e+06	3.70678e+06	2.8441e+06	3.2569e+06	2.2796e+06	1.13052e+06	1.56612e+06	1.74935e+06	3.42324e+06	2.32954e+06	3.13601e+06	3.75612e+06	3.10251e+06	3.02296e+06	3.88095e+06	1.5875e+06	1.52086e+06	2.14524e+06	1.87581e+06	2.42588e+06	2.2796e+06	798646	1.05838e+06	1.1782e+06	2.50461e+06	1.37281e+06
P02656	Apolipoprotein C-III OS=Homo sapiens OX=9606 GN=APOC3 PE=1 SV=1	=APOC3	APOC3	Apolipoprotein C-III	10.8	FALSE	16	1	1	1	0.28	1.06	1	0.390944	0.915664	0.0782152	55.93	15.17	31.19	36.45	2.15	22164.4	13326.8	6538.34	12735.5	15946.4	18577	16489	110076	103961	58275.7	258584	123309	298621	180735	115072	118624	17814	11384.6	5282.06	7370.45	10517.4	13837	16489	77762.4	70256.5	39249.1	189193	72666.8
O75140	GATOR complex protein DEPDC5 OS=Homo sapiens OX=9606 GN=DEPDC5 PE=1 SV=2	=DEPDC5	DEPDC5	GATOR complex protein DEPDC5	181.1	FALSE	1	1	1	1	0.12	1.06	1	0.482464	0.913206	0.109487	51.9	21.75	21.21	34.34	8.81	51403.1	16708.2	32331.1	49970.8	32056.8	37895.4	32703.3	13301.7	20258.5	16027.7	47941.2	21913.7	40439	27679.1	29120.3	25704.5	41313.7	14273.2	26119	28919.8	21142.9	28226.2	32703.3	9396.84	13690.6	10794.8	35076.1	12913.8
P49711	Transcriptional repressor CTCF OS=Homo sapiens OX=9606 GN=CTCF PE=1 SV=1	=CTCF	CTCF	Transcriptional repressor CTCF	82.7	FALSE	31	20	18	26	0.56	1.04	1	1	0.765254	0.735694	10.96	15.78	64.29	50.51	0.24	3.94775e+06	3.33857e+06	4.13773e+06	4.18357e+06	5.78442e+06	5.86161e+06	6.04075e+06	1.89954e+06	4.99982e+06	1.71411e+06	5.88619e+06	2.02147e+06	2.61541e+06	5.87312e+06	3.97194e+06	3.95868e+06	3.17288e+06	2.85202e+06	3.34271e+06	2.42118e+06	3.81508e+06	4.36598e+06	6.04075e+06	1.34191e+06	3.37886e+06	1.15447e+06	4.30662e+06	1.19126e+06
Q8WTS1	1-acylglycerol-3-phosphate O-acyltransferase ABHD5 OS=Homo sapiens OX=9606 GN=ABHD5 PE=1 SV=1	=ABHD5	ABHD5	1-acylglycerol-3-phosphate O-acyltransferase ABHD5	39.1	FALSE	4	1	1	1	0.3	1.04	1	0.0912314	0.948657	0.00882885	9.07	21.24	28.77	17.23	7.38	36765	30773.6	32912.5	26253.5	41975.1	39050.1	44281.2	17813	19376.3	29608	35163	40687.5	38925.3	51852.7	35249.8	31754.7	29548.7	26288.8	26588.7	15193.8	27684.4	29086.2	44281.2	12583.8	13094.4	19941.2	25727	23977.4
Q92974	Rho guanine nucleotide exchange factor 2 OS=Homo sapiens OX=9606 GN=ARHGEF2 PE=1 SV=4	=ARHGEF2	ARHGEF2	Rho guanine nucleotide exchange factor 2	111.5	FALSE	44	39	39	51	0.08	1.03	1	0.00412118	0.82023	0.000103821	8.57	16.37	2.15	13.56	1.15	8.78881e+06	7.42412e+06	8.39759e+06	1.09063e+07	9.71362e+06	8.08767e+06	7.68749e+06	7.70057e+06	7.44375e+06	7.402e+06	1.22883e+07	1.63881e+07	1.40397e+07	1.64303e+07	7.35132e+06	7.47142e+06	7.06373e+06	6.34217e+06	6.78407e+06	6.31186e+06	6.40656e+06	6.02404e+06	7.68749e+06	5.43999e+06	5.03046e+06	4.9853e+06	8.99072e+06	9.65758e+06
Q28085	SWISS-PROT:Q28085 (Bos taurus) Complement factor H precursor				140.3	TRUE	28	28	28	38	0.53	1.02	1	0.599611	0.858018	0.157379	60.75	21.03	26.56	13.45	5.39	6.89002e+06	2.96054e+06	2.33791e+06	4.02308e+06	4.54519e+06	5.96766e+06	3.83109e+06	2.50393e+06	3.98276e+06	2.66825e+06	5.53113e+06	4.31655e+06	6.00542e+06	5.29943e+06	4.82157e+06	4.46744e+06	5.53764e+06	2.52908e+06	1.8887e+06	2.32829e+06	2.99775e+06	4.44497e+06	3.83109e+06	1.76888e+06	2.69153e+06	1.79708e+06	4.04684e+06	2.54376e+06
ENSEMBL:ENSBTAP00000034412	(Bos taurus) similar to C4b-binding protein alpha chain				22.3	TRUE	42	8	8	15	0.39	1.01	1	0.285768	0.996937	0.0486961	37.97	24.16	15.42	13.97	1.96	3.00369e+06	1.56483e+06	1.70333e+06	2.44719e+06	1.49393e+06	2.69542e+06	2.04629e+06	815207	1.05342e+06	814067	1.75277e+06	1.25358e+06	1.66736e+06	1.60586e+06	2.30458e+06	2.36928e+06	2.41413e+06	1.33678e+06	1.37605e+06	1.41627e+06	985313	2.00767e+06	2.04629e+06	575894	711899	548280	1.28241e+06	738739
Q5CZA5	Zinc finger protein 805 OS=Homo sapiens OX=9606 GN=ZNF805 PE=2 SV=3	=ZNF805	ZNF805	Zinc finger protein 805	71.1	FALSE	9	5	1	8	0.38	1.01	1	0.866921	0.889669	0.294028	19.02	60.68	52.48	40.63	5.97	6347.38	5183.48	4342.82	5208.76	3744.25	8703.36	14814.9	5062.73	9424.4	3369.92	18249.3	7554.35	9273.65	11157.5	5547.11	6035.77	5101.51	4428.06	3508.39	3014.49	2469.5	6482.64	14814.9	3576.51	6368.97	2269.67	13352.1	4451.81
ENSEMBL:ENSBTAP00000038329	(Bos taurus) 9 kDa protein				8.6	TRUE	28	2	1	6	0.97	1.01	1	0.657845	0.976412	0.185867	85.29	22.9	11.79	29.17	0.75	2.99201e+06	770194	760135	1.40249e+06	1.63202e+06	1.79838e+06	1.02422e+06	658390	834710	763289	1.93155e+06	1.16629e+06	2.06008e+06	1.22548e+06	1.39646e+06	1.38173e+06	2.40473e+06	657950	614082	811669	1.07639e+06	1.33951e+06	1.02422e+06	465113	564093	514081	1.41322e+06	687300
Q96GV9	Macrophage immunometabolism regulator OS=Homo sapiens OX=9606 GN=MACIR PE=1 SV=1	=MACIR	MACIR	Macrophage immunometabolism regulator	23.1	FALSE	17	3	3	3	0.97	1.01	0.0104895	0.000116691	1.07309e-06	6.09444e-07	8.49	7.9	4.7	8.93	1.87	53958.8	63692.5	57251	109081	115985	126499	106170	49952	48925.6	45620.4	87864.6	97344.8	109305	99215.5	65374.9	63666.8	43367.7	54410.2	46250.8	63128.6	76496.9	94221.6	106170	35288	33063.7	30725.7	64286	57365.8
P35716	Transcription factor SOX-11 OS=Homo sapiens OX=9606 GN=SOX11 PE=1 SV=2	=SOX11	SOX11	Transcription factor SOX-11	46.7	FALSE	2	1	1	1	0.86	1.01	1	1	0.980311	0.889085	78.46	30.87	79.08	70.18	16.69	30190	88914.3	21335.3	48653.6	61399.9	31601.7	68590	21224	14856	62882.8	23178	91182.9	19151.9	79132.9	38887.4	49293.6	24264.3	75956.4	17235.9	28157.5	40496	23538.3	68590	14993.5	10039.6	42352	16958.1	53734.6
O75901	Ras association domain-containing protein 9 OS=Homo sapiens OX=9606 GN=RASSF9 PE=2 SV=2	=RASSF9	RASSF9	Ras association domain-containing protein 9	50	FALSE	2	1	1	3	-0.06	1	1	0.984412	1	0.364832	9.89	9.44	11.06	43.69	3.18	830798	813785	689801	708428	823938	867219	737158	28046.7	30828.3	34923.4	61964.1	20729.3	61604.1	77101.5	578413	552953	667729	695188	557262	409991	543423	645942	737158	19813.3	20833.6	23521.2	45336	12215.9
Q7Z3Q1	Solute carrier family 46 member 3 OS=Homo sapiens OX=9606 GN=SLC46A3 PE=2 SV=1	=SLC46A3	SLC46A3	Solute carrier family 46 member 3	51.5	FALSE	3	1	1	2	-0.92	1	1	1	0.982295	0.824705	54.82	181.42	60.07	64.36	11.15	63933	238055	190520	87761	115953	68441.5	3.63252e+06	166446	64151.8	260932	245588	757440	173275	449706	168116	196906	51384.2	203362	153913	50790.3	76476.1	50978.2	3.63252e+06	117584	43353.5	175740	179684	446363
P62805	Histone H4 OS=Homo sapiens OX=9606 GN=H4C1 PE=1 SV=2	=H4C1	H4C1	Histone H4	11.4	FALSE	60	12	12	66	1.45	0.99	1	1	0.674556	0.732506	22.05	39.1	64.54	71.78	0.93	1.49005e+08	1.2058e+08	9.53812e+07	1.31207e+08	4.01229e+08	3.1962e+08	3.41407e+08	2.54121e+07	1.28458e+08	1.41067e+08	3.63373e+08	1.79882e+08	2.83666e+07	4.14793e+08	1.86801e+08	1.89261e+08	1.19758e+08	1.03007e+08	7.70547e+07	7.5934e+07	2.64628e+08	2.38067e+08	3.41407e+08	1.79521e+07	8.68111e+07	9.50098e+07	2.65861e+08	1.06005e+08
O60725	Protein-S-isoprenylcysteine O-methyltransferase OS=Homo sapiens OX=9606 GN=ICMT PE=1 SV=1	=ICMT	ICMT	Protein-S-isoprenylcysteine O-methyltransferase	31.9	FALSE	10	3	3	8	0.37	0.99	1	1	0.924916	0.630088	45.82	34.55	49.17	42.85	3.34	2.46858e+06	1.06924e+06	1.33194e+06	1.69815e+06	1.60451e+06	3.08479e+06	1.74973e+06	989841	1.8448e+06	728277	2.35541e+06	857313	2.65795e+06	1.63277e+06	1.73217e+06	1.81599e+06	1.98405e+06	913411	1.07602e+06	982776	1.05825e+06	2.29768e+06	1.74973e+06	699263	1.24671e+06	490500	1.72333e+06	505219
Q9BX46	RNA-binding protein 24 OS=Homo sapiens OX=9606 GN=RBM24 PE=1 SV=1	=RBM24	RBM24	RNA-binding protein 24	24.8	FALSE	9	2	2	2	-0.07	0.99	1	0.0325638	0.980185	0.00202086	18.25	17.27	13.54	22.46	4.7	373913	531862	513178	441627	538218	436541	621099	366817	298809	390702	713161	542131	739966	944996	441111	412725	300521	454351	414576	255584	354978	325155	621099	259134	201934	263141	521783	319481
Q9Y6H1	Coiled-coil-helix-coiled-coil-helix domain-containing protein 2 OS=Homo sapiens OX=9606 GN=CHCHD2 PE=1 SV=1	=CHCHD2	CHCHD2	Coiled-coil-helix-coiled-coil-helix domain-containing protein 2	15.5	FALSE	34	4	4	12	0.03	0.98	1	0.0244944	0.932039	0.00135202	17.48	19.93	7.64	13.79	4.33	1.33211e+06	1.88481e+06	1.76121e+06	1.4138e+06	1.81821e+06	1.77608e+06	2.30081e+06	999340	989779	868782	1.90794e+06	1.47113e+06	2.0052e+06	2.00404e+06	1.39658e+06	1.48487e+06	1.07064e+06	1.61013e+06	1.42281e+06	818212	1.19919e+06	1.3229e+06	2.30081e+06	705973	668889	585131	1.39594e+06	866944
P16403	Histone H1.2 OS=Homo sapiens OX=9606 GN=H1-2 PE=1 SV=2	=H1-2	H1-2	Histone H1.2	21.4	FALSE	35	13	4	30	0.79	0.97	1	1	0.998584	0.923165	75.68	41.42	82.34	77.05	0.53	583093	1.85401e+06	531870	820152	1.23981e+06	551341	1.50821e+06	479311	351822	1.53493e+06	493482	2.41913e+06	418520	1.78142e+06	973106	965834	468643	1.58381e+06	429676	474650	817712	410662	1.50821e+06	338604	237760	1.03378e+06	361055	1.42561e+06
P02777	SWISS-PROT:P02777 (Bos taurus) similar to Platelet factor 4				24.2	TRUE	9	3	3	6	0.31	0.97	1	0.0744556	0.550459	0.00656933	4.61	12.33	34.63	13.28	1.08	763312	724846	696406	754940	885162	913837	1.02313e+06	482607	537445	888746	982510	1.31163e+06	1.06237e+06	1.03797e+06	981915	966989	613489	619210	562598	436910	583803	680665	1.02313e+06	340933	363203	598577	718852	772952
P0CG08	Golgi pH regulator B OS=Homo sapiens OX=9606 GN=GPR89B PE=1 SV=1	=GPR89B	GPR89B	Golgi pH regulator B	52.9	FALSE	6	1	1	1	-0.09	0.97	1	0.571873	0.996177	0.146058	19.67	55.15	2.18	16.81	21.36	31582.8	46526.8	37107.3	17542.7	31332.5	38674.5	68479.7	15594.6	15045.7	15655.3	29327.2	22726.4	34296.9	31730.7	37246.5	27472.2	25383.7	39746.2	29977.5	10152.6	20665.2	28806.4	68479.7	11016.6	10167.8	10544	21457.2	13392.8
P03952	Plasma kallikrein OS=Homo sapiens OX=9606 GN=KLKB1 PE=1 SV=1	=KLKB1	KLKB1	Plasma kallikrein	71.3	FALSE	1	1	1	1	0.78	0.97	1	1	0.21351	0.421186	44.99	34.31	27.84	51.61	18.61	7699.74	2806.12	6334.46	16643.3	11625.5	7285.83	10133	8033.03	5534.6	4779.37	14687.5	5798.76	19277	8054.94	8142.82	10610.2	6188.43	2397.17	5117.36	9632.04	7667.54	5426.8	10133	5674.85	3740.26	3218.94	10746.1	3417.24
P01045-1	SWISS-PROT:P01045-1 (Bos taurus) Isoform HMW of Kininogen-2 precursor				68.7	TRUE	44	23	6	41	0.79	0.95	1	0.861415	0.991187	0.291284	72.7	29.07	15.54	29.11	5.92	3.40514e+06	936327	1.2268e+06	2.16437e+06	2.08538e+06	2.16844e+06	1.0559e+06	1.03772e+06	1.21582e+06	890647	2.54596e+06	1.33199e+06	2.39517e+06	1.67682e+06	1.68648e+06	1.83393e+06	2.73678e+06	799871	991078	1.2526e+06	1.3754e+06	1.61515e+06	1.0559e+06	733089	821645	599857	1.86274e+06	784949
Q9BWE0	Replication initiator 1 OS=Homo sapiens OX=9606 GN=REPIN1 PE=1 SV=1	=REPIN1	REPIN1	Replication initiator 1	63.5	FALSE	12	6	5	9	0.07	0.95	1	0.0651295	0.92267	0.00540912	22.52	28.04	8.97	8.47	1.98	275384	436390	361704	387503	372785	294222	562957	272937	228009	250032	492723	472545	419115	512423	254938	247890	221331	372793	292206	224261	245868	219149	562957	192813	154088	168398	360500	278473
O00635	E3 ubiquitin-protein ligase TRIM38 OS=Homo sapiens OX=9606 GN=TRIM38 PE=1 SV=1	=TRIM38	TRIM38	E3 ubiquitin-protein ligase TRIM38	53.4	FALSE	3	1	1	1	0.33	0.95	1	0.0348953	0.598903	0.00221915	9.46	23.6	12.12	19.29	5.72	5738.5	5333.84	4746.33	6000.68	8028.89	7506.69	4616.38	5648.08	5449.89	6788.43	11243.6	10657.6	10572	15402.4	9066.05	9829.7	4612.14	4556.51	3834.37	3472.8	5295.41	5591.31	4616.38	3990.03	3683.01	4572.06	8226.35	6280.6
P02672	SWISS-PROT:P02672 (Bos taurus) Fibrinogen alpha chain precursor				67	TRUE	41	24	24	36	0.29	0.94	1	0.426227	0.969427	0.0900903	47.56	20.04	26.82	21.35	0.99	4.94894e+06	2.8799e+06	1.92414e+06	2.77058e+06	4.0753e+06	4.14189e+06	3.04357e+06	1.48066e+06	2.58287e+06	2.22369e+06	4.44183e+06	2.68304e+06	4.12674e+06	4.42447e+06	3.30982e+06	3.26363e+06	3.97756e+06	2.4602e+06	1.55443e+06	1.60343e+06	2.68784e+06	3.08506e+06	3.04357e+06	1.046e+06	1.74549e+06	1.49767e+06	3.24986e+06	1.58113e+06
Q15063	Periostin OS=Homo sapiens OX=9606 GN=POSTN PE=1 SV=2	=POSTN	POSTN	Periostin	93.3	FALSE	19	12	1	16	0.54	0.94	1	0.373504	0.891326	0.0731709	45.51	24.67	20.34	28.82	1.93	139971	69153.3	66202.4	100362	100117	143983	82146	59717.3	74484.4	49699.2	98188.7	83012.4	158432	133199	101522	104338	112498	59075.2	53482.3	58083.1	66031.3	107245	82146	42186.7	50336.2	33472.8	71839.6	48919.7
Q9ULG6	Cell cycle progression protein 1 OS=Homo sapiens OX=9606 GN=CCPG1 PE=1 SV=3	=CCPG1	CCPG1	Cell cycle progression protein 1	87.3	FALSE	10	9	9	9	0.31	0.94	1	0.120588	0.937469	0.0134757	22	16.41	25	29.36	0.3	814144	597152	543403	591881	866861	793291	686600	533556	738914	460417	1.10314e+06	873330	947817	1.61278e+06	622082	619491	654343	510126	438993	342542	571733	590877	686600	376925	499355	310094	807112	514658
Q13478	Interleukin-18 receptor 1 OS=Homo sapiens OX=9606 GN=IL18R1 PE=1 SV=1	=IL18R1	IL18R1	Interleukin-18 receptor 1	62.3	FALSE	4	2	2	2	0.11	0.94	1	1	0.975308	0.502198	9.5	32.24	57.94	32.42	15.81	42172.3	43179.8	36071.2	33609.4	39082.3	52766	68634.7	17853.4	44894.3	17945.9	55056.6	28221.8	29626.5	39832.5	25449.6	20332	33894.7	36887	29140.5	19450.9	25776.5	39302.4	68634.7	12612.4	30339.4	12086.7	40282.1	16631.2
P07305	Histone H1.0 OS=Homo sapiens OX=9606 GN=H1-0 PE=1 SV=3	=H1-0	H1-0	Histone H1.0	20.9	FALSE	10	2	2	3	2.12	0.93	1	1	0.152843	0.920081	69.18	22.91	92.2	76.36	4.14	5661.52	3616.54	13605.3	18683.4	32196.6	26615.5	22821	204545	121666	709999	178191	945504	187425	806414	381233	359523	4550.27	3089.48	10991.2	10812.7	21235.1	19824.4	22821	144499	82221.4	478189	130373	557190
P50448	SWISS-PROT:P50448 (Bos taurus) Factor XIIa inhibitor precursor				51.7	TRUE	9	4	4	5	0.67	0.92	1	0.633562	0.966574	0.173167	68.25	19.97	20.28	20.73	2.24	785757	292244	242301	469124	460929	550261	331467	254702	365029	268753	556144	445702	692656	467853	460598	446254	631528	249654	195745	271498	304003	409858	331467	179932	246685	181007	406902	262655
Q92954	Proteoglycan 4 OS=Homo sapiens OX=9606 GN=PRG4 PE=1 SV=3	=PRG4	PRG4	Proteoglycan 4	151	FALSE	12	4	4	5	0.53	0.9	1	0.277646	0.521025	0.0468004	27.38	29.86	26.78	26.81	7.52	158569	115083	92803.5	124610	205289	230381	135386	76447.4	122507	131362	143041	225223	233171	287435	214769	193084	127445	98311.4	74972.2	72116.2	135397	171598	135386	54005.4	82789.9	88473	104655	132725
Q8WUY8	N-acetyltransferase 14 OS=Homo sapiens OX=9606 GN=NAT14 PE=1 SV=1	=NAT14	NAT14	N-acetyltransferase 14	21.6	FALSE	9	2	2	2	0.31	0.9	1	0.0980829	0.482677	0.00976309	14.12	25.69	20.42	23.55	3.67	78235.1	61616.1	80700.5	70009.9	86055.1	110058	127003	54772.9	65271.8	43081	110840	143496	85906.4	93723.4	71327.6	75128.4	62879.1	52636.4	65194.7	40517.1	56757.1	81976	127003	38693.8	44110.4	29015.4	81095.8	84563.1
P16402	Histone H1.3 OS=Homo sapiens OX=9606 GN=H1-3 PE=1 SV=2	=H1-3	H1-3	Histone H1.3	22.3	FALSE	36	13	6	30	0.86	0.89	1	1	0.999804	0.951413	89.33	48.05	89.97	79.88	1.5	860175	3.2608e+06	698390	1.30581e+06	1.8722e+06	631381	2.34578e+06	546490	349752	1.88038e+06	469419	2.78242e+06	489239	2.10511e+06	1.37304e+06	1.34428e+06	691339	2.78558e+06	564201	755717	1.2348e+06	470280	2.34578e+06	386062	236361	1.26645e+06	343450	1.63969e+06
P02662	SWISS-PROT:P02662 Alpha-S1-casein - Bos taurus (Bovine).				23	TRUE	26	5	5	6	-0.27	0.88	1	1	0.96175	0.999143	156.69	99.69	60.12	65.22	4.56	450348	144352	8.71798e+06	779110	179253	1.5843e+06	153864	345856	871437	1.39149e+06	1.35771e+06	2.23497e+06	1.90403e+06	141733	1.0517e+06	985930	361953	123315	7.0429e+06	450898	118225	1.18006e+06	153864	244327	588914	937179	993366	1.31708e+06
Q8N9S9	Sorting nexin-31 OS=Homo sapiens OX=9606 GN=SNX31 PE=1 SV=3	=SNX31	SNX31	Sorting nexin-31	50.8	FALSE	2	1	1	1	0.51	0.88	1	0.158689	0.645001	0.0203404	14.36	16.66	39.27	36.4	7.48	103533	79422	84104.8	97242.5	117988	121718	146318	78930.6	95583.7	40652.3	156957	107191	134883	242423	68494	76145.7	83211.6	67847.4	67944.8	56277.5	77818	90661	146318	55759.7	64595	27379.6	114837	63168.3
O60347	TBC1 domain family member 12 OS=Homo sapiens OX=9606 GN=TBC1D12 PE=1 SV=3	=TBC1D12	TBC1D12	TBC1 domain family member 12	85.6	FALSE	2	2	2	2	0.29	0.87	1	0.0551052	0.460829	0.00422106	13.92	21.94	7.85	18.14	0.21	65215.1	49417.5	56191.7	60072.1	79067.8	89597.5	56679.6	61164.4	54648.9	52756.4	124563	88870.9	111763	85656.4	70374.9	70167.6	52414.7	42215.6	45395	34765.8	52148.7	66736.1	56679.6	43208.9	36931.5	35531.8	91136	52372.1
Q96A46	Mitoferrin-2 OS=Homo sapiens OX=9606 GN=SLC25A28 PE=2 SV=1	=SLC25A28	SLC25A28	Mitoferrin-2	39.2	FALSE	8	2	2	2	-0.17	0.87	1	0.13148	0.995041	0.015309	4.91	16.81	38.55	19.55	1.48	18950.4	18281.3	17186.5	15137	21099.9	17552.6	14877.5	12172.6	16307	7161.25	22388.8	17210	22167	27937.3	12119.9	12375.9	15230.8	15617	13884.3	8760.27	13916.3	13073.9	14877.5	8599.18	11020.2	4823.16	16380.8	10141.9
Q96B49	Mitochondrial import receptor subunit TOM6 homolog OS=Homo sapiens OX=9606 GN=TOMM6 PE=1 SV=1	=TOMM6	TOMM6	Mitochondrial import receptor subunit TOM6 homolog	8	FALSE	19	1	1	2	0.59	0.87	1	1	0.971785	0.464832	31.62	45.73	20.52	32.99	4.87	1.43988e+06	906411	824467	579360	1.4912e+06	1.25572e+06	2.07069e+06	617765	684175	451390	1.19954e+06	524047	1.0581e+06	1.24938e+06	996326	1.06734e+06	1.15726e+06	774315	666053	335295	983513	935317	2.07069e+06	436414	462363	304014	877643	308823
P02458	Collagen alpha-1(II) chain OS=Homo sapiens OX=9606 GN=COL2A1 PE=1 SV=3	=COL2A1	COL2A1	Collagen alpha-1(II) chain	141.7	FALSE	3	3	1	4	0.63	0.86	1	0.52011	0.79991	0.125913	61.7	24.1	12.12	6	5.96	176089	58029.2	75610.1	89800.3	151305	135274	101046	80445.5	77095.7	96286.3	147001	144636	163754	145810	130481	141959	141526	49572.3	61082.3	51970.5	99792.2	100758	101046	56829.9	52100.9	64849.6	107553	85235
Q13563	Polycystin-2 OS=Homo sapiens OX=9606 GN=PKD2 PE=1 SV=3	=PKD2	PKD2	Polycystin-2	109.6	FALSE	2	2	2	2	0.5	0.85	1	0.753804	0.348567	0.232896	32.4	41.38	22.83	13.9	1.96	28336.8	14743.9	20233.6	29896.5	27206.4	51602.9	20736.7	19650.6	27190.4	17922.3	35415.7	27375	35222.8	38495	26192.3	26929	22774.9	12595.2	16345.9	17302.1	17943.8	38436	20736.7	13882	18375.2	12070.8	25911.9	16132.2
O14975	Very long-chain acyl-CoA synthetase OS=Homo sapiens OX=9606 GN=SLC27A2 PE=1 SV=2	=SLC27A2	SLC27A2	Very long-chain acyl-CoA synthetase	70.3	FALSE	2	1	1	1	0.39	0.85	1	0.936969	0.99526	0.336523	55.18	37.46	27.88	36.29	2.66	7163.58	2213.54	4174.8	4844.26	6311.79	6143.55	2331.49	2918.67	5053.29	4933.48	4520.79	7782.47	11606.2	10101	4960.61	4777.15	5757.5	1890.95	3372.66	2803.54	4162.9	4575.98	2331.49	2061.86	3414.99	3322.74	3307.63	4586.25
P51608	Methyl-CpG-binding protein 2 OS=Homo sapiens OX=9606 GN=MECP2 PE=1 SV=1	=MECP2	MECP2	Methyl-CpG-binding protein 2	52.4	FALSE	21	7	7	8	0.65	0.84	1	1	0.670357	0.66508	7.38	21.88	62.73	49.47	3.35	962764	856039	985174	990387	1.57807e+06	1.70891e+06	1.43693e+06	590788	1.38218e+06	442636	1.79813e+06	657956	709181	1.57226e+06	1.11378e+06	1.06229e+06	773792	731284	795882	573171	1.0408e+06	1.27287e+06	1.43693e+06	417356	934069	298119	1.3156e+06	387737
Q9P0S3	ORM1-like protein 1 OS=Homo sapiens OX=9606 GN=ORMDL1 PE=1 SV=1	=ORMDL1	ORMDL1	ORM1-like protein 1	17.4	FALSE	12	2	1	3	0.29	0.84	1	1	0.990078	0.461629	25.66	18.29	42.42	29.53	0.15	55089.4	37828.8	34845.9	36523.2	56625.3	48798.7	43571.8	26253.1	51684.2	26140.4	49282.5	32414.8	44825.8	66916.2	35026.8	34953.2	44276.4	32315.8	28150.6	21137.2	37346.9	36347.4	43571.8	18546.2	34928	17605.8	36057.5	19102.2
Q96EN8	Molybdenum cofactor sulfurase OS=Homo sapiens OX=9606 GN=MOCOS PE=1 SV=2	=MOCOS	MOCOS	Molybdenum cofactor sulfurase	98.1	FALSE	32	23	23	29	0.12	0.83	1	0.000366395	0.845571	3.87552e-06	9.6	9.73	1.5	4.93	1.51	2.06739e+06	2.12927e+06	2.46356e+06	2.64817e+06	2.26083e+06	2.35977e+06	2.10671e+06	1.64001e+06	1.59646e+06	1.60002e+06	2.61755e+06	2.92776e+06	2.89202e+06	2.81028e+06	1.54604e+06	1.57938e+06	1.6616e+06	1.81896e+06	1.99021e+06	1.53259e+06	1.49112e+06	1.75766e+06	2.10671e+06	1.15857e+06	1.07888e+06	1.07763e+06	1.91513e+06	1.72534e+06
Q2KIS7	SWISS-PROT:Q2KIS7 (Bos taurus) Tetranectin precursor				22.1	TRUE	43	6	6	12	0.31	0.83	1	0.451418	0.92191	0.0984659	51.14	33.89	34.88	23.73	1.29	4.18812e+06	2.41861e+06	1.47446e+06	2.36859e+06	3.77251e+06	4.46804e+06	2.23676e+06	1.04365e+06	2.10123e+06	2.09758e+06	2.58191e+06	3.43044e+06	4.6058e+06	4.07264e+06	3.40547e+06	3.34377e+06	3.36607e+06	2.06613e+06	1.19115e+06	1.37078e+06	2.48814e+06	3.32799e+06	2.23676e+06	737277	1.42e+06	1.41274e+06	1.88905e+06	2.02158e+06
Q32PJ2	SWISS-PROT:Q32PJ2 (Bos taurus) Apolipoprotein A-IV precursor				43	TRUE	12	4	4	4	0.56	0.83	1	0.774261	0.998954	0.243652	62.72	24.03	13.63	30.46	14.56	437121	152749	171208	225452	281543	303984	172380	163787	188717	143710	323841	197467	410887	262034	304327	247522	351322	130488	138312	130477	185690	226420	172380	115706	127534	96789.8	236938	116368
O75820	Zinc finger protein 189 OS=Homo sapiens OX=9606 GN=ZNF189 PE=1 SV=2	=ZNF189	ZNF189	Zinc finger protein 189	72.9	FALSE	3	3	1	5	0.51	0.82	1	1	0.776503	0.843736	20.55	27.59	50.47	48.4	19.42	14176.3	11192.5	9459.21	11725.8	14056.7	18194.7	22026	6319.8	14723.5	6882.63	18257.3	8269.02	6650.96	17976.5	12925.9	9803.92	11393.8	9561.37	7641.71	6786.13	9271.01	13552.2	22026	4464.56	9950.09	4635.5	13358	4872.98
P01344	Insulin-like growth factor II OS=Homo sapiens OX=9606 GN=IGF2 PE=1 SV=1	=IGF2	IGF2	Insulin-like growth factor II	20.1	FALSE	14	2	2	2	0.16	0.82	1	0.234841	0.865402	0.0366751	31.84	8.81	19.16	28.91	8.45	1.39763e+06	1.85106e+06	958145	1.55394e+06	1.5738e+06	1.81301e+06	1.48973e+06	937967	1.19906e+06	1.38585e+06	1.49566e+06	2.34223e+06	1.92063e+06	2.97613e+06	1.95504e+06	1.73463e+06	1.1233e+06	1.58129e+06	774047	899317	1.03799e+06	1.35041e+06	1.48973e+06	662617	810317	933380	1.0943e+06	1.38029e+06
Q8IU80	Transmembrane protease serine 6 OS=Homo sapiens OX=9606 GN=TMPRSS6 PE=1 SV=3	=TMPRSS6	TMPRSS6	Transmembrane protease serine 6	89.9	FALSE	1	1	1	1	0.44	0.82	1	0.0710708	0.0989612	0.00620823	4.29	17.43	10.87	21.78	3.35	47951.3	49036.8	45100.5	55334.3	68665.9	61644.9	82565.3	35138.5	39210.2	43687.1	86195	67821.3	49743.5	71015.5	46570.6	48833.2	38539.4	41890.4	36434.9	32023.8	45288.1	45915.8	82565.3	24823.2	26498.1	29423.6	63064.4	39967.4
Q2TBQ1	TREMBL:Q2TBQ1 (Bos taurus) Coagulation factor XIII, B polypeptide				75.1	TRUE	21	12	12	14	0.22	0.81	1	0.374593	0.882311	0.0734993	43.22	21.81	23.04	17.54	7.66	2.76229e+06	1.69213e+06	1.17232e+06	1.81087e+06	2.09143e+06	2.81975e+06	1.85221e+06	1.03383e+06	1.65916e+06	1.39134e+06	1.93819e+06	2.19197e+06	2.72364e+06	2.82492e+06	2.40312e+06	2.15621e+06	2.22011e+06	1.44553e+06	947069	1.04801e+06	1.37939e+06	2.10027e+06	1.85221e+06	730337	1.12125e+06	937077	1.41807e+06	1.29174e+06
Q6PK81	Zinc finger protein 773 OS=Homo sapiens OX=9606 GN=ZNF773 PE=2 SV=1	=ZNF773	ZNF773	Zinc finger protein 773	50.5	FALSE	7	4	1	8	0.42	0.81	1	0.0688309	0.147876	0.00592093	8.88	14.08	13.27	18.98	10.18	38013	44307.2	38239.7	46846.9	51647.3	50611.5	64137.4	22305.3	27409.1	21642.5	41127.2	37254.3	30610.7	48497.6	30649.3	35403.4	30551.8	37850	30892.3	27111.9	34063.7	37697.6	64137.4	15757.4	18523	14576.4	30090.6	21954.1
Q9Y248	DNA replication complex GINS protein PSF2 OS=Homo sapiens OX=9606 GN=GINS2 PE=1 SV=1	=GINS2	GINS2	DNA replication complex GINS protein PSF2	21.4	FALSE	25	4	4	7	0.94	-0.44	1	1	0.046781	0.402504	43.17	5.38	4.24	12.51	0.74	3.0259e+06	1.57493e+06	1.46123e+06	2.861e+06	3.06793e+06	2.96763e+06	3.24532e+06	2.83891e+06	2.68375e+06	2.91841e+06	2.04817e+06	2.13416e+06	2.57885e+06	1.96755e+06	3.30776e+06	3.34274e+06	2.43198e+06	1.34541e+06	1.18047e+06	1.65576e+06	2.02343e+06	2.21042e+06	3.24532e+06	2.00551e+06	1.81367e+06	1.96557e+06	1.49854e+06	1.25767e+06
Q8TF68	Zinc finger protein 384 OS=Homo sapiens OX=9606 GN=ZNF384 PE=1 SV=2	=ZNF384	ZNF384	Zinc finger protein 384	63.2	FALSE	15	6	6	6	0.82	0.81	1	1	0.784138	0.938497	17.64	41.86	85.11	63.51	2.79	420219	323707	461928	327419	769782	712287	1.05655e+06	157748	805433	262412	856278	226348	260398	815064	489103	508812	337738	276532	373173	189488	507705	530542	1.05655e+06	111439	544309	176737	626495	133388
P48651	Phosphatidylserine synthase 1 OS=Homo sapiens OX=9606 GN=PTDSS1 PE=1 SV=1	=PTDSS1	PTDSS1	Phosphatidylserine synthase 1	55.5	FALSE	17	7	7	11	0.51	0.8	1	1	0.990218	0.802087	30.4	27.13	47.82	33.33	3	1.12309e+06	698901	672798	581571	1.02898e+06	957107	1.17906e+06	615017	1.25982e+06	562050	1.33996e+06	656924	852238	1.34907e+06	700499	671373	902647	597047	543526	336575	678659	712894	1.17906e+06	434472	851380	378545	980382	387129
P00488	Coagulation factor XIII A chain OS=Homo sapiens OX=9606 GN=F13A1 PE=1 SV=4	=F13A1	F13A1	Coagulation factor XIII A chain	83.2	FALSE	6	4	4	4	0.39	0.8	1	0.525796	0.999789	0.128235	43.77	13.4	27.92	29.35	0	1.80086e+06	887379	900748	1.28505e+06	1.07833e+06	1.33758e+06	1.01098e+06	480966	857699	689037	1.05901e+06	773857	1.35273e+06	1.57659e+06	1.02171e+06	1.02167e+06	1.44739e+06	758057	727678	743703	711203	996287	1.01098e+06	339773	579629	464072	774823	456038
Q96NW7	Leucine-rich repeat-containing protein 7 OS=Homo sapiens OX=9606 GN=LRRC7 PE=1 SV=1	=LRRC7	LRRC7	Leucine-rich repeat-containing protein 7	172.5	FALSE	3	4	1	4	0.03	0.8	1	1	0.999518	0.855149	3.48	10.1	81.25	28.78	5.59	156122	150392	161250	161392	190737	155063	156525	2850.74	1908.58	8586.92	4704.89	3180.09	6616.79	5235.51	88331.8	95604.8	125478	128474	130268	93403.2	125800	115498	156525	2013.88	1289.81	5783.35	3442.32	1874.04
P61587	Rho-related GTP-binding protein RhoE OS=Homo sapiens OX=9606 GN=RND3 PE=1 SV=1	=RND3	RND3	Rho-related GTP-binding protein RhoE	27.4	FALSE	15	3	3	3	0.04	0.8	1	0.0465014	0.995908	0.00332867	10.81	21.2	14.25	20.34	4.77	186865	191483	156076	138001	201221	184074	234412	123495	164414	150860	239240	282626	244863	363917	189515	202739	150187	163577	126087	79866	132714	137106	234412	87241.6	111110	101605	175040	166553
ENSEMBL:ENSBTAP00000016046	(Bos taurus) similar to fibulin-1 C isoform 1				77.4	TRUE	33	16	7	25	0.58	0.79	1	0.650097	0.966025	0.183079	56.31	24.36	19.2	28.96	0.22	2.48867e+06	1.06597e+06	972229	1.18577e+06	1.59466e+06	2.15269e+06	1.5899e+06	999445	1.12076e+06	758811	1.8882e+06	1.14872e+06	2.34046e+06	1.57327e+06	1.54735e+06	1.55215e+06	2.00019e+06	910619	785424	686247	1.05175e+06	1.60342e+06	1.5899e+06	706047	757407	511065	1.3815e+06	676947
P07204	Thrombomodulin OS=Homo sapiens OX=9606 GN=THBD PE=1 SV=2	=THBD	THBD	Thrombomodulin	60.3	FALSE	9	4	4	7	0.16	0.79	1	0.765474	0.981242	0.237834	25.44	28.78	23.37	32.47	6.98	642019	538147	379380	378943	785326	556698	647564	276376	444022	355887	680168	556249	358231	820350	385837	425914	516003	459720	306486	219307	517957	414653	647564	195243	300068	239693	497644	327800
P52736	Zinc finger protein 133 OS=Homo sapiens OX=9606 GN=ZNF133 PE=1 SV=2	=ZNF133	ZNF133	Zinc finger protein 133	73.3	FALSE	5	4	1	5	0.72	0.79	1	1	0.130356	0.390567	12.88	19.26	31.79	34.98	6.89	13031.5	10217	10909.3	16111.2	18925.5	24385.2	17130.1	8857.44	14780	8796.43	19241	10042.4	12251.1	21624.6	14838.4	16358.2	10473.7	8728.05	8813.2	9324.11	12482.2	18163.2	17130.1	6257.25	9988.25	5924.46	14077.6	5918.05
Q96K58	Zinc finger protein 668 OS=Homo sapiens OX=9606 GN=ZNF668 PE=1 SV=3	=ZNF668	ZNF668	Zinc finger protein 668	67.8	FALSE	5	4	4	5	0.52	0.79	1	1	0.311156	0.429654	17.04	12.87	30.64	33.56	3	274010	194568	250851	292853	355730	403046	361813	205202	324292	190124	414007	200753	304326	458275	306722	320005	220227	166212	202652	169484	234619	300206	361813	144963	219155	128050	302907	118305
Q92766	Ras-responsive element-binding protein 1 OS=Homo sapiens OX=9606 GN=RREB1 PE=1 SV=3	=RREB1	RREB1	Ras-responsive element-binding protein 1	181.3	FALSE	9	10	10	11	0.5	0.78	1	1	0.716539	0.966393	27.62	21.09	61.56	43.65	6.2	423413	238929	372207	346934	534126	589897	520971	251824	645753	235049	643554	226349	337569	556611	360003	393028	340305	204109	300691	200782	352279	439380	520971	177898	436397	158307	470855	133388
Q8N2G8	GH3 domain-containing protein OS=Homo sapiens OX=9606 GN=GHDC PE=1 SV=2	=GHDC	GHDC	GH3 domain-containing protein	57.5	FALSE	5	2	2	2	0.51	0.78	1	0.936969	0.784902	0.335815	22.79	30.11	41.22	16.94	25.48	13396.6	8396.49	11192.3	14429.8	17538.6	17641.7	8338.29	12482.6	22498.5	10870	19553.8	21686.1	21306.8	28318.6	9844.12	14170.5	10767.1	7172.83	9041.8	8351.01	11567.4	13140.3	8338.29	8818.2	15204.4	7321.04	14306.5	12779.8
Q8NDX6	Zinc finger protein 740 OS=Homo sapiens OX=9606 GN=ZNF740 PE=1 SV=1	=ZNF740	ZNF740	Zinc finger protein 740	21.8	FALSE	10	2	2	2	0.59	0.78	1	1	0.558792	0.587825	7.37	24.84	42.15	35.45	1.31	115760	102183	117015	104721	166860	196665	181415	81686.1	153085	74492.7	184788	93473	106537	190776	143106	140471	93038.8	87291.6	94531.5	60605.4	110051	146484	181415	57706.3	103454	50171.4	135200	55084.1
Q7RTP0	Magnesium transporter NIPA1 OS=Homo sapiens OX=9606 GN=NIPA1 PE=1 SV=1	=NIPA1	NIPA1	Magnesium transporter NIPA1	34.5	FALSE	5	1	1	1	0.3	0.78	1	0.124169	0.765004	0.0140254	16.53	15.59	14.09	17.55	4.91	16543.8	13201.3	12119.5	15040.6	17512.5	13003.2	18556.4	13269.1	10467.7	10501.1	19082.1	22437.2	17148.7	14815.5	13595.6	12684	13296.6	11277.4	9790.82	8704.53	11550.2	9685.35	18556.4	9373.84	7074	7072.56	13961.4	13222.3
Q9NP85	Podocin OS=Homo sapiens OX=9606 GN=NPHS2 PE=1 SV=1	=NPHS2	NPHS2	Podocin	42.2	FALSE	2	1	1	1	0.39	0.78	1	0.786759	0.984689	0.251012	30.11	24.79	26.29	23.11	5.39	109781	67503.8	67104.1	75967.7	103438	112900	65961	56655.1	96679.7	75193	131370	132208	76424	126919	92488.2	85692	88233.4	57666.1	54210.7	43965.1	68221.7	84092.5	65961	40023.4	65335.8	50643	96116.8	77910.6
P0CJ78	Zinc finger protein 865 OS=Homo sapiens OX=9606 GN=ZNF865 PE=1 SV=1	=ZNF865	ZNF865	Zinc finger protein 865	111	FALSE	1	1	1	1	1.21	0.78	1	1	0.375818	0.978509	4.22	38.37	79.23	66.72	23.28	10991	10218.9	11017.8	14904.1	27427.1	23466.5	39140.8	4378.7	19975.2	7151.06	23334.4	7900.53	4106.42	18962	18066.8	12958.9	8833.71	8729.66	8900.83	8625.51	18089.4	17478.8	39140.8	3093.29	13499.2	4816.29	17072.6	4655.82
Q92522	Histone H1x OS=Homo sapiens OX=9606 GN=H1FX PE=1 SV=1	=H1FX	H1FX	Histone H1x	22.5	FALSE	36	8	8	11	0.36	0.77	1	0.546986	0.766876	0.136256	21.89	5.83	37.22	26.91	4.19	2.19166e+06	3.30345e+06	2.45899e+06	3.40914e+06	3.27146e+06	3.04595e+06	3.02237e+06	2.3136e+06	2.11602e+06	4.02325e+06	3.56035e+06	5.90621e+06	3.35715e+06	4.39237e+06	2.85075e+06	3.02501e+06	1.76148e+06	2.82202e+06	1.98652e+06	1.97298e+06	2.15767e+06	2.26875e+06	3.02237e+06	1.63442e+06	1.43e+06	2.70969e+06	2.60493e+06	3.48056e+06
Q9NVH0	Exonuclease 3'-5' domain-containing protein 2 OS=Homo sapiens OX=9606 GN=EXD2 PE=1 SV=2	=EXD2	EXD2	Exonuclease 3'-5' domain-containing protein 2	70.3	FALSE	13	8	8	8	0.16	0.77	1	0.0431117	0.876833	0.00299332	3.89	7.87	21.6	16.76	0.64	286977	298288	275941	282727	337731	310618	331543	235896	321425	216779	421219	385683	358986	520415	254004	256329	230649	254817	222922	163624	222749	231361	331543	166646	217218	146002	308184	227285
Q9UIS9	Methyl-CpG-binding domain protein 1 OS=Homo sapiens OX=9606 GN=MBD1 PE=1 SV=2	=MBD1	MBD1	Methyl-CpG-binding domain protein 1	66.6	FALSE	18	7	7	8	0.4	0.77	1	1	0.856885	0.499157	11.01	15.82	45.96	39.5	4.02	528468	465629	425091	465986	643285	680917	584786	328830	657696	303423	741704	409031	423592	906600	567877	536488	424740	397770	343414	269682	424275	507176	584786	232299	444468	204357	542667	241044
ENSEMBL:ENSBTAP00000007350	(Bos taurus) similar to Complement C4-A precursor				192.9	TRUE	28	44	6	71	0.52	0.76	1	0.622469	0.878443	0.166757	55.46	23.47	25.15	17.02	1.55	1.39409e+07	6.51126e+06	5.14702e+06	8.37762e+06	1.04267e+07	1.26114e+07	7.49145e+06	5.25412e+06	8.70243e+06	6.69714e+06	1.01198e+07	1.00528e+07	1.27706e+07	1.40794e+07	1.00684e+07	9.84982e+06	1.12046e+07	5.56234e+06	4.15807e+06	4.84841e+06	6.87687e+06	9.39354e+06	7.49145e+06	3.71172e+06	5.88106e+06	4.51057e+06	7.40411e+06	5.92415e+06
Q15758	Neutral amino acid transporter B(0) OS=Homo sapiens OX=9606 GN=SLC1A5 PE=1 SV=2	=SLC1A5	SLC1A5	Neutral amino acid transporter B(0)	56.6	FALSE	28	10	10	23	0.32	0.76	1	0.983571	0.970964	0.364017	25.66	29.92	39.03	51.54	3.37	9.35136e+06	7.74927e+06	5.50273e+06	5.5529e+06	1.22294e+07	9.32536e+06	1.00288e+07	2.42908e+06	5.67596e+06	4.73158e+06	8.26658e+06	7.76304e+06	3.37995e+06	1.38231e+07	6.13283e+06	5.84721e+06	7.51587e+06	6.61993e+06	4.44543e+06	3.21365e+06	8.06583e+06	6.94593e+06	1.00288e+07	1.71599e+06	3.83579e+06	3.18675e+06	6.04823e+06	4.5748e+06
P11169	Solute carrier family 2, facilitated glucose transporter member 3 OS=Homo sapiens OX=9606 GN=SLC2A3 PE=1 SV=1	=SLC2A3	SLC2A3	Solute carrier family 2, facilitated glucose transporter member 3	53.9	FALSE	14	7	7	8	0.66	0.76	1	1	0.823254	0.388246	28.07	30.51	30.69	38.67	1.13	1.24641e+06	829708	754760	778401	1.69377e+06	1.43625e+06	1.19437e+06	497823	947301	821177	1.48816e+06	1.30641e+06	609165	1.79518e+06	873540	859643	1.00176e+06	708790	609740	450487	1.11711e+06	1.06978e+06	1.19437e+06	351682	640182	553069	1.08881e+06	769876
Q9UJG1	Motile sperm domain-containing protein 1 OS=Homo sapiens OX=9606 GN=MOSPD1 PE=2 SV=1	=MOSPD1	MOSPD1	Motile sperm domain-containing protein 1	24.1	FALSE	4	1	1	2	0.02	0.76	1	1	1	0.793852	17.11	30.05	60.21	29	22.68	3923.1	2828.2	3811.86	3764.06	2101.83	4676.16	3979.18	2466.89	5452.58	1790.11	4106.74	4267.42	2531.9	5408.59	3287.18	4542.96	3153.07	2416.03	3079.45	2178.39	1386.25	3483	3979.18	1742.71	3684.83	1205.66	3004.69	2514.81
Q9Y3A2	Probable U3 small nucleolar RNA-associated protein 11 OS=Homo sapiens OX=9606 GN=UTP11 PE=1 SV=2	=UTP11	UTP11	Probable U3 small nucleolar RNA-associated protein 11	30.4	FALSE	32	8	8	13	0.24	0.75	1	0.784352	0.895909	0.249738	19.9	13.37	40.77	20	0.6	1.82851e+06	2.67764e+06	2.07665e+06	2.43305e+06	2.47625e+06	2.2046e+06	3.00433e+06	1.67718e+06	1.5333e+06	3.08078e+06	2.6947e+06	3.70298e+06	2.32141e+06	2.97061e+06	2.13867e+06	2.15689e+06	1.46961e+06	2.28741e+06	1.67764e+06	1.40809e+06	1.6332e+06	1.64208e+06	3.00433e+06	1.18483e+06	1.0362e+06	2.07493e+06	1.97157e+06	2.18219e+06
Q15776	Zinc finger protein with KRAB and SCAN domains 8 OS=Homo sapiens OX=9606 GN=ZKSCAN8 PE=1 SV=2	=ZKSCAN8	ZKSCAN8	Zinc finger protein with KRAB and SCAN domains 8	65.8	FALSE	9	5	3	6	0.25	0.75	1	1	0.863378	0.570941	22.09	16.66	37.46	25.17	10.07	60840.8	39217.1	47814.6	49872.8	51067.3	70010.8	63349.7	37688.4	68332.5	37081.5	74708.4	44100	53785.4	75484.7	43214.6	49843.7	48898.9	33501.8	38627.5	28863.1	33681.1	52147.1	63349.7	26624.6	46178.9	24974.7	54660.3	25988.4
P07224	SWISS-PROT:P07224 (Bos taurus) Vitamin K-dependent protein S precursor				75.1	TRUE	11	5	5	5	0.29	0.75	1	1	0.999999	0.496417	71.6	25.16	24.92	35.87	10.74	570662	209249	159832	235948	277291	373882	218414	174853	209622	125339	311591	158011	408653	276236	303945	261042	458652	178754	129121	136551	182885	278484	218414	123523	141662	84416.6	227975	93116.5
P48200	Iron-responsive element-binding protein 2 OS=Homo sapiens OX=9606 GN=IREB2 PE=1 SV=4	=IREB2	IREB2	Iron-responsive element-binding protein 2	105	FALSE	20	17	17	20	0.56	0.74	1	0.15336	0.245495	0.0191163	11.75	18.22	28.78	23.26	14.69	2.6894e+06	2.31443e+06	2.14178e+06	2.76417e+06	4.24754e+06	3.63917e+06	3.21504e+06	1.21586e+06	2.00732e+06	2.19511e+06	3.57534e+06	3.14203e+06	2.45187e+06	4.32421e+06	2.72893e+06	2.21547e+06	2.16152e+06	1.97714e+06	1.73026e+06	1.59972e+06	2.80144e+06	2.71061e+06	3.21504e+06	858931	1.35654e+06	1.47842e+06	2.61589e+06	1.85161e+06
Q00587	Cdc42 effector protein 1 OS=Homo sapiens OX=9606 GN=CDC42EP1 PE=1 SV=1	=CDC42EP1	CDC42EP1	Cdc42 effector protein 1	40.3	FALSE	33	11	11	13	0.08	0.74	1	2.70948e-06	0.0904439	1.94228e-09	2.56	3.16	2.85	3.87	0.66	1.26649e+06	1.26688e+06	1.21124e+06	1.38543e+06	1.33971e+06	1.28221e+06	1.33899e+06	1.50459e+06	1.42565e+06	1.49031e+06	2.48734e+06	2.54636e+06	2.32338e+06	2.47917e+06	1.59826e+06	1.5835e+06	1.01791e+06	1.08225e+06	978509	801797	883598	955042	1.33899e+06	1.0629e+06	963449	1.00374e+06	1.81986e+06	1.50058e+06
Q06136	3-ketodihydrosphingosine reductase OS=Homo sapiens OX=9606 GN=KDSR PE=1 SV=1	=KDSR	KDSR	3-ketodihydrosphingosine reductase	36.2	FALSE	33	9	9	12	0.36	0.74	1	1	0.968394	0.416656	14.66	19.66	45.22	34.35	8.83	2.10284e+06	1.65879e+06	1.6342e+06	1.55564e+06	2.4871e+06	1.96902e+06	2.29826e+06	1.14141e+06	2.11144e+06	929051	2.26229e+06	1.34697e+06	1.60193e+06	2.89661e+06	1.2056e+06	1.36621e+06	1.69009e+06	1.41705e+06	1.32021e+06	900303	1.64035e+06	1.46661e+06	2.29826e+06	806340	1.4269e+06	625723	1.6552e+06	793779
Q2HJF0	TREMBL:Q2HJF0 (Bos taurus) Similar to Serotransferrin				69.1	TRUE	4	3	1	8	0.45	0.74	1	0.630838	0.984298	0.171583	48.33	32.51	33.32	14.4	2.55	184468	92453.8	79128	112276	141737	182315	83465.7	57773.6	116499	90763.8	127782	146369	156349	180593	146059	140885	148260	78980	63924.3	64978.2	93481.5	135796	83465.7	40813.5	78729.6	61130.1	93491.6	86255.9
Q2KIG3	TREMBL:Q2KIG3 (Bos taurus) Similar to carboxypeptidase B2				48.8	TRUE	11	5	5	5	0.3	0.74	1	0.628703	0.999678	0.170398	59.07	21.98	25.09	41.53	3.63	738691	311828	268795	345663	478752	287308	423512	131983	172959	219687	244502	316212	262693	553932	339329	322361	593700	266384	217148	200047	315758	214000	423512	93238	116885	147961	178890	186346
Q8TA86	Retinitis pigmentosa 9 protein OS=Homo sapiens OX=9606 GN=RP9 PE=1 SV=2	=RP9	RP9	Retinitis pigmentosa 9 protein	26.1	FALSE	25	4	4	5	0.29	0.74	1	0.443355	0.999238	0.0955989	15.32	24.05	8.98	24.47	5.19	1.50537e+06	1.15655e+06	1.17623e+06	1.53498e+06	1.34389e+06	1.63301e+06	899176	1.08119e+06	1.12623e+06	945066	1.83214e+06	1.12015e+06	2.10705e+06	1.78043e+06	1.59237e+06	1.47973e+06	1.20989e+06	988002	950228	888343	886352	1.21634e+06	899176	763793	761102	636509	1.34048e+06	660111
A6NFI3	Zinc finger protein 316 OS=Homo sapiens OX=9606 GN=ZNF316 PE=1 SV=1	=ZNF316	ZNF316	Zinc finger protein 316	108.4	FALSE	3	4	2	4	0.38	0.74	1	1	0.906637	0.891205	6.93	23.61	59.39	53.24	3.38	104223	119746	112224	108594	138169	155435	192672	60320.9	140165	49550.3	178376	71728.5	52221.7	141772	100209	95535.2	83766.1	102295	90661.3	62847.3	91128.6	115775	192672	42613.1	94722.8	33372.5	130509	42270
A7KAX9	Rho GTPase-activating protein 32 OS=Homo sapiens OX=9606 GN=ARHGAP32 PE=1 SV=1	=ARHGAP32	ARHGAP32	Rho GTPase-activating protein 32	230.4	FALSE	1	1	1	1	0.11	0.74	1	0.0764793	0.998425	0.00679816	7.95	9.77	9.86	19.64	5.21	35487.2	31177.4	30857	32191.8	29640	37158.3	34966.6	33801.2	28043.1	29460.1	49315.7	35846	58923	48973.1	40133	37281.7	28521.7	26633.7	24928.1	18630.5	19548.9	27677.1	34966.6	23878.5	18951.4	19841.6	36081.8	21124.2
O43900	Prickle planar cell polarity protein 3 OS=Homo sapiens OX=9606 GN=PRICKLE3 PE=1 SV=2	=PRICKLE3	PRICKLE3	Prickle planar cell polarity protein 3	68.6	FALSE	1	1	1	1	0.26	0.74	1	0.521501	0.29799	0.12657	44.22	12.23	6.51	18.62	6.17	17530.9	14995.7	6535.04	18538.8	17345.3	20750.1	15488.8	12642.3	13901	12302	22173	20157	27545.2	17999.1	17889.8	19520.7	14089.9	12810.3	5279.39	10729	11440	15455.6	15488.8	8930.99	9394.22	8285.46	16222.8	11878.6
Q6P9G4	Transmembrane protein 154 OS=Homo sapiens OX=9606 GN=TMEM154 PE=1 SV=2	=TMEM154	TMEM154	Transmembrane protein 154	20.5	FALSE	6	1	1	1	0.18	0.74	1	0.885414	0.985191	0.30493	25.49	24.02	27.81	38.15	6.46	64169.6	54001.9	37875.7	39424.2	72975.3	63203.2	59096	39605.6	70253.7	55500.4	90822.3	94673.1	49323.3	135837	63212.2	57692.7	51574.4	46131.9	30598.3	22816.2	48130.4	47076.5	59096	27978.9	47477.1	37379.9	66450	55791.3
Q8N1Q1	Carbonic anhydrase 13 OS=Homo sapiens OX=9606 GN=CA13 PE=1 SV=1	=CA13	CA13	Carbonic anhydrase 13	29.4	FALSE	16	4	4	7	0.17	0.73	1	0.061259	0.722328	0.00498248	4.76	9.88	8.14	22.88	1	890801	895823	821712	938786	888603	1.09182e+06	1.0672e+06	808385	889919	951763	1.57246e+06	1.07538e+06	1.88132e+06	1.38164e+06	894681	907441	715954	765270	663828	543307	586073	813234	1.0672e+06	571075	601403	641019	1.15049e+06	633727
Q499Z4	Zinc finger protein 672 OS=Homo sapiens OX=9606 GN=ZNF672 PE=2 SV=2	=ZNF672	ZNF672	Zinc finger protein 672	50.2	FALSE	6	4	1	6	0.18	0.73	1	1	0.966	0.525396	27.55	17.66	58.38	29.96	6.64	8267.49	12460.7	14666.8	14063.2	14225	10489	16363.8	8806.95	4778.05	16209.5	15651.7	18513.5	8505.53	13655.9	9453.45	8605.77	6644.74	10644.7	11848.7	8138.86	9382	7812.65	16363.8	6221.57	3228.99	10917.2	11451.6	10910.1
Q68D10	Protein SPT2 homolog OS=Homo sapiens OX=9606 GN=SPTY2D1 PE=1 SV=3	=SPTY2D1	SPTY2D1	Protein SPT2 homolog	75.6	FALSE	4	3	3	3	0.56	0.73	1	1	0.651639	0.924682	17.78	24.65	48.44	35.74	10.36	15330.6	13362.6	10681.7	12728.6	23206.4	21625.3	17955.2	12223.1	13647.6	27929.8	20644.9	29789.6	11498.4	24763.5	20592.5	17781.1	12321.5	11415.2	8629.31	7366.45	15305.7	16107.5	17955.2	8634.85	9222.97	18810.9	15104.8	17555.2
Q96BI1	Solute carrier family 22 member 18 OS=Homo sapiens OX=9606 GN=SLC22A18 PE=1 SV=3	=SLC22A18	SLC22A18	Solute carrier family 22 member 18	44.8	FALSE	4	2	2	2	0.46	0.73	1	0.796676	0.916413	0.255855	13.76	22.16	47.18	31.72	14.77	65427.7	49660.6	56931.7	48561.9	82644.5	81466.6	75746.3	58260.6	77246.3	26731	117231	51675.4	87400.1	106301	50163.8	40678.7	52585.5	42423.3	45992.8	28104.4	54507.7	60679.8	75746.3	41157.6	52202.7	18003.5	85772	30452.6
O15213	WD repeat-containing protein 46 OS=Homo sapiens OX=9606 GN=WDR46 PE=1 SV=3	=WDR46	WDR46	WD repeat-containing protein 46	68	FALSE	37	19	19	25	0.06	0.72	1	0.15696	0.907937	0.0199144	7.62	7.31	16.33	16.39	2.61	3.33165e+06	3.75891e+06	3.85295e+06	4.34399e+06	3.91816e+06	3.64447e+06	3.91715e+06	2.86175e+06	2.87539e+06	3.76425e+06	4.68537e+06	4.79072e+06	3.49769e+06	5.24876e+06	3.68346e+06	3.55017e+06	2.67771e+06	3.2111e+06	3.11264e+06	2.51402e+06	2.5842e+06	2.71456e+06	3.91715e+06	2.02165e+06	1.94318e+06	2.53525e+06	3.42804e+06	2.8232e+06
Q9NYW8	RB-associated KRAB zinc finger protein OS=Homo sapiens OX=9606 GN=RBAK PE=1 SV=1	=RBAK	RBAK	RB-associated KRAB zinc finger protein	82.9	FALSE	12	7	2	10	1	0.72	1	1	0.179047	0.524853	55.23	13.64	16.97	35.1	0.57	354967	119106	186136	347915	399697	417064	306887	156184	187731	133928	335419	138868	221520	299218	296591	298982	285294	101748	150372	201351	263617	310647	306887	110335	126868	90201.4	245409	81835.4
Q96KC8	DnaJ homolog subfamily C member 1 OS=Homo sapiens OX=9606 GN=DNAJC1 PE=1 SV=1	=DNAJC1	DNAJC1	DnaJ homolog subfamily C member 1	63.8	FALSE	16	8	8	10	0.49	0.72	1	1	0.937752	0.596795	32.31	21.23	38.26	32.43	8.36	496551	276858	315495	300042	502551	475289	415605	304563	548724	289001	541261	465753	343777	749353	344245	387522	399087	236510	254876	173644	331455	354016	415605	215155	370826	194645	396013	274471
Q9H0R4	Haloacid dehalogenase-like hydrolase domain-containing protein 2 OS=Homo sapiens OX=9606 GN=HDHD2 PE=1 SV=1	=HDHD2	HDHD2	Haloacid dehalogenase-like hydrolase domain-containing protein 2	28.5	FALSE	14	4	4	6	0.32	0.72	1	0.8015	0.999973	0.258466	56.89	17.46	7.96	30.56	3.52	5.65857e+06	2.14023e+06	2.46062e+06	2.82503e+06	3.34254e+06	3.93858e+06	2.71711e+06	2.17382e+06	2.43288e+06	2.09271e+06	4.42237e+06	2.66917e+06	5.01765e+06	2.90232e+06	3.28047e+06	3.44814e+06	4.5479e+06	1.82832e+06	1.98783e+06	1.63494e+06	2.20455e+06	2.93362e+06	2.71711e+06	1.53567e+06	1.64413e+06	1.40946e+06	3.23562e+06	1.57295e+06
P51795	H(+)/Cl(-) exchange transporter 5 OS=Homo sapiens OX=9606 GN=CLCN5 PE=1 SV=1	=CLCN5	CLCN5	H(+)/Cl(-) exchange transporter 5	83.1	FALSE	4	4	1	5	-0.29	0.72	1	1	0.999999	0.526696	20.18	62.76	6.17	35.71	13.19	11372.1	13725.3	9121.26	7872.69	10641.1	8104.01	24815.6	6629.93	6521.78	5903.78	12204.6	9515.66	5730.36	14409.5	7992.19	9636.16	9139.97	11725	7368.7	4556.2	7018.3	6036.21	24815.6	4683.64	4407.39	3976.24	8929.51	5607.63
Q969X1	Protein lifeguard 3 OS=Homo sapiens OX=9606 GN=TMBIM1 PE=1 SV=2	=TMBIM1	TMBIM1	Protein lifeguard 3	34.6	FALSE	5	2	2	4	0.27	0.72	1	1	0.996323	0.466696	30.31	39.77	20.98	25.6	5.57	40119	54726.9	29679.4	23516.5	67261.3	42349.2	55383	28530.4	43724.5	36402.5	35641.2	61879.6	58353.9	68899.6	44757.6	48428.7	32244.4	46751.3	23976.8	13609.8	44361.8	31543.5	55383	20155	29548.9	24517.4	26076.8	36466
Q9NY87	Sperm protein associated with the nucleus on the X chromosome C OS=Homo sapiens OX=9606 GN=SPANXC PE=1 SV=2	=SPANXC	SPANXC	Sperm protein associated with the nucleus on the X chromosome C	11	FALSE	22	2	2	2	-0.09	0.72	1	0.166218	0.99967	0.0219009	11.36	8.22	22.04	31.31	8.04	43469.4	54463.9	51230.6	43953.4	52617.9	46117	50537.5	48867.7	32286.9	36396.6	52647.4	57347.7	62708.8	99351.6	81224.5	72481.7	34937.2	46526.6	41387.1	25437.3	34703.8	34349.9	50537.5	34522.1	21819.3	24513.4	38519.4	33795.3
Q9UHA2	SS18-like protein 2 OS=Homo sapiens OX=9606 GN=SS18L2 PE=1 SV=1	=SS18L2	SS18L2	SS18-like protein 2	8.8	FALSE	30	2	2	2	0.11	0.72	1	0.360024	0.999083	0.0686128	6.49	4.45	10.55	31.39	8.4	48191.9	54271.3	49093.4	54476.8	52202.3	49153.8	53588	44132.9	36716.8	44553.4	40484.2	85600.8	62402.9	84803.4	54710.4	48579	38732.8	46362.1	39660.5	31527.6	34429.7	36611.9	53588	31177.2	24813.1	30007.1	29620.2	50445
Q9BX10	GTP-binding protein 2 OS=Homo sapiens OX=9606 GN=GTPBP2 PE=1 SV=1	=GTPBP2	GTPBP2	GTP-binding protein 2	65.7	FALSE	16	8	8	13	0.13	0.71	1	0.016351	0.643826	0.000770246	6.32	12.56	10.84	8.31	6.55	990217	895396	1.00925e+06	1.05044e+06	1.22775e+06	1.11919e+06	905096	965277	1.15809e+06	964322	1.48602e+06	1.4811e+06	1.68324e+06	1.73723e+06	1.14266e+06	1.04143e+06	795856	764905	815336	607927	809753	833618	905096	681909	782631	649478	1.08724e+06	872821
P02754	SWISS-PROT:P02754 Beta-lactoglobulin - Bos taurus (Bovine).				18.3	TRUE	20	3	3	5	-0.29	0.71	1	1	1	0.992886	72.75	102.04	44.92	58.71	5.21	66833.8	36061.8	157544	74041.2	40618.1	254967	36630.9	66617.3	182364	147799	221311	262359	313003	33654.9	164383	176967	53715.7	30806.3	127273	42850.2	26789.4	189911	36630.9	47061.1	123241	99543.5	161922	154610
P48067	Sodium- and chloride-dependent glycine transporter 1 OS=Homo sapiens OX=9606 GN=SLC6A9 PE=1 SV=3	=SLC6A9	SLC6A9	Sodium- and chloride-dependent glycine transporter 1	78.2	FALSE	5	2	2	4	0.28	0.71	1	0.635247	0.959382	0.174215	9.46	16.69	9.1	34.09	7	186884	165310	155584	146872	221473	196217	205112	143485	167664	169707	258854	290494	141387	353649	155426	171622	150202	141218	125690	84999.8	146071	146151	205112	101363	113307	114299	189390	171189
P02663	SWISS-PROT:P02663 Alpha-S2-casein [Contains: Casocidin-1 - Bos taurus (Bovine).				24.3	TRUE	14	3	3	3	-0.02	0.71	1	1	0.744639	0.985857	140.47	54.66	15.16	45.55	2.61	144389	148250	2.02968e+06	154165	118263	340113	138488	179465	237481	235672	371151	437638	402235	108196	247044	256317	116048	126645	1.6397e+06	89220.4	77999.6	253331	138488	126781	160489	158727	271552	257902
Q8WXI7	Mucin-16 OS=Homo sapiens OX=9606 GN=MUC16 PE=1 SV=3	=MUC16	MUC16	Mucin-16	1518.2	FALSE	0	2	2	2	-0.03	0.71	1	1	0.99922	0.436542	5.85	15.48	32.78	26.74	2.8	26570.9	27834.6	29828.9	32083.3	28711.6	25707.5	22221.2	12680.4	10567.6	19504.5	11958.3	23606.7	19644.6	22016.8	23530	24480.7	21355.5	23778.1	24097.5	18567.7	18936.6	19148.1	22221.2	8957.92	7141.54	13136.4	8749.3	13911.5
Q16853	Membrane primary amine oxidase OS=Homo sapiens OX=9606 GN=AOC3 PE=1 SV=3	=AOC3	AOC3	Membrane primary amine oxidase	84.6	FALSE	1	1	1	1	0.86	0.71	1	1	0.966165	0.588328	79.63	22.83	27.7	56.11	2.79	62314.2	16057.7	19102.5	25430.9	38740.2	43039.1	30869.2	17698.5	19697.4	11133.5	33182	12244.9	54045.7	25330.4	32427.8	33734.7	50083.1	13717.5	15432.2	14717.7	25550.8	32057.4	30869.2	12502.9	13311.4	7498.51	24277.5	7215.97
Q8IWB1	Inositol 1,4,5-trisphosphate receptor-interacting protein OS=Homo sapiens OX=9606 GN=ITPRIP PE=1 SV=1	=ITPRIP	ITPRIP	Inositol 1,4,5-trisphosphate receptor-interacting protein	62	FALSE	10	5	5	7	0.45	0.7	1	0.690306	0.91967	0.199987	14.33	20.91	30.48	39.45	1.26	252708	197686	200166	185245	293780	255015	305934	186369	268333	148432	358324	216623	255508	513397	208727	205032	203106	168876	161706	107208	193761	189946	305934	131658	181338	99970.4	262167	127657
Q02446	Transcription factor Sp4 OS=Homo sapiens OX=9606 GN=SP4 PE=1 SV=2	=SP4	SP4	Transcription factor Sp4	81.9	FALSE	3	4	2	4	0.83	0.7	1	1	0.110269	0.484912	32.62	7.12	43.79	27.05	1.16	12865.3	6538.27	9690.26	15563.6	17298.9	17240.9	18540.9	13861.1	22303.4	9234.9	22773.8	13142.3	22307.1	26704.1	17258.3	16977.8	10340.1	5585.41	7828.37	9007.18	11409.4	12841.7	18540.9	9792.01	15072.5	6219.77	16662.4	7744.8
Q6IMN6	Caprin-2 OS=Homo sapiens OX=9606 GN=CAPRIN2 PE=1 SV=1	=CAPRIN2	CAPRIN2	Caprin-2	125.8	FALSE	2	2	2	2	0.94	0.7	1	1	0.824915	0.592089	102.18	26.19	39.75	35.56	0.95	146501	35091.2	20631.5	59449.1	76273.4	99581	58515.5	21149.6	48616.8	33954.4	92413.2	41915.8	55696.4	54643.6	73137.9	72165.8	117745	29977.2	16667.3	34405.2	50305.6	74172.3	58515.5	14940.9	32855	22868.5	67614	24701.2
P23381	Tryptophan--tRNA ligase, cytoplasmic OS=Homo sapiens OX=9606 GN=WARS1 PE=1 SV=2	=WARS1	WARS1	Tryptophan--tRNA ligase, cytoplasmic	53.1	FALSE	62	25	25	64	0.13	0.69	1	0.000606079	0.330174	7.32384e-06	8.8	3.14	8.23	6.84	0.61	2.64684e+07	2.92936e+07	3.15813e+07	3.32133e+07	3.07536e+07	3.21507e+07	3.2111e+07	2.98071e+07	2.74649e+07	3.23834e+07	4.51945e+07	4.9684e+07	4.64663e+07	5.25595e+07	3.03812e+07	3.01213e+07	2.12732e+07	2.50244e+07	2.55133e+07	1.92217e+07	2.02833e+07	2.39472e+07	3.2111e+07	2.10569e+07	1.85606e+07	2.18105e+07	3.30665e+07	2.9279e+07
O15438	Canalicular multispecific organic anion transporter 2 OS=Homo sapiens OX=9606 GN=ABCC3 PE=1 SV=3	=ABCC3	ABCC3	Canalicular multispecific organic anion transporter 2	169.2	FALSE	12	18	16	21	0.34	0.69	1	0.65497	0.86675	0.184787	10.73	16.25	25.26	30.42	0.28	1.50909e+06	1.29356e+06	1.23494e+06	1.22298e+06	1.8202e+06	1.69301e+06	1.58817e+06	1.06937e+06	1.60995e+06	1.05997e+06	1.93253e+06	1.53658e+06	1.33933e+06	2.61909e+06	1.24351e+06	1.23855e+06	1.21289e+06	1.10505e+06	997658	707778	1.2005e+06	1.26103e+06	1.58817e+06	755448	1.088e+06	713900	1.41393e+06	905516
P53985	Monocarboxylate transporter 1 OS=Homo sapiens OX=9606 GN=SLC16A1 PE=1 SV=3	=SLC16A1	SLC16A1	Monocarboxylate transporter 1	53.9	FALSE	15	9	9	19	0.62	0.69	1	1	0.868936	0.480947	37.76	31.91	33.62	31.26	3.11	5.09893e+06	3.08141e+06	2.53839e+06	2.67073e+06	5.09484e+06	4.38452e+06	6.14257e+06	1.98261e+06	3.99127e+06	2.9874e+06	5.23323e+06	4.46084e+06	2.71132e+06	6.11766e+06	3.48575e+06	3.64242e+06	4.09811e+06	2.63234e+06	2.05066e+06	1.54564e+06	3.36027e+06	3.26578e+06	6.14257e+06	1.40059e+06	2.69729e+06	2.01203e+06	3.82889e+06	2.6288e+06
Q6IAN0	Dehydrogenase/reductase SDR family member 7B OS=Homo sapiens OX=9606 GN=DHRS7B PE=1 SV=2	=DHRS7B	DHRS7B	Dehydrogenase/reductase SDR family member 7B	35.1	FALSE	17	5	5	5	0.25	0.69	1	1	0.997041	0.441916	15.53	21.48	41.19	30.85	9.38	959936	799228	707724	619157	1.00757e+06	893822	1.03975e+06	476155	979995	540678	938484	662705	806062	1.33361e+06	665622	582800	771520	682752	571741	358327	664534	665757	1.03975e+06	336375	662277	364151	686640	390536
Q2Y0W8	Electroneutral sodium bicarbonate exchanger 1 OS=Homo sapiens OX=9606 GN=SLC4A8 PE=1 SV=1	=SLC4A8	SLC4A8	Electroneutral sodium bicarbonate exchanger 1	122.9	FALSE	3	3	1	4	-0.02	0.69	1	0.525824	0.987249	0.128427	39.73	28.83	14.36	19.53	5.07	150970	86556.9	74071.3	78201.6	93265.3	130243	69690.8	77599.7	78827.8	60276.8	128071	88156.4	144083	121755	110819	119059	121338	73942.5	59839.2	45257.9	61512.5	97010.8	69690.8	54819.5	53271.5	40596.9	93703	51951
Q96B97	SH3 domain-containing kinase-binding protein 1 OS=Homo sapiens OX=9606 GN=SH3KBP1 PE=1 SV=2	=SH3KBP1	SH3KBP1	SH3 domain-containing kinase-binding protein 1	73.1	FALSE	44	26	26	64	0.09	0.68	1	0.000216552	0.340469	1.61887e-06	1.65	8.11	4.33	4.02	4.28	1.65935e+07	1.63915e+07	1.606e+07	1.75095e+07	1.97055e+07	1.74425e+07	1.62566e+07	1.39049e+07	1.33769e+07	1.45829e+07	2.07794e+07	2.25834e+07	2.27136e+07	2.19181e+07	1.78838e+07	1.90003e+07	1.33366e+07	1.40027e+07	1.29742e+07	1.01334e+07	1.29966e+07	1.29919e+07	1.62566e+07	9.823e+06	9.04003e+06	9.82172e+06	1.52032e+07	1.33085e+07
P11387	DNA topoisomerase 1 OS=Homo sapiens OX=9606 GN=TOP1 PE=1 SV=2	=TOP1	TOP1	DNA topoisomerase 1	90.7	FALSE	41	36	35	64	0.58	0.68	1	0.1117	0.0731685	0.0121709	12.69	12.08	11.27	23.12	1.53	1.20985e+07	1.10998e+07	1.4199e+07	1.50358e+07	1.85393e+07	1.76796e+07	2.02056e+07	9.65531e+06	1.13253e+07	1.2082e+07	2.34597e+07	1.69e+07	1.34159e+07	1.94527e+07	1.42161e+07	1.39111e+07	9.72381e+06	9.48216e+06	1.14708e+07	8.70174e+06	1.22274e+07	1.31685e+07	2.02056e+07	6.82089e+06	7.65358e+06	8.13731e+06	1.71642e+07	9.95923e+06
P78330	Phosphoserine phosphatase OS=Homo sapiens OX=9606 GN=PSPH PE=1 SV=2	=PSPH	PSPH	Phosphoserine phosphatase	25	FALSE	39	7	7	12	0.24	0.68	1	0.00419722	0.644766	0.000107026	7.84	10.32	4.84	8.9	2.23	1.5507e+06	1.55322e+06	1.77261e+06	1.77854e+06	1.52004e+06	1.89679e+06	1.92115e+06	1.75317e+06	1.65961e+06	1.59248e+06	2.90593e+06	2.50362e+06	2.83933e+06	2.43037e+06	1.80184e+06	1.74589e+06	1.24633e+06	1.32686e+06	1.43202e+06	1.0293e+06	1.00253e+06	1.41281e+06	1.92115e+06	1.23851e+06	1.12155e+06	1.07255e+06	2.12612e+06	1.4754e+06
Q96GA7	Serine dehydratase-like OS=Homo sapiens OX=9606 GN=SDSL PE=1 SV=1	=SDSL	SDSL	Serine dehydratase-like	34.7	FALSE	19	5	5	6	0.25	0.68	1	0.0064695	0.278639	0.000196467	9.74	10.31	4.65	11.38	2.06	469990	474180	556425	539803	529791	586409	660758	531037	572620	526886	878523	1.01918e+06	818453	797527	464467	451161	377740	405075	449513	312402	349420	436783	660758	375145	386975	354861	642770	600608
Q9HB63	Netrin-4 OS=Homo sapiens OX=9606 GN=NTN4 PE=1 SV=2	=NTN4	NTN4	Netrin-4	70	FALSE	6	3	3	3	0.13	0.68	1	0.710311	0.845872	0.210366	12.75	26.07	23.16	20.53	2.01	192696	193868	153540	179506	248641	280200	160294	166936	267588	217470	221715	339054	357838	357756	234486	227908	154873	165615	124039	103886	163989	208705	160294	117930	180835	146468	162217	199806
Q9UNL2	Translocon-associated protein subunit gamma OS=Homo sapiens OX=9606 GN=SSR3 PE=1 SV=1	=SSR3	SSR3	Translocon-associated protein subunit gamma	21.1	FALSE	16	3	3	3	0.1	0.68	1	1	0.998194	0.838461	38.86	48.39	60.76	43.67	0.75	1.04137e+06	2.41244e+06	1.88427e+06	888834	2.06748e+06	1.97449e+06	3.33241e+06	808923	1.8494e+06	616555	1.63547e+06	980575	1.03031e+06	2.39174e+06	1.63535e+06	1.65277e+06	836966	2.06086e+06	1.52223e+06	514398	1.3636e+06	1.47069e+06	3.33241e+06	571455	1.24982e+06	415254	1.19659e+06	577858
P20138	Myeloid cell surface antigen CD33 OS=Homo sapiens OX=9606 GN=CD33 PE=1 SV=2	=CD33	CD33	Myeloid cell surface antigen CD33	39.8	FALSE	5	2	2	2	-0.1	0.68	1	0.747024	0.999994	0.229959	13.51	34.05	12.5	34.85	10.99	53209.9	66926.3	68789.9	42779.5	64215.3	60900.3	96929.6	30637.8	39409.6	35855	57555.1	57268.4	35226.1	85291.7	56896.8	48693.7	42765.8	57172.8	55572.6	24758	42352.8	45361.2	96929.6	21643.8	26632.9	24148.6	42110.1	33748.5
P53539	Protein fosB OS=Homo sapiens OX=9606 GN=FOSB PE=1 SV=1	=FOSB	FOSB	Protein fosB	35.9	FALSE	4	1	1	1	-0.02	0.68	1	0.0098565	0.994537	0.00036467	0.87	15.19	7.08	11.86	5.4	46253.4	46857	47031.8	53598.4	44835.3	47411.9	36851.4	23406.9	25572.9	26963.7	39427.4	40414.7	50435.9	41300.4	51016.4	47266.3	37174.8	40028.3	37995.1	31019.2	29570.8	35314.5	36851.4	16535.5	17282	18160.2	28847	23816.6
P46013	Proliferation marker protein Ki-67 OS=Homo sapiens OX=9606 GN=MKI67 PE=1 SV=2	=MKI67	MKI67	Proliferation marker protein Ki-67	358.5	FALSE	35	90	90	115	1.56	0.67	1	1	0.296998	0.996799	33.68	45.26	62.1	48.6	0.86	9.60724e+06	4.94971e+06	6.53626e+06	6.61338e+06	1.97257e+07	1.89203e+07	2.57877e+07	5.65336e+06	1.87205e+07	8.67389e+06	1.74284e+07	1.08751e+07	4.68459e+06	1.74863e+07	1.23272e+07	1.21786e+07	7.72153e+06	4.22836e+06	5.28038e+06	3.82739e+06	1.301e+07	1.40926e+07	2.57877e+07	3.99376e+06	1.26512e+07	5.84193e+06	1.27514e+07	6.40877e+06
Q9UGP8	Translocation protein SEC63 homolog OS=Homo sapiens OX=9606 GN=SEC63 PE=1 SV=2	=SEC63	SEC63	Translocation protein SEC63 homolog	87.9	FALSE	43	31	31	51	0.32	0.67	1	0.744754	0.927782	0.228682	12.02	17.09	37.11	28.56	1.65	1.15787e+07	9.18096e+06	9.90995e+06	9.08797e+06	1.31067e+07	1.17064e+07	1.36244e+07	7.61093e+06	1.22874e+07	6.11933e+06	1.36363e+07	9.37473e+06	1.07545e+07	1.76887e+07	8.61521e+06	8.81879e+06	9.30604e+06	7.84297e+06	8.00585e+06	5.25952e+06	8.64447e+06	8.7194e+06	1.36244e+07	5.37666e+06	8.30379e+06	4.12141e+06	9.97701e+06	5.52458e+06
P08174	Complement decay-accelerating factor OS=Homo sapiens OX=9606 GN=CD55 PE=1 SV=4	=CD55	CD55	Complement decay-accelerating factor	41.4	FALSE	40	14	14	28	0.22	0.67	1	0.820512	0.91019	0.269387	18.38	23.24	33.16	33.9	1.16	3.61388e+06	3.49292e+06	2.5354e+06	2.72352e+06	4.77079e+06	3.70426e+06	4.4451e+06	1.82657e+06	3.65624e+06	2.79862e+06	4.41713e+06	4.51664e+06	2.59793e+06	6.29815e+06	3.35084e+06	3.40613e+06	2.90455e+06	2.98388e+06	2.04824e+06	1.57619e+06	3.14654e+06	2.75909e+06	4.4451e+06	1.29036e+06	2.47087e+06	1.88489e+06	3.23179e+06	2.66168e+06
P79522	Proline-rich protein 3 OS=Homo sapiens OX=9606 GN=PRR3 PE=1 SV=2	=PRR3	PRR3	Proline-rich protein 3	20.6	FALSE	14	2	2	3	0.47	0.67	1	1	0.99988	0.439672	60.82	20.51	17.17	28.75	1.79	1.92936e+06	754301	717008	906005	1.19713e+06	1.3059e+06	857877	703333	968238	761390	1.71506e+06	1.09119e+06	1.34596e+06	874340	1.37486e+06	1.34046e+06	1.55067e+06	644372	579241	524336	789561	972694	857877	496862	654331	512802	1.25482e+06	643041
Q13029	PR domain zinc finger protein 2 OS=Homo sapiens OX=9606 GN=PRDM2 PE=1 SV=3	=PRDM2	PRDM2	PR domain zinc finger protein 2	188.8	FALSE	3	3	3	3	0.58	0.67	1	1	0.735748	0.885127	7.67	20.61	55.96	48.39	1.71	182699	157843	178302	173470	288070	263515	270044	103927	233102	88557.6	249512	109242	105144	271401	183247	187743	146839	134840	144043	100393	189995	196277	270044	73418.3	157529	59644.2	182555	64376.7
Q7KYR7	Butyrophilin subfamily 2 member A1 OS=Homo sapiens OX=9606 GN=BTN2A1 PE=1 SV=3	=BTN2A1	BTN2A1	Butyrophilin subfamily 2 member A1	59.6	FALSE	4	2	2	2	0.18	0.67	1	0.301108	0.999871	0.0522352	14.82	30.16	13.62	22.61	9.38	11390.4	9652.26	8491.65	6347.95	13327.2	12428.2	9627.98	7126.49	8998.03	9221.74	11530.2	14315.3	14368.7	19628.9	10567.7	9253.32	9154.7	8245.58	6860.06	3673.77	8789.85	9257.03	9627.98	5034.43	6080.83	6210.91	8436.07	8436.07
P35367	Histamine H1 receptor OS=Homo sapiens OX=9606 GN=HRH1 PE=1 SV=1	=HRH1	HRH1	Histamine H1 receptor	55.7	FALSE	3	1	1	1	-0.07	0.67	1	1	0.980799	0.645564	32.65	23.14	14.83	43.77	7.81	33888	34287.4	17870.8	23866.9	39378.3	27894.9	37325	21355.1	21850.9	27654.4	35985.2	33745.1	17752.1	56046.8	24076.5	26890.4	27236.4	29290.5	14437.1	13812.6	25971.7	20777.4	37325	15086.1	14766.8	18625.4	26328.6	19886.2
P12111	Collagen alpha-3(VI) chain OS=Homo sapiens OX=9606 GN=COL6A3 PE=1 SV=5	=COL6A3	COL6A3	Collagen alpha-3(VI) chain	343.5	FALSE	37	97	97	159	-0.04	0.66	1	0.0659683	0.999912	0.00549249	5.12	2.72	14.09	21.54	0.15	2.18966e+07	2.42386e+07	2.34099e+07	2.285e+07	2.26355e+07	2.22521e+07	2.37221e+07	1.73026e+07	2.07487e+07	1.58151e+07	2.59116e+07	2.21579e+07	2.89383e+07	3.65701e+07	1.79935e+07	1.80319e+07	1.75987e+07	2.07062e+07	1.89119e+07	1.32241e+07	1.49291e+07	1.65743e+07	2.37221e+07	1.22232e+07	1.40219e+07	1.06516e+07	1.89582e+07	1.30577e+07
Q2KJC7	TREMBL:Q2KJC7;Q8HZM3 (Bos taurus) Periostin, osteoblast specific factor				86.8	TRUE	28	17	6	21	0.41	0.66	1	0.702182	0.952294	0.205706	38.93	16.3	12.07	17.29	1.48	3.86608e+06	2.16601e+06	1.97926e+06	2.90671e+06	2.86758e+06	3.43901e+06	2.29161e+06	1.88665e+06	2.31468e+06	1.89322e+06	2.65599e+06	2.38747e+06	3.38032e+06	3.39152e+06	2.83151e+06	2.89125e+06	3.10724e+06	1.85035e+06	1.59897e+06	1.68221e+06	1.8913e+06	2.56152e+06	2.29161e+06	1.3328e+06	1.56425e+06	1.2751e+06	1.94325e+06	1.40695e+06
Q9Y3X0	Coiled-coil domain-containing protein 9 OS=Homo sapiens OX=9606 GN=CCDC9 PE=1 SV=1	=CCDC9	CCDC9	Coiled-coil domain-containing protein 9	59.7	FALSE	25	13	13	17	0.61	0.66	1	0.469515	0.614674	0.104385	31.25	25.9	3.47	6.69	2.81	2.77071e+06	1.53556e+06	1.85257e+06	2.98126e+06	2.69095e+06	3.03815e+06	1.6028e+06	2.00584e+06	2.00208e+06	2.12673e+06	3.13153e+06	3.43778e+06	3.2061e+06	2.92303e+06	2.70418e+06	2.59863e+06	2.22687e+06	1.31178e+06	1.49662e+06	1.72536e+06	1.7748e+06	2.26294e+06	1.6028e+06	1.41701e+06	1.353e+06	1.43237e+06	2.29118e+06	2.0259e+06
Q92508	Piezo-type mechanosensitive ion channel component 1 OS=Homo sapiens OX=9606 GN=PIEZO1 PE=1 SV=4	=PIEZO1	PIEZO1	Piezo-type mechanosensitive ion channel component 1	286.6	FALSE	8	16	16	16	0.64	0.66	1	1	0.975566	0.706177	68.71	25.38	33.61	23	6.36	1.23435e+06	433132	397937	559744	927574	803509	567972	338503	634389	408128	788719	472973	564288	737040	642765	587469	992069	370009	321477	323943	611776	598488	567972	239132	428718	274878	577065	278725
O94875	Sorbin and SH3 domain-containing protein 2 OS=Homo sapiens OX=9606 GN=SORBS2 PE=1 SV=3	=SORBS2	SORBS2	Sorbin and SH3 domain-containing protein 2	124	FALSE	11	10	10	14	0.15	0.66	1	0.00044513	0.0929086	4.96868e-06	7.47	4.12	4.97	6.47	2.33	569927	643618	656027	714592	660803	724937	714009	821980	763536	748810	1.14827e+06	1.2601e+06	1.28639e+06	1.1313e+06	632334	653562	458062	549820	529977	413559	435829	539964	714009	580679	515995	504329	840131	742585
Q8IVL0	Neuron navigator 3 OS=Homo sapiens OX=9606 GN=NAV3 PE=1 SV=3	=NAV3	NAV3	Neuron navigator 3	255.5	FALSE	4	11	9	14	0.58	0.66	1	0.501064	0.261013	0.117535	23.81	17.32	22.21	9.11	0.34	154629	98829.3	112654	157502	183707	180994	123361	110132	148377	97789.1	170353	145096	177637	176698	140017	139340	124278	84426.4	91008.7	91151.9	121163	134812	123361	77801.4	100273	65861.7	124638	85505.9
Q9C004	Protein sprouty homolog 4 OS=Homo sapiens OX=9606 GN=SPRY4 PE=1 SV=2	=SPRY4	SPRY4	Protein sprouty homolog 4	32.5	FALSE	36	8	8	14	-0.1	0.66	1	0.719022	0.999995	0.21408	22.03	28.77	17.05	24.37	8.35	3.79142e+06	3.65728e+06	2.4683e+06	2.34143e+06	4.19014e+06	2.789e+06	4.26414e+06	2.11678e+06	2.58138e+06	2.99018e+06	3.5145e+06	4.74817e+06	2.8356e+06	4.82034e+06	2.90652e+06	2.58235e+06	3.04724e+06	3.12429e+06	1.99404e+06	1.35506e+06	2.76358e+06	2.07737e+06	4.26414e+06	1.49538e+06	1.74448e+06	2.01391e+06	2.57138e+06	2.79812e+06
O15260	Surfeit locus protein 4 OS=Homo sapiens OX=9606 GN=SURF4 PE=1 SV=3	=SURF4	SURF4	Surfeit locus protein 4	30.4	FALSE	18	5	5	12	0.17	0.66	1	0.853893	0.984706	0.287478	15.71	13.21	22.93	26.78	0.37	654562	530316	485772	515829	705513	615229	575195	474732	626082	400966	773282	442840	729926	889962	471840	474325	526084	453030	392435	298528	465317	458249	575195	335369	423103	270053	565771	260968
Q14119	Vascular endothelial zinc finger 1 OS=Homo sapiens OX=9606 GN=VEZF1 PE=1 SV=2	=VEZF1	VEZF1	Vascular endothelial zinc finger 1	56.9	FALSE	13	7	4	11	0.45	0.66	1	1	0.924645	0.969603	6.53	17.68	54.83	49.53	2.8	1.17153e+06	1.12051e+06	1.27302e+06	1.11938e+06	1.56404e+06	1.64346e+06	1.71078e+06	704499	1.56962e+06	613471	1.68495e+06	576893	758447	1.62388e+06	1.25665e+06	1.20793e+06	941583	957209	1.02842e+06	647823	1.03155e+06	1.22412e+06	1.71078e+06	497686	1.06074e+06	413177	1.23279e+06	339966
Q9NNX1	Tuftelin OS=Homo sapiens OX=9606 GN=TUFT1 PE=1 SV=1	=TUFT1	TUFT1	Tuftelin	44.2	FALSE	12	5	5	5	0.18	0.66	1	0.0201351	0.779247	0.00101655	1.85	13.29	8	9.12	7.48	71816	69983.6	72547.2	63375.4	83796.9	86733.4	79492.6	109783	105579	122864	155529	186211	162623	185455	124314	138206	57719.9	59784.6	58607.9	36677.5	55267.7	64602.8	79492.6	77554.9	71350	82749.8	113793	109735
Q9UJT0	Tubulin epsilon chain OS=Homo sapiens OX=9606 GN=TUBE1 PE=2 SV=1	=TUBE1	TUBE1	Tubulin epsilon chain	52.9	FALSE	6	3	3	4	-0.03	0.66	1	0.00956325	0.99832	0.000348645	5.01	9.01	8.9	11.81	11.15	316086	348432	326159	358221	338565	301306	298277	267222	307650	317042	410720	533746	457179	517831	294921	251815	254044	297653	263490	207315	223299	224426	298277	188776	207909	213530	300503	314539
Q8IWK6	Adhesion G protein-coupled receptor A3 OS=Homo sapiens OX=9606 GN=ADGRA3 PE=1 SV=2	=ADGRA3	ADGRA3	Adhesion G protein-coupled receptor A3	146.1	FALSE	1	2	2	2	0.21	0.66	1	0.463749	0.990561	0.102343	23.71	21.85	23	34	2.26	46032.8	33901.2	29325.7	34507.2	49646.8	44459.6	30809	36886.5	37413.4	24094	66949.7	35918.3	82458.7	50998.5	31592.2	30599	36997.4	28960.6	23691	19970.5	32744.2	33115.5	30809	26058.1	25283.8	16227.5	48983.7	21166.8
P15882	N-chimaerin OS=Homo sapiens OX=9606 GN=CHN1 PE=1 SV=3	=CHN1	CHN1	N-chimaerin	53.1	FALSE	5	2	2	2	0.1	0.66	1	0.885254	0.638203	0.304556	17.91	49.05	9.3	14.77	4.23	88805.9	82866.8	62210	75894.6	72215.4	103974	188234	50702.1	48680.1	57958.2	73859.6	86376.1	91105.8	65462.6	75408.7	80053.2	71375	70790.2	50257	43922.8	47629.2	77444.1	188234	35818	32897.8	39035.3	54039.3	50901.9
Q5BKT4	Dol-P-Glc:Glc(2)Man(9)GlcNAc(2)-PP-Dol alpha-1,2-glucosyltransferase OS=Homo sapiens OX=9606 GN=ALG10 PE=2 SV=1	=ALG10	ALG10	Dol-P-Glc:Glc(2)Man(9)GlcNAc(2)-PP-Dol alpha-1,2-glucosyltransferase	55.6	FALSE	3	1	1	1	0.83	0.66	1	1	0.988769	0.911713	70.6	39.07	37.74	34.35	2.58	55746.2	18108.6	18278.4	27222.6	47329.2	38677	18081.3	23648.5	40430.7	20653.9	44568.5	22670.9	31186.6	51105.6	22573.7	23412.6	44804.3	15469.6	14766.4	15754.6	31215.7	28808.3	18081.3	16706.2	27322.9	13910.5	32608.5	13360.1
P46821	Microtubule-associated protein 1B OS=Homo sapiens OX=9606 GN=MAP1B PE=1 SV=2	=MAP1B	MAP1B	Microtubule-associated protein 1B	270.5	FALSE	34	69	68	105	0.22	0.65	1	0.0136489	0.502816	0.000583017	2.41	6.37	2.33	19.53	0.53	9.69267e+06	9.81618e+06	9.36711e+06	9.99225e+06	1.10869e+07	1.14484e+07	1.15006e+07	1.45408e+07	1.42837e+07	1.38824e+07	1.99227e+07	2.47363e+07	2.01763e+07	2.97175e+07	1.47954e+07	1.49063e+07	7.79018e+06	8.38561e+06	7.56731e+06	5.78285e+06	7.31229e+06	8.52727e+06	1.15006e+07	1.02722e+07	9.65284e+06	9.34992e+06	1.45764e+07	1.45772e+07
Q13501	Sequestosome-1 OS=Homo sapiens OX=9606 GN=SQSTM1 PE=1 SV=1	=SQSTM1	SQSTM1	Sequestosome-1	47.7	FALSE	58	17	17	51	0.38	0.65	1	0.0244683	0.103694	0.00134557	4.1	18.8	3.25	8	0.54	5.22357e+06	5.65251e+06	5.34146e+06	5.57102e+06	8.02214e+06	8.05448e+06	6.04852e+06	4.5946e+06	4.35801e+06	4.62832e+06	6.65368e+06	7.66722e+06	6.80853e+06	7.77974e+06	6.60154e+06	6.55149e+06	4.19828e+06	4.82874e+06	4.31515e+06	3.22414e+06	5.29095e+06	5.99933e+06	6.04852e+06	3.24581e+06	2.94513e+06	3.11721e+06	4.86816e+06	4.51833e+06
Q9NSB2	SWISS-PROT:Q9NSB2 Keratin, type II cuticular Hb4 (Hair keratin, type II Hb4) - Homo sapiens (Human).				64.9	TRUE	4	4	1	26	0.77	0.65	1	0.645729	0.525689	0.180196	48.26	21.07	25.57	28.52	16.79	31650.5	13425.9	16097.6	34284	20607.1	25628.1	29350.6	73453.5	43832	56895.1	77811.4	141141	88696.8	89974.5	49630.9	63001.9	25438.1	11469.3	13004.6	19841.3	13591.3	19088.9	29350.6	51890.4	29621.5	38319.3	56930.6	83175
Q6PII3	Coiled-coil domain-containing protein 174 OS=Homo sapiens OX=9606 GN=CCDC174 PE=1 SV=3	=CCDC174	CCDC174	Coiled-coil domain-containing protein 174	53.9	FALSE	20	9	9	11	0.11	0.65	1	0.00120021	0.288559	1.79528e-05	1.64	7.23	9.66	3.31	2.51	468368	467539	454823	472863	493670	513811	559100	462863	390793	395776	609537	594410	638979	631931	545380	526374	376437	399402	367433	273662	325597	382709	559100	326984	264096	266558	445966	350289
Q8IZQ5	Selenoprotein H OS=Homo sapiens OX=9606 GN=SELENOH PE=1 SV=2	=SELENOH	SELENOH	Selenoprotein H	13.4	FALSE	36	6	6	11	0.11	0.65	1	0.0388633	0.998418	0.00260681	2.71	19.17	2.33	6.38	4.24	1.79766e+06	1.83051e+06	1.8956e+06	1.94818e+06	2.0018e+06	2.04213e+06	1.30233e+06	1.68786e+06	1.61512e+06	1.67385e+06	2.76653e+06	2.50662e+06	2.78697e+06	2.46803e+06	2.20183e+06	2.07365e+06	1.44481e+06	1.56374e+06	1.53138e+06	1.12748e+06	1.32027e+06	1.52107e+06	1.30233e+06	1.19237e+06	1.09149e+06	1.12735e+06	2.02413e+06	1.47716e+06
Q9H1X3	DnaJ homolog subfamily C member 25 OS=Homo sapiens OX=9606 GN=DNAJC25 PE=1 SV=1	=DNAJC25	DNAJC25	DnaJ homolog subfamily C member 25	42.4	FALSE	6	2	2	2	0.47	0.65	1	0.589154	0.59985	0.152703	28.06	12.16	15.66	20.54	8.43	54022	36762	32211.8	49011.9	55016.6	52783.3	41296.8	32801.2	42117.7	32113.3	53829	38822.7	48977.6	64263.2	41715.9	37021.7	43418.5	31404.5	26022.6	28364.9	36285.8	39315.3	41296.8	23172.1	28463	21628.6	39383.9	22878.4
Q8N6L1	Keratinocyte-associated protein 2 OS=Homo sapiens OX=9606 GN=KRTCAP2 PE=1 SV=2	=KRTCAP2	KRTCAP2	Keratinocyte-associated protein 2	14.7	FALSE	26	2	2	2	0.32	0.65	1	1	0.998893	0.658828	39.56	26.52	37.65	34.25	9.13	1.00558e+06	483791	594859	502606	897913	875700	628812	536161	827354	394554	949571	482937	747269	1.14981e+06	569462	648086	808206	413285	480563	290875	592213	652259	628812	378765	559123	265735	694752	284597
O43861	Probable phospholipid-transporting ATPase IIB OS=Homo sapiens OX=9606 GN=ATP9B PE=2 SV=4	=ATP9B	ATP9B	Probable phospholipid-transporting ATPase IIB	129.2	FALSE	1	1	1	1	0.04	0.65	1	0.105392	0.975037	0.0110627	4.7	11.39	6.41	23.59	11.69	127449	128001	117623	118685	150549	140657	122160	73398.3	82381.3	74416.7	161543	95285.2	127046	107270	90520	76699.3	102433	109347	95023.2	68687.2	99293.9	104767	122160	51851.4	55672.9	50120.2	118192	56152.1
Q9BWF2	E3 ubiquitin-protein ligase TRAIP OS=Homo sapiens OX=9606 GN=TRAIP PE=1 SV=1	=TRAIP	TRAIP	E3 ubiquitin-protein ligase TRAIP	53.3	FALSE	2	1	1	1	0.03	0.65	1	0.678558	1	0.195114	31.81	31.99	7.05	22.61	17.31	52659.1	103026	86808.3	46094.4	78957.8	99314.9	103557	83254.4	84934	74327.3	116847	145783	106346	174623	101207	129435	42323.2	88011.2	70128.9	26676.4	52076.1	73974	103557	58814.2	57398	50060	85490.6	85910.7
Q02880	DNA topoisomerase 2-beta OS=Homo sapiens OX=9606 GN=TOP2B PE=1 SV=3	=TOP2B	TOP2B	DNA topoisomerase 2-beta	183.2	FALSE	31	49	35	76	0.61	0.64	1	1	0.787193	0.618936	29.06	29.53	33.21	42.87	3.27	4.41349e+06	6.41032e+06	3.69604e+06	4.03606e+06	7.03663e+06	6.42617e+06	8.70869e+06	2.90949e+06	5.36122e+06	3.41808e+06	7.31951e+06	3.85054e+06	3.63482e+06	8.66356e+06	4.59068e+06	4.80817e+06	3.54721e+06	5.47611e+06	2.98588e+06	2.33581e+06	4.64096e+06	4.78649e+06	8.70869e+06	2.05538e+06	3.62309e+06	2.30211e+06	5.35531e+06	2.26914e+06
Q8WUD1	Ras-related protein Rab-2B OS=Homo sapiens OX=9606 GN=RAB2B PE=1 SV=1	=RAB2B	RAB2B	Ras-related protein Rab-2B	24.2	FALSE	53	11	2	32	0.15	0.64	1	0.541287	0.993673	0.134155	22.78	13.53	9.29	18.3	0.81	169942	122394	112441	122832	167320	136551	134570	115535	135024	115260	167948	126277	192037	192121	126943	125490	136586	104557	90836.2	71087.3	110355	101709	134570	81618.5	91248.9	77628.4	122879	74415.9
Q9UNX3	60S ribosomal protein L26-like 1 OS=Homo sapiens OX=9606 GN=RPL26L1 PE=1 SV=1	=RPL26L1	RPL26L1	60S ribosomal protein L26-like 1	17.2	FALSE	43	10	1	30	0.06	0.64	1	1	0.999593	0.485355	12.99	23.89	38.97	21.23	11.92	251930	317564	259571	258755	281147	231570	389806	247076	236067	451707	346556	520046	332689	426101	307610	364244	202481	271283	209697	149751	185429	172483	389806	174544	159533	304228	253557	306466
P08779	SWISS-PROT:P08779 Tax_Id=9606 Gene_Symbol=KRT16 Keratin, type I cytoskeletal 16				51.2	TRUE	14	7	1	13	0.23	0.64	1	1	0.961741	0.76719	20.51	64.97	34	28.35	0.85	14569.1	22146.7	18905.1	12968.2	11537.3	37930.5	46672.8	11214.1	10611.5	18888.5	16241.8	18838	27988.6	16089.2	33789	34196.1	11709.5	18919.1	15272.6	7505.11	7609.35	28252.2	46672.8	7922.07	7171.23	12721.6	11883.3	11101.3
P55290	Cadherin-13 OS=Homo sapiens OX=9606 GN=CDH13 PE=1 SV=1	=CDH13	CDH13	Cadherin-13	78.2	FALSE	15	10	10	13	0.19	0.64	1	0.252077	0.9721	0.040399	13.91	25.92	21.12	14.9	4.92	829122	646714	669237	617318	942891	1.00644e+06	621928	1.33805e+06	1.4635e+06	955664	2.27797e+06	1.6924e+06	1.89794e+06	2.32656e+06	1.05581e+06	1.13194e+06	666382	552465	540650	357263	621878	749643	621928	945251	989028	643647	1.66667e+06	997337
P51571	Translocon-associated protein subunit delta OS=Homo sapiens OX=9606 GN=SSR4 PE=1 SV=1	=SSR4	SSR4	Translocon-associated protein subunit delta	19	FALSE	36	5	5	13	-0.15	0.64	1	1	0.999311	0.990204	25.42	49.72	40.62	36.84	1.55	1.92154e+06	2.19782e+06	1.30106e+06	808272	1.57308e+06	1.91003e+06	2.98752e+06	1.91909e+06	3.90729e+06	2.17025e+06	4.18385e+06	1.53849e+06	3.07608e+06	3.70724e+06	1.63986e+06	1.60423e+06	1.54438e+06	1.87752e+06	1.05108e+06	467774	1.03751e+06	1.42267e+06	2.98752e+06	1.35572e+06	2.64053e+06	1.46168e+06	3.06111e+06	906639
Q9HCU5	Prolactin regulatory element-binding protein OS=Homo sapiens OX=9606 GN=PREB PE=1 SV=2	=PREB	PREB	Prolactin regulatory element-binding protein	45.4	FALSE	19	7	7	12	0.47	0.64	1	1	0.886674	0.429587	27.55	14.94	39.76	25.58	0.44	1.77846e+06	1.10252e+06	1.17086e+06	1.26892e+06	1.81433e+06	1.70403e+06	1.54852e+06	1.08591e+06	1.8546e+06	894366	1.83133e+06	1.27971e+06	1.5623e+06	2.3322e+06	1.34281e+06	1.35118e+06	1.42938e+06	941840	945891	734369	1.19663e+06	1.26924e+06	1.54852e+06	767129	1.25333e+06	602362	1.33989e+06	754140
P58317	Zinc finger protein 121 OS=Homo sapiens OX=9606 GN=ZNF121 PE=3 SV=2	=ZNF121	ZNF121	Zinc finger protein 121	44.7	FALSE	15	4	1	6	0.59	0.64	1	1	0.750257	0.682061	18.52	26.62	31.13	33.89	1.14	88530.1	88674.8	120431	92837.2	120115	148772	175614	79823.2	100236	52209.7	122512	53799.6	126442	132319	108671	110437	71153.4	75751.7	97291.4	53728.1	79221.4	110812	175614	56390.3	67739.3	35163.6	89635.4	31704.4
Q9BSK2	Solute carrier family 25 member 33 OS=Homo sapiens OX=9606 GN=SLC25A33 PE=1 SV=1	=SLC25A33	SLC25A33	Solute carrier family 25 member 33	35.4	FALSE	14	5	3	5	-0.05	0.64	1	0.469167	0.999979	0.104211	8.82	13.47	26.66	23.76	5.75	97651.6	101088	85214.4	84886.3	102333	86436	111841	66724.1	85487.9	49626.9	106001	69667.8	102566	128223	74796.7	68949.1	78484.5	86356.1	68841.2	49126.6	67493.2	64381.3	111841	47136.6	57772.4	33424.1	77555.8	41055.6
Q6ZT21	Transmembrane protein with metallophosphoesterase domain OS=Homo sapiens OX=9606 GN=TMPPE PE=2 SV=2	=TMP	TMP	Transmembrane protein with metallophosphoesterase domain	49.4	FALSE	6	2	2	3	0.25	0.64	1	1	0.918767	0.488407	0.67	21.13	33.02	32.7	9.63	61903.9	62737.6	62356.8	54503.1	75314.1	72862.5	92622.6	44092.6	74286.5	42982.8	76335.4	50569.4	61498.3	106066	53879.8	61755.1	49753.3	53594.5	50375.5	31542.8	49672.9	54271.2	92622.6	31148.7	50202.5	28949.2	55850.7	29800.8
Q9UKT5	F-box only protein 4 OS=Homo sapiens OX=9606 GN=FBXO4 PE=1 SV=2	=FBXO4	FBXO4	F-box only protein 4	44.1	FALSE	5	2	2	2	0.78	0.64	1	1	0.997092	0.855455	60.21	39.11	22.72	21.14	2.45	24569.2	8491.4	10540.5	19799.9	18636.1	17513.2	6567.6	11059.5	11796	16557.5	21356.9	19425	17479.5	12629.5	16191.4	15639.6	19746.7	7253.9	8515.23	11458.9	12291.3	13044.6	6567.6	7812.88	7971.71	11151.6	15625.8	11447.2
P49589	Cysteine--tRNA ligase, cytoplasmic OS=Homo sapiens OX=9606 GN=CARS1 PE=1 SV=3	=CARS1	CARS1	Cysteine--tRNA ligase, cytoplasmic	85.4	FALSE	57	40	40	97	-0.02	0.63	1	0.000673469	0.999999	8.75889e-06	2.57	6.51	2.11	7.62	0.68	3.31963e+07	3.48992e+07	3.37286e+07	3.71309e+07	3.36321e+07	3.26968e+07	3.22633e+07	2.78895e+07	2.90547e+07	2.82335e+07	3.79383e+07	4.48651e+07	4.23936e+07	4.47514e+07	2.5393e+07	2.515e+07	2.66805e+07	2.98131e+07	2.72479e+07	2.14889e+07	2.21818e+07	2.4354e+07	3.22633e+07	1.97023e+07	1.9635e+07	1.90155e+07	2.77575e+07	2.64393e+07
Q96A33	Coiled-coil domain-containing protein 47 OS=Homo sapiens OX=9606 GN=CCDC47 PE=1 SV=1	=CCDC47	CCDC47	Coiled-coil domain-containing protein 47	55.8	FALSE	33	17	17	37	0.39	0.63	1	1	0.954932	0.684334	12.44	23.32	40.08	26.79	7.99	1.16837e+07	9.69251e+06	9.31492e+06	7.96255e+06	1.32897e+07	1.22216e+07	1.4293e+07	6.70114e+06	1.26289e+07	6.57236e+06	1.25146e+07	8.46459e+06	8.54634e+06	1.43402e+07	8.58376e+06	9.61204e+06	9.3904e+06	8.27997e+06	7.52515e+06	4.6082e+06	8.76517e+06	9.10316e+06	1.4293e+07	4.73395e+06	8.53455e+06	4.42653e+06	9.15629e+06	4.98822e+06
Q01831	DNA repair protein complementing XP-C cells OS=Homo sapiens OX=9606 GN=XPC PE=1 SV=4	=XPC	XPC	DNA repair protein complementing XP-C cells	105.9	FALSE	9	8	8	9	0.07	0.63	1	1	0.921061	0.631756	45.55	16.27	30.91	30.99	6.27	762060	399160	1.07887e+06	1.04406e+06	730878	797136	804576	507375	885407	571267	1.15558e+06	680391	669648	1.18373e+06	642352	701909	612482	340988	871574	604234	482046	593741	804576	358429	598354	384752	845482	400958
Q9H6U8	Alpha-1,2-mannosyltransferase ALG9 OS=Homo sapiens OX=9606 GN=ALG9 PE=1 SV=2	=ALG9	ALG9	Alpha-1,2-mannosyltransferase ALG9	69.8	FALSE	11	5	5	6	0.52	0.63	1	1	0.885154	0.574085	32.03	18.67	42.98	26.37	0.89	616047	355210	379155	414479	637808	595639	498196	306473	541669	244972	537921	349149	419257	639220	382371	377609	495129	303444	306304	239873	420663	443657	498196	216505	366058	164990	393569	205755
Q9NX61	Transmembrane protein 161A OS=Homo sapiens OX=9606 GN=TMEM161A PE=1 SV=1	=TMEM161A	TMEM161A	Transmembrane protein 161A	53.6	FALSE	6	3	3	4	0.31	0.63	1	1	0.994203	0.950544	24.01	16.67	40.18	39.26	2.77	124770	79065.5	91463.6	81181.9	121611	113684	113155	98780.3	180077	90574.9	206272	77222.5	126378	184625	94913.6	91261.2	100280	67542.9	73889.7	46982.7	80207.7	84677	113155	69782.3	121695	61002.9	150919	45507.6
Q53EU6	Glycerol-3-phosphate acyltransferase 3 OS=Homo sapiens OX=9606 GN=GPAT3 PE=1 SV=2	=GPAT3	GPAT3	Glycerol-3-phosphate acyltransferase 3	48.7	FALSE	23	8	7	15	0.56	0.62	1	1	0.898177	0.679703	33.23	26.74	38.08	34.06	4.21	2.58079e+06	1.4954e+06	1.51935e+06	1.56352e+06	3.04131e+06	2.30256e+06	2.171e+06	1.02465e+06	1.91349e+06	1.04962e+06	1.96035e+06	1.31079e+06	1.33059e+06	2.60234e+06	1.41654e+06	1.33471e+06	2.07423e+06	1.27747e+06	1.22742e+06	904864	2.00588e+06	1.71505e+06	2.171e+06	723850	1.29313e+06	706929	1.43429e+06	772452
P30825	High affinity cationic amino acid transporter 1 OS=Homo sapiens OX=9606 GN=SLC7A1 PE=1 SV=1	=SLC7A1	SLC7A1	High affinity cationic amino acid transporter 1	67.6	FALSE	9	6	5	10	0.18	0.62	1	0.949453	0.985912	0.343211	20.77	26.52	20.2	40.69	2.27	2.41733e+06	2.0702e+06	1.58115e+06	1.54626e+06	2.9611e+06	2.12419e+06	2.59363e+06	1.58242e+06	2.26275e+06	2.3383e+06	3.33791e+06	3.61915e+06	1.73274e+06	5.17625e+06	1.99537e+06	2.06037e+06	1.94286e+06	1.7685e+06	1.27735e+06	894873	1.95297e+06	1.58219e+06	2.59363e+06	1.11788e+06	1.52916e+06	1.57486e+06	2.44218e+06	2.13279e+06
P78540	Arginase-2, mitochondrial OS=Homo sapiens OX=9606 GN=ARG2 PE=1 SV=1	=ARG2	ARG2	Arginase-2, mitochondrial	38.6	FALSE	14	5	5	7	0.11	0.62	1	0.000577761	0.431089	6.8191e-06	3.16	3.88	8.86	3.65	6.97	583899	561626	548552	603381	578760	636195	609092	195714	174270	164911	272057	272467	251907	263252	394434	435355	469291	479777	443153	349197	381718	473866	609092	138260	117771	111069	199050	160566
Q8IXM2	Chromatin complexes subunit BAP18 OS=Homo sapiens OX=9606 GN=BAP18 PE=1 SV=1	=BAP18	BAP18	Chromatin complexes subunit BAP18	17.9	FALSE	40	4	4	4	0.27	0.62	1	0.627083	0.887323	0.169406	23.54	26.76	24.12	17.37	8.63	169704	113963	182965	221250	189826	219089	114632	480172	393576	292771	673432	494973	717356	542188	282244	249777	136395	97354.2	147810	128045	125199	163187	114632	339212	265977	197183	492716	291690
Q9H2A2	2-aminomuconic semialdehyde dehydrogenase OS=Homo sapiens OX=9606 GN=ALDH8A1 PE=1 SV=1	=ALDH8A1	ALDH8A1	2-aminomuconic semialdehyde dehydrogenase	53.4	FALSE	3	2	2	2	0.12	0.62	1	1	0.999798	0.496108	36.08	7.27	22.21	32.93	9.24	66520.2	35287.2	39370.4	48436.9	41275	43294.4	42274.6	27102.9	35322.9	22902.3	42934.2	23537.7	40361.6	56224.9	37828.3	43118.9	53463.6	30144.6	31805.7	28032.1	27222.7	32247.5	42274.6	19146.6	23871.1	15424.9	31412.8	13870.9
O15120	1-acyl-sn-glycerol-3-phosphate acyltransferase beta OS=Homo sapiens OX=9606 GN=AGPAT2 PE=1 SV=1	=AGPAT2	AGPAT2	1-acyl-sn-glycerol-3-phosphate acyltransferase beta	30.9	FALSE	8	2	2	2	0.37	0.62	1	1	0.991081	0.608292	17.66	28.14	41.47	37.41	11.58	204338	153756	151160	121617	253294	204045	193255	86099.9	152780	72348.6	164694	105884	99537.5	215972	91912.9	108300	164230	131348	122116	70383.6	167059	151982	193255	60824.4	103248	48727.3	120498	62398.3
Q96K30	RBPJ-interacting and tubulin-associated protein 1 OS=Homo sapiens OX=9606 GN=RITA1 PE=1 SV=1	=RITA1	RITA1	RBPJ-interacting and tubulin-associated protein 1	28.6	FALSE	3	1	1	1	-0.12	0.62	1	1	1	0.394711	20.04	14.33	16.7	21.63	67.82	4055.86	5671.92	6033.04	4440.47	5950.17	4741.88	5781.97	3607.21	4129.36	5010.81	5445.14	7436.17	7781.29	5023.8	7239.08	2546.37	3259.77	4845.32	4873.85	2569.85	3924.4	3531.96	5781.97	2548.28	2790.6	3374.82	3983.93	4382.17
O60361	Putative nucleoside diphosphate kinase OS=Homo sapiens OX=9606 GN=NME2P1 PE=5 SV=1	=NME2P1	NME2P1	Putative nucleoside diphosphate kinase	15.5	FALSE	66	10	1	96	1.21	0.61	1	1	0.923087	0.913481	84.56	44.41	19.26	15.81	0.77	704575	144176	225515	524733	518529	557690	147042	442527	381585	556171	673454	694415	678454	482912	481395	486633	566281	123164	182185	303681	341993	415391	147042	312618	257873	374585	492732	409222
Q8WYP5	Protein ELYS OS=Homo sapiens OX=9606 GN=AHCTF1 PE=1 SV=3	=AHCTF1	AHCTF1	Protein ELYS	252.3	FALSE	32	58	58	81	0.64	0.61	1	1	0.50762	0.825416	6.65	18.33	45.64	41.12	6.15	7.33146e+06	6.41758e+06	6.86605e+06	7.52372e+06	1.10451e+07	1.0436e+07	1.17984e+07	4.46903e+06	9.67685e+06	4.88278e+06	1.03089e+07	5.37202e+06	5.20502e+06	1.17014e+07	7.54604e+06	6.91745e+06	5.89243e+06	5.48231e+06	5.5468e+06	4.35423e+06	7.28474e+06	7.77321e+06	1.17984e+07	3.1571e+06	6.53958e+06	3.28859e+06	7.54253e+06	3.16576e+06
Q99487	Platelet-activating factor acetylhydrolase 2, cytoplasmic OS=Homo sapiens OX=9606 GN=PAFAH2 PE=1 SV=1	=PAFAH2	PAFAH2	Platelet-activating factor acetylhydrolase 2, cytoplasmic	44	FALSE	14	5	5	6	0.29	0.61	1	0.116867	0.91754	0.0129612	18.07	14.1	3.11	14.47	0.61	712088	534934	521026	660165	651191	730280	514757	400544	426244	413069	599089	517898	730335	664801	555684	550894	572319	456975	420916	382060	429489	543944	514757	282960	288054	278205	438323	305200
Q86XK3	Swi5-dependent recombination DNA repair protein 1 homolog OS=Homo sapiens OX=9606 GN=SFR1 PE=1 SV=2	=SFR1	SFR1	Swi5-dependent recombination DNA repair protein 1 homolog	28.2	FALSE	28	4	4	4	0.01	0.61	1	0.915494	0.954932	0.32252	52.36	19.96	11.57	20.9	7.93	312986	148133	125423	136795	202112	163335	133513	115653	130252	103355	202434	137077	212273	152860	179190	200485	251553	126545	101324	79167.8	133302	121659	133513	81701.7	88023.6	69610.5	148110	80780.1
Q9Y394	Dehydrogenase/reductase SDR family member 7 OS=Homo sapiens OX=9606 GN=DHRS7 PE=1 SV=1	=DHRS7	DHRS7	Dehydrogenase/reductase SDR family member 7	38.3	FALSE	19	4	4	4	0.42	0.61	1	1	0.669743	0.404432	18.38	18.81	38.31	32.88	0.67	372675	256659	333102	305512	485611	443198	449111	296182	517438	264738	524805	391265	389717	748324	309979	312936	299526	219255	269100	176810	320281	330113	449111	209235	349683	178303	383973	230574
Q8N554	Zinc finger protein 276 OS=Homo sapiens OX=9606 GN=ZNF276 PE=1 SV=4	=ZNF276	ZNF276	Zinc finger protein 276	67.2	FALSE	3	2	2	3	0.41	0.61	1	1	0.876259	0.761547	16.49	20.94	48.63	38.73	2.32	103755	74372.2	89192.5	81166.3	138258	116846	120128	62014.2	109545	42136.7	112465	51373.3	80151.1	135206	92413.8	89425.3	83390.2	63533.5	72055	46973.7	91187.4	87031.7	120128	43809.3	74030	28379.4	82284.5	30274.6
Q8WWX9	Selenoprotein M OS=Homo sapiens OX=9606 GN=SELENOM PE=1 SV=3	=SELENOM	SELENOM	Selenoprotein M	16.2	FALSE	10	1	1	2	0.01	0.61	1	0.00450375	0.999817	0.000118071	3.79	10.93	6.66	6.62	6.56	67684.5	67180.3	71931.7	69269.1	62767.3	80566.6	66773.9	98440.5	100185	111136	151776	172345	154760	149461	101548	111432	54399.4	57389.8	58110.7	40088.4	41397.8	60009.5	66773.9	69542.2	67704.4	74850.8	111047	101564
O75460	Serine/threonine-protein kinase/endoribonuclease IRE1 OS=Homo sapiens OX=9606 GN=ERN1 PE=1 SV=2	=ERN1	ERN1	Serine/threonine-protein kinase/endoribonuclease IRE1	109.7	FALSE	2	2	2	2	1.03	0.61	1	0.220078	0.0506523	0.0330173	34.47	15.67	10.79	20.71	0.41	29602.9	16664.1	17275.8	34109.5	37824	36441.2	26052	20335.6	24231.5	25003	38842	33156	35332.6	51549.3	21962.2	21834.3	23792.4	14235.6	13956.4	19740.4	24946.6	27143	26052	14365.9	16375.5	16839.7	28418.7	19539
O75907	Diacylglycerol O-acyltransferase 1 OS=Homo sapiens OX=9606 GN=DGAT1 PE=1 SV=2	=DGAT1	DGAT1	Diacylglycerol O-acyltransferase 1	55.2	FALSE	8	2	2	2	0.73	0.61	1	1	0.891492	0.773641	59.96	27.54	40.57	21.12	9.68	159714	53384.4	71502.7	106770	137752	132063	70210.3	96129.1	164829	77934.1	155406	139043	113450	188635	82779.8	94941.1	128365	45604.4	57764.2	61791.2	90853.2	98366.1	70210.3	67909.4	111391	52489.2	113703	81938.7
Q92604	Acyl-CoA:lysophosphatidylglycerol acyltransferase 1 OS=Homo sapiens OX=9606 GN=LPGAT1 PE=1 SV=1	=LPGAT1	LPGAT1	Acyl-CoA:lysophosphatidylglycerol acyltransferase 1	43.1	FALSE	4	2	2	2	0.32	0.61	1	1	0.989072	0.791093	32.86	25.03	42.13	34.25	5.86	228756	127251	142903	136740	238303	203743	156192	103305	192469	93223.8	188068	111350	131735	238198	133289	144822	183855	108706	115446	79135.9	157171	151756	156192	72978.9	130070	62786.9	137599	65619.2
Q8NI60	Atypical kinase COQ8A, mitochondrial OS=Homo sapiens OX=9606 GN=COQ8A PE=1 SV=1	=COQ8A	COQ8A	Atypical kinase COQ8A, mitochondrial	71.9	FALSE	11	7	7	10	0.06	0.6	1	0.241122	0.999984	0.0379276	0.82	9.34	26.43	20.33	2.1	646620	643800	654143	707496	655425	572238	697047	384711	437278	253328	561852	402910	606069	670005	386404	398055	519701	549976	528456	409452	432282	426227	697047	271775	295511	170619	411078	237437
Q9P031	Thyroid transcription factor 1-associated protein 26 OS=Homo sapiens OX=9606 GN=CCDC59 PE=1 SV=2	=CCDC59	CCDC59	Thyroid transcription factor 1-associated protein 26	28.7	FALSE	26	6	6	9	0.08	0.6	1	0.0613	0.780939	0.00500319	13.26	5.19	16.22	10.21	0.54	1.03605e+06	1.35391e+06	1.21375e+06	1.26151e+06	1.29534e+06	1.27644e+06	1.41099e+06	823724	871426	1.10663e+06	1.25205e+06	1.53763e+06	1.24306e+06	1.38594e+06	1.24424e+06	1.25374e+06	832695	1.15659e+06	980538	730077	854332	950750	1.41099e+06	581911	588906	745322	916061	906136
P17010	Zinc finger X-chromosomal protein OS=Homo sapiens OX=9606 GN=ZFX PE=2 SV=2	=ZFX	ZFX	Zinc finger X-chromosomal protein	90.5	FALSE	4	4	3	7	0.14	0.6	1	1	0.877889	0.943016	15.93	9.79	46	30.73	3.66	726910	537176	709209	730594	840548	868260	714612	381268	779735	366985	722672	460421	387798	728749	684441	720833	584232	458891	572941	422820	554378	646718	714612	269343	526942	247167	528742	271328
Q96BW1	Uracil phosphoribosyltransferase homolog OS=Homo sapiens OX=9606 GN=UPRT PE=1 SV=1	=UPRT	UPRT	Uracil phosphoribosyltransferase homolog	33.8	FALSE	14	5	5	5	0.07	0.6	1	0.0394303	0.792153	0.00267065	8.69	14.79	3.64	9.11	9.56	127384	107168	120534	126982	125481	156478	110589	116487	108749	110415	148513	182081	175588	160009	144476	126186	102381	91550	97374.9	73488.9	82760.1	116552	110589	82291.1	73492.2	74365.7	108659	107301
Q86YL7	Podoplanin OS=Homo sapiens OX=9606 GN=PDPN PE=1 SV=3	=PDPN	PDPN	Podoplanin	16.7	FALSE	7	1	1	2	0.26	0.6	1	1	0.986832	0.871698	35.16	34.57	39.93	40.66	5.24	210929	139481	106203	120612	240586	217200	128470	196027	434898	279711	481030	375015	196693	587981	257848	277685	169527	119153	85797.4	69802	158677	161780	128470	138481	293903	188387	351945	220998
Q96PC5	Melanoma inhibitory activity protein 2 OS=Homo sapiens OX=9606 GN=MIA2 PE=1 SV=4	=MIA2	MIA2	Melanoma inhibitory activity protein 2	159.7	FALSE	14	20	18	26	0.15	0.59	1	0.531346	0.982246	0.130127	5.69	12.13	30.27	25.39	0.71	2.71616e+06	2.43529e+06	2.65681e+06	2.34199e+06	2.91164e+06	3.0047e+06	3.11709e+06	2.20634e+06	2.83439e+06	1.51232e+06	3.60827e+06	2.26381e+06	3.05934e+06	4.23205e+06	2.46081e+06	2.48579e+06	2.18303e+06	2.08038e+06	2.14633e+06	1.35539e+06	1.92036e+06	2.23803e+06	3.11709e+06	1.55865e+06	1.91547e+06	1.01856e+06	2.63998e+06	1.33407e+06
Q6PIU2	Neutral cholesterol ester hydrolase 1 OS=Homo sapiens OX=9606 GN=NCEH1 PE=1 SV=3	=NCEH1	NCEH1	Neutral cholesterol ester hydrolase 1	45.8	FALSE	37	15	15	25	0.5	0.59	1	1	0.968177	0.428712	20.06	23.95	42.77	37.29	0.19	6.03328e+06	4.39733e+06	4.27055e+06	3.77292e+06	6.68215e+06	5.7948e+06	6.68844e+06	5.04764e+06	8.34492e+06	3.61624e+06	8.19647e+06	5.66798e+06	7.06672e+06	1.29444e+07	5.68991e+06	5.70559e+06	4.84907e+06	3.75648e+06	3.45e+06	2.18352e+06	4.40717e+06	4.31622e+06	6.68844e+06	3.56585e+06	5.63946e+06	2.43556e+06	5.99694e+06	3.34017e+06
Q9NPB8	Glycerophosphocholine phosphodiesterase GPCPD1 OS=Homo sapiens OX=9606 GN=GPCPD1 PE=1 SV=2	=GPCPD1	GPCPD1	Glycerophosphocholine phosphodiesterase GPCPD1	76	FALSE	25	15	15	16	0.08	0.59	1	0.000365263	0.995933	3.73287e-06	6.47	5.41	2.26	4.04	3.61	1.10885e+06	1.23212e+06	1.09895e+06	1.21433e+06	1.14416e+06	1.07968e+06	1.20685e+06	948598	985809	947734	1.4227e+06	1.43065e+06	1.31761e+06	1.43752e+06	871542	917171	891207	1.05256e+06	887799	702775	754626	804195	1.20685e+06	670127	666206	638306	1.04092e+06	843089
P12429	Annexin A3 OS=Homo sapiens OX=9606 GN=ANXA3 PE=1 SV=3	=ANXA3	ANXA3	Annexin A3	36.4	FALSE	37	11	11	11	0.12	0.59	1	1	0.992449	0.523521	19.68	19.04	28.09	28.68	2.63	186922	125656	154643	134298	192390	197992	147077	722458	677655	1.10444e+06	814535	1.4242e+06	868133	1.36276e+06	659810	684787	150233	107344	124929	77723	126890	147473	147077	510373	457957	743848	595953	839288
Q9H497	Torsin-3A OS=Homo sapiens OX=9606 GN=TOR3A PE=1 SV=1	=TOR3A	TOR3A	Torsin-3A	46.2	FALSE	22	7	7	9	-0.03	0.59	1	0.0166531	0.999334	0.000789595	3.02	7.91	9.77	13.78	1.44	570482	540187	568385	546344	600741	564196	495827	351047	400469	426636	503931	606795	597893	707647	456416	465828	458508	461462	459176	316188	396215	420238	495827	247994	270636	287342	368700	357588
Q99576	TSC22 domain family protein 3 OS=Homo sapiens OX=9606 GN=TSC22D3 PE=1 SV=2	=TSC22D3	TSC22D3	TSC22 domain family protein 3	14.8	FALSE	51	5	4	9	0.2	0.59	1	0.0641996	0.935489	0.00528586	12.7	13.72	5.32	12.01	1.12	639008	660250	802607	825423	700295	844868	629221	985656	886457	947069	1.34356e+06	1.56491e+06	1.51944e+06	1.19739e+06	883553	869651	513583	564028	648393	477701	461876	629294	629221	696306	599064	637858	983016	922211
Q8IZP9	Adhesion G-protein coupled receptor G2 OS=Homo sapiens OX=9606 GN=ADGRG2 PE=1 SV=2	=ADGRG2	ADGRG2	Adhesion G-protein coupled receptor G2	111.5	FALSE	7	6	6	7	0.36	0.59	1	1	0.79327	0.647192	1.73	21.95	28.1	20.98	6.05	234478	235161	227887	194851	292570	338262	310308	205264	337855	223686	366994	311518	225213	365267	313770	288021	188454	200890	184100	112767	192963	251952	310308	145006	228321	150654	268511	183579
O76041	Nebulette OS=Homo sapiens OX=9606 GN=NEBL PE=1 SV=1	=NEBL	NEBL	Nebulette	116.4	FALSE	6	5	5	6	0.33	0.59	1	0.420134	0.907865	0.0874812	24.68	12.59	17.57	17.91	4.8	1.15891e+06	1.2349e+06	1.78926e+06	1.70192e+06	1.41097e+06	1.71266e+06	1.33913e+06	2.23435e+06	1.93339e+06	1.564e+06	3.16457e+06	2.66027e+06	3.2454e+06	2.1609e+06	1.66127e+06	1.77811e+06	931437	1.05493e+06	1.44547e+06	984960	930597	1.27566e+06	1.33913e+06	1.57843e+06	1.30658e+06	1.05337e+06	2.31535e+06	1.56771e+06
Q9UJU3	Zinc finger protein 112 OS=Homo sapiens OX=9606 GN=ZNF112 PE=1 SV=2	=ZNF112	ZNF112	Zinc finger protein 112	105.8	FALSE	7	3	1	5	-0.99	0.59	1	1	0.999968	0.971595	41.61	142.04	75.76	24.09	11.49	4172.4	8690.75	10434	2716.59	3917.97	4885.96	41336.8	1515.24	6518.04	2477.92	3806.17	3641.11	3609.91	5696.54	4313.56	3665.19	3353.44	7424.2	8429.24	1572.19	2584.07	3639.28	41336.8	1070.42	4404.87	1668.9	2784.78	2145.72
P62699	Protein yippee-like 5 OS=Homo sapiens OX=9606 GN=YPEL5 PE=1 SV=1	=Y	Y	Protein yippee-like 5	13.8	FALSE	18	2	2	3	0.33	0.59	1	0.0135192	0.0585077	0.000573166	3.95	11.95	3.38	9.22	5.61	174550	169159	182904	208563	230200	242263	183518	167963	167300	177631	272567	234407	277470	234545	220828	203974	140289	144507	147760	120703	151827	180448	183518	118656	113061	119635	199423	138137
Q63HQ0	AP-1 complex-associated regulatory protein OS=Homo sapiens OX=9606 GN=AP1AR PE=1 SV=1	=AP1AR	AP1AR	AP-1 complex-associated regulatory protein	34.3	FALSE	12	3	3	3	0.19	0.59	1	0.646605	0.729299	0.181433	27.6	11.01	15.5	16.79	9.26	77074.4	57258.3	44430.8	63928.6	79916.6	64420.3	66509.1	53603.8	52386.5	68577.5	72778.7	93021.2	65086.5	90030.7	58731.1	66963.3	61946.2	48913.8	35893.8	36997.6	52708.5	47983	66509.1	37867.9	35402.6	46187.4	53248.5	54817.8
Q8TCT9	Minor histocompatibility antigen H13 OS=Homo sapiens OX=9606 GN=HM13 PE=1 SV=1	=HM13	HM13	Minor histocompatibility antigen H13	41.5	FALSE	23	8	8	25	0.79	0.58	1	1	0.799242	0.715415	45.19	25.83	41.43	35.77	4.48	1.02776e+07	4.97266e+06	5.01127e+06	6.03232e+06	1.13332e+07	9.42392e+06	7.96566e+06	5.1079e+06	8.63817e+06	3.94661e+06	8.92388e+06	5.22478e+06	6.54609e+06	1.18491e+07	5.92034e+06	6.30778e+06	8.26033e+06	4.24797e+06	4.0484e+06	3.49111e+06	7.47473e+06	7.01934e+06	7.96566e+06	3.60842e+06	5.83764e+06	2.65807e+06	6.52914e+06	3.07899e+06
O95359	Transforming acidic coiled-coil-containing protein 2 OS=Homo sapiens OX=9606 GN=TACC2 PE=1 SV=3	=TACC2	TACC2	Transforming acidic coiled-coil-containing protein 2	309.2	FALSE	4	13	10	16	0.03	0.58	1	0.00186486	0.728353	3.57122e-05	1.66	9.88	5.18	5.17	2.32	912983	927937	897631	935227	907425	1.11396e+06	927732	1.04027e+06	1.08262e+06	976287	1.52247e+06	1.58719e+06	1.58339e+06	1.41789e+06	1.12719e+06	1.16484e+06	733782	792704	725160	541248	598487	829722	927732	734886	731628	657537	1.11391e+06	935339
O95470	Sphingosine-1-phosphate lyase 1 OS=Homo sapiens OX=9606 GN=SGPL1 PE=1 SV=3	=SGPL1	SGPL1	Sphingosine-1-phosphate lyase 1	63.5	FALSE	26	12	12	13	0.26	0.58	1	1	0.937171	0.438666	10.79	18.68	36.04	26.25	1.91	1.33348e+06	1.08767e+06	1.14686e+06	1.05204e+06	1.40665e+06	1.34458e+06	1.6756e+06	1.02214e+06	1.71538e+06	905946	1.79667e+06	1.25882e+06	1.29429e+06	2.14696e+06	1.08921e+06	1.06016e+06	1.07175e+06	929156	926501	608853	927744	1.0015e+06	1.6756e+06	722078	1.15924e+06	610161	1.31453e+06	741832
Q9BT22	Chitobiosyldiphosphodolichol beta-mannosyltransferase OS=Homo sapiens OX=9606 GN=ALG1 PE=1 SV=2	=ALG1	ALG1	Chitobiosyldiphosphodolichol beta-mannosyltransferase	52.5	FALSE	22	10	10	11	0.44	0.58	1	1	0.946072	0.676754	24.19	18.39	42.01	31.83	3.1	2.20718e+06	1.45275e+06	1.51972e+06	1.50245e+06	2.3628e+06	1.97478e+06	2.16152e+06	1.21229e+06	2.23817e+06	1.07889e+06	2.17591e+06	1.40767e+06	1.51848e+06	2.75049e+06	1.50275e+06	1.57011e+06	1.77395e+06	1.24103e+06	1.22772e+06	869517	1.55837e+06	1.4709e+06	2.16152e+06	856411	1.51255e+06	726642	1.592e+06	829548
Q9NW15	Anoctamin-10 OS=Homo sapiens OX=9606 GN=ANO10 PE=1 SV=2	=ANO10	ANO10	Anoctamin-10	76.3	FALSE	15	9	9	10	0.35	0.58	1	1	0.997797	0.746775	26.43	18.64	44.32	28.99	7.58	744379	468749	500057	442649	703186	642942	632079	462563	859489	389661	770374	499245	617769	980720	522756	581940	598272	400436	403976	256176	463782	478891	632079	326773	580839	262440	563643	294208
Q9BY50	Signal peptidase complex catalytic subunit SEC11C OS=Homo sapiens OX=9606 GN=SEC11C PE=1 SV=3	=SEC11C	SEC11C	Signal peptidase complex catalytic subunit SEC11C	21.5	FALSE	13	3	3	5	0.87	0.58	1	1	0.807759	0.879206	57.55	41.76	37.79	33.18	3.42	325391	113224	151155	224183	380700	342719	133660	157673	260703	129615	259650	156247	213269	348022	214238	204111	261523	96723.3	122112	129742	251088	255272	133660	111386	176182	87296.9	189972	92076.9
O60858	E3 ubiquitin-protein ligase TRIM13 OS=Homo sapiens OX=9606 GN=TRIM13 PE=1 SV=2	=TRIM13	TRIM13	E3 ubiquitin-protein ligase TRIM13	47	FALSE	8	4	4	4	0.39	0.58	1	0.983571	0.66465	0.363932	12.98	9.15	32.2	26.88	16.47	30353	25457.1	23719.4	28512.7	32821.1	35567.8	33723.8	18122.8	30380.3	17937	28593	23239	25517.8	41084.4	35281.7	27920.9	24395.3	21747.1	19161.9	16501.3	21646.9	26492.4	33723.8	12802.7	20530.9	12080.7	20920.1	13694.8
Q9H1J1	Regulator of nonsense transcripts 3A OS=Homo sapiens OX=9606 GN=UPF3A PE=1 SV=1	=UPF3A	UPF3A	Regulator of nonsense transcripts 3A	54.7	FALSE	4	2	2	2	0.27	0.58	1	0.808546	0.928252	0.262742	24.98	18.15	26	14.54	6.25	37362.5	23162.8	27252.8	29694.5	36389.5	38744.3	25892.3	31598.9	44186.9	26981.8	54267.1	37759	47562.6	47066.1	36583.8	33486.8	30029	19787.2	22016.4	17185.2	24000.5	28858.5	25892.3	22322.7	29861.3	18172.5	39704.4	22251.6
Q9H6L2	Transmembrane protein 231 OS=Homo sapiens OX=9606 GN=TMEM231 PE=1 SV=1	=TMEM231	TMEM231	Transmembrane protein 231	36	FALSE	6	2	2	2	0.42	0.58	1	1	0.943984	0.614903	25.44	27.4	53.86	32.99	7.31	57166.1	39711.3	36080.8	43536.3	69782.1	64957.5	40074	42892.5	71922.1	22783.5	65954.8	38004.7	62263.1	89549.2	44847.1	40437.8	45945.5	33923.9	29148.2	25195.9	46024.4	48383.1	40074	30301	48604.6	15344.9	48255.7	22396.4
P02511	Alpha-crystallin B chain OS=Homo sapiens OX=9606 GN=CRYAB PE=1 SV=2	=CRYAB	CRYAB	Alpha-crystallin B chain	20.1	FALSE	6	1	1	1	0.34	0.58	1	0.161424	0.440915	0.0208454	12.61	21.16	11.11	9.76	8.28	48068.2	37340.6	42317.6	46952	61098.2	62399	39553.2	36894.4	42646.3	46103.3	56845.5	71425.3	65833.1	61368.5	58951.8	52429.5	38633.3	31898.8	34186.7	27172.7	40297	46477.4	39553.2	26063.6	28820.2	31050.9	41590.9	42091.3
Q13724	Mannosyl-oligosaccharide glucosidase OS=Homo sapiens OX=9606 GN=MOGS PE=1 SV=5	=MOGS	MOGS	Mannosyl-oligosaccharide glucosidase	91.9	FALSE	32	22	22	35	0.3	0.57	1	1	0.984953	0.889968	19.38	17.38	52.22	34.13	2.38	6.38939e+06	4.40315e+06	4.9949e+06	4.47951e+06	6.91979e+06	6.15703e+06	6.13617e+06	3.72739e+06	7.73084e+06	3.05776e+06	6.6811e+06	3.71085e+06	4.57478e+06	8.01402e+06	4.26641e+06	4.41224e+06	5.13528e+06	3.76145e+06	4.03518e+06	2.59245e+06	4.56391e+06	4.58602e+06	6.13617e+06	2.63318e+06	5.22447e+06	2.05942e+06	4.88822e+06	2.18682e+06
Q08AF3	Schlafen family member 5 OS=Homo sapiens OX=9606 GN=SLFN5 PE=1 SV=1	=SLFN5	SLFN5	Schlafen family member 5	101	FALSE	23	20	17	27	0.14	0.57	1	0.0292619	0.930502	0.00169908	2.49	7.72	5.58	20.56	0.72	2.97095e+06	3.11364e+06	2.99941e+06	3.40215e+06	3.46161e+06	2.90436e+06	3.21631e+06	2.46076e+06	2.499e+06	2.24993e+06	3.17777e+06	3.77243e+06	3.52002e+06	5.00436e+06	2.23906e+06	2.21629e+06	2.38781e+06	2.65987e+06	2.4231e+06	1.96894e+06	2.28308e+06	2.1633e+06	3.21631e+06	1.73838e+06	1.68881e+06	1.51534e+06	2.32501e+06	2.22311e+06
P42696	RNA-binding protein 34 OS=Homo sapiens OX=9606 GN=RBM34 PE=1 SV=2	=RBM34	RBM34	RNA-binding protein 34	48.5	FALSE	43	18	18	26	0.15	0.57	1	0.878818	0.931384	0.300859	11.23	16.19	30.5	13.16	0.55	1.65064e+06	1.84616e+06	2.06697e+06	2.4534e+06	1.89822e+06	2.21451e+06	1.6979e+06	1.64691e+06	1.49329e+06	2.56598e+06	2.4339e+06	2.83013e+06	2.44303e+06	2.04416e+06	2.24269e+06	2.26031e+06	1.32666e+06	1.57711e+06	1.66982e+06	1.41987e+06	1.25196e+06	1.64947e+06	1.6979e+06	1.16344e+06	1.00916e+06	1.72821e+06	1.78076e+06	1.66781e+06
Q07352	mRNA decay activator protein ZFP36L1 OS=Homo sapiens OX=9606 GN=ZFP36L1 PE=1 SV=1	=ZFP36L1	ZFP36L1	mRNA decay activator protein ZFP36L1	36.3	FALSE	35	11	9	21	0.12	0.57	1	0.462073	0.950215	0.101844	8.21	10.68	10.87	19.48	0.89	1.12577e+06	1.20295e+06	1.324e+06	1.28423e+06	1.15227e+06	1.49227e+06	1.33139e+06	1.15448e+06	1.42844e+06	1.25115e+06	1.81205e+06	1.90718e+06	1.99315e+06	1.243e+06	1.34488e+06	1.32811e+06	904804	1.02764e+06	1.06961e+06	743227	759971	1.11151e+06	1.33139e+06	815573	965335	842656	1.32578e+06	1.12391e+06
O15269	Serine palmitoyltransferase 1 OS=Homo sapiens OX=9606 GN=SPTLC1 PE=1 SV=1	=SPTLC1	SPTLC1	Serine palmitoyltransferase 1	52.7	FALSE	24	11	11	14	0.15	0.57	1	1	0.989793	0.70924	11.32	18.83	37.56	33.62	1.55	1.68215e+06	1.55631e+06	1.34061e+06	1.26415e+06	2.01022e+06	1.64577e+06	1.8173e+06	1.04272e+06	1.91925e+06	1.05403e+06	1.83973e+06	1.33417e+06	1.20246e+06	2.47011e+06	1.31442e+06	1.28599e+06	1.35198e+06	1.3295e+06	1.08303e+06	731608	1.32583e+06	1.22584e+06	1.8173e+06	736620	1.29702e+06	709900	1.34604e+06	786232
Q9UM00	Calcium load-activated calcium channel OS=Homo sapiens OX=9606 GN=TMCO1 PE=1 SV=2	=TMCO1	TMCO1	Calcium load-activated calcium channel	27.1	FALSE	19	4	4	5	0.62	0.57	1	1	0.838447	0.579229	20.39	22.98	36.2	30.41	1.29	820247	593958	578249	545336	948747	905850	920992	428705	686863	348750	706058	448441	574388	919650	586981	597758	659248	507398	467144	315605	625740	674716	920992	302854	464179	234886	516586	264268
P02666	SWISS-PROT:P02666 Beta-casein - Bos taurus (Bovine).				23.6	TRUE	12	2	2	3	0.59	0.57	1	1	0.985654	0.998704	165.89	139.47	62.79	80.59	6.75	111542	74709.9	6.42958e+06	314549	21583.7	1.3685e+06	90243.4	133250	532666	673886	657605	954075	1.52124e+06	3333.88	742239	816684	89648.8	63822	5.1942e+06	182040	14235.4	1.01932e+06	90243.4	94132.7	359973	453867	481136	562241
Q9BVK2	Probable dolichyl pyrophosphate Glc1Man9GlcNAc2 alpha-1,3-glucosyltransferase OS=Homo sapiens OX=9606 GN=ALG8 PE=1 SV=2	=ALG8	ALG8	Probable dolichyl pyrophosphate Glc1Man9GlcNAc2 alpha-1,3-glucosyltransferase	60	FALSE	2	1	1	3	0.61	0.57	1	1	0.91659	0.855454	28.18	30.12	41.6	35.67	3.21	344895	235380	204604	188655	395755	324781	399518	183624	344926	170932	312139	198282	236924	438237	235823	246790	277199	201077	165291	109181	261018	241911	399518	129719	233100	115124	228376	116849
Q96QB1	Rho GTPase-activating protein 7 OS=Homo sapiens OX=9606 GN=DLC1 PE=1 SV=4	=DLC1	DLC1	Rho GTPase-activating protein 7	170.5	FALSE	0	1	1	1	0.18	0.57	1	0.635268	0.815903	0.174518	12.13	40.98	4.38	7.5	14.54	7307.22	5818.24	6161.43	6612.67	12818.5	7383.76	5344.43	6064.3	5733.55	6254.87	9392.61	8612.48	9565.45	8138.84	6478.43	5270.81	5872.95	4970.32	4977.57	3826.98	8454.37	5499.74	5344.43	4284.06	3874.71	4212.7	6872.09	5075.38
Q4VC44	FLYWCH-type zinc finger-containing protein 1 OS=Homo sapiens OX=9606 GN=FLYWCH1 PE=1 SV=2	=FLYWCH1	FLYWCH1	FLYWCH-type zinc finger-containing protein 1	80.1	FALSE	11	6	6	7	0.67	0.56	1	1	0.906468	0.921604	32.96	37.93	56.71	53.01	5.18	156190	207479	104578	100489	293994	241691	254949	136335	260016	83330.4	273785	148192	99051.4	352400	185102	172026	125533	177242	84484.2	58156.5	193902	180022	254949	96312.3	175718	56123.7	200314	87330.5
Q15043	Zinc transporter ZIP14 OS=Homo sapiens OX=9606 GN=SLC39A14 PE=1 SV=3	=SLC39A14	SLC39A14	Zinc transporter ZIP14	54.2	FALSE	7	3	3	5	0.27	0.56	1	1	0.987776	0.606314	23.95	25.95	27.47	48.49	3.5	1.10647e+06	814608	700686	706196	1.33056e+06	1.03191e+06	928567	616839	1.09068e+06	890087	1.16831e+06	1.46848e+06	623475	2.21516e+06	1.03074e+06	980995	889288	695891	566056	408700	877560	768615	928567	435759	737077	599480	854793	865384
Q8TED4	Glucose-6-phosphate exchanger SLC37A2 OS=Homo sapiens OX=9606 GN=SLC37A2 PE=2 SV=2	=SLC37A2	SLC37A2	Glucose-6-phosphate exchanger SLC37A2	54.4	FALSE	7	3	3	5	-0.05	0.56	1	1	0.998025	0.729158	25.72	42.28	19.94	33.87	4.5	1.23807e+06	1.11609e+06	731219	647621	1.812e+06	985430	1.18617e+06	669716	822842	1.00089e+06	1.13886e+06	1.29932e+06	664363	1.62645e+06	904984	849132	995065	953435	590722	374801	1.19509e+06	733990	1.18617e+06	473114	556073	674110	833243	765699
P31641	Sodium- and chloride-dependent taurine transporter OS=Homo sapiens OX=9606 GN=SLC6A6 PE=1 SV=2	=SLC6A6	SLC6A6	Sodium- and chloride-dependent taurine transporter	69.8	FALSE	6	4	3	4	0.52	0.56	1	1	0.953803	0.858583	46.42	33.28	26.88	33.8	3.77	376048	175573	182974	202117	415444	300446	228580	168356	290408	223340	353036	305297	159991	395837	241073	228567	302237	149985	147818	116972	274004	223785	228580	118933	196256	150421	258298	179913
Q9NQB0	Transcription factor 7-like 2 OS=Homo sapiens OX=9606 GN=TCF7L2 PE=1 SV=2	=TCF7L2	TCF7L2	Transcription factor 7-like 2	67.9	FALSE	3	2	2	2	0.04	0.56	1	0.0465014	0.953425	0.00332681	8.09	16.98	4.24	6.94	5.81	28927.6	31307.8	34009.1	31850	27947.6	41396	32577	26968	25184.6	27258.6	39049.9	41371.4	40278.7	35170.6	35820.8	32992.1	23249.6	26745.1	27474.6	18432.7	18432.7	30833.5	32577	19051.2	17019.6	18358.9	28570.8	24380.4
O75192	Peroxisomal membrane protein 11A OS=Homo sapiens OX=9606 GN=PEX11A PE=1 SV=1	=		Peroxisomal membrane protein 11A	28.3	FALSE	3	1	1	1	0.19	0.56	1	1	0.999464	0.586759	39.31	29.13	25.16	27.24	28.72	12798.4	7071.24	6560.38	7158.78	12930.2	8533.04	7633.06	6050.18	8039.61	4892.01	11176.9	6237.37	10690.2	7446.89	10346.3	6853.69	10286.3	6040.71	5299.87	4143.03	8528.07	6355.78	7633.06	4274.09	5433.14	3294.8	8177.6	3675.71
P02786	Transferrin receptor protein 1 OS=Homo sapiens OX=9606 GN=TFRC PE=1 SV=2	=TFRC	TFRC	Transferrin receptor protein 1	84.8	FALSE	51	33	33	115	0.01	0.55	1	1	0.999435	0.380146	25.31	28.11	27.1	40.83	3.72	4.36207e+07	4.94638e+07	2.93753e+07	2.90521e+07	5.63364e+07	3.81603e+07	5.02614e+07	1.6747e+07	2.87384e+07	2.74855e+07	3.95103e+07	4.07884e+07	2.0886e+07	6.15255e+07	2.85819e+07	2.71171e+07	3.50588e+07	4.22552e+07	2.37311e+07	1.68134e+07	3.71563e+07	2.84234e+07	5.02614e+07	1.18308e+07	1.94213e+07	1.85117e+07	2.89077e+07	2.40368e+07
Q9NW13	RNA-binding protein 28 OS=Homo sapiens OX=9606 GN=RBM28 PE=1 SV=3	=RBM28	RBM28	RNA-binding protein 28	85.7	FALSE	34	30	30	59	0.31	0.55	1	0.540123	0.502785	0.133715	27.67	14.12	17.39	6.06	1.53	1.14534e+07	9.71137e+06	1.63887e+07	1.80379e+07	1.32747e+07	1.43748e+07	1.41175e+07	1.08784e+07	9.96034e+06	1.38053e+07	1.64646e+07	1.60694e+07	1.56924e+07	1.42898e+07	1.39535e+07	1.42593e+07	9.20531e+06	8.29608e+06	1.32398e+07	1.04391e+07	8.75526e+06	1.07069e+07	1.41175e+07	7.68491e+06	6.73115e+06	9.29795e+06	1.20463e+07	9.46978e+06
Q03154	Aminoacylase-1 OS=Homo sapiens OX=9606 GN=ACY1 PE=1 SV=1	=ACY1	ACY1	Aminoacylase-1	45.9	FALSE	36	12	12	23	0.19	0.55	1	0.174984	0.861872	0.023639	12.9	10.93	6.81	13.32	1.68	3.83111e+06	3.96537e+06	4.83115e+06	5.1105e+06	4.07948e+06	4.85858e+06	4.20917e+06	4.92409e+06	4.38551e+06	4.38619e+06	6.96909e+06	6.04958e+06	6.86092e+06	5.17326e+06	4.51677e+06	4.62526e+06	3.07914e+06	3.38748e+06	3.90289e+06	2.95762e+06	2.6906e+06	3.61888e+06	4.20917e+06	3.47857e+06	2.96371e+06	2.95413e+06	5.09892e+06	3.56505e+06
Q9H3N1	Thioredoxin-related transmembrane protein 1 OS=Homo sapiens OX=9606 GN=TMX1 PE=1 SV=1	=TMX1	TMX1	Thioredoxin-related transmembrane protein 1	31.8	FALSE	26	8	8	15	0.52	0.55	1	1	0.922413	0.685843	20.79	16.38	48.39	29.97	0.22	3.12839e+06	2.21943e+06	2.22071e+06	2.27514e+06	3.36301e+06	3.19133e+06	3.17851e+06	2.05246e+06	3.73459e+06	1.47963e+06	3.33142e+06	2.08289e+06	2.71642e+06	4.26248e+06	2.39823e+06	2.39086e+06	2.51435e+06	1.89598e+06	1.79403e+06	1.3167e+06	2.21805e+06	2.37704e+06	3.17851e+06	1.44994e+06	2.52382e+06	996541	2.43743e+06	1.22746e+06
Q13541	Eukaryotic translation initiation factor 4E-binding protein 1 OS=Homo sapiens OX=9606 GN=EIF4EBP1 PE=1 SV=3	=EIF4EBP1	EIF4EBP1	Eukaryotic translation initiation factor 4E-binding protein 1	12.6	FALSE	33	3	3	10	0.04	0.55	1	0.418687	0.999996	0.0868245	6.19	10.69	14.06	20.25	9.1	703524	643456	625820	670528	654919	751957	578880	622987	656753	806641	1.05899e+06	1.16821e+06	870034	732892	694330	610361	565436	549682	505574	388057	431948	560090	578880	440102	443831	543279	774806	688434
P04156	Major prion protein OS=Homo sapiens OX=9606 GN=PRNP PE=1 SV=1	=PRNP	PRNP	Major prion protein	27.6	FALSE	28	7	7	10	0.03	0.55	1	1	0.995625	0.545197	25.15	23.49	27.19	33.74	0.67	953906	877120	572897	595715	1.07902e+06	938792	848998	511599	876864	648044	994861	904834	589338	1.38241e+06	753420	760555	766673	749293	462820	344761	711664	699253	848998	361414	592581	436463	727889	533223
Q9H116	GDNF-inducible zinc finger protein 1 OS=Homo sapiens OX=9606 GN=GZF1 PE=1 SV=1	=GZF1	GZF1	GDNF-inducible zinc finger protein 1	80.4	FALSE	5	4	3	6	0.27	0.55	1	0.633418	0.880555	0.173063	8.02	16.54	30.68	22.19	5.15	91653.8	78112.8	84084.2	112662	96117.8	107579	76085.5	59903.9	86800.1	47939.1	94031.6	73871.2	81334.7	120585	82637.2	76832	73663.9	66729	67928.2	65201.1	63393.9	80129.5	76085.5	42318.5	58659.1	32287.3	68798.1	43532.7
Q9UJN7	Zinc finger protein 391 OS=Homo sapiens OX=9606 GN=ZNF391 PE=2 SV=2	=ZNF391	ZNF391	Zinc finger protein 391	40.6	FALSE	11	5	1	6	0.06	0.55	1	1	0.997655	0.516767	17.69	24.06	23	26.21	4.45	8805.26	11691.3	8634.17	6708.54	9512.38	8883.14	12152.5	8124.25	10951.8	7075.09	14688.9	8020.42	13620.9	10329.1	10044.5	9431.63	7076.96	9987.49	6975.2	3882.46	6273.83	6616.55	12152.5	5739.29	7401.19	4765.13	10747.1	4726.47
P48029	Sodium- and chloride-dependent creatine transporter 1 OS=Homo sapiens OX=9606 GN=SLC6A8 PE=1 SV=1	=SLC6A8	SLC6A8	Sodium- and chloride-dependent creatine transporter 1	70.5	FALSE	10	5	4	6	0.49	0.55	1	1	0.917996	0.690216	26.67	25.49	36.3	44.04	2.36	324065	225693	197545	206170	396937	326450	306581	146406	301824	202337	316108	276154	164507	496614	252377	244080	260458	192802	159589	119318	261797	243154	306581	103427	203971	136275	231280	162739
Q9P0M6	Core histone macro-H2A.2 OS=Homo sapiens OX=9606 GN=H2AFY2 PE=1 SV=3	=H2AFY2	H2AFY2	Core histone macro-H2A.2	40	FALSE	7	2	1	4	0.51	0.55	1	1	0.96956	0.912568	65.44	37.77	27.31	33.95	0.76	395046	185659	105200	260295	369669	267125	132352	143254	180667	245713	316759	220385	150005	336283	207643	205419	317506	158602	84986.8	150642	243813	198966	132352	101200	122094	165490	231756	129874
Q9NVA4	Transmembrane protein 184C OS=Homo sapiens OX=9606 GN=TMEM184C PE=1 SV=2	=TMEM184C	TMEM184C	Transmembrane protein 184C	50.1	FALSE	3	1	1	1	-0.12	0.55	1	1	0.999687	0.46907	26.73	28.9	28.56	33.85	2.25	442432	485909	281324	293806	579938	369565	445613	228498	310516	408708	378899	546254	303925	656286	389267	401842	355591	415095	227270	170035	382494	275268	445613	161420	209845	275268	277221	321910
P46087	Probable 28S rRNA (cytosine(4447)-C(5))-methyltransferase OS=Homo sapiens OX=9606 GN=NOP2 PE=1 SV=2	=NOP2	NOP2	Probable 28S rRNA (cytosine(4447)-C(5))-methyltransferase	89.2	FALSE	38	29	29	64	0.02	0.54	1	0.82853	0.991562	0.274548	12.76	13.52	30.05	18.67	0.59	1.42239e+07	1.66031e+07	1.83963e+07	2.07393e+07	1.54493e+07	1.60817e+07	1.75403e+07	1.22596e+07	9.88219e+06	1.76615e+07	1.7292e+07	2.14043e+07	1.34316e+07	1.82606e+07	1.55929e+07	1.5723e+07	1.1432e+07	1.41834e+07	1.48616e+07	1.20025e+07	1.01895e+07	1.19783e+07	1.75403e+07	8.6607e+06	6.67834e+06	1.18952e+07	1.26517e+07	1.26137e+07
P17275	Transcription factor jun-B OS=Homo sapiens OX=9606 GN=JUNB PE=1 SV=1	=JUNB	JUNB	Transcription factor jun-B	35.9	FALSE	37	9	8	14	0.08	0.54	1	0.0196595	0.464282	0.000980681	12.22	4.14	7.64	8.45	2.82	1.6292e+06	2.0744e+06	1.95503e+06	2.01861e+06	2.01552e+06	2.10943e+06	2.19709e+06	1.33903e+06	1.29044e+06	1.49164e+06	2.12958e+06	1.86309e+06	2.04841e+06	1.77028e+06	1.99569e+06	1.91777e+06	1.30942e+06	1.77209e+06	1.57939e+06	1.16824e+06	1.32932e+06	1.57119e+06	2.19709e+06	945944	872073	1.00463e+06	1.55811e+06	1.09793e+06
Q9NQA3	WAS protein family homolog 6 OS=Homo sapiens OX=9606 GN=WASH6P PE=1 SV=3	=WASH6P	WASH6P	WAS protein family homolog 6	48	FALSE	20	7	1	13	0.19	0.54	1	0.0693947	0.441711	0.00604761	4.93	11.36	9.75	12.2	7.29	66110.1	65302.7	60290.1	63085.5	70347.7	81293.7	78918.3	79973.6	67652.8	68035.4	100650	97416.8	119517	90384.2	83709.8	75500.3	53134	55785.8	48705.9	36509.7	46397.4	60551.1	78918.3	56496.5	45719.5	45822.3	73640.1	57408.2
Q9Y3B1	PRELI domain containing protein 3B OS=Homo sapiens OX=9606 GN=PRELID3B PE=1 SV=2	=PRELID3B	PRELID3B	PRELI domain containing protein 3B	21.5	FALSE	41	8	8	8	0.13	0.54	1	0.00777763	0.42231	0.00025806	8.05	6.51	4.64	7.41	0.11	923299	1.02471e+06	876527	1.12175e+06	1.03481e+06	974675	985484	840717	872630	921611	1.26081e+06	1.26928e+06	1.09413e+06	1.29301e+06	948526	950035	742074	875369	708111	649197	682501	725980	985484	593915	589720	620712	922471	747992
Q2KJ83	TREMBL:Q2KJ83 (Bos taurus) Similar to Carboxypeptidase N catalytic chain				52.6	TRUE	16	6	6	7	0.27	0.54	1	1	0.921986	0.473555	28.95	30.95	41.19	19.55	0.64	249304	175400	142440	200588	224123	326887	161457	103460	249630	179286	182049	285854	282771	240628	254805	252509	200371	149838	115071	116087	147819	243479	161457	73088	168699	120751	133196	168455
O14966	Ras-related protein Rab-7L1 OS=Homo sapiens OX=9606 GN=RAB29 PE=1 SV=1	=RAB29	RAB29	Ras-related protein Rab-7L1	23.1	FALSE	23	4	3	6	0.03	0.54	1	0.657845	0.978841	0.185859	4.16	29.15	14.56	14.98	2.02	84549.3	91188.7	90682.7	70760	96070.5	88813.7	138575	58111	74372.4	58527.6	75148.1	86218.2	84281.9	106420	71458	73527.3	67953.9	77899.3	73258.9	40951.2	63362.7	66152.3	138575	41051.9	50260.5	39418.8	54982	50808.8
O43474	Krueppel-like factor 4 OS=Homo sapiens OX=9606 GN=KLF4 PE=1 SV=3	=KLF4	KLF4	Krueppel-like factor 4	54.6	FALSE	9	4	3	4	0.22	0.54	1	0.087745	0.6096	0.00831218	8.44	12.67	8.76	14.98	16.41	64853.5	69619.4	76654.1	71592.4	73108.4	90022.5	90261.8	61568.7	61256.6	52547.5	85276.1	73443	93177.5	105244	63060.9	79614.9	52124	59473.4	61925.7	41433	48218.2	67052.6	90261.8	43494.6	41396.9	35391.1	62392.1	43280.3
O14684	Prostaglandin E synthase OS=Homo sapiens OX=9606 GN=PTGES PE=1 SV=2	=PTGES	PTGES	Prostaglandin E synthase	17.1	FALSE	23	4	4	4	0.38	0.54	1	1	0.919296	0.472398	27.99	23.3	30.86	35.11	4.99	447202	306182	266105	292918	518622	378372	421839	467004	674274	369927	766278	482668	605681	1.07765e+06	409496	439467	359425	261560	214975	169521	342054	281827	421839	329910	455672	249149	560646	284439
Q17RN3	Protein FAM98C OS=Homo sapiens OX=9606 GN=FAM98C PE=2 SV=1	=FAM98C	FAM98C	Protein FAM98C	37.3	FALSE	13	3	3	3	0.13	0.54	1	0.243162	0.995519	0.0384727	4.02	21.87	16.6	14.46	23.81	21247.4	19659.6	20851.9	23871.2	26939.4	21933	15522.2	7279.15	10091.2	9529.18	12220.9	13168.6	16956.3	14480.9	16778.7	11942.9	17077	16794.5	16845.4	13815.1	17767.7	16336.7	15522.2	5142.28	6819.59	6417.97	8941.42	7760.3
Q4G0A6	Probable ubiquitin carboxyl-terminal hydrolase MINDY-4 OS=Homo sapiens OX=9606 GN=MINDY4 PE=1 SV=2	=MINDY4	MINDY4	Probable ubiquitin carboxyl-terminal hydrolase MINDY-4	84.3	FALSE	3	2	2	2	-0.09	0.54	1	0.891674	0.999996	0.308274	32.63	27.9	5.79	25.92	15.81	10084.2	5054.12	8362.05	9666.87	6738.84	5099.08	9180.84	6714.24	7475.39	7386.5	9706.58	8074.13	11816.4	14724.5	6958.71	8710.39	8104.87	4317.56	6755.36	5594.55	4444.56	3798.01	9180.84	4743.2	5051.84	4974.86	7101.81	4758.13
O43399	Tumor protein D54 OS=Homo sapiens OX=9606 GN=TPD52L2 PE=1 SV=2	=TPD52L2	TPD52L2	Tumor protein D54	22.2	FALSE	74	17	17	46	0.14	0.53	1	0.025	0.77241	0.00139273	4.42	11.52	5.01	8.32	0.2	9.05687e+06	9.19871e+06	9.83324e+06	8.62728e+06	1.00219e+07	1.02901e+07	1.14592e+07	7.96456e+06	7.76426e+06	8.5446e+06	1.18932e+07	1.10469e+07	1.23242e+07	1.01888e+07	1.05398e+07	1.05094e+07	7.27918e+06	7.85813e+06	7.94388e+06	4.9929e+06	6.60988e+06	7.66451e+06	1.14592e+07	5.62648e+06	5.24706e+06	5.75485e+06	8.70166e+06	6.51e+06
Q3SX14	TREMBL:Q3SX14 (Bos taurus) Similar to Gelsolin				85.6	TRUE	29	23	6	41	0.45	0.53	1	0.925859	0.903342	0.329574	46.87	24.48	5.32	7.4	0.53	9.13467e+06	5.03209e+06	3.7742e+06	6.06817e+06	7.81323e+06	8.2264e+06	4.67648e+06	6.82171e+06	7.58723e+06	7.19501e+06	9.47158e+06	1.00973e+07	1.12509e+07	1.07042e+07	8.24328e+06	8.30572e+06	7.34171e+06	4.29874e+06	3.04902e+06	3.51186e+06	5.15317e+06	6.12737e+06	4.67648e+06	4.81913e+06	5.12742e+06	4.84589e+06	6.92987e+06	5.95039e+06
Q14195	Dihydropyrimidinase-related protein 3 OS=Homo sapiens OX=9606 GN=DPYSL3 PE=1 SV=1	=DPYSL3	DPYSL3	Dihydropyrimidinase-related protein 3	61.9	FALSE	12	5	1	24	0.01	0.53	1	1	0.998122	0.642555	0.93	8.32	20.8	26.7	11.04	11693.8	11479.4	11571.6	11487.3	11759.8	11575.9	13609.9	10229.2	9493.18	13841.2	8702.26	17470.3	14403.5	15070.9	12917	11046.3	9398.53	9806.47	9348.23	6648.12	7756.14	8622.22	13609.9	7226.34	6415.45	9322.16	6366.99	10295.3
Q9GZY8	Mitochondrial fission factor OS=Homo sapiens OX=9606 GN=MFF PE=1 SV=1	=MFF	MFF	Mitochondrial fission factor	38.4	FALSE	46	11	11	16	-0.04	0.53	1	0.865883	0.999801	0.293416	17.56	19.29	25	16.96	0.9	1.39409e+06	1.38581e+06	1.00622e+06	983213	1.50279e+06	1.49471e+06	1.20803e+06	1.02088e+06	1.47664e+06	946529	1.56677e+06	1.28776e+06	1.39364e+06	1.88227e+06	1.31693e+06	1.33371e+06	1.12046e+06	1.18385e+06	812881	569019	991157	1.11332e+06	1.20803e+06	721188	997906	637494	1.14632e+06	758884
Q15629	Translocating chain-associated membrane protein 1 OS=Homo sapiens OX=9606 GN=TRAM1 PE=1 SV=3	=TRAM1	TRAM1	Translocating chain-associated membrane protein 1	43	FALSE	8	3	3	4	0.42	0.53	1	1	0.983584	0.840917	19.99	22.31	45.59	35.57	6.36	1.0578e+06	765715	754893	674006	1.18192e+06	978405	1.06816e+06	659516	1.30426e+06	601934	1.17791e+06	755968	766082	1.54428e+06	804318	735098	850174	654123	609847	390070	779531	728758	1.06816e+06	465908	881416	405407	861816	445496
Q69YL0	Protein NCBP2AS2 OS=Homo sapiens OX=9606 GN=NCBP2AS2 PE=1 SV=1	=NCBP2AS2	NCBP2AS2	Protein NCBP2AS2	10.9	FALSE	23	2	2	3	0.25	0.53	1	0.923647	0.31786	0.328313	25.42	16.46	23.06	17.34	4.95	48370.8	29567.4	47585	56321.6	66633.8	56828	44138.3	28526.2	39948	26382.4	44289.8	35231.6	38447.4	52014.7	40720.5	43677.4	38876.5	25258.4	38442	32595.2	43947.9	42327.9	44138.3	20152	26996.7	17768.8	32404.6	20762.1
Q9BVG9	Phosphatidylserine synthase 2 OS=Homo sapiens OX=9606 GN=PTDSS2 PE=1 SV=1	=PTDSS2	PTDSS2	Phosphatidylserine synthase 2	56.2	FALSE	10	3	3	3	0.44	0.53	1	1	0.848868	0.683554	34.07	20.1	42.93	26.29	1.86	344863	187609	212275	251057	375335	327166	252778	157694	274978	123232	272177	189632	182293	309998	191503	196612	277173	160268	171489	145295	247550	243688	252778	111401	185829	82997.6	199138	111751
Q9Y576	Ankyrin repeat and SOCS box protein 1 OS=Homo sapiens OX=9606 GN=ASB1 PE=1 SV=1	=ASB1	ASB1	Ankyrin repeat and SOCS box protein 1	37	FALSE	9	2	2	2	-0.11	0.53	1	0.0164131	1	0.000776536	10.18	9.52	6.44	6.25	7.22	190871	188973	158338	162390	179287	202383	171982	176265	188566	200542	259625	256002	288418	285894	154185	170787	153407	161433	127915	93980.6	118247	150743	171982	124520	127432	135067	189954	150864
A8K2U0	Alpha-2-macroglobulin-like protein 1 OS=Homo sapiens OX=9606 GN=A2ML1 PE=1 SV=3	=A2ML1	A2ML1	Alpha-2-macroglobulin-like protein 1	161	FALSE	2	1	1	1	0.06	0.53	1	1	0.99991	0.626927	10.72	18.71	9.23	29.38	3.92	35815	44356	41491.9	39989.6	46961.1	48961.9	31645.9	24496.6	20641.1	21381.4	17105.9	29559.7	37066.5	32358.3	40927.2	38720.3	28785.3	37891.7	33519.6	23143.3	30972.9	36468.9	31645.9	17305.4	13949.2	14400.6	12515.5	17419.7
Q86UW8	Hyaluronan and proteoglycan link protein 4 OS=Homo sapiens OX=9606 GN=HAPLN4 PE=2 SV=1	=HAPLN4	HAPLN4	Hyaluronan and proteoglycan link protein 4	42.8	FALSE	2	1	1	1	-0.25	0.53	1	1	0.944293	0.974449	20.2	128.7	23.37	24.31	1	20512.3	25184.4	30802.1	22842.1	19388.4	19569.5	169225	18346	17952.1	26634.8	26035.4	36238.1	26856	20180.9	22847.2	22526.1	16486.2	21514.1	24883.8	13219.5	12787.5	14576.2	169225	12960.3	12132	17938.7	19048.8	21355.3
P41250	Glycine--tRNA ligase OS=Homo sapiens OX=9606 GN=GARS1 PE=1 SV=3	=GARS1	GARS1	Glycine--tRNA ligase	83.1	FALSE	49	31	31	86	0.03	0.52	1	0.000670319	0.99796	8.64928e-06	1.78	6.93	4.41	5.16	0.75	6.94705e+07	6.95966e+07	7.16968e+07	7.59255e+07	6.72402e+07	7.49463e+07	6.66179e+07	7.62941e+07	7.09934e+07	7.70461e+07	1.0009e+08	1.08913e+08	1.13193e+08	1.09632e+08	6.86923e+07	6.94209e+07	5.58348e+07	5.94539e+07	5.7921e+07	4.39407e+07	4.43479e+07	5.58233e+07	6.66179e+07	5.38972e+07	4.7977e+07	5.18911e+07	7.3231e+07	6.41827e+07
P15559	NAD(P)H dehydrogenase [quinone] 1 OS=Homo sapiens OX=9606 GN=NQO1 PE=1 SV=1	=NQO1	NQO1	NAD(P)H dehydrogenase [quinone] 1	30.8	FALSE	48	15	15	64	-0.28	0.52	1	0.774261	0.994145	0.243538	27.06	39.66	11.04	6.99	4.82	2.6244e+07	4.46747e+07	4.35168e+07	2.95031e+07	3.2214e+07	4.00867e+07	6.59716e+07	2.21143e+07	1.90987e+07	2.38276e+07	3.0347e+07	3.30746e+07	3.50324e+07	3.0463e+07	2.61575e+07	2.80024e+07	2.10928e+07	3.8164e+07	3.51555e+07	1.70745e+07	2.12465e+07	2.98583e+07	6.59716e+07	1.56224e+07	1.29069e+07	1.60481e+07	2.22033e+07	1.9491e+07
Q28107	SWISS-PROT:Q28107 (Bos taurus) Coagulation factor V precursor				248.8	TRUE	21	42	42	55	0.24	0.52	1	1	0.916764	0.46875	36.23	29.29	36.08	22.46	1.25	8.02812e+06	5.40507e+06	3.89283e+06	5.22783e+06	7.74712e+06	9.38798e+06	5.28788e+06	2.73997e+06	5.93363e+06	4.75353e+06	4.47108e+06	6.314e+06	7.67736e+06	7.38983e+06	7.6505e+06	7.51637e+06	6.45235e+06	4.61736e+06	3.14486e+06	3.02552e+06	5.10957e+06	6.99257e+06	5.28788e+06	1.93562e+06	4.00992e+06	3.20154e+06	3.27126e+06	3.72087e+06
P83731	60S ribosomal protein L24 OS=Homo sapiens OX=9606 GN=RPL24 PE=1 SV=1	=RPL24	RPL24	60S ribosomal protein L24	17.8	FALSE	46	10	10	41	0.13	0.52	1	1	0.999951	0.902659	31.76	20.68	58.78	39.34	3.28	8.07266e+06	1.53941e+07	1.12231e+07	1.3076e+07	1.16073e+07	8.38944e+06	1.38979e+07	7.28029e+06	5.49825e+06	1.60502e+07	9.31567e+06	1.78137e+07	7.33949e+06	1.17517e+07	1.02378e+07	1.07242e+07	6.48815e+06	1.31506e+07	9.06665e+06	7.5675e+06	7.6555e+06	6.24882e+06	1.38979e+07	5.14309e+06	3.7157e+06	1.08099e+07	6.8158e+06	1.04977e+07
P07099	Epoxide hydrolase 1 OS=Homo sapiens OX=9606 GN=EPHX1 PE=1 SV=1	=EPHX1	EPHX1	Epoxide hydrolase 1	52.9	FALSE	58	18	18	27	0.4	0.52	1	1	0.904126	0.443772	15.94	18.14	40.9	34.69	1.16	3.78015e+06	2.88975e+06	2.90804e+06	3.21623e+06	4.30201e+06	4.70243e+06	3.41489e+06	3.15091e+06	4.16949e+06	1.71694e+06	5.19603e+06	2.56409e+06	3.91269e+06	6.10157e+06	2.97012e+06	2.92178e+06	3.03818e+06	2.46861e+06	2.34929e+06	1.86134e+06	2.83736e+06	3.50257e+06	3.41489e+06	2.22593e+06	2.81773e+06	1.15637e+06	3.80167e+06	1.51103e+06
Q9BYM8	RanBP-type and C3HC4-type zinc finger-containing protein 1 OS=Homo sapiens OX=9606 GN=RBCK1 PE=1 SV=2	=RBCK1	RBCK1	RanBP-type and C3HC4-type zinc finger-containing protein 1	57.5	FALSE	43	17	17	22	0.13	0.52	1	0.00543987	0.865437	0.000154868	6.45	10.08	5.04	4.6	0.79	930116	929709	1.03776e+06	1.01698e+06	1.01303e+06	1.14602e+06	894814	1.19522e+06	1.08166e+06	1.1563e+06	1.55578e+06	1.72666e+06	1.69582e+06	1.62766e+06	1.15016e+06	1.16305e+06	747553	794218	838365	588562	668140	853603	894814	844350	730981	778777	1.13828e+06	1.01753e+06
Q9Y2R4	Probable ATP-dependent RNA helicase DDX52 OS=Homo sapiens OX=9606 GN=DDX52 PE=1 SV=3	=DDX52	DDX52	Probable ATP-dependent RNA helicase DDX52	67.5	FALSE	27	15	14	20	0.13	0.52	1	0.349831	0.834431	0.0656313	10.89	13.14	21.32	14.63	3.13	1.74833e+06	1.88689e+06	2.16179e+06	2.5923e+06	1.98628e+06	1.9871e+06	2.14772e+06	1.5194e+06	1.14385e+06	1.76975e+06	2.17561e+06	2.17785e+06	1.63563e+06	2.32775e+06	1.78084e+06	1.86138e+06	1.40517e+06	1.6119e+06	1.74642e+06	1.50025e+06	1.31004e+06	1.48008e+06	2.14772e+06	1.07336e+06	773009	1.19194e+06	1.59179e+06	1.28342e+06
P49006	MARCKS-related protein OS=Homo sapiens OX=9606 GN=MARCKSL1 PE=1 SV=2	=MARCKSL1	MARCKSL1	MARCKS-related protein	19.5	FALSE	82	8	7	20	0.34	0.52	1	0.898056	0.994332	0.312586	40.04	18.99	9.11	11.83	2.98	5.90357e+06	3.33165e+06	2.90866e+06	3.21885e+06	4.70928e+06	4.89582e+06	3.78927e+06	3.33278e+06	3.95482e+06	3.46998e+06	5.48123e+06	4.25766e+06	5.35986e+06	4.64262e+06	4.68587e+06	4.88768e+06	4.74482e+06	2.84611e+06	2.34979e+06	1.86286e+06	3.10598e+06	3.64662e+06	3.78927e+06	2.35441e+06	2.67265e+06	2.33706e+06	4.01034e+06	2.50906e+06
Q96BD0	Solute carrier organic anion transporter family member 4A1 OS=Homo sapiens OX=9606 GN=SLCO4A1 PE=1 SV=2	=SLCO4A1	SLCO4A1	Solute carrier organic anion transporter family member 4A1	77.1	FALSE	11	7	7	12	0.23	0.52	1	1	0.971572	0.846219	25.63	26.5	31.02	33.59	5.74	1.36894e+06	1.15486e+06	805518	836034	1.59102e+06	1.21237e+06	1.50375e+06	424546	788744	563929	973011	682697	435309	960600	725093	668573	1.10025e+06	986560	650745	483841	1.04935e+06	903024	1.50375e+06	299916	533030	379811	711902	402317
Q9H2D1	Mitochondrial folate transporter/carrier OS=Homo sapiens OX=9606 GN=SLC25A32 PE=1 SV=2	=SLC25A32	SLC25A32	Mitochondrial folate transporter/carrier	35.4	FALSE	12	4	4	7	-0.09	0.52	1	0.724525	1	0.218137	22.56	17.21	30.2	29.21	5.87	332144	261613	211582	239912	334964	239600	252259	207599	259482	138072	300365	208745	294854	426996	210649	193849	266951	223487	170929	138845	220924	178464	252259	146656	175357	92992.6	219761	123015
P51956	Serine/threonine-protein kinase Nek3 OS=Homo sapiens OX=9606 GN=NEK3 PE=1 SV=2	=NEK3	NEK3	Serine/threonine-protein kinase Nek3	57.7	FALSE	12	5	5	6	-0.1	0.52	1	0.0861461	0.935297	0.00808971	9.09	11.21	7.63	11.74	0.26	216625	182537	212185	209933	191774	205330	162087	185866	177662	159830	204631	270996	253901	256742	187478	188156	174106	155935	171415	121496	126484	152938	162087	131303	120063	107647	149718	159699
Q8N4V1	Membrane magnesium transporter 1 OS=Homo sapiens OX=9606 GN=MMGT1 PE=1 SV=1	=MMGT1	MMGT1	Membrane magnesium transporter 1	14.7	FALSE	25	3	3	6	0.48	0.52	1	1	0.960886	0.839255	20.19	24.61	45.96	28.76	1.06	661745	503515	453025	407195	673713	735406	738344	425680	723933	292494	694631	376442	534103	752931	510310	502682	531857	430135	365980	235658	444343	547762	738344	300717	489231	196997	508226	221839
O14763	Tumor necrosis factor receptor superfamily member 10B OS=Homo sapiens OX=9606 GN=TNFRSF10B PE=1 SV=2	=TNFRSF10B	TNFRSF10B	Tumor necrosis factor receptor superfamily member 10B	47.8	FALSE	12	4	4	5	0.32	0.52	1	1	0.998751	0.850022	43.5	29.66	33.54	40.91	5.03	333635	190887	147409	149902	316608	258241	219061	147127	293509	214720	328612	290006	145301	445065	197466	212042	268149	163068	119086	86753.2	208817	192349	219061	103936	198352	144615	240428	170902
Q96SD1	Protein artemis OS=Homo sapiens OX=9606 GN=DCLRE1C PE=1 SV=2	=DCLRE1C	DCLRE1C	Protein artemis	78.4	FALSE	5	4	4	4	0.25	0.52	1	0.328619	0.962449	0.0601186	29.29	14.31	3.96	17.68	5	282498	170648	180710	223620	198535	270934	207566	179331	176166	166151	265812	239006	323332	216295	214806	230539	227049	145779	145988	129417	130942	201803	207566	126686	119052	111904	194481	140847
Q86SJ2	Amphoterin-induced protein 2 OS=Homo sapiens OX=9606 GN=AMIGO2 PE=1 SV=1	=AMIGO2	AMIGO2	Amphoterin-induced protein 2	57.9	FALSE	11	4	4	4	0.26	0.52	1	0.787279	0.938724	0.2513	7.94	19.31	27.7	20.33	1.93	162259	147237	138826	124317	198217	187512	166405	160394	231181	137458	254326	195777	209247	303935	199907	194513	130411	125779	112152	71946.6	130733	139667	166405	113309	156231	92579.1	186077	115372
Q7Z7B1	Phosphatidylinositol-glycan biosynthesis class W protein OS=Homo sapiens OX=9606 GN=PIGW PE=1 SV=1	=PIGW	PIGW	Phosphatidylinositol-glycan biosynthesis class W protein	56.8	FALSE	5	2	2	2	0.28	0.52	1	0.395135	0.9893	0.0795936	15.32	17.12	12.14	13.3	6.42	100380	77769.7	77736	94062.4	94368	104244	68156.2	88250.3	104883	83570.1	112499	114465	145214	140277	91115.7	99783.9	80677.3	66435.9	62799.8	54437.1	62239.8	77645.2	68156.2	62343.5	70879.3	56285.1	82309.4	67454.8
Q9NR82	Potassium voltage-gated channel subfamily KQT member 5 OS=Homo sapiens OX=9606 GN=KCNQ5 PE=1 SV=3	=KCNQ5	KCNQ5	Potassium voltage-gated channel subfamily KQT member 5	102.1	FALSE	1	1	1	1	-0.1	0.52	1	1	0.999972	0.496572	27.21	41.79	6.19	31.38	39.19	3994.55	4840.94	2751.29	2336.74	5527.25	2707.93	5165.36	2288.86	2270.55	2044.24	4942.35	2361.34	3123.93	3385.7	4090.3	2315.32	3210.5	4135.45	2222.65	1352.35	3645.47	2016.98	5165.36	1616.94	1534.43	1376.81	3616.07	1391.55
Q9NR30	Nucleolar RNA helicase 2 OS=Homo sapiens OX=9606 GN=DDX21 PE=1 SV=5	=DDX21	DDX21	Nucleolar RNA helicase 2	87.3	FALSE	54	45	42	99	0.26	0.51	1	0.068746	0.265699	0.00587843	5.13	8.12	10.33	12.84	2.44	5.07591e+07	5.06117e+07	5.53252e+07	6.70163e+07	5.83533e+07	5.5821e+07	6.28836e+07	5.22638e+07	5.61109e+07	6.39119e+07	8.35689e+07	7.59076e+07	6.78249e+07	9.17188e+07	5.83422e+07	6.03943e+07	4.0796e+07	4.32358e+07	4.4695e+07	3.87847e+07	3.84866e+07	4.15779e+07	6.28836e+07	3.69212e+07	3.79195e+07	4.30451e+07	6.1143e+07	4.47327e+07
Q96AG4	Leucine-rich repeat-containing protein 59 OS=Homo sapiens OX=9606 GN=LRRC59 PE=1 SV=1	=LRRC59	LRRC59	Leucine-rich repeat-containing protein 59	34.9	FALSE	50	15	15	37	0.4	0.51	1	1	0.888478	0.605442	12.89	27.26	35.12	29.02	1.1	3.84414e+07	3.17863e+07	3.03372e+07	2.69851e+07	4.51208e+07	3.90112e+07	5.37014e+07	2.389e+07	3.88958e+07	2.05823e+07	4.03971e+07	2.79742e+07	2.87579e+07	5.05473e+07	3.19534e+07	3.24561e+07	3.08961e+07	2.71539e+07	2.45082e+07	1.56172e+07	2.97592e+07	2.90572e+07	5.37014e+07	1.68768e+07	2.62857e+07	1.38624e+07	2.95565e+07	1.64853e+07
Q96S52	GPI transamidase component PIG-S OS=Homo sapiens OX=9606 GN=PIGS PE=1 SV=3	=PIGS	PIGS	GPI transamidase component PIG-S	61.6	FALSE	25	12	11	19	0.2	0.51	1	0.32773	0.977883	0.0597894	17.71	6.75	18.32	12.4	3.84	3.39868e+06	2.51862e+06	2.5483e+06	2.83054e+06	3.19654e+06	3.04424e+06	2.76053e+06	2.30392e+06	3.244e+06	2.51825e+06	3.9492e+06	3.25385e+06	3.2449e+06	4.09712e+06	2.37763e+06	2.25179e+06	2.73158e+06	2.15156e+06	2.05867e+06	1.63813e+06	2.10826e+06	2.26748e+06	2.76053e+06	1.62758e+06	2.19228e+06	1.69606e+06	2.88942e+06	1.91751e+06
P57088	Transmembrane protein 33 OS=Homo sapiens OX=9606 GN=TMEM33 PE=1 SV=2	=TMEM33	TMEM33	Transmembrane protein 33	28	FALSE	26	7	7	18	0.25	0.51	1	1	0.977315	0.78687	9.99	27.91	37.59	36.93	2.78	3.44547e+06	3.09741e+06	2.82338e+06	2.43103e+06	4.17942e+06	3.24135e+06	4.73375e+06	1.58694e+06	2.62714e+06	1.31433e+06	2.38261e+06	1.45484e+06	2.1515e+06	3.57694e+06	2.12211e+06	2.2071e+06	2.76919e+06	2.64601e+06	2.28089e+06	1.40692e+06	2.75651e+06	2.41429e+06	4.73375e+06	1.12107e+06	1.77541e+06	885213	1.74324e+06	857343
Q9UHQ4	B-cell receptor-associated protein 29 OS=Homo sapiens OX=9606 GN=BCAP29 PE=1 SV=2	=BCAP29	BCAP29	B-cell receptor-associated protein 29	28.3	FALSE	26	10	10	17	0.52	0.51	1	1	0.736179	0.743884	31.09	29.04	31.05	24.4	0.29	3.56439e+06	2.44778e+06	1.9529e+06	2.1738e+06	4.59896e+06	3.68101e+06	3.34726e+06	1.78577e+06	2.75913e+06	1.5712e+06	2.76948e+06	1.93339e+06	2.32319e+06	3.41765e+06	2.38901e+06	2.37909e+06	2.86477e+06	2.09105e+06	1.57767e+06	1.25805e+06	3.03322e+06	2.74178e+06	3.34726e+06	1.26154e+06	1.86461e+06	1.05822e+06	2.02629e+06	1.13936e+06
Q9UJM3	ERBB receptor feedback inhibitor 1 OS=Homo sapiens OX=9606 GN=ERRFI1 PE=1 SV=1	=ERRFI1	ERRFI1	ERBB receptor feedback inhibitor 1	50.5	FALSE	18	7	7	12	0.11	0.51	1	0.00174171	0.250758	3.15701e-05	5.7	1.27	10.27	4.6	3.76	1.15061e+06	1.17877e+06	1.05592e+06	1.23745e+06	1.2585e+06	1.22208e+06	1.24983e+06	854864	747751	918435	1.19632e+06	1.27348e+06	1.14686e+06	1.2462e+06	1.36762e+06	1.2968e+06	924771	1.00698e+06	853035	716157	830033	910260	1.24983e+06	603909	505327	618572	875285	750470
P19532	Transcription factor E3 OS=Homo sapiens OX=9606 GN=TFE3 PE=1 SV=4	=TFE3	TFE3	Transcription factor E3	61.5	FALSE	13	8	5	10	0.14	0.51	1	0.00369076	0.322343	8.91981e-05	3.45	8.08	6.36	5.17	2.92	541414	533080	569133	562348	653447	632137	557760	636250	590060	561151	852094	888313	829662	784615	671472	644323	435145	455392	459780	325450	430977	470843	557760	449472	398760	377939	623433	523487
Q14592	Zinc finger protein 460 OS=Homo sapiens OX=9606 GN=ZNF460 PE=1 SV=2	=ZNF460	ZNF460	Zinc finger protein 460	63.6	FALSE	11	6	4	8	0.12	0.51	1	0.911006	0.97863	0.320182	2.93	9.31	34.43	17.53	15.34	1.00236e+06	945383	976089	951342	1.01191e+06	1.11031e+06	1.17242e+06	626060	866565	426676	936090	627682	845293	941782	726003	902713	805617	807607	788543	550574	667402	827003	1.17242e+06	442273	585621	287370	684889	369896
O00400	Acetyl-coenzyme A transporter 1 OS=Homo sapiens OX=9606 GN=SLC33A1 PE=1 SV=1	=SLC33A1	SLC33A1	Acetyl-coenzyme A transporter 1	60.9	FALSE	10	5	5	7	0.52	0.51	1	1	0.881616	0.670684	22.36	20.7	33.22	32.56	0.7	2.24379e+06	1.59221e+06	1.51878e+06	1.5087e+06	2.52612e+06	2.24021e+06	2.33655e+06	1.44163e+06	2.29573e+06	1.25925e+06	2.24482e+06	1.47968e+06	1.87894e+06	3.14851e+06	1.54752e+06	1.56281e+06	1.80338e+06	1.36017e+06	1.22696e+06	873134	1.66609e+06	1.66861e+06	2.33655e+06	1.01842e+06	1.55145e+06	848115	1.64242e+06	871985
Q96BW5	Phosphotriesterase-related protein OS=Homo sapiens OX=9606 GN=PTER PE=1 SV=1	=PTER	PTER	Phosphotriesterase-related protein	39	FALSE	7	3	3	3	0.1	0.51	1	0.0238975	0.998836	0.00129949	8.92	10.29	5.25	5.14	3.94	320681	270417	283876	312716	295054	324090	254479	313814	290246	284481	430835	380965	409911	417523	288437	304963	257737	231007	229332	180979	194601	241396	254479	221691	196147	191600	315220	224504
Q92729	Receptor-type tyrosine-protein phosphatase U OS=Homo sapiens OX=9606 GN=PTPRU PE=1 SV=2	=PTPRU	PTPRU	Receptor-type tyrosine-protein phosphatase U	162.3	FALSE	2	2	2	2	0.35	0.51	1	0.313268	0.646964	0.0558525	13.25	21.96	11.51	10.41	6.76	15301.3	11816.4	13000.9	11312.1	19479.1	17653.7	15542.7	16304.7	17805.9	14125.3	20788.7	26227.7	24548.6	22095	17496.3	19252	12298	10094.3	10502.9	6546.7	12847.3	13149.3	15542.7	11518.3	12033.1	9513.52	15210	15456.1
Q13489	Baculoviral IAP repeat-containing protein 3 OS=Homo sapiens OX=9606 GN=BIRC3 PE=1 SV=2	=BIRC3	BIRC3	Baculoviral IAP repeat-containing protein 3	68.3	FALSE	3	2	1	2	-0.27	0.51	1	1	0.984833	0.675953	30.57	14.11	57.58	21.94	3.86	6397.31	5404.02	3365.42	4540.17	4454.22	4844.04	3440.14	3926.07	6758.15	1937.68	5187.4	6006.9	6434.47	3768.79	5721.81	5418.03	5141.64	4616.46	2718.79	2627.55	2937.75	3608.05	3440.14	2773.53	4567.13	1305.04	3795.35	3539.9
Q9Y426	C2 domain-containing protein 2 OS=Homo sapiens OX=9606 GN=C2CD2 PE=1 SV=2	=C2CD2	C2CD2	C2 domain-containing protein 2	75.5	FALSE	2	2	2	2	0.14	0.51	1	1	0.937258	0.898433	23.59	16.5	39.95	20.77	1.72	80301	49455.7	70164.1	59470.5	80462.6	74178.2	89163.8	47474	86498.3	43781.1	75082.1	51456.6	60503	82466.1	58402.4	56996.3	64539.5	42248.2	56682.7	34417.6	53068.6	55251.1	89163.8	33537.5	58455.2	29486.9	54933.7	30323.6
Q9Y6A1	Protein O-mannosyl-transferase 1 OS=Homo sapiens OX=9606 GN=POMT1 PE=1 SV=3	=POMT1	POMT1	Protein O-mannosyl-transferase 1	84.8	FALSE	2	1	1	1	0.96	0.51	1	1	0.998128	0.813749	93.02	39.37	25.27	15.05	13.42	142303	30622	32919	61336.8	90256.4	66855.3	30669.5	53455.6	69942.8	89235.6	101928	123067	86179.2	97907.2	65497.5	54144.5	114372	26159.3	26593.9	35497.7	59528.1	49796.7	30669.5	37763.1	47267.1	60100.8	74575.2	72524.3
P04843	Dolichyl-diphosphooligosaccharide--protein glycosyltransferase subunit 1 OS=Homo sapiens OX=9606 GN=RPN1 PE=1 SV=1	=RPN1	RPN1	Dolichyl-diphosphooligosaccharide--protein glycosyltransferase subunit 1	68.5	FALSE	70	39	39	99	0.42	0.5	1	1	0.979578	0.829681	16.64	20.77	47.22	32.39	3.24	5.50335e+07	4.11934e+07	4.23267e+07	3.67844e+07	5.84002e+07	5.4701e+07	6.10894e+07	3.36358e+07	6.28311e+07	2.6304e+07	5.71041e+07	3.40976e+07	3.97685e+07	6.95668e+07	3.82845e+07	4.008e+07	4.42315e+07	3.51901e+07	3.4194e+07	2.12884e+07	3.85175e+07	4.07437e+07	6.10894e+07	2.37616e+07	4.2461e+07	1.77159e+07	4.17801e+07	2.00939e+07
Q9Y5M8	Signal recognition particle receptor subunit beta OS=Homo sapiens OX=9606 GN=SRPRB PE=1 SV=3	=SRPRB	SRPRB	Signal recognition particle receptor subunit beta	29.7	FALSE	57	13	13	31	0.37	0.5	1	1	0.937481	0.506815	13.64	19.17	35.1	29.13	1.64	7.66433e+06	6.30682e+06	5.94669e+06	5.66518e+06	8.77878e+06	7.56521e+06	8.8056e+06	4.91642e+06	7.63467e+06	3.91161e+06	7.56341e+06	5.22167e+06	6.389e+06	1.02222e+07	5.82205e+06	5.95874e+06	6.15997e+06	5.3877e+06	4.80409e+06	3.27864e+06	5.78999e+06	5.63489e+06	8.8056e+06	3.47315e+06	5.15948e+06	2.6345e+06	5.53376e+06	3.07716e+06
Q53GQ0	Very-long-chain 3-oxoacyl-CoA reductase OS=Homo sapiens OX=9606 GN=HSD17B12 PE=1 SV=2	=HSD17B12	HSD17B12	Very-long-chain 3-oxoacyl-CoA reductase	34.3	FALSE	32	10	10	22	0.21	0.5	1	1	0.98013	0.784784	10.58	24.85	41.46	39.19	1.13	7.29978e+06	5.90026e+06	6.65628e+06	5.36941e+06	8.43378e+06	7.00751e+06	9.79858e+06	4.30063e+06	7.75305e+06	3.72072e+06	7.75879e+06	4.62993e+06	4.74418e+06	1.0219e+07	4.8339e+06	4.7575e+06	5.86697e+06	5.04038e+06	5.37734e+06	3.10746e+06	5.56245e+06	5.2195e+06	9.79858e+06	3.03813e+06	5.23948e+06	2.50593e+06	5.67671e+06	2.72844e+06
P48506	Glutamate--cysteine ligase catalytic subunit OS=Homo sapiens OX=9606 GN=GCLC PE=1 SV=2	=GCLC	GCLC	Glutamate--cysteine ligase catalytic subunit	72.7	FALSE	29	16	15	21	0.2	0.5	1	0.228623	0.970178	0.0351422	4.65	15.45	6.5	11.9	1.19	2.09885e+06	1.92577e+06	1.95465e+06	2.34914e+06	2.31817e+06	2.17596e+06	1.64295e+06	2.27078e+06	2.36336e+06	2.57558e+06	2.71907e+06	3.37311e+06	3.30085e+06	3.63898e+06	2.08914e+06	2.12457e+06	1.68689e+06	1.64512e+06	1.57908e+06	1.35953e+06	1.52894e+06	1.62075e+06	1.64295e+06	1.60417e+06	1.59715e+06	1.73467e+06	1.9894e+06	1.98779e+06
Q8NC56	LEM domain-containing protein 2 OS=Homo sapiens OX=9606 GN=LEMD2 PE=1 SV=1	=LEMD2	LEMD2	LEM domain-containing protein 2	56.9	FALSE	29	14	14	20	0.37	0.5	1	1	0.977866	0.896347	15.96	16.62	52.28	34.53	1.11	1.35895e+06	994886	1.12141e+06	1.00875e+06	1.46138e+06	1.45868e+06	1.44492e+06	1.22513e+06	2.07296e+06	693681	1.96255e+06	853020	1.52362e+06	2.07324e+06	1.12098e+06	1.13866e+06	1.09221e+06	849896	905944	583796	963847	1.08649e+06	1.44492e+06	865478	1.4009e+06	467199	1.4359e+06	502689
Q9NSI8	SAM domain-containing protein SAMSN-1 OS=Homo sapiens OX=9606 GN=SAMSN1 PE=1 SV=1	=SAMSN1	SAMSN1	SAM domain-containing protein SAMSN-1	41.7	FALSE	47	14	13	19	0.18	0.5	1	0.442232	0.949285	0.0951942	16.75	10.36	17.41	20.51	0.11	1.24719e+06	1.44846e+06	1.73988e+06	1.75376e+06	1.37235e+06	1.68586e+06	1.60502e+06	1.47525e+06	1.23815e+06	1.04023e+06	2.1918e+06	1.55687e+06	1.96076e+06	1.39763e+06	1.53708e+06	1.53953e+06	1.00239e+06	1.23737e+06	1.40558e+06	1.01496e+06	905125	1.2557e+06	1.60502e+06	1.04217e+06	836734	700604	1.60363e+06	917473
Q96GY0	Zinc finger C2HC domain-containing protein 1A OS=Homo sapiens OX=9606 GN=ZC2HC1A PE=1 SV=2	=ZC2HC1A	ZC2HC1A	Zinc finger C2HC domain-containing protein 1A	35.1	FALSE	27	9	9	10	0.38	0.5	1	1	0.74342	0.831221	9.23	11.33	34.54	43.79	2.21	980659	1.17419e+06	1.04557e+06	1.20233e+06	1.56259e+06	1.4218e+06	1.3021e+06	1.08823e+06	1.12168e+06	1.93008e+06	1.47983e+06	2.84327e+06	1.0279e+06	1.70653e+06	1.39531e+06	1.43956e+06	788175	1.00307e+06	844675	695827	1.0306e+06	1.05902e+06	1.3021e+06	768770	758025	1.29992e+06	1.08271e+06	1.67556e+06
Q9NP58	ATP-binding cassette sub-family B member 6, mitochondrial OS=Homo sapiens OX=9606 GN=ABCB6 PE=1 SV=1	=ABCB6	ABCB6	ATP-binding cassette sub-family B member 6, mitochondrial	93.8	FALSE	12	8	8	8	-0.08	0.5	1	1	0.999999	0.888056	27.47	36.08	39.76	34.06	5.78	656248	660241	387979	306219	824283	612208	631668	366326	540914	820168	636544	916481	431960	970914	619292	570681	527439	564020	313433	177220	543651	455999	631668	258787	365547	552389	465727	540087
Q8TF47	Zinc finger protein 90 homolog OS=Homo sapiens OX=9606 GN=ZFP90 PE=1 SV=2	=ZFP90	ZFP90	Zinc finger protein 90 homolog	73	FALSE	8	3	1	5	0.54	0.5	1	1	0.873754	0.698344	16.96	48.79	40.6	49	13.09	4933.73	6852.91	5549.09	4488.12	5634.68	13019	11473	8456.61	11135.5	4617.05	21273.3	6068.94	12217.9	11751.7	5456.98	6570.62	3965.33	5854.2	4482.88	2597.43	3716.32	9697.11	11473	5974.08	7525.31	3109.62	15564.6	3576.46
Q68CR1	Protein sel-1 homolog 3 OS=Homo sapiens OX=9606 GN=SEL1L3 PE=1 SV=2	=SEL1L3	SEL1L3	Protein sel-1 homolog 3	128.5	FALSE	3	3	3	3	0.28	0.5	1	0.414216	0.752546	0.0854731	18.66	13.68	18.03	23.66	24.38	191020	136238	145215	167578	223168	181695	171754	89316.3	128287	107017	150349	152375	135106	222512	112614	159533	153526	116383	117313	96982.8	147189	135335	171754	63096.5	86696	72076.6	110003	89795.6
O00479	High mobility group nucleosome-binding domain-containing protein 4 OS=Homo sapiens OX=9606 GN=HMGN4 PE=1 SV=3	=HMGN4	HMGN4	High mobility group nucleosome-binding domain-containing protein 4	9.5	FALSE	29	4	4	8	0.9	0.28	1	1	0.0110156	0.376052	35.33	7.6	3.19	8.42	0.99	2.6501e+06	1.57584e+06	1.4307e+06	2.75762e+06	3.1917e+06	3.12233e+06	2.78297e+06	2.97581e+06	2.84515e+06	3.02794e+06	4.12324e+06	3.5889e+06	3.38858e+06	3.66107e+06	3.17987e+06	3.13575e+06	2.12994e+06	1.34619e+06	1.1558e+06	1.59593e+06	2.10507e+06	2.32565e+06	2.78297e+06	2.10223e+06	1.92274e+06	2.03934e+06	3.01676e+06	2.11496e+06
Q8TAC2	Josephin-2 OS=Homo sapiens OX=9606 GN=JOSD2 PE=1 SV=1	=JOSD2	JOSD2	Josephin-2	20.7	FALSE	6	1	1	1	-0.02	0.5	1	0.895291	0.999811	0.311174	17.58	30.65	30.39	8.32	1.4	15804.7	11096	14430.2	17742.2	12315.3	16528.9	8485.17	10571.9	7804.97	14419.3	14527	15302.5	17152.9	14373.9	11486.2	11715.2	12702.6	9478.93	11657.6	10268	8122.47	12311.4	8485.17	7468.37	5274.56	9711.5	10628.7	9017.85
I3L273	Golgi-associated olfactory signaling regulator OS=Homo sapiens OX=9606 GN=GFY PE=3 SV=1	=GFY	GFY	Golgi-associated olfactory signaling regulator	56.1	FALSE	5	1	1	1	-0.32	0.5	1	1	0.997213	0.464835	27.82	19.51	43.67	13.25	30.83	6783.51	12086.2	10546.9	7579.81	8519.75	8357.86	11570.1	3875.94	9689.82	6449.63	8793.6	7537.21	10387.5	9455.54	12288.4	7889.01	5452.04	10324.8	8520.43	4386.7	5619.15	6225.29	11570.1	2738.12	6548.34	4343.87	6433.82	4441.71
Q13822	Ectonucleotide pyrophosphatase/phosphodiesterase family member 2 OS=Homo sapiens OX=9606 GN=ENPP2 PE=1 SV=3	=ENPP2	ENPP2	Ectonucleotide pyrophosphatase/phosphodiesterase family member 2	98.9	FALSE	2	1	1	1	-0.5	0.5	1	1	0.983347	0.895093	48.87	103.52	26.81	12.37	5.35	11599	35500.1	31519.5	14099	19333.9	25792.5	103343	36768.5	45579.2	26202.7	56876.9	44192.2	56617.9	47914.1	27984.6	25943.2	9322.37	30326.5	25463.3	8159.59	12751.6	19211.4	103343	25974.7	30802.2	17647.7	41613.9	26042.7
P00735	SWISS-PROT:P00735 (Bos taurus) Prothrombin precursor (Fragment)				70.5	TRUE	51	27	26	58	0.52	0.49	1	0.748648	0.993993	0.230689	56.17	17.21	19.33	23.62	0.16	1.711e+07	7.6666e+06	6.42879e+06	1.0451e+07	1.18206e+07	1.15271e+07	7.87782e+06	4.99029e+06	7.33988e+06	6.81725e+06	9.06984e+06	8.55828e+06	1.0101e+07	1.40015e+07	1.07878e+07	1.08116e+07	1.37517e+07	6.5493e+06	5.19356e+06	6.04837e+06	7.79622e+06	8.58591e+06	7.87782e+06	3.52533e+06	4.96026e+06	4.59147e+06	6.63594e+06	5.04344e+06
O00567	Nucleolar protein 56 OS=Homo sapiens OX=9606 GN=NOP56 PE=1 SV=4	=NOP56	NOP56	Nucleolar protein 56	66	FALSE	57	30	30	56	0.07	0.49	1	0.371324	0.997183	0.0724462	10.86	13.41	7.76	14.99	1.94	2.06943e+07	2.11724e+07	2.51144e+07	2.71576e+07	2.05419e+07	2.08059e+07	2.37762e+07	1.65684e+07	1.70999e+07	1.91545e+07	2.33254e+07	2.46919e+07	1.86246e+07	2.69181e+07	1.87049e+07	1.81994e+07	1.66324e+07	1.80868e+07	2.02889e+07	1.5717e+07	1.35483e+07	1.54972e+07	2.37762e+07	1.17046e+07	1.1556e+07	1.29007e+07	1.7066e+07	1.45511e+07
Q9H2H9	Sodium-coupled neutral amino acid transporter 1 OS=Homo sapiens OX=9606 GN=SLC38A1 PE=1 SV=1	=SLC38A1	SLC38A1	Sodium-coupled neutral amino acid transporter 1	54	FALSE	17	9	9	20	0.18	0.49	1	0.769912	0.942056	0.240523	21.45	23.33	22.11	29.99	3.91	5.0325e+06	4.29249e+06	3.24379e+06	3.4553e+06	6.2257e+06	4.90113e+06	4.82169e+06	2.07567e+06	3.06208e+06	3.20499e+06	3.97225e+06	4.64507e+06	2.78867e+06	5.8929e+06	3.8034e+06	3.59853e+06	4.04472e+06	3.66692e+06	2.62053e+06	1.9997e+06	4.10612e+06	3.65057e+06	4.82169e+06	1.46634e+06	2.06934e+06	2.15859e+06	2.90629e+06	2.73737e+06
Q6UW02	Cytochrome P450 20A1 OS=Homo sapiens OX=9606 GN=CYP20A1 PE=1 SV=1	=CYP20A1	CYP20A1	Cytochrome P450 20A1	52.4	FALSE	24	10	10	13	0.31	0.49	1	1	0.927303	0.495088	15.4	14.3	33.43	30.26	2.51	1.84463e+06	1.35801e+06	1.56024e+06	1.44296e+06	2.00949e+06	1.89943e+06	1.96623e+06	1.21458e+06	1.8419e+06	971891	1.89844e+06	1.24945e+06	1.53727e+06	2.51271e+06	1.26764e+06	1.31346e+06	1.48257e+06	1.1601e+06	1.26045e+06	835092	1.32535e+06	1.41477e+06	1.96623e+06	858024	1.24475e+06	654576	1.38899e+06	736308
P17020	Zinc finger protein 16 OS=Homo sapiens OX=9606 GN=ZNF16 PE=1 SV=3	=ZNF16	ZNF16	Zinc finger protein 16	76.4	FALSE	11	7	2	12	-0.96	0.49	1	1	0.999902	0.906275	41.03	93.99	31.38	30.88	6.87	39966.6	93382.5	94485.7	41786.6	45742.9	50409.6	208749	38302.9	48685.7	25255.3	70351.9	31349.5	56611.4	51160.6	45049.5	40874.8	32122	79773.3	76331.1	24183.3	30169.5	37547.3	208749	27058.7	32901.6	17009.6	51472.9	18474.4
P17032	Zinc finger protein 37A OS=Homo sapiens OX=9606 GN=ZNF37A PE=2 SV=3	=ZNF37A	ZNF37A	Zinc finger protein 37A	65.4	FALSE	9	4	1	6	0.25	0.49	1	1	0.911433	0.996888	20.35	49.25	67.13	37.23	46.28	4614.62	3145.59	4574.16	3303.35	3648.6	8136.35	9005.99	3103.61	8157.3	2549.19	6888.69	3153.35	3454.53	5527.86	6694.81	3393.39	3708.86	2687.16	3695.28	1911.76	2406.41	6060.3	9005.99	2192.51	5512.67	1716.9	5040.1	1858.29
Q12947	Forkhead box protein F2 OS=Homo sapiens OX=9606 GN=FOXF2 PE=1 SV=2	=FOXF2	FOXF2	Forkhead box protein F2	46	FALSE	6	2	2	4	0.1	0.49	1	0.63238	0.995476	0.17252	17.59	20.53	22.13	32.25	4.26	877381	788371	614548	595789	982705	790828	904596	384330	598333	557275	743311	829041	539330	1.17492e+06	586126	622503	705168	673478	496468	344803	648137	589043	904596	271506	404351	375329	543842	488558
Q9BUM1	Glucose-6-phosphatase 3 OS=Homo sapiens OX=9606 GN=G6PC3 PE=1 SV=2	=G6PC3	G6PC3	Glucose-6-phosphatase 3	38.7	FALSE	8	2	2	3	0.26	0.49	1	1	0.965878	0.705269	4	36.46	38.42	34.36	9.7	44841.9	41393.7	43057.6	30805.1	54085.4	49186.6	77688.5	38134	58310.1	27104.8	53457.9	34869.7	53898.3	81502.4	38431.7	44093.3	36040.3	35361.2	34784.5	17828	35671.7	36636.3	77688.5	26939.4	39405.7	18255.3	39112.4	20548.9
P52824	Diacylglycerol kinase theta OS=Homo sapiens OX=9606 GN=DGKQ PE=1 SV=2	=DGKQ	DGKQ	Diacylglycerol kinase theta	101.1	FALSE	1	1	1	1	0.05	0.49	1	0.515468	0.832171	0.123484	21.44	9.87	9.09	19.79	17.59	9627.51	6636.92	10121.4	10063.3	8654.86	11040.9	9933.88	8899.27	10373.1	10542.2	12979.5	16356.3	16635.5	10795.4	9350.31	12006.5	7737.82	5669.69	8176.69	5823.96	5708.26	8223.72	9933.88	6286.8	7010.07	7100.26	9496.42	9638.85
Q9HD20	Manganese-transporting ATPase 13A1 OS=Homo sapiens OX=9606 GN=ATP13A1 PE=1 SV=2	=ATP13A1	ATP13A1	Manganese-transporting ATPase 13A1	132.9	FALSE	35	35	35	52	0.44	0.48	1	1	0.707498	0.633905	15.65	20.67	36.51	28.02	3.24	7.57389e+06	5.568e+06	6.30525e+06	6.005e+06	8.90945e+06	8.20761e+06	1.00843e+07	5.07055e+06	8.48619e+06	4.41297e+06	8.05232e+06	5.85884e+06	6.24083e+06	1.0573e+07	5.69041e+06	5.95716e+06	6.08729e+06	4.75655e+06	5.09376e+06	3.4753e+06	5.87617e+06	6.11338e+06	1.00843e+07	3.58204e+06	5.73493e+06	2.97217e+06	5.89146e+06	3.45265e+06
Q86UE4	Protein LYRIC OS=Homo sapiens OX=9606 GN=MTDH PE=1 SV=2	=MTDH	MTDH	Protein LYRIC	63.8	FALSE	49	26	26	51	0.47	0.48	1	1	0.867813	0.760567	14.35	20.48	39.3	24.25	3.6	1.73795e+07	1.39771e+07	1.34233e+07	1.26687e+07	2.06181e+07	1.845e+07	2.03127e+07	1.19453e+07	2.10419e+07	1.0537e+07	1.90333e+07	1.46265e+07	1.37073e+07	2.29347e+07	1.45506e+07	1.38276e+07	1.39682e+07	1.19401e+07	1.08442e+07	7.33181e+06	1.35986e+07	1.37424e+07	2.03127e+07	8.4386e+06	1.422e+07	7.09675e+06	1.39257e+07	8.61946e+06
P04844	Dolichyl-diphosphooligosaccharide--protein glycosyltransferase subunit 2 OS=Homo sapiens OX=9606 GN=RPN2 PE=1 SV=3	=RPN2	RPN2	Dolichyl-diphosphooligosaccharide--protein glycosyltransferase subunit 2	69.2	FALSE	36	17	17	42	0.22	0.48	1	1	0.990571	0.906439	21.6	19.63	48.17	36.73	2.42	3.05665e+07	2.01154e+07	2.34602e+07	2.12371e+07	3.36593e+07	2.96581e+07	2.52049e+07	1.641e+07	3.13163e+07	1.29817e+07	2.69075e+07	1.51135e+07	1.95141e+07	3.54205e+07	1.84661e+07	1.911e+07	2.45669e+07	1.71839e+07	1.89525e+07	1.22906e+07	2.21998e+07	2.20906e+07	2.52049e+07	1.15927e+07	2.11634e+07	8.74327e+06	1.96868e+07	8.90646e+06
Q5SSJ5	Heterochromatin protein 1-binding protein 3 OS=Homo sapiens OX=9606 GN=HP1BP3 PE=1 SV=1	=HP1BP3	HP1BP3	Heterochromatin protein 1-binding protein 3	61.2	FALSE	29	17	17	35	0.26	0.48	1	0.315576	0.246538	0.0564579	14.07	4.75	3.35	22.51	1.03	4.54217e+06	5.70863e+06	5.97178e+06	6.91249e+06	6.76432e+06	6.33755e+06	7.0929e+06	5.34142e+06	4.99566e+06	5.16783e+06	9.0612e+06	6.19293e+06	5.68699e+06	8.42596e+06	6.27712e+06	6.18601e+06	3.65063e+06	4.87668e+06	4.82436e+06	4.00049e+06	4.46136e+06	4.72048e+06	7.0929e+06	3.77339e+06	3.37605e+06	3.48057e+06	6.62961e+06	3.64952e+06
Q9BTV4	Transmembrane protein 43 OS=Homo sapiens OX=9606 GN=TMEM43 PE=1 SV=1	=TMEM43	TMEM43	Transmembrane protein 43	44.8	FALSE	48	17	17	32	0.4	0.48	1	1	0.895164	0.657673	18.15	16.73	45	34.91	1.81	5.36092e+06	3.77127e+06	4.28246e+06	4.24352e+06	6.28992e+06	6.02327e+06	5.30996e+06	4.91595e+06	7.95868e+06	3.19815e+06	7.86609e+06	4.4418e+06	6.01468e+06	1.02321e+07	4.63961e+06	4.75997e+06	4.30868e+06	3.22166e+06	3.45963e+06	2.45587e+06	4.14848e+06	4.48639e+06	5.30996e+06	3.47282e+06	5.37844e+06	2.15398e+06	5.75521e+06	2.61757e+06
Q9UQR1	Zinc finger protein 148 OS=Homo sapiens OX=9606 GN=ZNF148 PE=1 SV=2	=ZNF148	ZNF148	Zinc finger protein 148	88.9	FALSE	24	14	13	22	0.36	0.48	1	1	0.712995	0.912436	7.36	10.15	38.84	40.87	8.37	3.42004e+06	3.01911e+06	3.45719e+06	3.82132e+06	4.63099e+06	4.79966e+06	4.18646e+06	2.15275e+06	3.59187e+06	1.74621e+06	4.20492e+06	1.76635e+06	2.21593e+06	4.06045e+06	3.53759e+06	3.14236e+06	2.74876e+06	2.57912e+06	2.79292e+06	2.21153e+06	3.05434e+06	3.57499e+06	4.18646e+06	1.52079e+06	2.42737e+06	1.17608e+06	3.07652e+06	1.04092e+06
P15151	Poliovirus receptor OS=Homo sapiens OX=9606 GN=PVR PE=1 SV=2	=PVR	PVR	Poliovirus receptor	45.3	FALSE	16	8	8	16	0.09	0.48	1	1	0.999969	0.947501	11.77	35.89	29.02	38.34	8.88	5.11717e+06	5.83443e+06	4.61951e+06	3.31022e+06	5.9799e+06	4.9431e+06	8.09411e+06	2.7237e+06	4.77016e+06	3.34896e+06	5.14033e+06	4.26203e+06	2.27001e+06	6.38242e+06	3.5658e+06	4.04347e+06	4.11277e+06	4.98414e+06	3.73191e+06	1.91574e+06	3.94401e+06	3.68183e+06	8.09411e+06	1.92413e+06	3.22365e+06	2.25555e+06	3.76091e+06	2.51164e+06
Q9NZ01	Very-long-chain enoyl-CoA reductase OS=Homo sapiens OX=9606 GN=TECR PE=1 SV=1	=TECR	TECR	Very-long-chain enoyl-CoA reductase	36	FALSE	26	9	9	13	0.43	0.48	1	1	0.981784	0.926277	24.5	27.2	47.51	36.4	2.27	2.28645e+06	1.54183e+06	1.51882e+06	1.36887e+06	2.11582e+06	2.04652e+06	2.74542e+06	1.78445e+06	3.10973e+06	1.22316e+06	3.29796e+06	1.4331e+06	1.99159e+06	3.11339e+06	1.54274e+06	1.4939e+06	1.83767e+06	1.31713e+06	1.22699e+06	792213	1.39548e+06	1.52434e+06	2.74542e+06	1.26061e+06	2.10154e+06	823810	2.41295e+06	844532
P38435	Vitamin K-dependent gamma-carboxylase OS=Homo sapiens OX=9606 GN=GGCX PE=1 SV=2	=GGCX	GGCX	Vitamin K-dependent gamma-carboxylase	87.5	FALSE	13	10	10	11	0.62	0.48	1	1	0.80133	0.864969	22.9	17.88	39.3	43.06	1.87	1.2034e+06	846555	807702	896152	1.37859e+06	1.30341e+06	1.29199e+06	747849	1.38757e+06	728311	1.16991e+06	776235	929056	1.94396e+06	879879	856869	967193	723182	652510	518634	909239	970834	1.29199e+06	528310	937716	490523	855964	457439
Q8N2F6	Armadillo repeat-containing protein 10 OS=Homo sapiens OX=9606 GN=ARMC10 PE=1 SV=1	=ARMC10	ARMC10	Armadillo repeat-containing protein 10	37.5	FALSE	28	7	7	8	0.1	0.48	1	1	0.999903	0.555411	11.47	14.61	34.91	22.93	7.42	1.41367e+06	1.58074e+06	1.25582e+06	1.14869e+06	1.62943e+06	1.48364e+06	1.55675e+06	866730	1.4067e+06	746994	1.37546e+06	1.00414e+06	1.05567e+06	1.6229e+06	885556	983619	1.13619e+06	1.35037e+06	1.01453e+06	664784	1.07468e+06	1.10508e+06	1.55675e+06	612292	950643	503106	1.00635e+06	591742
Q99611	Selenide, water dikinase 2 OS=Homo sapiens OX=9606 GN=SEPHS2 PE=1 SV=3	=SEPHS2	SEPHS2	Selenide, water dikinase 2	47.3	FALSE	15	5	5	7	0.11	0.48	1	0.00120021	0.123208	1.80576e-05	4.58	4	2.58	7.17	0.86	322866	346702	352172	364334	362171	392320	385273	338967	348792	356876	459906	518924	512569	451786	375499	380072	259494	296176	284506	210853	238868	292217	385273	239460	235712	240359	336490	305805
P25445	Tumor necrosis factor receptor superfamily member 6 OS=Homo sapiens OX=9606 GN=FAS PE=1 SV=1	=FAS	FAS	Tumor necrosis factor receptor superfamily member 6	37.7	FALSE	17	5	5	6	0.19	0.48	1	1	0.975445	0.975522	17.73	24.39	34.47	34.34	3.46	451594	443009	322902	304964	569806	509065	498506	266075	505638	320854	513866	391084	231306	553946	382326	401509	362955	378447	260860	176493	375812	379173	498506	187966	341708	216098	375970	230468
Q15072	Zinc finger protein OZF OS=Homo sapiens OX=9606 GN=ZNF146 PE=1 SV=2	=ZNF146	ZNF146	Zinc finger protein OZF	33.3	FALSE	13	5	2	5	0.49	0.48	1	1	0.736635	0.494267	15.74	24.33	24.57	35.12	8.11	111398	141566	106819	111185	138278	177008	195079	106075	139304	85592.3	223762	103874	120896	181406	121259	136015	89532.8	120935	86294.7	64346.6	91200.4	131843	195079	74935.3	94140.8	57647	163715	61213.2
O75578	Integrin alpha-10 OS=Homo sapiens OX=9606 GN=ITGA10 PE=2 SV=2	=ITGA10	ITGA10	Integrin alpha-10	127.5	FALSE	4	4	4	5	0.36	0.48	1	1	0.925671	0.543991	10.36	18.9	38.25	31.75	2.46	146453	120712	126077	113401	180224	155856	168903	154813	256073	125752	256423	181832	179399	340060	141721	136870	117707	103120	101852	65629	118866	116088	168903	109366	173053	84695.1	187612	107155
Q9NV23	S-acyl fatty acid synthase thioesterase, medium chain OS=Homo sapiens OX=9606 GN=OLAH PE=1 SV=1	=OLAH	OLAH	S-acyl fatty acid synthase thioesterase, medium chain	29.9	FALSE	14	4	4	4	-0.05	0.48	1	0.22334	0.999954	0.033987	13.66	6.33	8.54	15.69	4.76	149684	119507	155551	146798	142955	149931	129468	226195	236314	266084	271613	394488	313053	345861	217046	232160	120304	102091	125663	84956.8	94285.1	111675	129468	159793	159700	179209	198725	232474
Q9Y6K0	Choline/ethanolaminephosphotransferase 1 OS=Homo sapiens OX=9606 GN=CEPT1 PE=1 SV=1	=CEPT1	CEPT1	Choline/ethanolaminephosphotransferase 1	46.5	FALSE	7	3	3	4	0.39	0.48	1	1	0.958377	0.836898	25.71	22.21	36.62	32.08	3.9	653453	447866	413315	417626	729990	566834	611545	354171	592472	307000	612360	356989	400979	703673	392891	415148	525193	382596	333900	241694	481461	422202	611545	250200	400390	206767	448033	210376
P0DMN0	Sulfotransferase 1A4 OS=Homo sapiens OX=9606 GN=SULT1A4 PE=1 SV=1	=SULT1A4	SULT1A4	Sulfotransferase 1A4	34.2	FALSE	3	1	1	1	0.58	0.48	1	0.719893	0.191402	0.215415	23.09	29.15	4.97	20.29	10.17	5923.93	6846.37	9204.16	9394.9	11224.3	15091.2	7718.85	5907.62	6396.25	6485.32	9669.35	7281.35	11540	8192.49	11386.3	9857.85	4761.18	5848.61	7435.67	5437.15	7402.92	11240.6	7718.85	4173.38	4322.56	4367.91	7074.56	4290.94
P07478	Trypsin-2 OS=Homo sapiens OX=9606 GN=PRSS2 PE=1 SV=1	=PRSS2	PRSS2	Trypsin-2	26.5	FALSE	6	1	1	1	0.23	0.48	1	1	0.959061	0.480419	15.66	24.62	29.63	36.87	5.71	136727	150335	109663	104087	173257	149086	192281	69767	125720	90737.7	137720	116747	89675.2	208741	106447	115406	109890	128426	88592.5	60238.6	114271	111046	192281	49286.1	84961.3	61112.5	100763	68799.5
Q99653	Calcineurin B homologous protein 1 OS=Homo sapiens OX=9606 GN=CHP1 PE=1 SV=3	=CHP1	CHP1	Calcineurin B homologous protein 1	22.4	FALSE	50	10	10	17	0.47	0.47	1	1	0.889536	0.796741	9.78	23.32	31.79	25.71	2.94	3.11255e+06	2.62439e+06	2.65448e+06	2.20648e+06	3.87744e+06	3.52921e+06	3.82296e+06	1.9184e+06	3.15251e+06	1.84901e+06	3.02895e+06	2.12499e+06	2.32538e+06	3.70382e+06	2.88142e+06	2.76387e+06	2.50162e+06	2.24192e+06	2.14445e+06	1.27696e+06	2.55734e+06	2.62871e+06	3.82296e+06	1.35523e+06	2.13045e+06	1.24532e+06	2.21613e+06	1.25227e+06
P13987	CD59 glycoprotein OS=Homo sapiens OX=9606 GN=CD59 PE=1 SV=1	=CD59	CD59	CD59 glycoprotein	14.2	FALSE	25	4	4	10	0.34	0.47	1	1	0.887988	0.68492	17.63	24.8	31.89	34.92	2.53	3.36662e+06	2.75598e+06	2.37663e+06	2.46113e+06	4.58564e+06	3.52733e+06	3.43467e+06	2.44628e+06	4.69508e+06	3.45523e+06	4.91817e+06	4.67869e+06	2.73465e+06	6.82364e+06	3.73902e+06	3.60741e+06	2.70582e+06	2.35434e+06	1.91999e+06	1.42434e+06	3.02443e+06	2.62731e+06	3.43467e+06	1.72815e+06	3.17292e+06	2.32712e+06	3.59837e+06	2.75718e+06
Q8IWE4	DCN1-like protein 3 OS=Homo sapiens OX=9606 GN=DCUN1D3 PE=1 SV=1	=DCUN1D3	DCUN1D3	DCN1-like protein 3	34.3	FALSE	28	7	7	9	0.12	0.47	1	1	0.991754	0.667439	16.28	25.44	26.19	38.57	2.12	357023	347552	261808	237517	453283	355624	401593	239009	410421	334091	462609	464809	245432	683998	331893	341998	286946	296901	211504	137459	298960	264884	401593	168845	277361	225013	338467	273914
Q96HP0	Dedicator of cytokinesis protein 6 OS=Homo sapiens OX=9606 GN=DOCK6 PE=1 SV=3	=DOCK6	DOCK6	Dedicator of cytokinesis protein 6	229.4	FALSE	3	7	3	7	0.15	0.47	1	0.205222	0.688344	0.030032	13.24	12.2	7.51	7.23	3.58	45089.6	34710.8	42452.2	48702.8	49134.1	45608	37252.1	40454.3	45410.5	39593.2	49613.8	59058	56032.2	56263.7	36394.5	34595.1	36239.4	29652.2	34295.4	28186	32406.1	33970.8	37252.1	28578.5	30688.2	26666.3	36299.8	34803.2
O60613	Selenoprotein F OS=Homo sapiens OX=9606 GN=SELENOF PE=1 SV=4	=SELENOF	SELENOF	Selenoprotein F	18.1	FALSE	30	4	4	6	0.06	0.47	1	0.0159738	0.974101	0.000745936	2.92	6.88	12.61	5.69	0.68	2.2851e+06	2.27358e+06	2.39615e+06	2.24879e+06	2.49303e+06	2.58022e+06	2.26743e+06	2.49075e+06	2.2871e+06	2.92109e+06	3.39966e+06	3.38666e+06	3.81915e+06	3.52111e+06	2.47507e+06	2.499e+06	1.83658e+06	1.94224e+06	1.93575e+06	1.30145e+06	1.64426e+06	1.92186e+06	2.26743e+06	1.75956e+06	1.54561e+06	1.96737e+06	2.48736e+06	1.99577e+06
Q8N8J7	Uncharacterized protein FAM241A OS=Homo sapiens OX=9606 GN=FAM241A PE=2 SV=2	=FAM241A	FAM241A	Uncharacterized protein FAM241A	14.6	FALSE	45	5	5	6	0.49	0.47	1	1	0.899181	0.890217	38.96	19.51	55.55	33.44	1.71	556022	259693	351898	346924	566689	505576	481661	298742	597274	206711	459788	292517	374208	636733	325845	318041	446886	221847	284284	200777	373756	376575	481661	211043	403635	139221	336403	172382
P02668	SWISS-PROT:P02668 Kappa-casein [Contains: Casoxin C; Casoxin 6; Casoxin A; Casoxin B; Casoplatelin] - Bos taurus (Bovine).				19	TRUE	14	2	2	5	0.44	0.47	1	1	0.978019	0.996048	143.09	81.46	44.35	65.42	0.65	72073.1	60860.5	1.0136e+06	70996.6	48177.6	296758	135037	55984.4	150291	131828	162594	204127	313665	31804.4	189960	188231	57926.5	51991	818845	41088.2	31775.2	221038	135037	39549.6	101566	88787	118962	120293
Q9H6S1	5-azacytidine-induced protein 2 OS=Homo sapiens OX=9606 GN=AZI2 PE=1 SV=1	=AZI2	AZI2	5-azacytidine-induced protein 2	44.9	FALSE	11	4	4	5	0.03	0.47	1	0.0152731	0.99252	0.000691316	9	4.32	3.96	8.05	1.14	410504	491594	450216	436129	450090	471209	479743	479217	442698	460220	654143	656865	620010	549621	476722	484499	329930	419952	363711	252402	296854	350977	479743	338538	299174	309962	478603	387094
Q92887	Canalicular multispecific organic anion transporter 1 OS=Homo sapiens OX=9606 GN=ABCC2 PE=1 SV=3	=ABCC2	ABCC2	Canalicular multispecific organic anion transporter 1	174.1	FALSE	4	5	5	5	0.11	0.47	1	0.828161	0.981879	0.273933	10.43	19.93	9.85	25.86	2.98	177435	178973	147859	133693	216427	180213	204704	119305	144956	129333	188877	168785	128713	241932	156836	150368	142608	152890	119449	77372.9	142743	134230	204704	84281.7	97960.7	87106.6	138191	99466
Q9BQA9	Cytochrome b-245 chaperone 1 OS=Homo sapiens OX=9606 GN=CYBC1 PE=1 SV=1	=CYBC1	CYBC1	Cytochrome b-245 chaperone 1	20.8	FALSE	26	4	4	5	0.53	0.47	1	1	0.962635	0.992442	52.7	32.71	44.37	32.96	21.34	243653	87031	129992	167424	239457	209952	103685	146149	248555	105018	206170	100056	199317	245391	194111	143202	195828	74347.5	105016	96894.3	157933	156381	103685	103245	167973	70730.3	150844	58963.5
Q9UJJ9	N-acetylglucosamine-1-phosphotransferase subunit gamma OS=Homo sapiens OX=9606 GN=GNPTG PE=1 SV=1	=GNPTG	GNPTG	N-acetylglucosamine-1-phosphotransferase subunit gamma	34	FALSE	17	3	3	3	0.17	0.47	1	0.126	0.769801	0.0143617	7.04	2.12	7.25	13.85	4.87	72515	71418.9	81057.6	82057.5	80928.7	82350.8	78571.3	79972.1	70412.8	71020.7	79583.2	102558	111240	94816	83460.6	89420	58281.8	61010.6	65483.2	47489.5	53376.1	61338.5	78571.3	56495.4	47584.7	47832.9	58227	60437.7
Q9HBM0	Vezatin OS=Homo sapiens OX=9606 GN=VEZT PE=1 SV=3	=VEZT	VEZT	Vezatin	88.6	FALSE	4	3	3	3	0.15	0.47	1	1	0.970117	0.402741	9.62	18.92	36.76	25.95	7	82475.8	68040.4	74749.1	68038.7	93360.9	101978	74033.5	62068.8	98024.9	48559	92198.9	73581.3	80502.5	128184	69419.7	76647.8	66287.4	58124.5	60386.8	39376.3	61575.6	75957.5	74033.5	43847.9	66244.8	32704.9	67457.2	43361.8
Q9P2F8	Signal-induced proliferation-associated 1-like protein 2 OS=Homo sapiens OX=9606 GN=SIPA1L2 PE=1 SV=2	=SIPA1L2	SIPA1L2	Signal-induced proliferation-associated 1-like protein 2	190.3	FALSE	1	2	1	3	1.23	0.47	1	1	0.111822	0.839967	72.47	22.91	15.55	7.78	24.64	4541.63	1464.07	0	5994.06	6531.75	6077.48	3690.93	4349.58	4208.65	5538.68	5969.24	6477.23	5351.29	6046.84	4908.12	3451.83	3650.2	1250.7	0	3468.97	4307.97	4526.77	3690.93	3072.72	2844.19	3730.34	4367.39	3817.07
Q8TE77	Protein phosphatase Slingshot homolog 3 OS=Homo sapiens OX=9606 GN=SSH3 PE=1 SV=2	=SSH3	SSH3	Protein phosphatase Slingshot homolog 3	73	FALSE	5	3	3	3	0.86	0.47	1	1	0.998519	0.844603	94.42	34.08	17.35	28.91	15.48	293353	57068.8	70898	120296	137930	167266	67331.7	152716	150090	110111	268278	217509	199373	126564	110243	137348	235773	48751.9	57275.6	69619.7	90971	124587	67331.7	107885	101430	74160.8	196285	128179
Q9BY49	Peroxisomal trans-2-enoyl-CoA reductase OS=Homo sapiens OX=9606 GN=PECR PE=1 SV=2	=		Peroxisomal trans-2-enoyl-CoA reductase	32.5	FALSE	7	2	2	2	0	0.47	1	0.768746	0.99911	0.23964	18.82	19.11	27.88	12.1	25.62	32204	22676.4	24814.1	31759.5	27395.9	22388.9	21059.4	15214.1	20393.5	26791.3	24897.5	28887.2	27600.1	33212.3	16106.6	23232	25883	19371.6	20046.3	18380.3	18068.8	16676.2	21059.4	10747.8	13781.8	18044.2	18216.2	17023.4
Q8N697	Solute carrier family 15 member 4 OS=Homo sapiens OX=9606 GN=SLC15A4 PE=1 SV=1	=SLC15A4	SLC15A4	Solute carrier family 15 member 4	62	FALSE	4	2	2	2	0.04	0.47	1	1	0.997132	0.739124	22.77	31.6	27.68	33	3.79	181254	210982	132163	125726	268467	167556	206682	114884	156142	202159	196531	239202	124531	290385	200608	190137	145677	180235	106769	72762.1	177066	124803	206682	81158.3	105520	136156	143792	140963
Q99973	Telomerase protein component 1 OS=Homo sapiens OX=9606 GN=TEP1 PE=1 SV=2	=TEP1	TEP1	Telomerase protein component 1	290.3	FALSE	0	1	1	1	0.3	0.47	1	1	0.973708	0.617619	18.22	19.03	25.8	14.18	3.59	7026.81	6487.71	9088.57	9170.4	8143.82	9526.71	6046.06	9989.58	6663.34	6445.26	7896.43	10750.9	8518.78	10027	5752.44	5467.25	5647.58	5542.22	7342.29	5307.23	5371.2	7095.9	6046.06	7057.03	4503.06	4340.93	5777.41	6335.56
Q96GF1	E3 ubiquitin-protein ligase RNF185 OS=Homo sapiens OX=9606 GN=RNF185 PE=1 SV=1	=RNF185	RNF185	E3 ubiquitin-protein ligase RNF185	20.4	FALSE	5	1	1	1	0.52	0.47	1	1	0.914751	0.778244	18.72	22.97	48.9	30.39	1.99	174530	125078	131447	117721	196190	182203	208794	130437	236211	91861.1	216373	135570	151251	260267	146815	151013	140273	106850	106191	68129	129396	135713	208794	92145.7	159631	61869.1	158309	79892.3
O60337	E3 ubiquitin-protein ligase MARCHF6 OS=Homo sapiens OX=9606 GN=MARCHF6 PE=1 SV=2	=MARCHF6	MARCHF6	E3 ubiquitin-protein ligase MARCHF6	102.5	FALSE	1	1	1	1	0.96	0.47	1	1	0.776586	0.999947	75.95	42.42	50.34	32.39	5.09	25845.4	4886.51	11559.4	20262.2	26728.9	24959.7	7941.81	14039.3	31376.3	14110.7	23311.3	13179.2	16389.6	27530.1	20049	18655.2	20772.5	4174.37	9338.37	11726.4	17628.9	18591.1	7941.81	9917.88	21204	9503.69	17055.7	7766.57
P16435	NADPH--cytochrome P450 reductase OS=Homo sapiens OX=9606 GN=POR PE=1 SV=2	=POR	POR	NADPH--cytochrome P450 reductase	76.6	FALSE	54	37	37	69	0.43	0.46	1	1	0.959645	0.71521	13.64	20.13	40.67	28.81	2.08	1.53702e+07	1.25189e+07	1.20034e+07	1.08249e+07	1.67804e+07	1.69929e+07	1.73576e+07	1.1235e+07	1.67968e+07	7.26966e+06	1.63006e+07	9.42558e+06	1.4567e+07	1.98283e+07	1.16233e+07	1.19703e+07	1.23533e+07	1.06945e+07	9.69704e+06	6.26476e+06	1.10674e+07	1.2657e+07	1.73576e+07	7.93685e+06	1.13512e+07	4.89617e+06	1.19263e+07	5.55454e+06
P08240	Signal recognition particle receptor subunit alpha OS=Homo sapiens OX=9606 GN=SRPRA PE=1 SV=2	=SRPRA	SRPRA	Signal recognition particle receptor subunit alpha	69.8	FALSE	44	25	25	42	0.24	0.46	1	1	0.961496	0.782231	18.28	10.36	41.87	24.02	2.76	8.35019e+06	5.83873e+06	6.72292e+06	6.68797e+06	8.5524e+06	7.71694e+06	8.17807e+06	5.04878e+06	8.76428e+06	4.03248e+06	7.86369e+06	5.23784e+06	6.11139e+06	8.99488e+06	5.22808e+06	5.43651e+06	6.71121e+06	4.98782e+06	5.43117e+06	3.87056e+06	5.64068e+06	5.74791e+06	8.17807e+06	3.56666e+06	5.92287e+06	2.71591e+06	5.75346e+06	3.08669e+06
Q8TCJ2	Dolichyl-diphosphooligosaccharide--protein glycosyltransferase subunit STT3B OS=Homo sapiens OX=9606 GN=STT3B PE=1 SV=1	=STT3B	STT3B	Dolichyl-diphosphooligosaccharide--protein glycosyltransferase subunit STT3B	93.6	FALSE	20	19	17	31	0.46	0.46	1	1	0.957716	0.881493	25.19	15.12	46.02	38.51	3.26	1.02131e+07	6.57524e+06	6.9744e+06	7.21316e+06	1.02892e+07	9.24498e+06	1.00113e+07	6.33318e+06	1.1487e+07	4.86108e+06	1.08522e+07	5.79038e+06	6.98772e+06	1.35959e+07	6.40854e+06	6.11958e+06	8.20845e+06	5.617e+06	5.63434e+06	4.1745e+06	6.78621e+06	6.88606e+06	1.00113e+07	4.47401e+06	7.76286e+06	3.27397e+06	7.93999e+06	3.4123e+06
Q5T8D3	Acyl-CoA-binding domain-containing protein 5 OS=Homo sapiens OX=9606 GN=ACBD5 PE=1 SV=1	=ACBD5	ACBD5	Acyl-CoA-binding domain-containing protein 5	60.1	FALSE	23	15	15	19	0.21	0.46	1	1	0.944576	0.488563	18.29	21.19	26.48	16.6	2.63	1.48197e+06	1.34201e+06	1.02419e+06	1.00024e+06	1.69578e+06	1.53827e+06	1.56069e+06	1.00063e+06	1.65371e+06	1.17557e+06	1.68592e+06	1.54502e+06	1.33191e+06	1.97955e+06	1.24309e+06	1.19774e+06	1.19109e+06	1.14643e+06	827398	578872	1.11844e+06	1.14577e+06	1.56069e+06	706882	1.11757e+06	791756	1.2335e+06	910488
O60784	Target of Myb protein 1 OS=Homo sapiens OX=9606 GN=TOM1 PE=1 SV=2	=TOM1	TOM1	Target of Myb protein 1	53.8	FALSE	26	11	11	16	0.11	0.46	1	0.016351	0.225201	0.000769111	1.52	9.69	4.04	6.5	1.13	1.27778e+06	1.2432e+06	1.27501e+06	1.37996e+06	1.38008e+06	1.6127e+06	1.29252e+06	1.82355e+06	1.68528e+06	1.73045e+06	2.43641e+06	2.37265e+06	2.38826e+06	2.10183e+06	1.56307e+06	1.53823e+06	1.02697e+06	1.06203e+06	1.03003e+06	798631	910224	1.20121e+06	1.29252e+06	1.28823e+06	1.1389e+06	1.16547e+06	1.7826e+06	1.39821e+06
Q96AA3	Protein RFT1 homolog OS=Homo sapiens OX=9606 GN=RFT1 PE=1 SV=1	=RFT1	RFT1	Protein RFT1 homolog	60.3	FALSE	11	7	7	11	0.31	0.46	1	1	0.987933	0.827006	12.53	24.95	40.78	29.6	6.99	1.11489e+06	998193	866185	712163	1.31679e+06	1.19104e+06	1.28359e+06	765564	1.28543e+06	594857	1.16106e+06	734521	950189	1.48716e+06	907177	821747	896062	852721	699756	412153	868483	887137	1.28359e+06	540825	868686	400641	849484	432857
P61009	Signal peptidase complex subunit 3 OS=Homo sapiens OX=9606 GN=SPCS3 PE=1 SV=1	=SPCS3	SPCS3	Signal peptidase complex subunit 3	20.3	FALSE	22	4	4	7	0.35	0.46	1	1	0.943912	0.878137	23.99	13.09	45.62	23.08	1.05	779786	583992	489237	568003	745524	765117	744909	450548	797585	334980	692249	433023	557368	744268	555261	547056	626729	498884	395235	328723	491706	569892	744909	318285	539004	225611	506483	255183
O43826	Glucose-6-phosphate exchanger SLC37A4 OS=Homo sapiens OX=9606 GN=SLC37A4 PE=1 SV=1	=SLC37A4	SLC37A4	Glucose-6-phosphate exchanger SLC37A4	46.3	FALSE	8	4	4	6	0.43	0.46	1	1	0.878368	0.638826	22.16	17.38	34.37	24.93	3.62	558649	381145	395432	423539	590556	616648	478032	609981	857254	425116	938493	546370	751859	988619	605786	575568	448997	325599	319453	245117	389497	459306	478032	430914	579329	286319	686647	321979
O15533	Tapasin OS=Homo sapiens OX=9606 GN=TAPBP PE=1 SV=1	=TAPBP	TAPBP	Tapasin	47.6	FALSE	7	3	3	5	0.22	0.46	1	1	0.872774	0.506964	2.38	13.58	26.34	20.33	0.59	619000	624895	597180	564584	710537	733135	786288	449929	664267	416595	772512	486087	562340	685873	538887	534379	497503	533826	482437	326744	468631	546071	786288	317848	448909	280580	565208	286453
P0CW20	LIM and senescent cell antigen-like-containing domain protein 4 OS=Homo sapiens OX=9606 GN=LIMS4 PE=1 SV=1	=LIMS4	LIMS4	LIM and senescent cell antigen-like-containing domain protein 4	13.2	FALSE	38	3	3	4	0.01	0.46	1	0.588506	0.881073	0.152294	20.06	19.85	13.39	16	0.39	139513	197229	206570	168000	171210	247734	229270	183144	150470	143185	207364	205621	273427	197007	216004	214828	112129	168485	166880	97227.3	112920	184523	229270	129380	101687	96436	151718	121174
P10589	COUP transcription factor 1 OS=Homo sapiens OX=9606 GN=NR2F1 PE=1 SV=1	=NR2F1	NR2F1	COUP transcription factor 1	46.1	FALSE	12	3	2	3	-0.04	0.46	1	0.412947	0.972978	0.0851081	22.55	21.96	16.41	22.75	2.23	12101.1	7696.35	11230.3	14644.3	10202.9	11695.3	8835.19	12583.3	12552.3	9304.73	15131.9	14787.6	19714.9	23555.4	15695.6	15208.8	9725.88	6574.72	9072.52	8475.18	6729.24	8711.14	8835.19	8889.31	8482.81	6266.81	11071.2	8714.4
Q96JG9	Zinc finger protein 469 OS=Homo sapiens OX=9606 GN=ZNF469 PE=2 SV=3	=ZNF469	ZNF469	Zinc finger protein 469	409.9	FALSE	1	2	2	2	0.25	0.46	1	0.515158	0.603748	0.12329	13.42	20.74	8.8	13.8	5.33	10802.1	10173.5	8287.54	13532	8701.3	13805.4	10757.7	51511.1	56100.7	47031.5	60450.2	64520.2	77363	80615.5	27222.7	25244.6	8681.83	8690.87	6695.17	7831.42	5738.89	10282.9	10757.7	36389.4	37912.6	31676.1	44228.3	38022.1
Q96N06	Spermatogenesis-associated protein 33 OS=Homo sapiens OX=9606 GN=SPATA33 PE=2 SV=1	=SPATA33	SPATA33	Spermatogenesis-associated protein 33	15.5	FALSE	17	2	2	2	-0.18	0.46	1	0.578464	0.940322	0.148392	13.27	18.79	14.76	14.66	9.53	219320	167840	198928	221643	193860	147156	158937	36901	40173.3	48886.8	67300.3	48268.5	52199.6	58231.8	117370	102546	176271	143380	160706	128273	127859	109608	158937	26068.3	27149	32925.7	49240.1	28444.9
O15431	High affinity copper uptake protein 1 OS=Homo sapiens OX=9606 GN=SLC31A1 PE=1 SV=1	=SLC31A1	SLC31A1	High affinity copper uptake protein 1	21.1	FALSE	16	2	2	2	-0.26	0.46	1	1	0.999765	0.82371	40.01	43.48	26.58	57.23	0.28	336328	280154	140342	169751	429780	277409	197300	196826	336784	314001	450518	412799	169618	808865	284626	283486	270313	239326	113377	98240.5	283459	206627	197300	139045	227597	211482	329621	243265
Q86UX7	Fermitin family homolog 3 OS=Homo sapiens OX=9606 GN=FERMT3 PE=1 SV=1	=FERMT3	FERMT3	Fermitin family homolog 3	75.9	FALSE	2	1	1	1	0.29	0.46	1	1	0.96334	0.419525	32.23	15.86	11.44	27.11	2.97	44808.1	28081.7	25310.5	32816.9	35728.5	43561.6	30602.4	24299.5	30459.8	28794.6	25824.2	34766.5	49060.7	45151.6	34736.4	36226	36013.2	23989.2	20447.4	18992.3	23564.5	32446.6	30602.4	17166.1	20584.6	19393.4	18894.3	20488.1
Q9Y2F9	BTB/POZ domain-containing protein 3 OS=Homo sapiens OX=9606 GN=BTBD3 PE=2 SV=1	=BTBD3	BTBD3	BTB/POZ domain-containing protein 3	58.4	FALSE	2	1	1	1	0.46	0.46	1	1	0.99826	0.838515	40.35	23.06	35.54	51.46	0.65	489470	250550	261982	448348	338178	383147	253025	309749	258181	144711	470643	268552	537274	141187	393474	389886	393396	214036	211645	259474	223043	285384	253025	218819	174478	97463.8	344345	158259
Q9Y6D0	Selenoprotein K OS=Homo sapiens OX=9606 GN=SELENOK PE=1 SV=3	=SELENOK	SELENOK	Selenoprotein K	10.6	FALSE	14	1	1	1	-0.28	0.46	1	1	0.999917	0.890676	34.05	60.36	41.3	31.68	6.23	155610	321184	269388	145656	240460	205346	524797	127125	206727	92276.1	168234	123410	181109	263140	192018	209722	125067	274376	217628	84296.3	158594	152950	524797	89805.9	139705	62148.6	123088	72726.3
P00761 SWISS-PROT:P00761	Trypsin - Sus scrofa (Pig).				24.4	TRUE	41	7	6	96	0.06	0.45	1	0.425047	0.677117	0.0893622	18.62	20.4	1.85	5.85	8.39	4.29859e+07	6.20111e+07	5.86825e+07	5.10227e+07	5.39725e+07	7.80943e+07	6.97996e+07	4.83887e+07	4.95594e+07	4.77974e+07	6.53981e+07	6.20742e+07	7.14447e+07	6.65361e+07	5.50433e+07	6.19895e+07	3.45486e+07	5.29739e+07	4.74072e+07	2.95286e+07	3.55972e+07	5.8168e+07	6.97996e+07	3.41837e+07	3.3492e+07	3.21919e+07	4.78484e+07	3.65806e+07
O43493	Trans-Golgi network integral membrane protein 2 OS=Homo sapiens OX=9606 GN=TGOLN2 PE=1 SV=4	=TGOLN2	TGOLN2	Trans-Golgi network integral membrane protein 2	45.9	FALSE	43	16	16	33	0.57	0.45	1	0.594721	0.350513	0.155459	23.81	21.83	7.86	10.58	2.19	6.78955e+06	4.68042e+06	4.51388e+06	6.33102e+06	7.65647e+06	8.36776e+06	4.99063e+06	6.20903e+06	6.84296e+06	7.26663e+06	8.3446e+06	1.00851e+07	8.6801e+06	1.03198e+07	7.46279e+06	7.23472e+06	5.45689e+06	3.99832e+06	3.64658e+06	3.66398e+06	5.04978e+06	6.23266e+06	4.99063e+06	4.3863e+06	4.62444e+06	4.89413e+06	6.10531e+06	5.9432e+06
Q9H7B2	Ribosome production factor 2 homolog OS=Homo sapiens OX=9606 GN=RPF2 PE=1 SV=2	=RPF2	RPF2	Ribosome production factor 2 homolog	35.6	FALSE	39	12	12	21	-0.23	0.45	1	0.932017	0.99939	0.33272	14.71	16.52	29.59	17.33	1.17	4.60642e+06	6.04652e+06	5.99096e+06	6.67144e+06	5.16714e+06	4.63421e+06	5.05753e+06	4.14515e+06	3.02192e+06	5.52044e+06	5.29301e+06	6.52806e+06	4.32422e+06	6.048e+06	4.91925e+06	4.83826e+06	3.70227e+06	5.16532e+06	4.83985e+06	3.86099e+06	3.40796e+06	3.45176e+06	5.05753e+06	2.9283e+06	2.0422e+06	3.71806e+06	3.87262e+06	3.84702e+06
P14209	CD99 antigen OS=Homo sapiens OX=9606 GN=CD99 PE=1 SV=1	=CD99	CD99	CD99 antigen	18.8	FALSE	35	5	5	17	0.11	0.45	1	1	0.91838	0.558626	17.51	23.19	14.98	20.71	1.94	1.14856e+06	1.08534e+06	813817	839283	1.44569e+06	1.30505e+06	1.05164e+06	1.3782e+06	1.79444e+06	1.41937e+06	1.91146e+06	1.97342e+06	1.45578e+06	2.44059e+06	1.47628e+06	1.51738e+06	923119	927164	657450	485722	953497	972058	1.05164e+06	973612	1.21268e+06	955958	1.39852e+06	1.16295e+06
O15173	Membrane-associated progesterone receptor component 2 OS=Homo sapiens OX=9606 GN=PGRMC2 PE=1 SV=1	=PGRMC2	PGRMC2	Membrane-associated progesterone receptor component 2	23.8	FALSE	51	10	8	17	0.56	0.45	1	1	0.621062	0.605722	18.45	24.96	38.32	22.04	2.84	2.4483e+06	1.73143e+06	1.90408e+06	1.85871e+06	3.04756e+06	2.58618e+06	3.45003e+06	1.31293e+06	1.93409e+06	884492	1.92422e+06	1.30195e+06	1.67774e+06	2.23144e+06	1.9554e+06	2.03554e+06	1.96774e+06	1.4791e+06	1.53823e+06	1.0757e+06	2.01e+06	1.9263e+06	3.45003e+06	927506	1.30705e+06	595712	1.40786e+06	767247
Q8IY95	Transmembrane protein 192 OS=Homo sapiens OX=9606 GN=TMEM192 PE=1 SV=1	=TMEM192	TMEM192	Transmembrane protein 192	30.9	FALSE	25	7	7	10	0.16	0.45	1	1	0.943652	0.479512	25.34	22.39	30.26	32.95	0.01	909124	856039	547359	618532	1.0872e+06	992573	923724	413348	671860	779268	832338	1.00608e+06	549592	1.26595e+06	924422	924488	730681	731284	442189	357966	717053	739311	923724	292006	454041	524843	608979	592889
P35610	Sterol O-acyltransferase 1 OS=Homo sapiens OX=9606 GN=SOAT1 PE=1 SV=3	=SOAT1	SOAT1	Sterol O-acyltransferase 1	64.7	FALSE	14	8	8	10	0.51	0.45	1	1	0.948194	0.742248	20.56	22.25	49.3	27.87	1.97	1.29132e+06	899448	943184	840560	1.41797e+06	1.26479e+06	1.4297e+06	996646	1.77942e+06	676575	1.4386e+06	1.03854e+06	1.28822e+06	1.98527e+06	967634	994985	1.03786e+06	768366	761960	486461	935214	942068	1.4297e+06	704070	1.20253e+06	455678	1.05255e+06	612015
Q8NHP6	Motile sperm domain-containing protein 2 OS=Homo sapiens OX=9606 GN=MOSPD2 PE=1 SV=1	=MOSPD2	MOSPD2	Motile sperm domain-containing protein 2	59.7	FALSE	12	6	6	8	0.34	0.45	1	1	0.917096	0.879617	25.26	12.42	38.75	22.71	7.34	462007	283490	339197	338960	453384	440136	419807	317770	553301	278819	496487	337456	377421	551462	339504	306004	371324	242175	274024	196168	299026	327832	419807	224485	373919	187787	363254	198865
Q9BU19	Zinc finger protein 692 OS=Homo sapiens OX=9606 GN=ZNF692 PE=1 SV=1	=ZNF692	ZNF692	Zinc finger protein 692	56.9	FALSE	12	4	3	6	-0.3	0.45	1	1	0.847793	0.45402	20.85	8.53	7.75	33.78	8.04	70908.2	108541	95357.4	78597.1	76584.4	67400.8	82836.4	82163.7	84242.4	72652.5	102976	65716.2	156161	121835	126704	141988	56990.3	92722.7	77035.4	45486.8	50510.8	50203	82836.4	58043.7	56930.7	48932	75342.5	38726.9
O43298	Zinc finger and BTB domain-containing protein 43 OS=Homo sapiens OX=9606 GN=ZBTB43 PE=1 SV=1	=ZBTB43	ZBTB43	Zinc finger and BTB domain-containing protein 43	52.6	FALSE	10	4	4	4	0.12	0.45	1	1	0.865046	0.428955	22.63	10.75	33.33	15.66	11.11	137145	122868	86455.1	115025	149070	129677	137300	94444.4	131096	66419.1	133684	98674.8	125359	144873	117114	137090	110226	104962	69843.6	66568.7	98318.3	96589.2	137300	66719.2	88594	44733.8	97809.6	58149.6
Q9BUV8	Respirasome Complex Assembly Factor 1 OS=Homo sapiens OX=9606 GN=RAB5IF PE=1 SV=1	=RAB5IF	RAB5IF	Respirasome Complex Assembly Factor 1	15.5	FALSE	12	2	2	3	0.21	0.45	1	1	0.925485	0.875376	11.2	63.97	45.39	35.84	7.18	462733	572309	557527	339075	616300	678029	1.50356e+06	355536	628047	265139	481859	384750	487727	831609	454408	502997	371908	488903	450404	196234	406477	505025	1.50356e+06	251165	424432	178573	352551	226735
Q92536	Y+L amino acid transporter 2 OS=Homo sapiens OX=9606 GN=SLC7A6 PE=1 SV=3	=SLC7A6	SLC7A6	Y+L amino acid transporter 2	56.8	FALSE	7	2	2	2	0.17	0.45	1	1	0.99996	0.999168	24.68	52.83	55.25	49.93	7.78	126788	151233	90889.4	52635.1	121499	166710	232508	67661.1	175258	78600.3	122720	94565.4	57277.5	196066	110242	98747.4	101902	129193	73425.9	30461.7	80133.8	124173	232508	47798.5	118439	52937.9	89787.7	55727.9
Q70HW3	S-adenosylmethionine mitochondrial carrier protein OS=Homo sapiens OX=9606 GN=SLC25A26 PE=1 SV=2	=SLC25A26	SLC25A26	S-adenosylmethionine mitochondrial carrier protein	29.3	FALSE	3	1	1	1	-0.17	0.45	1	1	0.802254	0.47001	10.83	17.92	38.65	21.38	7.64	12120.9	14357.3	11830.2	11201.3	10334.4	8058.54	12553.3	9420.18	13003.3	5744.97	11698.7	8929.03	14769.2	14080.2	7439.41	8289.46	9741.84	12264.9	9557.18	6482.58	6815.97	6002.35	12553.3	6654.78	8787.61	3869.28	8559.3	5261.92
P05556	Integrin beta-1 OS=Homo sapiens OX=9606 GN=ITGB1 PE=1 SV=2	=ITGB1	ITGB1	Integrin beta-1	88.4	FALSE	35	27	27	76	0.15	0.44	1	1	0.992779	0.924801	20.55	28.15	34.14	37.95	0.73	2.42028e+07	2.43138e+07	1.65399e+07	1.48244e+07	2.92369e+07	2.45637e+07	2.97714e+07	1.84124e+07	3.64747e+07	2.52504e+07	3.43244e+07	3.43138e+07	1.72374e+07	4.83614e+07	2.6562e+07	2.62909e+07	1.94522e+07	2.07704e+07	1.33619e+07	8.57939e+06	1.9283e+07	1.82961e+07	2.97714e+07	1.30072e+07	2.46494e+07	1.70063e+07	2.51134e+07	2.02213e+07
P52895	Aldo-keto reductase family 1 member C2 OS=Homo sapiens OX=9606 GN=AKR1C2 PE=1 SV=3	=AKR1C2	AKR1C2	Aldo-keto reductase family 1 member C2	36.7	FALSE	66	20	5	56	-0.6	0.44	1	1	0.99985	0.93814	51.68	117.7	15.39	30.86	4.85	1.74287e+06	5.75998e+06	4.30228e+06	1.54324e+06	2.36237e+06	3.43109e+06	1.62253e+07	2.00621e+06	2.27193e+06	2.71643e+06	2.9745e+06	4.94441e+06	3.19528e+06	2.54764e+06	2.3131e+06	2.15974e+06	1.40078e+06	4.92054e+06	3.47564e+06	893126	1.55809e+06	2.55563e+06	1.62253e+07	1.41726e+06	1.53536e+06	1.82953e+06	2.17629e+06	2.91377e+06
Q15911	Zinc finger homeobox protein 3 OS=Homo sapiens OX=9606 GN=ZFHX3 PE=1 SV=2	=ZFHX3	ZFHX3	Zinc finger homeobox protein 3	404.2	FALSE	5	16	16	18	0.11	0.44	1	0.0857791	0.890061	0.00800827	4.22	3.19	18.4	11.25	5.04	877207	809257	826492	904414	879205	940510	880291	849381	925520	639588	1.17443e+06	966908	1.27451e+06	1.13711e+06	882569	947800	705028	691320	667690	523415	579874	700533	880291	600036	625463	430767	859270	569804
O60279	Sushi domain-containing protein 5 OS=Homo sapiens OX=9606 GN=SUSD5 PE=1 SV=3	=SUSD5	SUSD5	Sushi domain-containing protein 5	68	FALSE	19	12	12	17	0.36	0.44	1	1	0.956983	0.834167	19.67	24.62	33.16	37.83	1.3	2.23561e+06	1.78532e+06	1.51689e+06	1.4713e+06	2.74664e+06	2.43173e+06	2.17038e+06	1.67237e+06	3.33653e+06	2.52023e+06	3.53837e+06	3.29858e+06	1.68114e+06	4.72384e+06	2.48427e+06	2.53034e+06	1.79681e+06	1.52513e+06	1.22543e+06	851492	1.81153e+06	1.81126e+06	2.17038e+06	1.18143e+06	2.25481e+06	1.69739e+06	2.58884e+06	1.94387e+06
Q9Y3Y2	Chromatin target of PRMT1 protein OS=Homo sapiens OX=9606 GN=CHTOP PE=1 SV=2	=CHTOP	CHTOP	Chromatin target of PRMT1 protein	26.4	FALSE	32	6	6	16	0.08	0.44	1	1	0.991849	0.889415	38.1	23.08	39.6	29.72	3.65	1.04839e+06	2.2802e+06	1.54956e+06	1.54684e+06	1.74107e+06	1.36912e+06	2.29475e+06	1.00536e+06	901539	1.79511e+06	1.18028e+06	2.08489e+06	1.12656e+06	1.56623e+06	1.41095e+06	1.48572e+06	842612	1.94789e+06	1.25182e+06	895208	1.14831e+06	1.01978e+06	2.29475e+06	710223	609256	1.20902e+06	863549	1.22864e+06
Q8TAK5	GA-binding protein subunit beta-2 OS=Homo sapiens OX=9606 GN=GABPB2 PE=1 SV=1	=GABPB2	GABPB2	GA-binding protein subunit beta-2	48.6	FALSE	5	2	2	2	0.8	-0.03	1	1	0.021034	0.999493	12.59	16.45	35.25	16.48	1.27	6533.85	5143.86	6358.14	9261.97	10042.4	13217.5	12187.7	5315.21	11266.4	8944.37	9111.29	8464.26	6574.6	9842.92	8177.97	8325.68	5251.38	4394.22	5136.49	5360.22	6623.43	9844.95	12187.7	3754.87	7613.8	6024.1	6666.26	4988.03
P23470	Receptor-type tyrosine-protein phosphatase gamma OS=Homo sapiens OX=9606 GN=PTPRG PE=1 SV=4	=PTPRG	PTPRG	Receptor-type tyrosine-protein phosphatase gamma	161.9	FALSE	10	11	11	13	0.25	0.44	1	1	0.882751	0.612689	10.89	16.76	24.43	25.65	3.98	721625	650481	579874	590632	884528	734707	819332	490977	793997	600044	864986	766315	530558	1.01633e+06	701922	663464	579984	555683	468456	341819	583385	547242	819332	346846	536580	404134	632866	451593
Q9P0I2	ER membrane protein complex subunit 3 OS=Homo sapiens OX=9606 GN=EMC3 PE=1 SV=3	=EMC3	EMC3	ER membrane protein complex subunit 3	29.9	FALSE	23	5	5	9	0.36	0.44	1	1	0.95714	0.935426	20.23	17.7	48.53	36.37	2.83	2.69902e+06	1.86952e+06	2.01105e+06	1.98222e+06	3.06974e+06	2.48413e+06	2.67758e+06	1.48195e+06	3.03768e+06	1.32772e+06	2.47709e+06	1.62642e+06	1.60816e+06	3.3355e+06	1.74438e+06	1.81553e+06	2.16925e+06	1.59707e+06	1.62464e+06	1.14718e+06	2.02463e+06	1.85029e+06	2.67758e+06	1.04691e+06	2.05285e+06	894231	1.81236e+06	958457
Q99674	Cell growth regulator with EF hand domain protein 1 OS=Homo sapiens OX=9606 GN=CGREF1 PE=2 SV=3	=CGREF1	CGREF1	Cell growth regulator with EF hand domain protein 1	33.4	FALSE	36	7	7	8	-0.06	0.44	1	0.0325557	0.999998	0.00201312	5.07	10.77	7	3.88	1.26	249108	270154	274012	258063	261696	303509	235072	381625	333790	346404	485457	461568	477126	444400	362942	369485	200213	230783	221363	149350	172600	226067	235072	269595	225574	233306	355184	272004
Q9NYR9	NF-kappa-B inhibitor-interacting Ras-like protein 2 OS=Homo sapiens OX=9606 GN=NKIRAS2 PE=1 SV=1	=NKIRAS2	NKIRAS2	NF-kappa-B inhibitor-interacting Ras-like protein 2	21.5	FALSE	7	2	2	3	0.69	-0.02	1	1	0.00598985	0.962961	7.33	17.44	15.67	6.89	2.84	120791	106237	107093	140960	156883	189586	207594	147133	112122	151039	139479	150095	155271	133319	178936	171886	97082.1	90754.9	86516.2	81578.1	103471	141212	207594	103941	75771.3	101726	102049	88451.7
P18850	Cyclic AMP-dependent transcription factor ATF-6 alpha OS=Homo sapiens OX=9606 GN=ATF6 PE=1 SV=3	=ATF6	ATF6	Cyclic AMP-dependent transcription factor ATF-6 alpha	74.5	FALSE	11	6	6	6	0.21	0.44	1	1	0.998103	0.402924	12.9	20.3	27.8	30.85	1.53	493355	442086	380361	325658	521071	511212	514203	325780	451063	261819	488418	356867	397520	691659	409981	418970	396519	377658	307279	188470	343669	380773	514203	230144	304826	176337	357350	210304
Q32MK0	Myosin light chain kinase 3 OS=Homo sapiens OX=9606 GN=MYLK3 PE=1 SV=3	=MYLK3	MYLK3	Myosin light chain kinase 3	88.3	FALSE	3	2	1	3	0.13	0.44	1	0.481673	0.99999	0.109061	4.77	18.1	12.58	6.4	8.03	147279	156483	142511	164670	173798	157031	111931	165090	138182	130455	196698	178680	198379	175250	166633	186705	118371	133678	115129	95300.4	114627	116963	111931	116626	93382.5	87862.4	143914	105297
Q9NRP0	Oligosaccharyltransferase complex subunit OSTC OS=Homo sapiens OX=9606 GN=OSTC PE=1 SV=1	=OSTC	OSTC	Oligosaccharyltransferase complex subunit	16.8	FALSE	13	2	2	2	0.55	0.44	1	1	0.9595	0.863648	22.29	30.57	40.64	38.32	11.83	4.69723e+06	3.29518e+06	3.21708e+06	2.69508e+06	5.43504e+06	4.29872e+06	5.7847e+06	3.07519e+06	4.97467e+06	2.25367e+06	5.28498e+06	2.73263e+06	3.30865e+06	6.3664e+06	3.24265e+06	2.74186e+06	3.77525e+06	2.81496e+06	2.59895e+06	1.55974e+06	3.58465e+06	3.20187e+06	5.7847e+06	2.17244e+06	3.36186e+06	1.51786e+06	3.86675e+06	1.61035e+06
P62341	Thioredoxin reductase-like selenoprotein T OS=Homo sapiens OX=9606 GN=SELENOT PE=1 SV=2	=SELENOT	SELENOT	Thioredoxin reductase-like selenoprotein T	22.3	FALSE	7	1	1	2	0.17	0.44	1	1	0.995395	0.94747	24.28	30.27	53.69	36.1	5.67	136347	91046.7	92090.3	94842.8	170731	113667	94981.8	81994.6	166746	62002.4	130553	77568.1	94790.2	175101	112731	104035	109584	77778	74396	54888.8	112605	84663.9	94981.8	57924.2	112686	41759.1	95519.2	45711.3
Q9Y5C1	Angiopoietin-related protein 3 OS=Homo sapiens OX=9606 GN=ANGPTL3 PE=1 SV=1	=ANGPTL3	ANGPTL3	Angiopoietin-related protein 3	53.6	FALSE	2	1	1	1	0.09	0.44	1	1	0.999969	0.861133	33.59	28.65	16.95	40.01	4.62	12255.5	6643.76	7714.15	8412.69	6074.28	11982.8	7969.41	9333.61	11804.7	8597.39	16100.6	7572.05	18940.5	10020.2	11948.4	11192.2	9850	5675.53	6231.95	4868.71	4006.25	8925.34	7969.41	6593.63	7977.54	5790.41	11780	4462.25
Q8IZN3	Probable palmitoyltransferase ZDHHC14 OS=Homo sapiens OX=9606 GN=ZDHHC14 PE=1 SV=1	=ZDHHC14	ZDHHC14	Probable palmitoyltransferase ZDHHC14	53.4	FALSE	2	1	1	1	0.25	0.44	1	1	0.969868	0.949507	21.91	26.94	40.43	31.89	15.94	11953	11642.6	7830.93	7369.09	13520.6	14186.1	14233.2	4289.41	9021.73	5251.03	7853.74	6422.31	4622.28	10090.2	9031.98	11326.3	9606.89	9945.85	6326.29	4264.74	8917.46	10566.4	14233.2	3030.21	6096.85	3536.61	5746.18	3784.7
P0DMU9	Cancer/testis antigen family 45 member A10 OS=Homo sapiens OX=9606 GN=CT45A10 PE=1 SV=1	=CT45A10	CT45A10	Cancer/testis antigen family 45 member A10	21.1	FALSE	5	1	1	1	0.26	0.44	1		0.998839		30.41	32.27	102.27		13.76	567407	475486	299564	294162	640681	509068	666615	5645.22	935.433	15956.4	7666.94	0	0	0	246365	202667	456036	406191	242006	170242	422557	379176	666615	3988.01	632.162	10746.8	5609.5	0
P20042	Eukaryotic translation initiation factor 2 subunit 2 OS=Homo sapiens OX=9606 GN=EIF2S2 PE=1 SV=2	=EIF2S2	EIF2S2	Eukaryotic translation initiation factor 2 subunit 2	38.4	FALSE	66	29	29	67	0.18	0.43	1	0.0126836	0.590829	0.000529946	4.37	10.1	3.05	3.39	4.53	3.27003e+07	3.08963e+07	3.00283e+07	3.39442e+07	3.59821e+07	3.59625e+07	2.87688e+07	3.23551e+07	3.37361e+07	3.43492e+07	4.3381e+07	4.67599e+07	4.61749e+07	4.4583e+07	3.80037e+07	3.56466e+07	2.62819e+07	2.63936e+07	2.42587e+07	1.96446e+07	2.37318e+07	2.67864e+07	2.87688e+07	2.28569e+07	2.27987e+07	2.31344e+07	3.17396e+07	2.75558e+07
Q6ZNB6	NF-X1-type zinc finger protein NFXL1 OS=Homo sapiens OX=9606 GN=NFXL1 PE=1 SV=2	=NFXL1	NFXL1	NF-X1-type zinc finger protein NFXL1	101.3	FALSE	31	22	22	26	0.18	0.43	1	0.36473	0.909235	0.0702193	9.59	15.44	19.62	15.99	2.03	2.00221e+06	1.79826e+06	1.65507e+06	1.61447e+06	2.0269e+06	2.06183e+06	2.37433e+06	1.37558e+06	1.58482e+06	1.06206e+06	2.04917e+06	1.61231e+06	1.67694e+06	2.24823e+06	1.57065e+06	1.52629e+06	1.60922e+06	1.53619e+06	1.33706e+06	934350	1.33683e+06	1.53574e+06	2.37433e+06	971766	1.07102e+06	715306	1.49927e+06	950141
Q99442	Translocation protein SEC62 OS=Homo sapiens OX=9606 GN=SEC62 PE=1 SV=1	=SEC62	SEC62	Translocation protein SEC62	45.8	FALSE	23	10	10	18	0.52	0.43	1	1	0.837984	0.528071	27.07	20.08	28.28	18.91	4.19	2.77542e+06	1.75823e+06	1.81164e+06	1.856e+06	2.89867e+06	2.89054e+06	2.33526e+06	2.07266e+06	2.903e+06	1.6744e+06	3.03364e+06	2.31017e+06	2.55605e+06	3.53221e+06	2.2378e+06	2.3743e+06	2.23066e+06	1.502e+06	1.46355e+06	1.07413e+06	1.9118e+06	2.153e+06	2.33526e+06	1.46421e+06	1.96183e+06	1.12772e+06	2.21956e+06	1.3614e+06
Q16831	Uridine phosphorylase 1 OS=Homo sapiens OX=9606 GN=UPP1 PE=1 SV=1	=UPP1	UPP1	Uridine phosphorylase 1	33.9	FALSE	41	12	12	17	-0.05	0.43	1	0.00616152	0.999808	0.000181238	3.49	8.37	5.51	4.71	0.81	2.53878e+06	2.36841e+06	2.4417e+06	2.72735e+06	2.43302e+06	2.30065e+06	2.28904e+06	2.09422e+06	2.20686e+06	2.33789e+06	2.96245e+06	2.82535e+06	3.00243e+06	3.16743e+06	2.01374e+06	1.99078e+06	2.04047e+06	2.02324e+06	1.97255e+06	1.57841e+06	1.60468e+06	1.71362e+06	2.28904e+06	1.47944e+06	1.49138e+06	1.57458e+06	2.16747e+06	1.66499e+06
Q03519	Antigen peptide transporter 2 OS=Homo sapiens OX=9606 GN=TAP2 PE=1 SV=1	=TAP2	TAP2	Antigen peptide transporter 2	75.6	FALSE	23	13	12	17	0.36	0.43	1	1	0.84833	0.878244	16.94	14.47	43.88	26.94	1.32	2.42589e+06	1.72754e+06	2.0415e+06	1.98191e+06	2.81388e+06	2.60707e+06	2.63034e+06	1.65964e+06	2.90706e+06	1.27261e+06	2.64904e+06	1.61779e+06	1.87602e+06	2.89196e+06	1.59077e+06	1.62064e+06	1.94973e+06	1.47577e+06	1.64925e+06	1.147e+06	1.85588e+06	1.94186e+06	2.63034e+06	1.17244e+06	1.96458e+06	857113	1.93817e+06	953374
ENSEMBL:ENSBTAP00000018574	(Bos taurus) 55 kDa protein				55.2	TRUE	25	11	11	16	0.15	0.43	1	0.998397	0.973266	0.374821	51.31	19.68	31.26	18.87	3.08	4.10064e+06	2.53187e+06	1.37269e+06	2.28517e+06	3.36739e+06	3.25217e+06	2.42024e+06	1.17247e+06	1.9302e+06	2.26341e+06	2.27765e+06	2.71418e+06	2.47595e+06	3.4559e+06	2.93388e+06	2.80891e+06	3.29577e+06	2.16289e+06	1.10894e+06	1.3225e+06	2.22094e+06	2.42236e+06	2.42024e+06	828277	1.30442e+06	1.52442e+06	1.66644e+06	1.59948e+06
P67812	Signal peptidase complex catalytic subunit SEC11A OS=Homo sapiens OX=9606 GN=SEC11A PE=1 SV=1	=SEC11A	SEC11A	Signal peptidase complex catalytic subunit SEC11A	20.6	FALSE	32	8	8	14	0.59	0.43	1	1	0.918473	0.804965	28.09	20.23	41.23	33.77	1.9	4.00088e+06	2.44677e+06	2.62771e+06	2.53543e+06	4.04126e+06	3.87231e+06	4.06671e+06	2.56259e+06	4.07474e+06	1.79695e+06	3.81272e+06	2.24512e+06	3.12178e+06	5.10204e+06	3.08928e+06	3.00718e+06	3.21559e+06	2.09019e+06	2.12282e+06	1.46734e+06	2.66539e+06	2.88426e+06	4.06671e+06	1.81031e+06	2.75369e+06	1.21026e+06	2.78957e+06	1.32306e+06
Q86VP1	Tax1-binding protein 1 OS=Homo sapiens OX=9606 GN=TAX1BP1 PE=1 SV=2	=TAX1BP1	TAX1BP1	Tax1-binding protein 1	90.8	FALSE	12	11	11	12	0.17	0.43	1	0.104479	0.273543	0.0108599	2.7	9.32	11.62	9.15	1.42	396633	408271	418671	424403	452895	468534	527887	419717	429156	515611	540899	667834	571155	588840	508348	518655	318781	348771	338227	245617	298704	348984	527887	296504	290022	347268	395748	393558
Q7Z7A4	PX domain-containing protein kinase-like protein OS=Homo sapiens OX=9606 GN=PXK PE=1 SV=1	=PXK	PXK	PX domain-containing protein kinase-like protein	64.9	FALSE	16	9	9	11	0.04	0.43	1	0.0444731	0.99907	0.00312883	4.48	10.93	4.19	8.74	14.18	1.04525e+06	1.03681e+06	1.12365e+06	1.23902e+06	1.02357e+06	969792	1.12931e+06	1.01201e+06	944021	1.01936e+06	1.27117e+06	1.40982e+06	1.32093e+06	1.54767e+06	975818	797945	840092	885711	907750	717066	675091	722343	1.12931e+06	714921	637966	686546	930052	830816
P60468	Protein transport protein Sec61 subunit beta OS=Homo sapiens OX=9606 GN=SEC61B PE=1 SV=2	=SEC61B	SEC61B	Protein transport protein Sec61 subunit beta	10	FALSE	36	4	4	10	0.81	0.43	1	1	0.407525	0.647573	34.42	21.14	29.94	24.83	10.51	2.02405e+06	1.23456e+06	1.0981e+06	1.43461e+06	2.44011e+06	2.10908e+06	2.22281e+06	1.73026e+06	2.45054e+06	1.36286e+06	2.74644e+06	1.85171e+06	1.98274e+06	3.10011e+06	1.87407e+06	1.61468e+06	1.62677e+06	1.05464e+06	887110	830255	1.60936e+06	1.57093e+06	2.22281e+06	1.22232e+06	1.65607e+06	917899	2.00943e+06	1.09122e+06
Q9NYL4	Peptidyl-prolyl cis-trans isomerase FKBP11 OS=Homo sapiens OX=9606 GN=FKBP11 PE=1 SV=1	=FKBP11	FKBP11	Peptidyl-prolyl cis-trans isomerase FKBP11	22.2	FALSE	23	5	5	9	0.23	0.43	1	1	0.996506	0.633214	15.05	27.34	41.82	26.03	2.75	2.48751e+06	2.08219e+06	1.85139e+06	1.50913e+06	2.5451e+06	2.33806e+06	3.0628e+06	2.18997e+06	3.30795e+06	1.39518e+06	3.17265e+06	2.13892e+06	2.75002e+06	4.00899e+06	2.14566e+06	2.2309e+06	1.99926e+06	1.77874e+06	1.49566e+06	873384	1.6786e+06	1.74149e+06	3.0628e+06	1.54708e+06	2.2355e+06	939664	2.32127e+06	1.26048e+06
Q9NYI0	PH and SEC7 domain-containing protein 3 OS=Homo sapiens OX=9606 GN=PSD3 PE=1 SV=2	=PSD3	PSD3	PH and SEC7 domain-containing protein 3	116	FALSE	7	8	8	8	0.12	0.43	1	0.0171557	0.993582	0.000818696	6.69	8.78	5.46	4.62	5.01	570848	513553	505935	549557	563112	581684	473384	385716	367064	345785	513036	467643	511465	479930	483147	450089	458802	438710	408724	318047	371397	433263	473384	272485	248060	232889	375362	275585
Q16670	Zinc finger and SCAN domain-containing protein 26 OS=Homo sapiens OX=9606 GN=ZSCAN26 PE=1 SV=2	=ZSCAN26	ZSCAN26	Zinc finger and SCAN domain-containing protein 26	55.2	FALSE	12	6	4	8	0.33	0.43	1	1	0.414185	0.392628	12.61	8.27	19.93	27.9	1	329770	255766	297726	346635	374268	422070	374130	249951	312753	210868	413073	244870	274217	431957	295521	299745	265042	218492	240521	200610	246846	314376	374130	176575	211357	142021	302225	144303
Q8N4L2	Type 2 phosphatidylinositol 4,5-bisphosphate 4-phosphatase OS=Homo sapiens OX=9606 GN=PIP4P2 PE=1 SV=1	=PIP4P2	PIP4P2	Type 2 phosphatidylinositol 4,5-bisphosphate 4-phosphatase	28.1	FALSE	31	6	5	7	-0.06	0.43	1	1	0.999929	0.942861	28.02	32.99	29.14	28.79	2.55	456586	550895	307335	266850	570962	362336	530219	299702	358801	520971	420496	553070	302435	601754	397336	383234	366967	470610	248284	154435	376574	269884	530219	211721	242476	350878	307655	325927
Q8N357	Solute carrier family 35 member F6 OS=Homo sapiens OX=9606 GN=SLC35F6 PE=1 SV=1	=SLC35F6	SLC35F6	Solute carrier family 35 member F6	40.2	FALSE	13	5	5	5	0.34	0.43	1	0.889669	0.923721	0.307034	26.36	26.15	23.47	21.22	3.78	264155	197605	156510	155901	307390	257808	244097	143083	216471	227619	275231	308043	209782	354655	213289	225013	212307	168807	126438	90225.3	202737	192027	244097	101080	146290	153303	201372	181531
O94885	SAM and SH3 domain-containing protein 1 OS=Homo sapiens OX=9606 GN=SASH1 PE=1 SV=3	=SASH1	SASH1	SAM and SH3 domain-containing protein 1	136.6	FALSE	2	2	1	3	0.15	0.43	1	1	0.957213	0.818669	31.27	58.27	20.3	10.31	6.74	17076.9	29552	18622.7	17154.5	19891	21334.2	51196.2	20478.6	13955.2	15629.7	21516.9	18772.1	24001.8	20497.5	20170.3	22188.3	13725	25245.2	15044.5	9927.89	13119	15890.6	51196.2	14466.9	9430.88	10526.7	15742.8	11062.5
Q96JK9	Mastermind-like protein 3 OS=Homo sapiens OX=9606 GN=MAML3 PE=1 SV=4	=MAML3	MAML3	Mastermind-like protein 3	122.2	FALSE	2	2	2	2	-0.16	0.43	1	0.678558	0.984012	0.19497	6.07	14.54	19.32	6.99	12.87	35365.8	39106	39579.2	43225.7	38087.5	32103.9	32356	37877.8	26754.2	28439.6	37145.6	35444.7	41543	39600.8	37087.2	44510.4	28424.1	33406.8	31974.4	25016.2	25120.3	23912.4	32356	26758.4	18080.4	19154.3	27177.5	20887.8
Q8IYX8	Centrosomal protein CEP57L1 OS=Homo sapiens OX=9606 GN=CEP57L1 PE=1 SV=1	=CEP57L1	CEP57L1	Centrosomal protein CEP57L1	53.6	FALSE	3	2	2	2	0.44	0.43	1	1	0.744076	0.990106	44.4	94.71	27.43	6.25	11.12	75393.6	36899.5	37228	54881.8	45525.3	46575.2	224916	44638.2	45078.3	70172.8	57735.1	64868	57728.9	63696.2	43979.1	51484.5	60595.3	31521.9	30075	31761.9	30025.9	34691.2	224916	31534.2	30463.7	47261.9	42241.8	38227
Q6ZUX7	LHFPL tetraspan subfamily member 2 protein OS=Homo sapiens OX=9606 GN=LHFPL2 PE=2 SV=2	=LHFPL2	LHFPL2	LHFPL tetraspan subfamily member 2 protein	24.5	FALSE	4	1	1	1	0.22	0.43	1	1	0.942228	0.910612	29.9	35.83	40.84	50.46	9.41	59562.1	59050.4	33116.6	35421.5	93375.4	66654.4	70965	21104.2	51032.7	38123.2	51897.7	50570.7	20328.3	84288.4	43895.2	38418.1	47871.2	50444.6	26753.6	20499.6	61585.1	49647.1	70965	14908.8	34487.7	25676.3	37970.9	29801.6
Q6ZU65	Ubinuclein-2 OS=Homo sapiens OX=9606 GN=UBN2 PE=1 SV=2	=UBN2	UBN2	Ubinuclein-2	146	FALSE	1	1	1	1	0.38	0.43	1	1	0.96	0.924931	56.8	35.57	6.14	21.34	7.61	894.977	1445.26	2780.3	2783.22	1190.47	2173.23	1618.72	1337.36	1458.85	0	2186.38	0	1613.02	0	2915.03	2617.46	719.31	1234.64	2246.09	1610.75	785.166	1618.72	1618.72	944.765	985.884	0	1599.66	0
Q6UX65	DNA damage-regulated autophagy modulator protein 2 OS=Homo sapiens OX=9606 GN=DRAM2 PE=1 SV=1	=DRAM2	DRAM2	DNA damage-regulated autophagy modulator protein 2	29.7	FALSE	8	1	1	1	-0.21	0.43	1	1	0.885853	0.929472	34.48	41.37	28.75	15.07	13.3	19912.2	29546.7	14983.3	9542.68	27539.4	17228.1	17137.2	9786.5	10139.9	15902.3	12245	14786.1	12577.3	16807.6	15063.6	12473.5	16003.8	25240.7	12104.4	5522.67	18163.5	12832.2	17137.2	6913.57	6852.47	10710.3	8959	8713.55
O75477	Erlin-1 OS=Homo sapiens OX=9606 GN=ERLIN1 PE=1 SV=2	=ERLIN1	ERLIN1	Erlin-1	39.1	FALSE	46	17	14	41	0.27	0.42	1	1	0.964398	0.786938	9.89	20.96	39.2	29.58	1.94	4.45387e+06	3.94678e+06	3.66884e+06	3.34243e+06	5.05569e+06	4.47196e+06	5.60344e+06	3.47242e+06	5.9733e+06	2.94255e+06	5.44691e+06	3.97923e+06	3.77739e+06	6.99088e+06	3.92918e+06	3.82259e+06	3.57966e+06	3.3716e+06	2.96391e+06	1.93438e+06	3.33445e+06	3.33091e+06	5.60344e+06	2.45305e+06	4.03673e+06	1.98183e+06	3.98522e+06	2.34498e+06
Q04695	SWISS-PROT:Q04695 Tax_Id=9606 Gene_Symbol=KRT17 Keratin, type I cytoskeletal 17				48.1	TRUE	39	18	9	29	0.22	0.42	1	1	0.907493	0.826916	4.95	41.94	42.47	50.07	1.84	827334	789338	749208	683436	865821	1.69298e+06	976770	1.94008e+06	3.38551e+06	1.53798e+06	2.95402e+06	2.28652e+06	5.38236e+06	1.88845e+06	1.59929e+06	1.64157e+06	664944	674303	605255	395528	571047	1.26101e+06	976770	1.37055e+06	2.28791e+06	1.03584e+06	2.1613e+06	1.34746e+06
Q6ZXV5	Protein O-mannosyl-transferase TMTC3 OS=Homo sapiens OX=9606 GN=TMTC3 PE=1 SV=2	=TMTC3	TMTC3	Protein O-mannosyl-transferase TMTC3	103.9	FALSE	27	23	22	29	0.45	0.42	1	1	0.905263	0.978059	15.22	20.45	45.5	31.05	2.39	2.94492e+06	2.21899e+06	2.37372e+06	2.15594e+06	3.44755e+06	3.05383e+06	3.4996e+06	1.65129e+06	3.33981e+06	1.57876e+06	2.57124e+06	1.73779e+06	1.9015e+06	3.37129e+06	2.15026e+06	2.07869e+06	2.36689e+06	1.8956e+06	1.91763e+06	1.24772e+06	2.27381e+06	2.27462e+06	3.4996e+06	1.16653e+06	2.25703e+06	1.0633e+06	1.88124e+06	1.02409e+06
Q6P1M0	Long-chain fatty acid transport protein 4 OS=Homo sapiens OX=9606 GN=SLC27A4 PE=1 SV=1	=SLC27A4	SLC27A4	Long-chain fatty acid transport protein 4	72	FALSE	28	17	17	26	0.21	0.42	1	0.621227	0.888895	0.166297	13.61	14.94	17.74	15.75	4.42	3.59274e+06	2.78125e+06	2.97307e+06	2.92458e+06	3.81084e+06	3.97186e+06	3.10442e+06	2.85151e+06	3.66149e+06	2.63508e+06	3.88991e+06	3.49186e+06	3.72047e+06	4.91961e+06	3.15563e+06	3.35925e+06	2.88756e+06	2.37592e+06	2.40182e+06	1.69255e+06	2.51342e+06	2.95841e+06	3.10442e+06	2.01442e+06	2.47442e+06	1.77475e+06	2.84605e+06	2.05777e+06
Q9N2I2	SWISS-PROT:Q9N2I2 (Bos taurus) Plasma serine protease inhibitor precursor				45.3	TRUE	39	13	13	24	-0.08	0.42	1	1	0.961778	0.731311	48.79	23.77	36.76	36.76	4.77	1.00744e+07	8.18797e+06	3.2854e+06	8.40102e+06	1.04349e+07	7.17415e+06	5.98216e+06	3.64769e+06	5.75668e+06	7.88522e+06	6.14594e+06	9.61559e+06	5.43381e+06	1.19369e+07	7.33662e+06	7.84858e+06	8.09701e+06	6.9947e+06	2.65415e+06	4.86196e+06	6.88228e+06	5.34362e+06	5.98216e+06	2.57687e+06	3.89034e+06	5.31076e+06	4.49667e+06	5.66652e+06
Q9Y4P3	Transducin beta-like protein 2 OS=Homo sapiens OX=9606 GN=TBL2 PE=1 SV=1	=TBL2	TBL2	Transducin beta-like protein 2	49.8	FALSE	40	18	18	24	0.33	0.42	1	1	0.91462	0.700703	11.07	18.73	27.61	23.21	1.24	2.43487e+06	2.07071e+06	1.98327e+06	1.84852e+06	2.81459e+06	2.40571e+06	2.8397e+06	1.9715e+06	3.08557e+06	1.96221e+06	2.85743e+06	2.42769e+06	2.28477e+06	3.74268e+06	2.10148e+06	2.13871e+06	1.95695e+06	1.76893e+06	1.6022e+06	1.0698e+06	1.85634e+06	1.79187e+06	2.8397e+06	1.39274e+06	2.08521e+06	1.32156e+06	2.09063e+06	1.43065e+06
Q13287	N-myc-interactor OS=Homo sapiens OX=9606 GN=NMI PE=1 SV=2	=NMI	NMI	N-myc-interactor	35	FALSE	43	14	14	21	-0.01	0.42	1	0.0466575	0.969077	0.00334654	6.29	7.76	6.36	7.25	5.85	1.29271e+06	1.40715e+06	1.46414e+06	1.39128e+06	1.41272e+06	1.59593e+06	1.34052e+06	1.41008e+06	1.26525e+06	1.26548e+06	1.77048e+06	1.62891e+06	1.83936e+06	1.57213e+06	1.63348e+06	1.50374e+06	1.03897e+06	1.20208e+06	1.18282e+06	805180	931749	1.18872e+06	1.34052e+06	996136	855051	852312	1.29537e+06	959926
P05106	Integrin beta-3 OS=Homo sapiens OX=9606 GN=ITGB3 PE=1 SV=2	=ITGB3	ITGB3	Integrin beta-3	87	FALSE	19	14	14	17	0.22	0.42	1	1	0.980664	0.84612	5.33	17.56	28.81	29.24	2.6	968112	952504	1.05073e+06	848664	1.15675e+06	1.09657e+06	1.31572e+06	818107	1.45296e+06	1.06273e+06	1.46273e+06	1.38599e+06	801070	1.73728e+06	1.03014e+06	1.06879e+06	778091	813691	848841	491151	762930	816773	1.31572e+06	577943	981906	715756	1.07021e+06	816774
P50416	Carnitine O-palmitoyltransferase 1, liver isoform OS=Homo sapiens OX=9606 GN=CPT1A PE=1 SV=2	=CPT1A	CPT1A	Carnitine O-palmitoyltransferase 1, liver isoform	88.3	FALSE	15	10	10	14	0.15	0.42	1	1	0.955583	0.697438	15.68	16.5	28.68	28.2	0	1.19911e+06	1.09269e+06	874458	921788	1.38168e+06	1.1636e+06	1.26104e+06	619908	989125	620205	899687	717220	767708	1.28964e+06	764156	764135	963745	933444	706439	533471	911276	866701	1.26104e+06	437927	668447	417713	658255	422661
O95479	GDH/6PGL endoplasmic bifunctional protein OS=Homo sapiens OX=9606 GN=H6PD PE=1 SV=2	=H6PD	H6PD	GDH/6PGL endoplasmic bifunctional protein	88.8	FALSE	14	11	11	13	0.1	0.42	1	0.494574	0.99853	0.114362	11.55	11.58	11.53	13.16	3.61	181923	184382	222352	187647	161874	209494	207677	348246	297552	279662	437798	338074	437480	360632	213977	225191	146215	157511	179629	108598	106763	156040	207677	246014	201085	188354	320314	199229
P84157	Matrix-remodeling-associated protein 7 OS=Homo sapiens OX=9606 GN=MXRA7 PE=1 SV=1	=MXRA7	MXRA7	Matrix-remodeling-associated protein 7	21.5	FALSE	35	7	7	13	0.12	0.42	1	1	0.998778	0.527984	10.46	14.89	31.82	26.79	0.19	1.42275e+06	1.22338e+06	1.17038e+06	1.17458e+06	1.53066e+06	1.49902e+06	1.16457e+06	1.40036e+06	1.54725e+06	797530	1.92201e+06	1.00039e+06	1.85015e+06	1.90724e+06	1.32401e+06	1.32753e+06	1.14349e+06	1.04509e+06	945501	679770	1.00953e+06	1.11653e+06	1.16457e+06	989267	1.04562e+06	537143	1.40624e+06	589535
Q8NDD1	Uncharacterized protein C1orf131 OS=Homo sapiens OX=9606 GN=C1orf131 PE=1 SV=4	=C1orf131	C1orf131	Uncharacterized protein C1orf131	32.6	FALSE	31	9	9	12	0.11	0.42	1	0.06806	0.528676	0.00576402	4.89	9.71	4.53	8.25	1.38	916665	832299	889166	865782	1.00431e+06	1.07454e+06	911338	819710	876264	804677	1.1629e+06	952759	1.09956e+06	1.09671e+06	973982	955094	736742	711003	718321	501058	662385	800362	911338	579076	592175	541956	850831	561466
Q9H0U3	Magnesium transporter protein 1 OS=Homo sapiens OX=9606 GN=MAGT1 PE=1 SV=1	=MAGT1	MAGT1	Magnesium transporter protein 1	38	FALSE	22	8	7	11	0.24	0.42	1	1	0.952184	0.885599	5.48	40.33	40.95	32.24	1.58	1.71467e+06	1.56857e+06	1.5552e+06	1.22277e+06	1.9557e+06	1.75615e+06	3.15405e+06	1.01109e+06	1.688e+06	774441	1.64398e+06	974247	1.11662e+06	1.9596e+06	1.20145e+06	1.22862e+06	1.37811e+06	1.33997e+06	1.25639e+06	707661	1.28987e+06	1.30806e+06	3.15405e+06	714271	1.14074e+06	521592	1.20281e+06	574129
O14681	Etoposide-induced protein 2.4 homolog OS=Homo sapiens OX=9606 GN=EI24 PE=1 SV=4	=EI24	EI24	Etoposide-induced protein 2.4 homolog	38.9	FALSE	13	5	5	7	0.49	0.42	1	1	0.943755	0.967249	28.27	10.47	38.42	29.46	1.54	315117	199676	197920	228329	283605	290906	275964	210057	349182	171274	359216	171239	253911	309269	217532	222336	253266	170576	159892	132142	187050	216680	275964	148393	235976	115354	262820	100912
Q9UBS0	Ribosomal protein S6 kinase beta-2 OS=Homo sapiens OX=9606 GN=RPS6KB2 PE=1 SV=2	=RPS6KB2	RPS6KB2	Ribosomal protein S6 kinase beta-2	53.4	FALSE	12	5	4	6	0.26	0.42	1	1	0.909231	0.391066	20.98	23.18	11.19	12.2	4.11	92286.5	60132.2	77946.8	103862	96574	90226.2	58037.4	91701.9	76493.1	75468.8	104080	93031.3	101039	123351	87505.9	92745.5	74172.5	51368.8	62970	60108.4	63694.8	67204.4	58037.4	64781.8	51693.7	50828.8	76150.3	54823.8
Q99943	1-acyl-sn-glycerol-3-phosphate acyltransferase alpha OS=Homo sapiens OX=9606 GN=AGPAT1 PE=1 SV=2	=AGPAT1	AGPAT1	1-acyl-sn-glycerol-3-phosphate acyltransferase alpha	31.7	FALSE	16	4	4	5	0.39	0.42	1	1	0.892767	0.934703	26.26	13.52	53.61	34.83	12.43	362123	215238	270307	288649	386128	383367	328806	247524	476610	169410	378311	213013	291362	491933	313460	262825	291045	183870	218370	167051	254668	285549	328806	174861	322091	114099	276790	125529
Q96T83	Sodium/hydrogen exchanger 7 OS=Homo sapiens OX=9606 GN=SLC9A7 PE=1 SV=1	=SLC9A7	SLC9A7	Sodium/hydrogen exchanger 7	80.1	FALSE	5	4	4	4	0.18	0.42	1	1	0.999949	0.538123	27.35	28.61	20.91	25.82	14.13	36355.2	54201.7	33290.9	26633.6	45928.5	36710.7	53578.4	20331.4	30558.7	29371	45014.1	34532.3	24792.4	44640.7	25761.5	21081.9	29219.4	46302.6	26894.4	15413.8	30291.9	27343.7	53578.4	14362.9	20651.5	19781.6	32934.5	20350
Q96HD1	Protein disulfide isomerase CRELD1 OS=Homo sapiens OX=9606 GN=CRELD1 PE=1 SV=3	=CRELD1	CRELD1	Protein disulfide isomerase CRELD1	45.4	FALSE	9	4	4	4	0.27	0.42	1	1	0.957507	0.805962	7.05	15.52	45.5	25.37	4.1	138781	127198	146463	123529	160171	177056	174345	175402	280171	110097	265237	150861	208784	273587	139396	147710	111541	108661	118322	71490.7	105640	131879	174345	123911	189338	74151.5	194060	88903
O43462	Membrane-bound transcription factor site-2 protease OS=Homo sapiens OX=9606 GN=MBTPS2 PE=1 SV=1	=MBTPS2	MBTPS2	Membrane-bound transcription factor site-2 protease	57.4	FALSE	6	3	3	3	0.66	0.42	1	1	0.685119	0.558017	30.9	27.62	3.21	18.05	8.67	80946.5	50985.3	47286.2	78498.2	83012.7	95144.1	46162.6	47142.3	49189.3	46202	55179.3	73468.2	51424.5	72174.6	78304.8	88534.2	65058.3	43555	38200.6	45429.6	54750.5	70867.4	46162.6	33303.2	33242	31117.4	40371.9	43295.2
Q8N138	ORM1-like protein 3 OS=Homo sapiens OX=9606 GN=ORMDL3 PE=1 SV=1	=ORMDL3	ORMDL3	ORM1-like protein 3	17.5	FALSE	12	2	1	3	0.29	0.42	1	1	0.941494	0.858583	17.78	25.6	35.34	31.67	0.96	33667.7	23942.1	26773.7	23909.9	43056.4	37076.5	28882.2	21265.7	34554.2	18145.2	32411	20578.4	24943.3	42325.7	29046.8	29443.5	27059.4	20452.9	21629.4	13837.4	28397.6	27616.2	28882.2	15022.9	23351.6	12220.9	23713.5	12126.9
Q9NX38	Protein Abitram OS=Homo sapiens OX=9606 GN=ABITRAM PE=1 SV=1	=ABITRAM	ABITRAM	Protein Abitram	20.4	FALSE	12	2	2	2	0.19	0.42	1	0.0356308	0.256688	0.00228417	7.99	4.77	6.2	8.79	3.92	108334	112399	125969	123504	137722	129541	126189	105393	106916	117893	130255	145714	160591	140126	144675	152930	87070	96018.4	101766	71475.7	90833.7	96487.9	126189	74453.9	72253.5	79401.5	95300.9	85870.1
Q14520	Hyaluronan-binding protein 2 OS=Homo sapiens OX=9606 GN=HABP2 PE=1 SV=1	=HABP2	HABP2	Hyaluronan-binding protein 2	62.6	FALSE	2	1	1	2	0.01	0.42	1	0.936969	0.96335	0.335844	24.93	7.84	41.44	26.51	1.3	361426	361035	224875	320072	372043	384419	353312	113228	274394	262335	201391	389915	326769	375581	399625	392317	290485	308420	181668	185237	245379	286332	353312	79988.6	185434	176685	147347	229779
Q8IWU2	Serine/threonine-protein kinase LMTK2 OS=Homo sapiens OX=9606 GN=LMTK2 PE=1 SV=2	=LMTK2	LMTK2	Serine/threonine-protein kinase LMTK2	164.8	FALSE	1	2	2	2	0.22	0.42	1	1	0.806851	0.941026	25.95	12.68	23.32	21.93	11.91	27452.6	16051	22678.8	21772.6	28956.5	28101.7	24820.9	18261.2	28448.4	21034	29093	28562.3	17241.5	27545.2	30124.9	25445.9	22064.2	13711.8	18321.3	12600.5	19098.1	20931.3	24820.9	12900.4	19225.3	14166.6	21285.8	16831.9
Q96N23	Cilia- and flagella-associated protein 54 OS=Homo sapiens OX=9606 GN=CFAP54 PE=2 SV=3	=CFAP54	CFAP54	Cilia- and flagella-associated protein 54	351.7	FALSE	0	1	1	1	0.15	0.42	1	0.0844106	0.250222	0.00779707	10.02	13.89	3.07	6.03	9.3	153129	180887	184982	215182	186636	237786	175132	180546	178088	170179	229465	263187	241623	235923	178902	156834	123073	154525	149439	124533	123095	177113	175132	127545	120351	114617	167888	155098
P55087	Aquaporin-4 OS=Homo sapiens OX=9606 GN=AQP4 PE=1 SV=2	=AQP4	AQP4	Aquaporin-4	34.8	FALSE	2	1	1	1	0.05	0.42	1	0.360178	0.990646	0.0686791	7.12	12.63	15.39	7.06	0.79	237487	270068	268632	222500	267097	298864	289525	191139	256719	210087	252996	277688	284851	300268	287292	290502	190873	230710	217017	128768	176162	222607	289525	135028	173490	141495	185104	163643
A6NE02	BTB/POZ domain-containing protein 17 OS=Homo sapiens OX=9606 GN=BTBD17 PE=3 SV=1	=BTBD17	BTBD17	BTB/POZ domain-containing protein 17	52.4	FALSE	4	1	1	1	0.04	0.42	1	0.733333	0.997609	0.222215	12.15	19.01	12.84	11.23	7.92	55197.3	70504.4	63457.8	67283	62862	81555.9	51324.4	100326	121928	96682.1	121610	146572	150667	123272	96058	85863.9	44363.1	60229.4	51265	38939	41460.2	60746.4	51324.4	70874.6	82398.3	65116.1	88975.8	86375.9
Q3KNV1	TREMBL:Q3KNV1;Q96GE1 Tax_Id=9606 Gene_Symbol=KRT7 keratin 7				51.4	TRUE	70	41	2	165	-0.1	0.41	1	0.837485	0.973798	0.279076	12.15	26.19	5.17	7.75	8.33	2.31062e+06	2.92674e+06	2.80133e+06	2.37511e+06	2.47724e+06	2.774e+06	4.0308e+06	2.13488e+06	2.16366e+06	2.3461e+06	2.50375e+06	2.98466e+06	2.9454e+06	2.81346e+06	3.09323e+06	2.74927e+06	1.85709e+06	2.50021e+06	2.26308e+06	1.37456e+06	1.63385e+06	2.06619e+06	4.0308e+06	1.50816e+06	1.46219e+06	1.58011e+06	1.83187e+06	1.75888e+06
Q16881	Thioredoxin reductase 1, cytoplasmic OS=Homo sapiens OX=9606 GN=TXNRD1 PE=1 SV=3	=TXNRD1	TXNRD1	Thioredoxin reductase 1, cytoplasmic	70.9	FALSE	60	31	30	147	0.29	0.41	1	0.23188	0.436877	0.0359277	16.59	13.67	8.33	2.91	0.84	4.59757e+07	3.34292e+07	3.71406e+07	4.50918e+07	4.59905e+07	5.16834e+07	3.67959e+07	4.64923e+07	4.26263e+07	5.03724e+07	5.95283e+07	6.38496e+07	6.12298e+07	6.20427e+07	5.45579e+07	5.52131e+07	3.69516e+07	2.85574e+07	3.00044e+07	2.60962e+07	3.03327e+07	3.8496e+07	3.67959e+07	3.2844e+07	2.88067e+07	3.39262e+07	4.35538e+07	3.76269e+07
P54577	Tyrosine--tRNA ligase, cytoplasmic OS=Homo sapiens OX=9606 GN=YARS1 PE=1 SV=4	=YARS1	YARS1	Tyrosine--tRNA ligase, cytoplasmic	59.1	FALSE	75	44	44	124	0.05	0.41	1	0.00141047	0.974814	2.29662e-05	3.84	3.37	1.44	6.32	0.02	5.65974e+07	5.73974e+07	6.08128e+07	6.15738e+07	5.70268e+07	5.84862e+07	6.03085e+07	5.1473e+07	5.11163e+07	5.25434e+07	6.38194e+07	7.18893e+07	7.18461e+07	6.50926e+07	5.13614e+07	5.13792e+07	4.54884e+07	4.90326e+07	4.91282e+07	3.56349e+07	3.76117e+07	4.3563e+07	6.03085e+07	3.63626e+07	3.45442e+07	3.53884e+07	4.66934e+07	4.23647e+07
P16615	Sarcoplasmic/endoplasmic reticulum calcium ATPase 2 OS=Homo sapiens OX=9606 GN=ATP2A2 PE=1 SV=1	=ATP2A2	ATP2A2	Sarcoplasmic/endoplasmic reticulum calcium ATPase 2	114.7	FALSE	44	41	41	115	0.44	0.41	1	1	0.88249	0.954311	34.39	20.34	49.24	37.63	0.49	4.34579e+07	2.28489e+07	2.76905e+07	3.05807e+07	4.81876e+07	4.13783e+07	3.40727e+07	2.27136e+07	4.56837e+07	1.92129e+07	3.73777e+07	2.3434e+07	2.43185e+07	5.04789e+07	2.61257e+07	2.59453e+07	3.4928e+07	1.9519e+07	2.237e+07	1.76981e+07	3.17818e+07	3.08203e+07	3.40727e+07	1.60458e+07	3.08729e+07	1.294e+07	2.73474e+07	1.38098e+07
Q14573	Inositol 1,4,5-trisphosphate receptor type 3 OS=Homo sapiens OX=9606 GN=ITPR3 PE=1 SV=2	=ITPR3	ITPR3	Inositol 1,4,5-trisphosphate receptor type 3	303.9	FALSE	24	57	50	74	0.35	0.41	1	1	0.956966	0.981875	12.81	15.91	43.51	30.62	2.22	8.17104e+06	6.51364e+06	6.68235e+06	6.49595e+06	9.20758e+06	7.82999e+06	9.21588e+06	3.96026e+06	7.44998e+06	3.49524e+06	6.5797e+06	3.78159e+06	4.19802e+06	7.06235e+06	4.61286e+06	4.47047e+06	6.56722e+06	5.56437e+06	5.3984e+06	3.75943e+06	6.0728e+06	5.83211e+06	9.21588e+06	2.79769e+06	5.03467e+06	2.35407e+06	4.81403e+06	2.22851e+06
Q9UIG0	Tyrosine-protein kinase BAZ1B OS=Homo sapiens OX=9606 GN=BAZ1B PE=1 SV=2	=BAZ1B	BAZ1B	Tyrosine-protein kinase BAZ1B	170.8	FALSE	32	45	45	62	0.33	0.41	1	1	0.780325	0.571008	12.59	12.31	4.88	32.25	1.24	5.34225e+06	6.77321e+06	5.68645e+06	5.91936e+06	7.20052e+06	7.09979e+06	8.03332e+06	4.707e+06	5.19017e+06	4.96976e+06	8.23841e+06	5.29265e+06	4.16813e+06	8.30988e+06	6.21398e+06	6.32408e+06	4.29367e+06	5.78611e+06	4.59385e+06	3.42574e+06	4.74906e+06	5.28823e+06	8.03332e+06	3.32521e+06	3.5075e+06	3.34717e+06	6.02762e+06	3.11899e+06
P49591	Serine--tRNA ligase, cytoplasmic OS=Homo sapiens OX=9606 GN=SARS1 PE=1 SV=3	=SARS1	SARS1	Serine--tRNA ligase, cytoplasmic	58.7	FALSE	57	28	28	49	-0.12	0.41	1	0.00186825	0.636748	3.59683e-05	6.13	3.12	0.2	4.84	1.34	9.28475e+06	1.03675e+07	1.03236e+07	9.71048e+06	9.35339e+06	9.26186e+06	9.89459e+06	8.22827e+06	8.19723e+06	8.20539e+06	9.8723e+06	1.09117e+07	1.09047e+07	1.08915e+07	9.32766e+06	9.1523e+06	7.46234e+06	8.85661e+06	8.34002e+06	5.61979e+06	6.16897e+06	6.89863e+06	9.89459e+06	5.81277e+06	5.53965e+06	5.52639e+06	7.22305e+06	6.4303e+06
Q13443	Disintegrin and metalloproteinase domain-containing protein 9 OS=Homo sapiens OX=9606 GN=ADAM9 PE=1 SV=1	=ADAM9	ADAM9	Disintegrin and metalloproteinase domain-containing protein 9	90.5	FALSE	35	24	24	40	0.41	0.41	1	1	0.975627	0.760524	31.41	22.37	27.26	17.32	0.69	5.61155e+06	3.6493e+06	3.15359e+06	3.09373e+06	5.33283e+06	4.59258e+06	5.15266e+06	3.2876e+06	5.44373e+06	3.75309e+06	5.15066e+06	4.82e+06	4.09797e+06	6.20979e+06	4.13868e+06	4.0985e+06	4.51011e+06	3.11747e+06	2.54765e+06	1.79045e+06	3.51724e+06	3.42075e+06	5.15266e+06	2.32249e+06	3.67885e+06	2.52774e+06	3.76847e+06	2.84045e+06
P80723	Brain acid soluble protein 1 OS=Homo sapiens OX=9606 GN=BASP1 PE=1 SV=2	=BASP1	BASP1	Brain acid soluble protein 1	22.7	FALSE	78	15	15	29	0.5	0.41	1	1	0.940096	0.578974	27.92	34.6	22.82	37.87	3.67	1.73417e+06	2.20485e+06	1.2409e+06	1.07339e+06	2.60038e+06	2.32021e+06	2.708e+06	6.59086e+06	1.03027e+07	9.90715e+06	1.35894e+07	1.27825e+07	8.02889e+06	2.0666e+07	8.21761e+06	8.6557e+06	1.39379e+06	1.88353e+06	1.00247e+06	621209	1.71507e+06	1.72819e+06	2.708e+06	4.65605e+06	6.96253e+06	6.67254e+06	9.94267e+06	7.53278e+06
Q8IWB9	Testis-expressed protein 2 OS=Homo sapiens OX=9606 GN=TEX2 PE=1 SV=2	=TEX2	TEX2	Testis-expressed protein 2	125.2	FALSE	14	16	16	19	0.22	0.41	1	1	0.917617	0.609037	5.89	6.83	28.34	22.74	0.11	1.22412e+06	1.0911e+06	1.13566e+06	1.15918e+06	1.32447e+06	1.35192e+06	1.32422e+06	985986	1.34833e+06	768134	1.4395e+06	884070	1.18879e+06	1.51842e+06	957537	956007	983850	932085	917450	670859	873547	1.00697e+06	1.32422e+06	696539	911197	517344	1.05321e+06	520987
P06746	DNA polymerase beta OS=Homo sapiens OX=9606 GN=POLB PE=1 SV=3	=POLB	POLB	DNA polymerase beta	38.2	FALSE	37	12	12	16	0.07	0.41	1	0.158803	0.968798	0.0203932	2.59	6.12	10.94	13.12	3	2.49041e+06	2.48818e+06	2.60254e+06	2.69319e+06	2.49091e+06	2.84227e+06	2.52933e+06	2.52679e+06	2.15841e+06	2.06019e+06	3.36222e+06	2.6456e+06	3.10186e+06	2.55265e+06	2.46315e+06	2.56977e+06	2.00159e+06	2.12556e+06	2.10249e+06	1.55864e+06	1.64286e+06	2.11705e+06	2.52933e+06	1.78502e+06	1.45865e+06	1.38755e+06	2.45996e+06	1.55906e+06
O15118	NPC intracellular cholesterol transporter 1 OS=Homo sapiens OX=9606 GN=NPC1 PE=1 SV=2	=NPC1	NPC1	NPC intracellular cholesterol transporter 1	142.1	FALSE	10	11	11	16	0.02	0.41	1	0.678558	0.993844	0.195144	18.06	21.8	19.7	20.44	1.5	1.27988e+06	1.31097e+06	929321	895050	1.53983e+06	1.22521e+06	1.37512e+06	861071	1.22607e+06	1.25447e+06	1.61367e+06	1.65257e+06	1.19843e+06	2.0063e+06	1.17235e+06	1.1478e+06	1.02866e+06	1.11991e+06	750760	517996	1.01558e+06	912592	1.37512e+06	608294	828572	844895	1.18064e+06	973867
P37275	Zinc finger E-box-binding homeobox 1 OS=Homo sapiens OX=9606 GN=ZEB1 PE=1 SV=2	=ZEB1	ZEB1	Zinc finger E-box-binding homeobox 1	124	FALSE	14	11	10	15	0.38	0.41	1	1	0.676155	0.404305	17.68	16.88	21.62	23.68	1.16	1.59525e+06	1.14002e+06	1.26256e+06	1.62238e+06	1.65491e+06	1.9929e+06	1.31332e+06	1.55589e+06	1.68792e+06	1.09283e+06	2.35666e+06	1.2847e+06	2.05087e+06	2.08096e+06	1.77409e+06	1.80338e+06	1.28213e+06	973879	1.01997e+06	938928	1.09149e+06	1.4844e+06	1.31332e+06	1.09914e+06	1.14069e+06	736031	1.72425e+06	757079
Q9NY12	H/ACA ribonucleoprotein complex subunit 1 OS=Homo sapiens OX=9606 GN=GAR1 PE=1 SV=1	=GAR1	GAR1	H/ACA ribonucleoprotein complex subunit 1	22.3	FALSE	36	9	8	14	0.17	0.41	1	0.20881	0.448536	0.0307709	3.1	12.73	11.7	7.36	1.85	3.81373e+06	3.96452e+06	4.05603e+06	4.47289e+06	4.47673e+06	3.79982e+06	5.19864e+06	3.54905e+06	3.36886e+06	4.19327e+06	4.33687e+06	5.17295e+06	4.80854e+06	4.63995e+06	4.25113e+06	4.14106e+06	3.06517e+06	3.38674e+06	3.2767e+06	2.58861e+06	2.9526e+06	2.83027e+06	5.19864e+06	2.50719e+06	2.27666e+06	2.8242e+06	3.17306e+06	3.04845e+06
Q9H082	Ras-related protein Rab-33B OS=Homo sapiens OX=9606 GN=RAB33B PE=1 SV=1	=RAB33B	RAB33B	Ras-related protein Rab-33B	25.7	FALSE	24	5	4	13	0.31	0.41	1	0.635247	0.986562	0.174373	21.63	18.41	20.12	13.69	0.2	317974	232168	215013	200439	314767	279557	295325	213654	252296	167444	307872	262958	256298	341296	228959	228306	255562	198333	173700	116001	207603	208226	295325	150934	170500	112775	225254	154962
Q9H1Z4	WD repeat-containing protein 13 OS=Homo sapiens OX=9606 GN=WDR13 PE=1 SV=2	=WDR13	WDR13	WD repeat-containing protein 13	53.7	FALSE	13	5	5	8	0.2	0.41	1	0.0387399	0.293966	0.00259383	7.73	8.54	7.35	4.49	7.04	392286	429366	458030	419104	485746	509629	500059	444795	459439	510824	610440	665076	607736	609361	505941	457990	315288	366792	370024	242550	320371	379593	500059	314220	310487	344044	446628	391933
P21506	Zinc finger protein 10 OS=Homo sapiens OX=9606 GN=ZNF10 PE=1 SV=3	=ZNF10	ZNF10	Zinc finger protein 10	66.4	FALSE	12	6	3	8	0.42	0.41	1	1	0.99974	0.926089	50.07	27.62	24.1	16.74	12.54	364513	148275	183005	261713	290634	228212	143249	129884	130634	193426	185561	218688	150511	162465	147588	123552	292966	126666	147842	151462	191686	169982	143249	91755.5	88281.8	130274	135766	128874
O95273	Cyclin-D1-binding protein 1 OS=Homo sapiens OX=9606 GN=CCNDBP1 PE=1 SV=2	=CCNDBP1	CCNDBP1	Cyclin-D1-binding protein 1	40.2	FALSE	11	4	4	5	0.1	0.41	1	1	0.999154	0.394512	13.92	22.01	11.96	17.38	6.19	1.5086e+06	1.21637e+06	1.17717e+06	1.28467e+06	1.32336e+06	1.59254e+06	909039	1.11631e+06	1.29273e+06	1.0234e+06	1.57177e+06	1.15498e+06	1.40145e+06	1.7562e+06	1.33702e+06	1.45938e+06	1.21249e+06	1.0391e+06	950985	743485	872812	1.18619e+06	909039	788608	873620	689267	1.14998e+06	680633
Q86Y91	Kinesin-like protein KIF18B OS=Homo sapiens OX=9606 GN=KIF18B PE=1 SV=4	=KIF18B	KIF18B	Kinesin-like protein KIF18B	93	FALSE	6	5	4	5	0.04	0.41	1	1	0.98584	0.412569	13.3	18.42	24.23	21.25	5.24	64413.1	75145.2	57814.7	62008.3	62429.2	70092.1	89966.2	54265.6	69122.8	42399.5	68974.2	52790	75433.9	89494.9	74448.7	69127.6	51770.1	64193.9	46706.1	35886.3	41174.8	52207.6	89966.2	38335.4	46712.9	28556.4	50464.9	31109.4
Q6NXT6	Transmembrane anterior posterior transformation protein 1 homolog OS=Homo sapiens OX=9606 GN=TAPT1 PE=1 SV=1	=TAPT1	TAPT1	Transmembrane anterior posterior transformation protein 1 homolog	64.2	FALSE	9	4	4	5	0.27	0.41	1	1	0.965291	0.756409	19.61	13.26	34.73	27.87	2.81	238863	163775	186447	178427	247089	228008	221046	143665	223542	115806	195998	136605	185433	269441	157910	151767	191979	139907	150623	103262	162966	169830	221046	101490	151069	77996	143402	80502
Q9HC77	Centromere protein J OS=Homo sapiens OX=9606 GN=CENPJ PE=1 SV=2	=CENPJ	CENPJ	Centromere protein J	152.9	FALSE	3	4	4	5	1.08	0.41	1	1	0.730684	0.757028	69.76	12.91	30.22	66.22	18.71	461438	136832	169895	383669	385626	335976	290871	256238	210745	135937	412349	155078	665488	190771	434248	566629	370867	116891	137251	222042	254337	250249	290871	181017	142421	91554.5	301694	91388.3
Q9Y3Q3	Transmembrane emp24 domain-containing protein 3 OS=Homo sapiens OX=9606 GN=TMED3 PE=1 SV=1	=TMED3	TMED3	Transmembrane emp24 domain-containing protein 3	24.8	FALSE	17	4	4	4	0	0.41	1	0.956063	0.979782	0.346885	13.14	9.23	5.11	19.2	3.69	466778	588434	478251	434648	483224	470590	541773	564303	618609	569875	817165	535064	835528	697071	448146	425359	375159	502678	386359	251546	318708	350516	541773	398646	418054	383815	597878	315316
O15344	E3 ubiquitin-protein ligase Midline-1 OS=Homo sapiens OX=9606 GN=MID1 PE=1 SV=1	=MID1	MID1	E3 ubiquitin-protein ligase Midline-1	75.2	FALSE	5	3	3	3	0.42	0.41	1	1	0.997811	0.848612	34.16	24.03	18.02	15.05	3.18	236593	137640	134798	170787	217423	198591	119849	167522	225561	167060	234438	210855	180385	258185	186246	194825	190155	117581	108898	98840.2	143400	147919	119849	118344	152433	112516	171526	124258
Q9NS84	Carbohydrate sulfotransferase 7 OS=Homo sapiens OX=9606 GN=CHST7 PE=1 SV=2	=CHST7	CHST7	Carbohydrate sulfotransferase 7	54.2	FALSE	4	2	2	2	0.65	0.41	1	1	0.926643	0.735239	61.66	33.14	13.57	20.68	19.6	57029.8	21214.9	21692.7	36149.5	31834.2	55071.5	26610.6	27698.6	34143.6	26786.8	37628.5	35856.5	52467.7	34645.5	32965.9	43574.5	45835.9	18123.2	17524.7	20920.9	20996	41019.6	26610.6	19567.4	23074.1	18041.1	27530.8	21130.4
Q9HCM4	Band 4.1-like protein 5 OS=Homo sapiens OX=9606 GN=EPB41L5 PE=1 SV=3	=EPB41L5	EPB41L5	Band 4.1-like protein 5	81.8	FALSE	4	2	2	2	0.07	0.41	1	1	0.999693	0.807692	26.01	22.81	20.37	18.68	3.77	194001	139938	117854	133257	200754	162702	121744	136714	196985	145586	202144	186118	143490	228091	162841	154394	155923	119544	95209.8	77120.4	132406	121187	121744	96579.9	133122	98052.9	147898	109680
Q8NBW4	Sodium-coupled neutral amino acid transporter 9 OS=Homo sapiens OX=9606 GN=SLC38A9 PE=1 SV=2	=SLC38A9	SLC38A9	Sodium-coupled neutral amino acid transporter 9	63.7	FALSE	3	1	1	1	0.16	0.41	1	1	1	0.538803	32.97	40.54	33.68	44.16	8.08	98067.4	134431	68401.4	49460.8	126535	95353.7	146799	37951.5	76971.9	69435.8	78522.6	108145	59827.6	163476	80442.9	90194.2	78818.7	114839	55258.7	28624.7	83455.1	71023.6	146799	26810.4	52017.3	46765.5	57450.9	63730.6
O00300	Tumor necrosis factor receptor superfamily member 11B OS=Homo sapiens OX=9606 GN=TNFRSF11B PE=1 SV=3	=TNFRSF11B	TNFRSF11B	Tumor necrosis factor receptor superfamily member 11B	46	FALSE	2	1	1	1	0.8	0.41	1	1	0.895786	0.79977	47.05	35.98	6.49	5.47	8.09	65734.7	33057.5	29196.5	68840.4	57756.3	57470.8	25224.9	45881.4	51284.6	45958.6	59682.7	66163	58553.9	62230.3	65484.7	58401.4	52832.2	28239.8	23586.7	39840.3	38092.8	42806.8	25224.9	32412.4	34658	30953.5	43666.7	38990.2
Q07065	Cytoskeleton-associated protein 4 OS=Homo sapiens OX=9606 GN=CKAP4 PE=1 SV=2	=CKAP4	CKAP4	Cytoskeleton-associated protein 4	66	FALSE	67	38	36	68	0.42	0.4	1	1	0.965048	0.573021	9.88	22.21	36.89	29.83	4.66	8.54513e+06	7.25159e+06	7.21486e+06	5.9459e+06	9.56668e+06	9.77792e+06	1.02086e+07	1.58819e+07	2.35435e+07	1.12109e+07	2.35906e+07	1.62048e+07	1.87233e+07	3.14433e+07	1.24702e+07	1.33208e+07	6.86789e+06	6.19478e+06	5.82859e+06	3.44109e+06	6.30964e+06	7.28301e+06	1.02086e+07	1.12196e+07	1.59106e+07	7.55064e+06	1.726e+07	9.54959e+06
O94929	Actin-binding LIM protein 3 OS=Homo sapiens OX=9606 GN=ABLIM3 PE=1 SV=3	=ABLIM3	ABLIM3	Actin-binding LIM protein 3	77.8	FALSE	39	23	22	43	0.05	0.4	1	0.0394247	0.743151	0.00266349	6.24	8.45	2.05	6.6	0.55	6.49979e+06	5.78132e+06	6.39815e+06	6.67158e+06	6.61275e+06	7.27071e+06	5.90421e+06	7.88634e+06	7.85575e+06	8.15225e+06	1.04884e+07	1.02783e+07	1.08065e+07	9.24846e+06	7.6191e+06	7.56001e+06	5.22401e+06	4.93878e+06	5.16881e+06	3.86107e+06	4.3614e+06	5.41554e+06	5.90421e+06	5.57122e+06	5.30889e+06	5.4906e+06	7.67381e+06	6.05708e+06
P08648	Integrin alpha-5 OS=Homo sapiens OX=9606 GN=ITGA5 PE=1 SV=2	=ITGA5	ITGA5	Integrin alpha-5	114.5	FALSE	22	17	17	29	0.18	0.4	1	1	0.965881	0.839836	12.76	23.34	26.78	27.6	1.63	3.75497e+06	3.7911e+06	2.99691e+06	2.69464e+06	4.49547e+06	4.01731e+06	4.82199e+06	3.43753e+06	5.5774e+06	3.80406e+06	5.54066e+06	4.53508e+06	3.6232e+06	6.94684e+06	3.68866e+06	3.77446e+06	3.01794e+06	3.23861e+06	2.42108e+06	1.55948e+06	2.96496e+06	2.99227e+06	4.82199e+06	2.42841e+06	3.76918e+06	2.56206e+06	4.05381e+06	2.67254e+06
Q7Z7K6	Centromere protein V OS=Homo sapiens OX=9606 GN=CENPV PE=1 SV=1	=CENPV	CENPV	Centromere protein V	29.9	FALSE	60	12	12	17	0.07	0.4	1	1	0.998376	0.679522	2.63	6.63	21.52	31.34	0.27	4.16248e+06	4.38598e+06	4.25755e+06	4.56396e+06	4.16147e+06	4.35116e+06	4.8545e+06	4.36365e+06	3.90478e+06	2.8157e+06	5.30032e+06	2.64101e+06	6.11902e+06	4.98151e+06	4.14597e+06	4.16165e+06	3.34547e+06	3.74679e+06	3.4395e+06	2.64132e+06	2.74467e+06	3.24093e+06	4.8545e+06	3.08266e+06	2.63884e+06	1.8964e+06	3.87797e+06	1.55636e+06
Q8WZA0	Protein LZIC OS=Homo sapiens OX=9606 GN=LZIC PE=1 SV=1	=LZIC	LZIC	Protein LZIC	21.5	FALSE	49	9	9	12	0.09	0.4	1	0.01567	0.459561	0.000725328	7.72	2.3	5.81	6.86	1.45	1.26804e+06	1.47997e+06	1.37253e+06	1.45801e+06	1.46059e+06	1.46425e+06	1.52873e+06	1.20663e+06	1.11594e+06	1.25201e+06	1.58285e+06	1.60253e+06	1.60812e+06	1.387e+06	1.56881e+06	1.53692e+06	1.01915e+06	1.26429e+06	1.10881e+06	843800	963321	1.09063e+06	1.52873e+06	852412	754148	843236	1.15809e+06	944379
Q8N2K0	Lysophosphatidylserine lipase ABHD12 OS=Homo sapiens OX=9606 GN=ABHD12 PE=1 SV=2	=ABHD12	ABHD12	Lysophosphatidylserine lipase ABHD12	45.1	FALSE	28	9	9	11	0.56	0.4	1	1	0.886789	0.773288	24.54	18.55	40.05	33.11	3.13	1.13367e+06	744100	773654	777604	1.21921e+06	1.15234e+06	1.12966e+06	858801	1.40426e+06	651087	1.38766e+06	870518	931300	1.73514e+06	874990	914635	911155	635658	625004	450026	804123	858314	1.12966e+06	606690	948991	438512	1.01528e+06	513001
P01106	Myc proto-oncogene protein OS=Homo sapiens OX=9606 GN=MYC PE=1 SV=1	=MYC	MYC	Myc proto-oncogene protein	48.8	FALSE	10	5	5	10	0.02	0.4	1	0.000665919	0.999202	8.52431e-06	2.57	4.19	4.33	2.17	7.49	613375	645597	632388	599318	647714	661294	632824	518312	476308	506354	663775	659555	692142	668591	748614	673302	492982	551510	510881	346846	427196	492560	632824	366156	321887	341033	485650	388679
P13591	Neural cell adhesion molecule 1 OS=Homo sapiens OX=9606 GN=NCAM1 PE=1 SV=3	=NCAM1	NCAM1	Neural cell adhesion molecule 1	94.5	FALSE	12	9	9	9	0.11	0.4	1	1	0.997067	0.39439	8.61	19.56	11.71	31.55	3.55	518342	496110	437646	388160	595038	599934	484171	583195	736538	687879	895275	917626	597464	1.31323e+06	662733	630287	416602	423810	353556	224641	392453	446857	484171	411992	497749	463292	655027	540762
Q9H8M7	Ubiquitin carboxyl-terminal hydrolase MINDY-3 OS=Homo sapiens OX=9606 GN=MINDY3 PE=1 SV=1	=MINDY3	MINDY3	Ubiquitin carboxyl-terminal hydrolase MINDY-3	49.7	FALSE	13	5	5	8	0.08	0.4	1	0.00459254	0.790358	0.000121339	3.64	5.51	2.39	5.51	4.89	409787	440733	425258	408456	447926	451967	465224	487982	465257	478564	577473	641513	656011	617782	464908	498186	329354	376503	343549	236388	295427	336645	465224	344730	314419	322316	422508	378047
Q01995	Transgelin OS=Homo sapiens OX=9606 GN=TAGLN PE=1 SV=4	=TAGLN	TAGLN	Transgelin	22.6	FALSE	34	6	6	7	0.05	0.4	1	1	1	0.663539	11.85	22.56	14.51	23.04	0.48	195731	160145	200222	218847	190993	215741	127323	713394	905795	708340	895861	984510	1.25144e+06	719096	345560	347897	157313	136806	161751	126654	125968	160693	127323	503970	612133	477072	655455	580177
P11117	Lysosomal acid phosphatase OS=Homo sapiens OX=9606 GN=ACP2 PE=1 SV=3	=ACP2	ACP2	Lysosomal acid phosphatase	48.3	FALSE	15	6	6	7	-0.06	0.4	1	1	0.999436	0.951185	25.03	28.69	23.12	26.72	0.21	534791	502144	323892	310096	640191	450414	515315	429485	514467	675231	630083	732418	396523	774955	528613	527051	429822	428964	261660	179463	422234	335488	515315	303405	347675	454773	460999	431618
Q5TC84	Opioid growth factor receptor-like protein 1 OS=Homo sapiens OX=9606 GN=OGFRL1 PE=2 SV=1	=OGFRL1	OGFRL1	Opioid growth factor receptor-like protein 1	51.2	FALSE	9	4	4	4	0.24	0.4	1	0.775459	0.920245	0.244351	28.23	22.48	4.28	22.21	1.85	334042	193959	235924	288578	268870	371097	216211	283022	308341	297092	387205	556474	398953	341877	330000	338727	268476	165693	190594	167010	177332	276409	216211	199938	208376	200093	283298	327933
O00592	Podocalyxin OS=Homo sapiens OX=9606 GN=PODXL PE=1 SV=2	=PODXL	PODXL	Podocalyxin	58.6	FALSE	6	3	3	4	0.22	0.4	1	1	0.998328	0.864073	14.81	27.01	30	40.26	1.98	370662	329355	274724	221649	436836	356666	414081	460262	855331	659905	868867	870864	437564	1.29326e+06	568871	585011	297908	281356	221938	128276	288112	265661	414081	325147	578029	444451	635705	513204
P58397	A disintegrin and metalloproteinase with thrombospondin motifs 12 OS=Homo sapiens OX=9606 GN=ADAMTS12 PE=1 SV=2	=ADAMTS12	ADAMTS12	A disintegrin and metalloproteinase with thrombospondin motifs 12	177.6	FALSE	2	3	2	3	2.26	0.4	1	1	0.0781636	0.773009	111.25	18.99	35.56	15.48	2.51	248693	33697.9	44350	199436	211551	294852	214344	167993	86254.6	181973	177035	208157	235547	254958	256248	265527	199880	28786.9	35828.5	115421	139527	219618	214344	118677	58290.5	122560	129527	122668
P28562	Dual specificity protein phosphatase 1 OS=Homo sapiens OX=9606 GN=DUSP1 PE=1 SV=3	=DUSP1	DUSP1	Dual specificity protein phosphatase 1	39.3	FALSE	7	2	2	2	0.16	0.4	1	1	0.989699	0.441041	7.71	17.46	14.93	15.57	11.68	63810.4	54745	60711.1	71493	66874.2	69242.3	47277.8	52438.7	56001.6	69218.8	59197	83420.7	80812.5	67931	70297.9	59575.1	51285.6	46766.7	49046	41375.5	44106.4	51574.7	47277.8	37044.8	37845.6	46619.4	43311.4	49160.3
Q9P227	Rho GTPase-activating protein 23 OS=Homo sapiens OX=9606 GN=ARHGAP23 PE=1 SV=2	=ARHGAP23	ARHGAP23	Rho GTPase-activating protein 23	162.1	FALSE	1	1	1	1	0.56	0.4	1	1	0.959115	0.54848	47.03	34.81	40.61	10.83	1.38	1840.9	1735.56	3784.81	1774.69	4144.28	2543.02	2886.33	3834.05	2789.03	1607.07	3475.48	3696.53	3683.18	4420.42	3060.03	3120.54	1479.57	1482.63	3057.59	1027.07	2733.33	1894.15	2886.33	2708.52	1884.82	1082.37	2542.83	2178.38
Q9H0R3	Transmembrane protein 222 OS=Homo sapiens OX=9606 GN=TMEM222 PE=1 SV=2	=TMEM222	TMEM222	Transmembrane protein 222	23.2	FALSE	8	1	1	1	0	0.4	1	1	0.799313	0.605133	7.34	19.84	10.59	17.41	14.18	178341	201998	178303	181933	185794	173851	116043	176990	212540	178693	226802	176387	244742	271209	146559	179221	143336	172560	144044	105291	122539	129492	116043	125033	143634	120351	165939	103945
Q9GZP9	Derlin-2 OS=Homo sapiens OX=9606 GN=DERL2 PE=1 SV=1	=DERL2	DERL2	Derlin-2	27.5	FALSE	13	1	1	1	0.39	0.4	1	1	0.989802	0.999996	8.85	34.02	40.27	45.94	1.27	80966.4	68066	72643.5	48993.2	109225	83235.8	116056	49734.5	86384.3	41605.4	74979.9	57082.4	24261.9	90030.2	54919.8	55916.6	65074.2	58146.4	58685.7	28354.1	72038.7	61997.6	116056	35134.4	58378.2	28021.5	54858.9	33638.9
O75369	Filamin-B OS=Homo sapiens OX=9606 GN=FLNB PE=1 SV=2	=FLNB	FLNB	Filamin-B	278	FALSE	80	159	147	465	0.03	0.39	1	0.0809047	0.97925	0.00733238	1.45	3.57	12.48	10.71	0.44	1.37971e+08	1.40933e+08	1.41852e+08	1.40858e+08	1.52641e+08	1.43091e+08	1.43822e+08	1.36001e+08	1.21176e+08	1.55388e+08	1.65007e+08	1.99953e+08	1.6155e+08	1.92208e+08	1.56675e+08	1.57647e+08	1.1089e+08	1.20394e+08	1.14596e+08	8.15192e+07	1.00674e+08	1.06581e+08	1.43822e+08	9.60763e+07	8.18902e+07	1.04655e+08	1.20727e+08	1.17833e+08
Q8IVF2	Protein AHNAK2 OS=Homo sapiens OX=9606 GN=AHNAK2 PE=1 SV=2	=AHNAK2	AHNAK2	Protein AHNAK2	616.2	FALSE	53	159	157	266	0.19	0.39	1	0.0918058	0.129156	0.00891264	3.31	14.53	4.37	3.59	1.36	2.64167e+07	2.75712e+07	2.82039e+07	2.79774e+07	3.32909e+07	3.86822e+07	2.97831e+07	5.27313e+07	4.90998e+07	4.8782e+07	6.87073e+07	6.37059e+07	6.47915e+07	6.38475e+07	4.17285e+07	4.2537e+07	2.12316e+07	2.35531e+07	2.27848e+07	1.61915e+07	2.19568e+07	2.88121e+07	2.97831e+07	3.72515e+07	3.31815e+07	3.2855e+07	5.02696e+07	3.75422e+07
P36952	Serpin B5 OS=Homo sapiens OX=9606 GN=SERPINB5 PE=1 SV=2	=SERPINB5	SERPINB5	Serpin B5	42.1	FALSE	53	16	16	41	0.05	0.39	1	0.0836462	0.75247	0.00769219	6.96	6.08	8.23	11.38	0.26	8.65477e+06	9.91334e+06	9.5846e+06	9.66577e+06	9.72817e+06	1.00939e+07	1.10013e+07	1.15256e+07	1.30243e+07	1.35344e+07	1.43143e+07	1.78834e+07	1.86612e+07	1.63864e+07	1.09374e+07	1.08977e+07	6.95601e+06	8.46862e+06	7.74301e+06	5.59391e+06	6.41615e+06	7.51835e+06	1.10013e+07	8.14214e+06	8.8018e+06	9.1155e+06	1.0473e+07	1.05388e+07
Q9NZN3	EH domain-containing protein 3 OS=Homo sapiens OX=9606 GN=EHD3 PE=1 SV=2	=EHD3	EHD3	EH domain-containing protein 3	60.8	FALSE	27	14	1	29	0.03	0.39	1	0.462073	0.984071	0.10191	27.77	8.49	10.9	11.11	12.82	59508.5	41011.2	35465.4	37620.8	43705.2	45634	40378.7	37114.2	30973.2	38093.2	42751.1	45584.9	54437.7	51794.6	46236.1	55454.7	47828.1	35034.4	28651	21772.5	28825.5	33990.1	40378.7	26219	20931.6	25656	31278.8	26863.4
Q96JJ7	Protein disulfide-isomerase TMX3 OS=Homo sapiens OX=9606 GN=TMX3 PE=1 SV=2	=TMX3	TMX3	Protein disulfide-isomerase TMX3	51.8	FALSE	33	16	16	26	0.39	0.39	1	1	0.973043	0.823423	23.75	18.94	44.74	34.19	4.37	1.09385e+07	7.18208e+06	7.67275e+06	7.40458e+06	1.17589e+07	1.0653e+07	9.49002e+06	8.6733e+06	1.40671e+07	5.70054e+06	1.29885e+07	7.46823e+06	9.98235e+06	1.68539e+07	8.05687e+06	8.57034e+06	8.79147e+06	6.1354e+06	6.1985e+06	4.28528e+06	7.75551e+06	7.93478e+06	9.49002e+06	6.12716e+06	9.50651e+06	3.83936e+06	9.50305e+06	4.40106e+06
Q96S66	Chloride channel CLIC-like protein 1 OS=Homo sapiens OX=9606 GN=CLCC1 PE=1 SV=1	=CLCC1	CLCC1	Chloride channel CLIC-like protein 1	62	FALSE	37	20	20	25	0.51	0.39	1	1	0.861278	0.691601	27.51	17.47	43.48	30.91	2.65	3.99745e+06	2.43374e+06	2.69741e+06	2.86582e+06	4.34597e+06	4.08739e+06	3.6008e+06	2.75401e+06	4.36083e+06	1.80336e+06	4.16031e+06	2.71386e+06	3.13405e+06	5.38049e+06	2.97412e+06	2.8647e+06	3.21283e+06	2.07905e+06	2.17913e+06	1.65855e+06	2.86635e+06	3.04447e+06	3.6008e+06	1.94554e+06	2.94703e+06	1.21457e+06	3.04388e+06	1.59929e+06
Q92823	Neuronal cell adhesion molecule OS=Homo sapiens OX=9606 GN=NRCAM PE=1 SV=3	=NRCAM	NRCAM	Neuronal cell adhesion molecule	143.8	FALSE	21	21	21	25	0.4	0.39	1	1	0.985703	0.951343	17.91	23.69	20.96	28.55	3.17	2.00511e+06	2.5822e+06	1.85338e+06	1.55402e+06	2.60797e+06	2.70156e+06	2.75087e+06	2.19377e+06	2.70976e+06	1.77789e+06	3.02411e+06	2.73044e+06	1.53083e+06	3.17838e+06	2.24743e+06	2.35051e+06	1.61155e+06	2.20588e+06	1.49727e+06	899364	1.72007e+06	2.01224e+06	2.75087e+06	1.54977e+06	1.83125e+06	1.19742e+06	2.21259e+06	1.60906e+06
P21964	Catechol O-methyltransferase OS=Homo sapiens OX=9606 GN=COMT PE=1 SV=2	=COMT	COMT	Catechol O-methyltransferase	30	FALSE	61	13	13	24	0.26	0.39	1	0.995303	0.904918	0.373149	11.37	14.1	27.34	22.26	0.31	4.31074e+06	3.43376e+06	3.83637e+06	3.49017e+06	4.78928e+06	4.39177e+06	4.80283e+06	3.95437e+06	5.68895e+06	3.41154e+06	5.64568e+06	4.76268e+06	4.71113e+06	7.39481e+06	3.86273e+06	3.84573e+06	3.46463e+06	2.93334e+06	3.09925e+06	2.01988e+06	3.15874e+06	3.27118e+06	4.80283e+06	2.79352e+06	3.84457e+06	2.2977e+06	4.13065e+06	2.80667e+06
P17096	High mobility group protein HMG-I/HMG-Y OS=Homo sapiens OX=9606 GN=HMGA1 PE=1 SV=3	=HMGA1	HMGA1	High mobility group protein HMG-I/HMG-Y	11.7	FALSE	40	6	6	23	0.21	0.39	1	0.109832	0.694264	0.0118549	8.1	12.26	2.61	8.14	1.38	2.90879e+07	3.28076e+07	2.82305e+07	2.75945e+07	3.55928e+07	3.18997e+07	3.64084e+07	2.63221e+07	2.77002e+07	2.72772e+07	3.58673e+07	3.20115e+07	3.56697e+07	3.91174e+07	3.36809e+07	3.43442e+07	2.33785e+07	2.80264e+07	2.28062e+07	1.59699e+07	2.3475e+07	2.37602e+07	3.64084e+07	1.8595e+07	1.87197e+07	1.83714e+07	2.62422e+07	1.88645e+07
P50914	60S ribosomal protein L14 OS=Homo sapiens OX=9606 GN=RPL14 PE=1 SV=4	=RPL14	RPL14	60S ribosomal protein L14	23.4	FALSE	38	11	11	22	0.34	0.39	1	1	0.913645	0.897404	12.24	19.57	68.58	53.24	4.2	9.71203e+06	1.19492e+07	1.22393e+07	1.75994e+07	1.35544e+07	1.13814e+07	1.68646e+07	8.64942e+06	4.71306e+06	1.90581e+07	1.15814e+07	2.36116e+07	7.16273e+06	1.10883e+07	1.31016e+07	1.39034e+07	7.80575e+06	1.02078e+07	9.88767e+06	1.01854e+07	8.93975e+06	8.47733e+06	1.68646e+07	6.11029e+06	3.18507e+06	1.28358e+07	8.47355e+06	1.39144e+07
Q96KA5	Cleft lip and palate transmembrane protein 1-like protein OS=Homo sapiens OX=9606 GN=CLPTM1L PE=1 SV=1	=CLPTM1L	CLPTM1L	Cleft lip and palate transmembrane protein 1-like protein	62.2	FALSE	23	12	12	22	0.45	0.39	1	1	0.963659	0.96597	26.41	20.34	41.73	33.72	2.29	4.72083e+06	2.97108e+06	3.17534e+06	2.98985e+06	4.97391e+06	4.19451e+06	4.51037e+06	2.48932e+06	4.40177e+06	2.06339e+06	3.88e+06	2.20746e+06	2.757e+06	4.77373e+06	2.67674e+06	2.59158e+06	3.79422e+06	2.53809e+06	2.56523e+06	1.73033e+06	3.28051e+06	3.12425e+06	4.51037e+06	1.75855e+06	2.9747e+06	1.38971e+06	2.8388e+06	1.30087e+06
Q969Q0	60S ribosomal protein L36a-like OS=Homo sapiens OX=9606 GN=RPL36AL PE=1 SV=3	=RPL36AL	RPL36AL	60S ribosomal protein L36a-like	12.5	FALSE	41	7	1	13	-0.05	0.39	1	1	0.999759	0.859242	1.91	16.99	48.21	17.4	11.91	1.67374e+06	1.67913e+06	1.62172e+06	1.46757e+06	1.91164e+06	1.3195e+06	1.79138e+06	1.05292e+06	1.56834e+06	2.73222e+06	1.54299e+06	2.38421e+06	2.00833e+06	2.10304e+06	1.50605e+06	1.78311e+06	1.34522e+06	1.43442e+06	1.31013e+06	849334	1.26081e+06	982819	1.79138e+06	743827	1.05988e+06	1.84017e+06	1.12893e+06	1.40503e+06
O95625	Zinc finger and BTB domain-containing protein 11 OS=Homo sapiens OX=9606 GN=ZBTB11 PE=1 SV=2	=ZBTB11	ZBTB11	Zinc finger and BTB domain-containing protein 11	119.3	FALSE	11	11	11	11	0.26	0.39	1	1	0.777652	0.784573	3.96	10.23	25.91	28.68	7.66	1.08194e+06	1.05513e+06	1.00057e+06	1.10846e+06	1.17616e+06	1.34906e+06	1.36746e+06	810628	1.14348e+06	703384	1.21461e+06	710215	933166	1.40311e+06	1.09548e+06	1.22099e+06	869578	901362	808321	641502	775728	1.00484e+06	1.36746e+06	572660	772756	473734	888668	418534
Q9UI08	Ena/VASP-like protein OS=Homo sapiens OX=9606 GN=EVL PE=1 SV=2	=EVL	EVL	Ena/VASP-like protein	44.6	FALSE	16	6	5	6	0.02	0.39	1	0.28419	0.868274	0.0483242	14.85	13.29	3.43	8.47	1.39	155331	118344	154846	157494	156249	176990	127185	163289	174601	166965	208399	242427	230203	202351	181443	177913	124843	101097	125094	91147.3	103053	131830	127185	115354	117995	112452	152475	142863
P31629	Transcription factor HIVEP2 OS=Homo sapiens OX=9606 GN=HIVEP2 PE=1 SV=2	=HIVEP2	HIVEP2	Transcription factor HIVEP2	268.9	FALSE	2	5	5	5	0.18	0.39	1	1	0.841194	0.909351	5.14	16.23	37.64	17.15	0.49	279230	294188	309479	292991	323462	344249	424445	175122	289222	144262	254058	206085	177191	255338	254094	255875	224423	251314	250015	169564	213337	256412	424445	123713	195455	97161.8	185881	121447
Q92802	NEDD4-binding protein 2-like 2 OS=Homo sapiens OX=9606 GN=N4BP2L2 PE=1 SV=1	=N4BP2L2	N4BP2L2	NEDD4-binding protein 2-like 2	67.4	FALSE	6	4	4	4	0.06	0.39	1	0.0196595	0.986273	0.000982662	4.07	8.43	5.25	5.94	2.63	81684.1	86294.9	79760.4	87170.7	92687.9	83224.8	75717.4	97513.9	91033.1	88040.2	117355	113662	121596	130339	92949.6	96478.9	65651.1	73718.7	64435.2	50448.6	61131.7	61989.4	75717.4	68887.7	61519.8	59295.7	85863	66981.7
Q7Z7M0	Multiple epidermal growth factor-like domains protein 8 OS=Homo sapiens OX=9606 GN=MEGF8 PE=1 SV=2	=MEGF8	MEGF8	Multiple epidermal growth factor-like domains protein 8	302.9	FALSE	1	2	2	2	0.66	0.39	1	1	0.07609	0.459441	29.15	18.98	7.9	20.95	10.49	21685.6	15980.3	12073.9	27564.2	23071.7	31404.9	20410.3	25684.6	22375.8	22555.3	33518.1	25433.2	38989	25982.1	25186	21708.1	17429.2	13651.4	9754	15952.4	15216.8	23391.7	20410.3	18144.6	15121.5	15191.1	24523.4	14987.9
Q86VQ1	Glucocorticoid-induced transcript 1 protein OS=Homo sapiens OX=9606 GN=GLCCI1 PE=1 SV=1	=GLCCI1	GLCCI1	Glucocorticoid-induced transcript 1 protein	58	FALSE	6	2	2	2	0.04	0.39	1	1	0.938802	0.701469	25.37	25.3	14.72	10.06	3.06	38144.2	64458.7	54468.9	44570.9	48445	64567.8	76558	48746.4	52726.2	64401.7	57106.4	71205.7	71440.2	66903.9	61369	64079.7	30657.2	55064.8	44003.2	25794.7	31951.6	48092.9	76558	34436.4	35632.2	43375	41781.8	41961.9
O95807	Transmembrane protein 50A OS=Homo sapiens OX=9606 GN=TMEM50A PE=1 SV=1	=TMEM50A	TMEM50A	Transmembrane protein 50A	17.4	FALSE	6	1	1	2	0.54	0.39	1	1	0.990787	0.867373	72.64	35.69	25.95	22.6	14.05	570857	218665	147165	178573	324763	313059	456542	161078	269603	202536	283072	368338	221702	250345	245145	299220	458809	186798	118889	103346	214195	233180	456542	113792	182196	136409	207109	217063
P19256	Lymphocyte function-associated antigen 3 OS=Homo sapiens OX=9606 GN=CD58 PE=1 SV=1	=CD58	CD58	Lymphocyte function-associated antigen 3	28.1	FALSE	7	2	2	2	0.12	0.39	1	1	1	0.880498	8.69	20.03	29.89	33.58	8.91	161439	154190	136045	107041	166907	170108	167802	91464.4	165721	119312	211063	140777	89485.4	174812	150216	132417	129752	131719	109905	61948	110082	126704	167802	64614	111994	80357.2	154424	82960.6
Q9UPQ8	Dolichol kinase OS=Homo sapiens OX=9606 GN=DOLK PE=1 SV=1	=DOLK	DOLK	Dolichol kinase	59.2	FALSE	1	1	1	1	0.34	0.39	1	1	0.997038	0.993973	45.49	30.77	38.32	26.04	20.15	76711.6	39511.5	34915.7	40798.5	72395.5	61103.4	38424.4	33702.4	64980.6	36603.3	49362.9	34150.7	46636	65079.1	39928.2	53198.4	61654.6	33753.3	28207	23611.5	47748	45512.5	38424.4	23808.7	43913.6	24652.6	36116.3	20125.2
Q9Y2G0	Protein EFR3 homolog B OS=Homo sapiens OX=9606 GN=EFR3B PE=1 SV=2	=EFR3B	EFR3B	Protein EFR3 homolog B	92.4	FALSE	2	1	1	1	0.46	0.39	1		0.958858		16.47	27.39		28.05		1462.9	0	1848.44	1358.56	0	2335.16	2260.48	1496.76	0	0	0	2397.46	1603.93	0	0	2198.69	1175.76	0	1493.28	786.247	0	1739.33	2260.48	1057.37	0	0	0	1412.83
Q9BY89	Uncharacterized protein KIAA1671 OS=Homo sapiens OX=9606 GN=KIAA1671 PE=1 SV=2	=KIAA1671	KIAA1671	Uncharacterized protein KIAA1671	196.6	FALSE	52	79	78	111	0.11	0.38	1	0.0521771	0.5436	0.00389525	1.91	4.43	7.51	7.24	0.65	9.22111e+06	9.57822e+06	9.37542e+06	9.8885e+06	1.03982e+07	1.0404e+07	9.48413e+06	1.06815e+07	9.43113e+06	9.37747e+06	1.27526e+07	1.18386e+07	1.27306e+07	1.09158e+07	1.09404e+07	1.08399e+07	7.41119e+06	8.18233e+06	7.57403e+06	5.72281e+06	6.85804e+06	7.74935e+06	9.48413e+06	7.54584e+06	6.37352e+06	6.3158e+06	9.3304e+06	6.97653e+06
Q9BQG0	Myb-binding protein 1A OS=Homo sapiens OX=9606 GN=MYBBP1A PE=1 SV=2	=MYBBP1A	MYBBP1A	Myb-binding protein 1A	148.8	FALSE	42	48	48	90	0.01	0.38	1	1	0.999992	0.435058	15.74	16.14	14.62	14.34	0.96	2.17652e+07	2.98051e+07	2.52601e+07	2.78157e+07	2.31582e+07	2.17101e+07	3.07498e+07	1.73726e+07	1.80863e+07	2.25897e+07	2.36226e+07	2.34488e+07	1.94375e+07	2.77076e+07	1.95862e+07	1.93234e+07	1.74931e+07	2.54615e+07	2.04066e+07	1.60979e+07	1.52738e+07	1.61706e+07	3.07498e+07	1.22727e+07	1.22226e+07	1.52143e+07	1.72834e+07	1.38185e+07
Q12797	Aspartyl/asparaginyl beta-hydroxylase OS=Homo sapiens OX=9606 GN=ASPH PE=1 SV=3	=ASPH	ASPH	Aspartyl/asparaginyl beta-hydroxylase	85.8	FALSE	43	30	30	78	0.44	0.38	1	1	0.883562	0.735031	24.62	16.23	35.19	27.89	1.56	1.68846e+07	1.08847e+07	1.17494e+07	1.23123e+07	1.80531e+07	1.70191e+07	1.49913e+07	1.25592e+07	1.80553e+07	8.85417e+06	1.87698e+07	1.12972e+07	1.42689e+07	2.16234e+07	1.34714e+07	1.31774e+07	1.35705e+07	9.29842e+06	9.49186e+06	7.12555e+06	1.19068e+07	1.26766e+07	1.49913e+07	8.87229e+06	1.22017e+07	5.96335e+06	1.37329e+07	6.65747e+06
Q14258	E3 ubiquitin/ISG15 ligase TRIM25 OS=Homo sapiens OX=9606 GN=TRIM25 PE=1 SV=2	=TRIM25	TRIM25	E3 ubiquitin/ISG15 ligase TRIM25	70.9	FALSE	65	32	32	66	0.04	0.38	1	0.0236526	0.987085	0.00128133	2.89	6.06	4.85	6.09	1.58	3.13129e+07	3.24987e+07	3.31563e+07	3.34939e+07	3.01624e+07	3.48771e+07	3.34333e+07	3.17228e+07	2.89798e+07	2.94991e+07	3.41669e+07	3.80345e+07	3.90735e+07	3.88523e+07	3.26179e+07	3.18953e+07	2.51668e+07	2.77625e+07	2.67856e+07	1.9384e+07	1.98934e+07	2.5978e+07	3.34333e+07	2.24103e+07	1.95844e+07	1.98678e+07	2.49981e+07	2.24139e+07
P07203	Glutathione peroxidase 1 OS=Homo sapiens OX=9606 GN=GPX1 PE=1 SV=4	=GPX1	GPX1	Glutathione peroxidase 1	22.1	FALSE	85	14	14	39	0.09	0.38	1	0.17319	0.997717	0.0232693	0.9	14.76	6.12	3.77	0.87	5.18198e+06	5.09961e+06	5.10483e+06	5.4168e+06	5.44022e+06	5.46589e+06	3.94577e+06	4.74669e+06	4.38565e+06	4.21337e+06	6.02729e+06	5.74992e+06	5.52014e+06	5.64176e+06	5.24387e+06	5.30875e+06	4.16486e+06	4.35642e+06	4.12399e+06	3.13489e+06	3.58806e+06	4.07123e+06	3.94577e+06	3.35325e+06	2.9638e+06	2.83774e+06	4.40986e+06	3.38846e+06
Q9UHV9	Prefoldin subunit 2 OS=Homo sapiens OX=9606 GN=PFDN2 PE=1 SV=1	=PFDN2	PFDN2	Prefoldin subunit 2	16.6	FALSE	60	9	9	35	0.01	0.38	1	0.126	0.937408	0.0144322	9.46	6.35	4.64	11.21	5.58	2.36521e+07	2.7679e+07	2.82648e+07	2.5655e+07	2.71544e+07	2.88018e+07	2.96269e+07	2.2502e+07	2.05071e+07	2.15898e+07	2.77839e+07	2.83164e+07	3.16321e+07	2.39878e+07	3.14363e+07	2.90499e+07	1.90097e+07	2.36452e+07	2.2834e+07	1.48474e+07	1.79095e+07	2.14528e+07	2.96269e+07	1.58963e+07	1.38586e+07	1.45409e+07	2.0328e+07	1.6687e+07
A0FGR8	Extended synaptotagmin-2 OS=Homo sapiens OX=9606 GN=ESYT2 PE=1 SV=1	=ESYT2	ESYT2	Extended synaptotagmin-2	102.3	FALSE	28	22	22	28	0.17	0.38	1	1	0.943684	0.821143	4.59	12.21	36.2	26.1	3.48	3.90318e+06	3.58675e+06	3.87019e+06	3.6194e+06	4.54466e+06	4.16623e+06	4.83208e+06	3.45505e+06	5.55007e+06	2.82343e+06	5.12053e+06	3.3494e+06	3.95035e+06	6.04915e+06	3.06386e+06	3.2186e+06	3.13706e+06	3.06403e+06	3.12657e+06	2.09467e+06	2.9974e+06	3.10318e+06	4.83208e+06	2.44078e+06	3.75072e+06	1.9016e+06	3.74643e+06	1.97382e+06
Q9BZF1	Oxysterol-binding protein-related protein 8 OS=Homo sapiens OX=9606 GN=OSBPL8 PE=1 SV=3	=OSBPL8	OSBPL8	Oxysterol-binding protein-related protein 8	101.1	FALSE	18	17	15	24	0.2	0.38	1	1	0.971548	0.996379	11.3	12.58	39.47	27.6	2.47	2.94652e+06	2.35811e+06	2.58217e+06	2.47579e+06	3.27626e+06	2.78552e+06	3.17515e+06	1.7603e+06	3.28286e+06	1.72269e+06	2.69213e+06	1.95505e+06	1.68095e+06	3.0889e+06	2.12682e+06	2.05392e+06	2.36817e+06	2.01445e+06	2.08603e+06	1.43283e+06	2.16084e+06	2.07478e+06	3.17515e+06	1.24354e+06	2.21854e+06	1.16024e+06	1.96969e+06	1.15212e+06
P46779	60S ribosomal protein L28 OS=Homo sapiens OX=9606 GN=RPL28 PE=1 SV=3	=RPL28	RPL28	60S ribosomal protein L28	15.7	FALSE	45	10	10	23	-0.03	0.38	1	1	0.998659	0.90864	22.31	24.25	34.88	39.04	6.83	7.25456e+06	1.14422e+07	1.01633e+07	1.04461e+07	9.45267e+06	7.58534e+06	1.35315e+07	6.93646e+06	5.98745e+06	1.12625e+07	7.88753e+06	1.51524e+07	6.27777e+06	1.03441e+07	9.95946e+06	9.04165e+06	5.83063e+06	9.7747e+06	8.21049e+06	6.04553e+06	6.23445e+06	5.64988e+06	1.35315e+07	4.90019e+06	4.0463e+06	7.58537e+06	5.7709e+06	8.9294e+06
Q9P2W9	Syntaxin-18 OS=Homo sapiens OX=9606 GN=STX18 PE=1 SV=1	=STX18	STX18	Syntaxin-18	38.7	FALSE	37	12	12	17	0.41	0.38	1	1	0.939918	0.85609	20.32	14.42	39.47	31.84	3.2	2.61223e+06	1.90657e+06	1.83325e+06	1.94353e+06	2.74052e+06	2.43431e+06	2.6227e+06	1.52598e+06	2.65847e+06	1.31287e+06	2.30251e+06	1.62288e+06	1.7013e+06	3.13061e+06	1.89992e+06	1.81593e+06	2.0995e+06	1.62872e+06	1.48101e+06	1.12479e+06	1.80749e+06	1.81318e+06	2.6227e+06	1.07801e+06	1.79658e+06	884228	1.68463e+06	956373
Q96N66	Lysophospholipid acyltransferase 7 OS=Homo sapiens OX=9606 GN=MBOAT7 PE=1 SV=2	=MBOAT7	MBOAT7	Lysophospholipid acyltransferase 7	52.7	FALSE	22	8	8	16	0.47	0.38	1	1	0.947085	0.869315	33.78	19.81	45.23	35.65	2.32	3.04317e+06	1.65558e+06	1.89292e+06	1.95596e+06	3.09322e+06	2.87861e+06	2.38049e+06	1.50458e+06	2.41774e+06	960841	2.22589e+06	1.22562e+06	1.72552e+06	2.91431e+06	1.75964e+06	1.70278e+06	2.44586e+06	1.41431e+06	1.52922e+06	1.13198e+06	2.04011e+06	2.14411e+06	2.38049e+06	1.0629e+06	1.6339e+06	647134	1.62857e+06	722265
Q9NWB6	Arginine and glutamate-rich protein 1 OS=Homo sapiens OX=9606 GN=ARGLU1 PE=1 SV=1	=ARGLU1	ARGLU1	Arginine and glutamate-rich protein 1	33.2	FALSE	25	11	10	14	0.08	0.38	1	0.017194	0.982745	0.000822282	6.67	7.03	2.46	4.86	2.56	2.28385e+06	2.55615e+06	2.27989e+06	2.42216e+06	2.40603e+06	2.64705e+06	2.23092e+06	2.32797e+06	2.36732e+06	2.44293e+06	3.00171e+06	3.15742e+06	3.14334e+06	2.8415e+06	2.75829e+06	2.66011e+06	1.83557e+06	2.18363e+06	1.84183e+06	1.40179e+06	1.58688e+06	1.97164e+06	2.23092e+06	1.64457e+06	1.59982e+06	1.64533e+06	2.1962e+06	1.86069e+06
Q7L2R6	Zinc finger protein 765 OS=Homo sapiens OX=9606 GN=ZNF765 PE=1 SV=2	=ZNF765	ZNF765	Zinc finger protein 765	61.6	FALSE	12	8	1	14	0.15	0.38	1	0.163675	0.457628	0.0213204	10.87	18.01	9.55	6.51	6.21	860319	1.06488e+06	1.01415e+06	928675	1.13045e+06	1.12667e+06	1.43252e+06	626782	747288	738692	1.08376e+06	950010	952498	964964	1.0233e+06	937170	691455	909687	819291	537456	745583	839190	1.43252e+06	442784	505014	497514	792932	559845
Q92539	Phosphatidate phosphatase LPIN2 OS=Homo sapiens OX=9606 GN=LPIN2 PE=1 SV=1	=LPIN2	LPIN2	Phosphatidate phosphatase LPIN2	99.3	FALSE	11	11	8	13	-0.02	0.38	1	0.0718473	1	0.00630549	1.35	4.98	0.55	12.42	1.47	306975	298966	304398	304636	324502	290539	294781	311530	309406	312764	339827	447660	380509	433970	278880	284722	246722	255396	245911	176303	214023	216406	294781	220077	209095	210649	248634	263808
Q9NZ43	Vesicle transport protein USE1 OS=Homo sapiens OX=9606 GN=USE1 PE=1 SV=2	=USE1	USE1	Vesicle transport protein USE1	29.4	FALSE	34	9	9	13	0.41	0.38	1	1	0.90139	0.692514	16.25	18.8	36.4	25.44	1.46	572037	449989	425654	416609	589294	608072	665163	510871	765405	371115	707957	495089	623316	909621	472221	482048	459757	384410	343869	241106	388665	452918	665163	360900	517258	249949	517976	291758
Q01484	Ankyrin-2 OS=Homo sapiens OX=9606 GN=ANK2 PE=1 SV=4	=ANK2	ANK2	Ankyrin-2	433.4	FALSE	3	11	7	12	0.44	0.38	1	0.153828	0.059123	0.0192028	15.19	9.18	6.99	2.48	6.42	284700	224580	217813	322791	303789	307336	259065	326522	304474	283874	382089	404248	399460	390807	267068	292467	228819	191850	175962	186810	200362	228917	259065	230668	205763	191191	279555	238225
Q12974	Protein tyrosine phosphatase type IVA 2 OS=Homo sapiens OX=9606 GN=PTP4A2 PE=1 SV=1	=PTP4A2	PTP4A2	Protein tyrosine phosphatase type IVA 2	19.1	FALSE	38	6	3	10	0	0.38	1	0.0475084	0.998807	0.00343481	10.87	8.44	4.63	6.85	5.52	1.11487e+06	1.24919e+06	1.00544e+06	1.07994e+06	1.14479e+06	1.0587e+06	1.27226e+06	935546	910510	995875	1.21563e+06	1.22567e+06	1.21754e+06	1.39237e+06	1.26086e+06	1.16612e+06	896044	1.06714e+06	812255	624998	755042	788564	1.27226e+06	660906	615319	670729	889416	722292
Q9BRP8	Partner of Y14 and mago OS=Homo sapiens OX=9606 GN=PYM1 PE=1 SV=1	=PYM1	PYM1	Partner of Y14 and mago	22.6	FALSE	34	5	5	10	0.21	0.38	1	0.102631	0.25217	0.0105416	8.58	7.51	8.65	3.1	2.02	1.97538e+06	1.83998e+06	2.18041e+06	2.21345e+06	2.36921e+06	2.35503e+06	2.00776e+06	2.45848e+06	2.10708e+06	2.1429e+06	2.81779e+06	2.75883e+06	2.8449e+06	2.65134e+06	2.49086e+06	2.56305e+06	1.58765e+06	1.57183e+06	1.76147e+06	1.281e+06	1.5626e+06	1.75413e+06	2.00776e+06	1.73677e+06	1.42395e+06	1.44326e+06	2.06163e+06	1.62579e+06
Q9BRX9	WD repeat domain-containing protein 83 OS=Homo sapiens OX=9606 GN=WDR83 PE=1 SV=1	=WDR83	WDR83	WD repeat domain-containing protein 83	34.3	FALSE	26	7	7	9	0.06	0.38	1	0.0989653	0.915463	0.00998268	7.57	11.3	7.61	1.98	1.86	610427	576728	524649	518342	683436	609847	590431	489120	536186	461580	637203	613563	641133	636534	576375	591700	490612	492678	423843	299983	450756	454240	590431	345534	362353	310878	466209	361576
Q96EM0	Trans-3-hydroxy-L-proline dehydratase OS=Homo sapiens OX=9606 GN=L3HYPDH PE=1 SV=2	=L3HYPDH	L3HYPDH	Trans-3-hydroxy-L-proline dehydratase	38.1	FALSE	34	8	8	9	0.05	0.38	1	0.874144	0.992184	0.298185	3.41	6.16	14.62	15.69	7.96	1.3977e+06	1.34925e+06	1.44455e+06	1.53254e+06	1.52333e+06	1.38144e+06	1.36603e+06	1.67102e+06	1.60485e+06	2.087e+06	1.69903e+06	2.50934e+06	2.23129e+06	2.13147e+06	1.62982e+06	1.82413e+06	1.12335e+06	1.15262e+06	1.16699e+06	886936	1.0047e+06	1.02895e+06	1.36603e+06	1.18048e+06	1.08455e+06	1.40561e+06	1.2431e+06	1.47877e+06
Q53S08	Ras-related protein Rab-6D OS=Homo sapiens OX=9606 GN=RAB6D PE=2 SV=1	=RAB6D	RAB6D	Ras-related protein Rab-6D	28.2	FALSE	13	4	1	7	0.11	0.38	1	0.870765	0.653716	0.296765	7.91	7.38	8.92	18.49	10.6	465664	542067	526900	544376	578198	642515	561209	426923	495590	425433	423192	573453	537933	669877	456819	530831	374263	463069	425661	315049	381347	478573	561209	301595	334918	286532	309628	337939
O95674	Phosphatidate cytidylyltransferase 2 OS=Homo sapiens OX=9606 GN=CDS2 PE=1 SV=1	=CDS2	CDS2	Phosphatidate cytidylyltransferase 2	51.4	FALSE	13	5	4	6	0.25	0.38	1	1	0.980522	0.786893	26.01	15.97	39.02	33.59	4.11	932335	567091	670993	674731	953181	875151	727120	736688	1.02887e+06	452044	1.06397e+06	554517	861425	1.30467e+06	668964	709054	749336	484446	542068	390490	628665	651850	727120	520425	695304	304455	778455	326780
Q9H4P4	E3 ubiquitin-protein ligase NRDP1 OS=Homo sapiens OX=9606 GN=RNF41 PE=1 SV=2	=RNF41	RNF41	E3 ubiquitin-protein ligase NRDP1	35.9	FALSE	15	4	4	5	0.05	0.38	1	0.0064695	0.967469	0.000196768	1.17	4.72	5.13	6.33	1.94	490727	501986	493883	521371	528540	504559	474677	512604	526559	565550	638406	743108	691545	674940	577970	594039	394407	428829	398988	301735	348595	375817	474677	362124	355846	380902	467089	437918
Q8WV07	Protein LTO1 homolog OS=Homo sapiens OX=9606 GN=LTO1 PE=1 SV=2	=LTO1	LTO1	Protein LTO1 homolog	15.3	FALSE	37	5	5	5	0.01	0.38	1	0.646605	0.994035	0.180883	11.78	8.23	12.71	13.41	5.52	817258	973044	1.03163e+06	936081	1.02966e+06	874617	1.04322e+06	806407	780425	980391	904565	1.13071e+06	970189	1.21127e+06	913325	987460	656846	831237	833412	541742	679103	651452	1.04322e+06	569677	527408	660300	661824	666334
Q03188	Centromere protein C OS=Homo sapiens OX=9606 GN=CENPC PE=1 SV=2	=CENPC	CENPC	Centromere protein C	106.8	FALSE	4	4	4	4	0.3	0.38	1	1	0.104723	0.634403	12.58	11.21	19.12	15.22	6.95	87565.9	70326.9	88870.9	101124	99776.2	115112	125847	71775.3	99347.4	73067.4	108459	78350.1	86305.7	104291	88449.2	97596.9	70378.4	60077.8	71795.2	58524.1	65806.8	85740.1	125847	50704.9	67138.6	49211.4	79354	46172.1
Q6NVV7	Cysteine-rich DPF motif domain-containing protein 1 OS=Homo sapiens OX=9606 GN=CDPF1 PE=1 SV=1	=CDPF1	CDPF1	Cysteine-rich DPF motif domain-containing protein 1	13.9	FALSE	16	2	2	3	0.05	0.38	1	0.370391	0.41469	0.0719162	15.82	8	8.94	11.24	6.66	15492.3	20634.1	20736.1	21526.2	20366.4	24418.4	21281.1	27631.8	24377.7	23325	29139.7	34078.5	36639.1	29526.8	30467.3	27724.8	12451.5	17627	16751.9	12457.9	13432.5	18187.9	21281.1	19520.2	16474.3	15709.5	21320	20082.6
Q13886	Krueppel-like factor 9 OS=Homo sapiens OX=9606 GN=KLF9 PE=1 SV=1	=KLF9	KLF9	Krueppel-like factor 9	27.2	FALSE	12	3	2	3	0.19	0.38	1	1	0.891947	0.749866	10.92	4.63	32.93	14.26	5.57	84767.3	79750.5	98253.4	99775.5	93607	102792	93913.3	61401	99104.2	55384.6	94991	70014.6	86677	73576.3	96678.3	89347.4	68129.1	68128.1	79375	57743.5	61737.9	76563.8	93913.3	43376.1	66974.2	37301.9	69500	41260
Q9H3U5	Major facilitator superfamily domain-containing protein 1 OS=Homo sapiens OX=9606 GN=MFSD1 PE=2 SV=2	=MFSD1	MFSD1	Major facilitator superfamily domain-containing protein 1	51.2	FALSE	5	2	2	2	-0.03	0.38	1	1	0.999933	0.588884	19.67	25.16	15.04	21.22	35.48	21727.4	24820.1	16619.7	15682.7	28784.1	20013.3	22577.1	18309	24543.2	23423.5	30606.4	30274.4	20629.3	35437.4	13873	23166.6	17462.7	21203	13426.4	9076.1	18984.3	14906.7	22577.1	12934.2	16586.2	15775.9	22393.1	17840.9
Q6PCB8	Embigin OS=Homo sapiens OX=9606 GN=EMB PE=1 SV=1	=EMB	EMB	Embigin	36.9	FALSE	6	2	2	2	0.26	0.38	1	1	0.80888	0.591166	8.69	19.16	22.83	21.83	7.06	182512	170415	153314	149694	242758	207224	200738	104337	163729	126442	173922	155552	119497	204892	164153	181401	146689	145579	123856	86632.9	160109	154349	200738	73707.6	110647	85159.7	127250	91667.7
O14841	5-oxoprolinase OS=Homo sapiens OX=9606 GN=OPLAH PE=1 SV=3	=OPLAH	OPLAH	5-oxoprolinase	137.4	FALSE	2	2	2	2	-0.02	0.38	1	1	0.893073	0.641295	16.51	23.1	12.3	5.98	17.62	72868	90310.2	65822.7	85032.9	70595.5	73108.4	46997.2	101150	82262.8	82299.3	108087	111832	106183	96962	77400.6	99437.7	58565.4	77148.8	53175.5	49211.5	46560.8	54454.3	46997.2	71456.3	55592.9	55429.2	79081.5	65903.4
Q9P2X0	Dolichol-phosphate mannosyltransferase subunit 3 OS=Homo sapiens OX=9606 GN=DPM3 PE=1 SV=2	=DPM3	DPM3	Dolichol-phosphate mannosyltransferase subunit 3	10.1	FALSE	13	1	1	2	0.3	0.38	1	1	0.998075	0.834187	20.61	24	37.04	34.39	3.8	709898	503736	506737	445474	775607	706590	554081	449081	604462	276260	590634	310457	580547	784646	446734	471407	570559	430324	409373	257811	511547	526298	554081	317248	408493	186063	432137	182954
Q6H8Q1	Actin-binding LIM protein 2 OS=Homo sapiens OX=9606 GN=ABLIM2 PE=1 SV=2	=ABLIM2	ABLIM2	Actin-binding LIM protein 2	67.8	FALSE	3	2	1	2	0.18	0.38	1	1	0.911357	0.922354	27.42	60.27	21.41	23.37	0.75	47156.4	62756.6	82197.7	72633.9	44337.1	69597.4	165084	79338.2	61271.8	52312.2	102458	74176.1	85814.5	58081.2	55811.8	56407.5	37900.5	53610.8	66404.2	42035.7	29242.2	51839.1	165084	56047.6	41407.2	35232.6	74963.4	43712.3
Q9UPI3	Feline leukemia virus subgroup C receptor-related protein 2 OS=Homo sapiens OX=9606 GN=FLVCR2 PE=1 SV=1	=FLVCR2	FLVCR2	Feline leukemia virus subgroup C receptor-related protein 2	57.2	FALSE	2	1	1	1	-0.08	0.38	1	1	0.999697	0.87486	26.42	35.1	32.57	46.63	1.73	76891.4	56292.5	45902.5	39390.1	85274.3	61766.2	46006.1	40277.9	76237.6	52190.6	67545.9	68331.4	40920.4	124357	66968	65346.1	61799.1	48088.7	37082.7	22796.4	56242.2	46006.1	46006.1	28453.9	51521.1	35150.7	49419.9	40268.1
P30622	CAP-Gly domain-containing linker protein 1 OS=Homo sapiens OX=9606 GN=CLIP1 PE=1 SV=2	=CLIP1	CLIP1	CAP-Gly domain-containing linker protein 1	162.1	FALSE	51	73	66	124	0.14	0.37	1	0.0218586	0.365368	0.00113938	3.45	9.67	4.37	5.3	0.08	1.97574e+07	1.85321e+07	1.95986e+07	2.1565e+07	2.1496e+07	2.34364e+07	1.84697e+07	2.22553e+07	2.05667e+07	2.21524e+07	2.80485e+07	3.01515e+07	2.91158e+07	2.66205e+07	2.42956e+07	2.42677e+07	1.58794e+07	1.58313e+07	1.58329e+07	1.24804e+07	1.41776e+07	1.74564e+07	1.84697e+07	1.5722e+07	1.38989e+07	1.49198e+07	2.05216e+07	1.77684e+07
P18621	60S ribosomal protein L17 OS=Homo sapiens OX=9606 GN=RPL17 PE=1 SV=3	=RPL17	RPL17	60S ribosomal protein L17	21.4	FALSE	58	12	11	77	0.14	0.37	1	1	0.979722	0.657245	14.61	7.35	25.75	21.89	1.69	2.20964e+07	2.94735e+07	2.49001e+07	2.68418e+07	2.82191e+07	2.46132e+07	2.92368e+07	2.18374e+07	2.09222e+07	3.25485e+07	2.51519e+07	3.83744e+07	2.43358e+07	3.15667e+07	2.83616e+07	2.76935e+07	1.77593e+07	2.51782e+07	2.01158e+07	1.55342e+07	1.86117e+07	1.8333e+07	2.92368e+07	1.54268e+07	1.41391e+07	2.19217e+07	1.84023e+07	2.26142e+07
P26373	60S ribosomal protein L13 OS=Homo sapiens OX=9606 GN=RPL13 PE=1 SV=4	=RPL13	RPL13	60S ribosomal protein L13	24.2	FALSE	45	13	13	63	0.27	0.37	1	1	0.9763	0.82941	9.45	10.3	32.57	32.88	1.7	1.26426e+07	1.48534e+07	1.26793e+07	1.5917e+07	1.52234e+07	1.25329e+07	1.54163e+07	1.0927e+07	1.02048e+07	1.78742e+07	1.2143e+07	2.25395e+07	1.13368e+07	1.63612e+07	1.50218e+07	1.4664e+07	1.01611e+07	1.26888e+07	1.02431e+07	9.21174e+06	1.00405e+07	9.33501e+06	1.54163e+07	7.71926e+06	6.89639e+06	1.20384e+07	8.88444e+06	1.32826e+07
Q969S3	Zinc finger protein 622 OS=Homo sapiens OX=9606 GN=ZNF622 PE=1 SV=1	=ZNF622	ZNF622	Zinc finger protein 622	54.2	FALSE	48	24	24	46	0.06	0.37	1	0.0114648	0.674509	0.000464933	5.09	4.96	3.13	7.03	2.19	6.85498e+06	6.25559e+06	6.82765e+06	7.17354e+06	7.02233e+06	7.33105e+06	6.52742e+06	6.79017e+06	6.59309e+06	7.01879e+06	8.0723e+06	9.39823e+06	9.14436e+06	8.42653e+06	7.4787e+06	7.25071e+06	5.50948e+06	5.34393e+06	5.51578e+06	4.15157e+06	4.63153e+06	5.46048e+06	6.52742e+06	4.79684e+06	4.45558e+06	4.72721e+06	5.90609e+06	5.53842e+06
P61224	Ras-related protein Rap-1b OS=Homo sapiens OX=9606 GN=RAP1B PE=1 SV=1	=RAP1B	RAP1B	Ras-related protein Rap-1b	20.8	FALSE	66	11	4	44	0.2	0.37	1	1	0.996982	0.751178	15.52	34.35	25.64	22.84	3.1	6.28783e+06	8.03353e+06	6.12544e+06	4.72555e+06	7.88401e+06	6.63219e+06	1.08902e+07	3.71363e+06	6.05131e+06	4.35903e+06	5.72221e+06	5.50815e+06	4.58022e+06	7.77483e+06	6.2727e+06	6.55393e+06	5.05365e+06	6.86276e+06	4.9485e+06	2.73484e+06	5.19985e+06	4.93994e+06	1.08902e+07	2.62346e+06	4.08945e+06	2.93584e+06	4.18664e+06	3.24598e+06
Q53EL6	Programmed cell death protein 4 OS=Homo sapiens OX=9606 GN=PDCD4 PE=1 SV=2	=PDCD4	PDCD4	Programmed cell death protein 4	51.7	FALSE	49	18	18	32	0.03	0.37	1	1	0.999911	0.62166	19.7	20.1	11.71	14.83	4.03	2.71847e+06	2.52216e+06	3.61289e+06	3.89231e+06	2.58818e+06	2.87427e+06	2.66436e+06	4.7983e+06	4.13049e+06	3.82522e+06	5.17773e+06	5.51883e+06	5.65536e+06	3.99598e+06	2.7e+06	2.85857e+06	2.18488e+06	2.15459e+06	2.91871e+06	2.25261e+06	1.70702e+06	2.14088e+06	2.66436e+06	3.38971e+06	2.79137e+06	2.57631e+06	3.78828e+06	3.25228e+06
Q8NI08	Nuclear receptor coactivator 7 OS=Homo sapiens OX=9606 GN=NCOA7 PE=1 SV=2	=NCOA7	NCOA7	Nuclear receptor coactivator 7	106.1	FALSE	29	21	21	27	0.18	0.37	1	0.414857	0.686824	0.085707	7.03	8.9	10.17	11.23	0.94	1.8917e+06	1.78026e+06	2.04693e+06	2.14928e+06	2.14134e+06	2.26156e+06	1.82748e+06	2.09176e+06	1.78177e+06	1.74508e+06	2.20647e+06	2.59447e+06	2.40811e+06	1.99503e+06	2.06501e+06	2.09256e+06	1.5204e+06	1.52081e+06	1.65363e+06	1.24386e+06	1.41231e+06	1.68451e+06	1.82748e+06	1.4777e+06	1.20411e+06	1.17533e+06	1.61436e+06	1.52894e+06
P46977	Dolichyl-diphosphooligosaccharide--protein glycosyltransferase subunit STT3A OS=Homo sapiens OX=9606 GN=STT3A PE=1 SV=2	=STT3A	STT3A	Dolichyl-diphosphooligosaccharide--protein glycosyltransferase subunit STT3A	80.5	FALSE	18	14	12	27	0.3	0.37	1	1	0.934456	0.96178	35.77	27.03	40.3	32.87	3.98	6.84834e+06	3.45319e+06	4.39647e+06	4.85254e+06	7.88704e+06	6.02111e+06	4.37485e+06	3.91611e+06	6.99973e+06	3.44868e+06	6.14009e+06	4.00613e+06	4.14577e+06	7.83436e+06	4.4433e+06	4.7009e+06	5.50414e+06	2.94994e+06	3.55173e+06	2.80833e+06	5.20185e+06	4.48478e+06	4.37485e+06	2.76649e+06	4.73039e+06	2.32271e+06	4.49239e+06	2.36083e+06
P80303	Nucleobindin-2 OS=Homo sapiens OX=9606 GN=NUCB2 PE=1 SV=3	=NUCB2	NUCB2	Nucleobindin-2	50.2	FALSE	42	14	14	20	-0.04	0.37	1	0.330261	0.933395	0.0607423	2.92	12.54	9.27	6.39	3.15	5.1981e+06	5.49529e+06	5.26702e+06	4.37277e+06	5.66277e+06	5.58843e+06	4.72765e+06	7.57467e+06	6.42415e+06	6.53553e+06	8.51407e+06	7.66147e+06	8.94925e+06	8.37628e+06	7.23604e+06	6.92028e+06	4.17781e+06	4.69443e+06	4.25501e+06	2.53067e+06	3.73484e+06	4.16251e+06	4.72765e+06	5.35105e+06	4.34141e+06	4.40172e+06	6.22931e+06	4.51495e+06
O43292	Glycosylphosphatidylinositol anchor attachment 1 protein OS=Homo sapiens OX=9606 GN=GPAA1 PE=1 SV=3	=GPAA1	GPAA1	Glycosylphosphatidylinositol anchor attachment 1 protein	67.6	FALSE	16	10	10	20	0.3	0.37	1	1	0.966659	0.906845	20.01	18.12	44.45	33.61	0.25	1.66696e+06	1.13557e+06	1.29188e+06	1.20269e+06	1.87591e+06	1.51747e+06	1.67471e+06	1.06317e+06	1.82052e+06	771275	1.61215e+06	942520	1.1703e+06	2.0339e+06	1.10915e+06	1.10531e+06	1.33977e+06	970079	1.04366e+06	696038	1.23725e+06	1.13027e+06	1.67471e+06	751062	1.2303e+06	519460	1.17953e+06	555432
O95870	Phosphatidylserine lipase ABHD16A OS=Homo sapiens OX=9606 GN=ABHD16A PE=1 SV=3	=ABHD16A	ABHD16A	Phosphatidylserine lipase ABHD16A	63.2	FALSE	28	16	16	20	0.41	0.37	1	1	0.938904	0.946576	14.27	19.89	41.42	31.42	2.42	870030	685140	685689	643725	1.02719e+06	841580	989943	590817	1.10429e+06	547767	888808	658837	635560	1.20913e+06	590885	611421	699260	585291	553940	372546	677479	626845	989943	417376	746277	368925	650295	388256
Q92834	X-linked retinitis pigmentosa GTPase regulator OS=Homo sapiens OX=9606 GN=RPGR PE=1 SV=2	=RPGR	RPGR	X-linked retinitis pigmentosa GTPase regulator	113.3	FALSE	20	15	15	19	0.09	0.37	1	0.0173146	0.888793	0.000833372	4.06	8.19	2.32	4	4.02	2.30278e+06	2.12428e+06	2.19776e+06	2.48324e+06	2.31404e+06	2.35461e+06	2.03639e+06	2.05041e+06	2.13657e+06	2.05586e+06	2.67102e+06	2.65851e+06	2.764e+06	2.50763e+06	2.0873e+06	1.97193e+06	1.85079e+06	1.8147e+06	1.77548e+06	1.43714e+06	1.52621e+06	1.75382e+06	2.03639e+06	1.44849e+06	1.44389e+06	1.38464e+06	1.95425e+06	1.56667e+06
O15427	Monocarboxylate transporter 4 OS=Homo sapiens OX=9606 GN=SLC16A3 PE=1 SV=1	=SLC16A3	SLC16A3	Monocarboxylate transporter 4	49.4	FALSE	19	9	9	15	0.23	0.37	1	1	0.983129	0.99275	36.62	29	36.76	43.47	2.98	6.93488e+06	4.68721e+06	3.32197e+06	3.9506e+06	7.91408e+06	5.84133e+06	5.17463e+06	1.99375e+06	4.17748e+06	2.82434e+06	4.0582e+06	3.27385e+06	1.57366e+06	5.2379e+06	3.50073e+06	3.35614e+06	5.5737e+06	4.00412e+06	2.68369e+06	2.28635e+06	5.21968e+06	4.35088e+06	5.17463e+06	1.40847e+06	2.82312e+06	1.90221e+06	2.96918e+06	1.9293e+06
Q5SWX8	Protein odr-4 homolog OS=Homo sapiens OX=9606 GN=ODR4 PE=1 SV=1	=ODR4	ODR4	Protein odr-4 homolog	51.1	FALSE	31	13	13	14	0.11	0.37	1	1	0.997053	0.410422	10.61	9.76	13.6	19.29	8.53	1.86397e+06	1.62868e+06	1.51699e+06	1.5142e+06	1.83862e+06	1.88905e+06	1.68491e+06	1.77067e+06	1.98854e+06	1.51132e+06	2.17785e+06	1.57819e+06	2.38803e+06	2.52619e+06	1.52135e+06	1.71665e+06	1.49811e+06	1.39133e+06	1.22552e+06	876320	1.21265e+06	1.40704e+06	1.68491e+06	1.25087e+06	1.34385e+06	1.01789e+06	1.59342e+06	930037
Q13454	Tumor suppressor candidate 3 OS=Homo sapiens OX=9606 GN=TUSC3 PE=1 SV=1	=TUSC3	TUSC3	Tumor suppressor candidate 3	39.7	FALSE	21	8	7	14	0.18	0.37	1	1	0.925374	0.894085	25.38	13.05	25.5	14.63	0.26	1.26876e+06	766216	960356	950580	1.27162e+06	1.15577e+06	1.01753e+06	939328	1.38007e+06	882962	1.33606e+06	989958	1.10603e+06	1.34208e+06	958779	955295	1.01973e+06	654551	775832	550133	838688	860869	1.01753e+06	663579	932644	594682	977525	583388
Q3ZAQ7	Vacuolar ATPase assembly integral membrane protein VMA21 OS=Homo sapiens OX=9606 GN=VMA21 PE=1 SV=1	=VMA21	VMA21	Vacuolar ATPase assembly integral membrane protein VMA21	11.3	FALSE	35	3	3	10	0.11	0.37	1	1	0.999699	0.892956	13.11	20.6	37.77	32.44	2.8	252860	212082	196917	177392	290707	243672	215420	172428	253874	117752	234252	127876	211607	299290	175165	182245	203229	181174	159081	102663	191734	181498	215420	121810	171567	79307	171390	75358.1
P48723	Heat shock 70 kDa protein 13 OS=Homo sapiens OX=9606 GN=HSPA13 PE=1 SV=1	=HSPA13	HSPA13	Heat shock 70 kDa protein 13	51.9	FALSE	18	8	8	9	0.02	0.37	1	0.792591	0.999929	0.253727	15.53	4	22.18	20.83	0	484226	413191	354752	404291	443039	412070	423501	298949	464786	365249	473289	382882	473974	628512	386015	386007	389182	352975	286590	233977	292204	306928	423501	211189	314100	245998	346281	225634
Q68D85	Natural cytotoxicity triggering receptor 3 ligand 1 OS=Homo sapiens OX=9606 GN=NCR3LG1 PE=1 SV=1	=NCR3LG1	NCR3LG1	Natural cytotoxicity triggering receptor 3 ligand 1	50.8	FALSE	17	8	8	9	0.22	0.37	1	1	0.987284	0.877282	19.68	30.34	26.67	40.71	7.2	386486	360263	261137	227947	471708	373658	482667	340951	582661	442000	615645	532638	327059	913119	474976	428961	310627	307760	210962	131921	311112	278317	482667	240861	393760	297690	450436	313886
Q6PK04	Coiled-coil domain-containing protein 137 OS=Homo sapiens OX=9606 GN=CCDC137 PE=1 SV=1	=CCDC137	CCDC137	Coiled-coil domain-containing protein 137	33.2	FALSE	24	8	8	9	0.24	0.37	1	1	0.971236	0.885668	26.06	8.67	34.45	16.56	1.39	983352	1.58625e+06	1.10384e+06	1.25337e+06	1.3478e+06	1.20463e+06	1.46379e+06	822688	758462	1.37609e+06	930320	1.35216e+06	1.01358e+06	1.11376e+06	1.21032e+06	1.18684e+06	790339	1.35508e+06	891745	725370	888936	897262	1.46379e+06	581179	512566	926809	680667	796834
P11234	Ras-related protein Ral-B OS=Homo sapiens OX=9606 GN=RALB PE=1 SV=1	=RALB	RALB	Ras-related protein Ral-B	23.4	FALSE	24	5	3	8	0.11	0.37	1	1	0.98701	0.881424	17.43	24.34	32.32	25.82	8.7	1.58861e+06	1.42618e+06	1.11619e+06	1.11206e+06	1.88778e+06	1.79161e+06	1.32039e+06	992164	1.82477e+06	1.20226e+06	1.85987e+06	1.28995e+06	1.17765e+06	1.99955e+06	1.53979e+06	1.74166e+06	1.2768e+06	1.21834e+06	901728	643587	1.24507e+06	1.33447e+06	1.32039e+06	700903	1.23317e+06	809733	1.36077e+06	760172
O43184	Disintegrin and metalloproteinase domain-containing protein 12 OS=Homo sapiens OX=9606 GN=ADAM12 PE=1 SV=3	=ADAM12	ADAM12	Disintegrin and metalloproteinase domain-containing protein 12	99.5	FALSE	5	5	5	7	0.57	0.37	1	1	0.967754	0.954495	50.47	24.52	27.53	3.62	3.03	384964	188294	158397	176126	316443	307803	252951	203944	327221	214248	294469	279491	272491	273468	278638	266947	309403	160853	127962	101930	208708	229265	252951	144074	221135	144297	215447	164706
Q6PK18	2-oxoglutarate and iron-dependent oxygenase domain-containing protein 3 OS=Homo sapiens OX=9606 GN=OGFOD3 PE=1 SV=2	=OGFOD3	OGFOD3	2-oxoglutarate and iron-dependent oxygenase domain-containing protein 3	35.6	FALSE	15	5	5	6	0.05	0.37	1	0.539547	0.952881	0.133326	5.02	11	16.92	25.3	14.96	596905	644588	657035	674704	661560	637510	807768	704336	660301	503857	693823	699355	1.03469e+06	1.12642e+06	649324	802986	479745	550649	530792	390474	436328	474845	807768	497571	446229	339351	507635	412134
Q8IYA6	Cytoskeleton-associated protein 2-like OS=Homo sapiens OX=9606 GN=CKAP2L PE=1 SV=4	=CKAP2L	CKAP2L	Cytoskeleton-associated protein 2-like	83.5	FALSE	7	5	5	5	0.93	0.37	1	1	0.913093	0.994491	73.4	56.86	34.88	49.23	10.88	1.37509e+06	335322	540484	722147	1.68636e+06	1.47069e+06	400135	708505	1.48819e+06	1.18256e+06	1.43492e+06	1.61743e+06	518371	2.25333e+06	1.1995e+06	1.39941e+06	1.10518e+06	286453	436635	417931	1.11223e+06	1.09543e+06	400135	500516	1.00571e+06	796465	1.04985e+06	953159
Q11201	CMP-N-acetylneuraminate-beta-galactosamide-alpha-2,3-sialyltransferase 1 OS=Homo sapiens OX=9606 GN=ST3GAL1 PE=2 SV=1	=ST3GAL1	ST3GAL1	CMP-N-acetylneuraminate-beta-galactosamide-alpha-2,3-sialyltransferase 1	39.1	FALSE	12	3	3	3	0.56	0.37	1	0.501064	0.166444	0.117567	12.18	10.76	31.74	20.94	2.63	76440.6	63407.7	61381	87989.6	92583.3	111731	94321.1	34614	67568.3	55090.4	64222.7	75370	66850.9	99381.2	93051.2	96576.6	61436.8	54166.9	49587.2	50922.6	61062.7	83222.4	94321.1	24452.7	45662.4	37103.8	46988.5	44415.9
Q12913	Receptor-type tyrosine-protein phosphatase eta OS=Homo sapiens OX=9606 GN=PTPRJ PE=1 SV=3	=PTPRJ	PTPRJ	Receptor-type tyrosine-protein phosphatase eta	145.9	FALSE	2	2	2	2	0.13	0.37	1	0.309618	0.553212	0.0546458	2.31	10.24	14.57	7.58	2.25	74131.7	74519	71412.1	72558.1	92920.9	80341.1	81936.2	57031.8	70171.5	53516.2	82195.1	68479.3	74236.6	73674.8	74467.2	76878.7	59581.1	63659	57690.9	41991.8	61285.4	59841.5	81936.2	40289.5	47421.6	36043.6	60137.9	40355.2
Q8IUW5	RELT-like protein 1 OS=Homo sapiens OX=9606 GN=RELL1 PE=1 SV=1	=RELL1	RELL1	RELT-like protein 1	29.3	FALSE	7	2	2	2	0.28	0.37	1	1	0.994425	0.875249	32.73	27.65	33.38	41.79	4.55	362154	254952	188018	186239	382601	322579	296940	168251	337316	254312	339312	319478	172445	516023	308191	328690	291070	217796	151892	107783	252342	240271	296940	118859	227957	171281	248257	188270
Q8N0Z8	tRNA pseudouridine synthase-like 1 OS=Homo sapiens OX=9606 GN=PUSL1 PE=1 SV=1	=PUSL1	PUSL1	tRNA pseudouridine synthase-like 1	33.2	FALSE	3	1	1	1	0.11	0.37	1	0.186626	0.986447	0.0259729	6.71	11.98	16.76	22.26	0.55	80114	70028.6	75422.5	78210.1	89263.7	84750.2	67222.5	69896.5	71051.2	51848.8	88995.8	129981	91468.1	81302.1	83729.6	84384.3	64389.2	59822.9	60930.8	45262.8	58873.4	63125.6	67222.5	49377.6	48016.1	34920.6	65113.7	76598.7
Q9UBV7	Beta-1,4-galactosyltransferase 7 OS=Homo sapiens OX=9606 GN=B4GALT7 PE=1 SV=1	=B4GALT7	B4GALT7	Beta-1,4-galactosyltransferase 7	37.4	FALSE	3	1	1	1	0.42	0.37	1	1	0.586208	0.944693	20.18	11.78	24.91	23.65	1.84	6948.57	8788.05	5912.61	7680.71	9940.97	9881.41	8788.06	5828.97	9581.9	7333.63	5527.02	9723.45	9390.05	9581.92	6635.05	6809.97	5584.7	7507.32	4776.56	4445.09	6556.51	7360.1	8788.06	4117.81	6475.41	4939.25	4043.84	5730.08
Q02952	A-kinase anchor protein 12 OS=Homo sapiens OX=9606 GN=AKAP12 PE=1 SV=4	=AKAP12	AKAP12	A-kinase anchor protein 12	191.4	FALSE	45	57	57	88	0.05	0.36	1	1	0.999949	0.603208	24.26	21.25	25.94	19.94	1.85	1.53826e+07	1.14375e+07	9.6193e+06	1.00216e+07	1.55766e+07	1.3385e+07	1.04133e+07	8.62063e+06	1.03339e+07	1.42195e+07	1.14578e+07	1.49175e+07	1.18689e+07	1.73514e+07	1.73567e+07	1.78177e+07	1.23633e+07	9.77062e+06	7.77105e+06	5.79982e+06	1.02734e+07	9.9697e+06	1.04133e+07	6.08995e+06	6.98362e+06	9.57691e+06	8.3831e+06	8.79096e+06
Q3ZBS7	TREMBL:Q3ZBS7 (Bos taurus) Vitronectin				54.1	TRUE	43	19	19	82	0.02	0.36	1	1	0.951782	0.843172	45.25	17.96	45.07	36.64	2.13	5.71387e+07	4.355e+07	2.08532e+07	4.06922e+07	5.71231e+07	4.77485e+07	3.88664e+07	1.919e+07	3.36831e+07	5.01094e+07	3.21623e+07	5.98657e+07	2.92712e+07	5.83988e+07	5.00864e+07	5.16165e+07	4.59234e+07	3.72032e+07	1.68465e+07	2.355e+07	3.76752e+07	3.55652e+07	3.88664e+07	1.35566e+07	2.27629e+07	3.3749e+07	2.35315e+07	3.52791e+07
Q9P2D0	Inhibitor of Bruton tyrosine kinase OS=Homo sapiens OX=9606 GN=IBTK PE=1 SV=3	=IBTK	IBTK	Inhibitor of Bruton tyrosine kinase	150.4	FALSE	26	31	31	38	0.06	0.36	1	0.0591777	0.950178	0.0047027	3.59	4.66	5.97	8.67	5.68	2.93004e+06	2.87654e+06	3.08142e+06	3.25362e+06	3.02935e+06	2.90898e+06	3.06895e+06	3.09802e+06	2.86576e+06	2.75841e+06	3.24389e+06	3.92953e+06	3.53146e+06	3.85481e+06	2.37649e+06	2.57534e+06	2.35493e+06	2.45733e+06	2.48935e+06	1.88298e+06	1.99799e+06	2.16673e+06	3.06895e+06	2.18856e+06	1.93667e+06	1.85781e+06	2.37339e+06	2.31569e+06
Q9NX58	Cell growth-regulating nucleolar protein OS=Homo sapiens OX=9606 GN=LYAR PE=1 SV=2	=LYAR	LYAR	Cell growth-regulating nucleolar protein	43.6	FALSE	50	18	18	37	0.29	0.36	1	0.330129	0.490398	0.0606786	14.75	8.37	7.05	11.11	1.17	1.29265e+07	1.30175e+07	1.65928e+07	1.55491e+07	1.45369e+07	1.772e+07	1.6336e+07	1.15739e+07	1.2242e+07	1.06311e+07	1.57884e+07	1.25825e+07	1.60527e+07	1.40387e+07	1.57105e+07	1.59737e+07	1.03893e+07	1.11204e+07	1.34047e+07	8.99879e+06	9.58774e+06	1.31986e+07	1.6336e+07	8.17624e+06	8.27313e+06	7.16014e+06	1.15515e+07	7.41492e+06
P10586	Receptor-type tyrosine-protein phosphatase F OS=Homo sapiens OX=9606 GN=PTPRF PE=1 SV=2	=PTPRF	PTPRF	Receptor-type tyrosine-protein phosphatase F	212.7	FALSE	16	25	23	33	0.13	0.36	1	0.0862563	0.873614	0.00811197	9.14	10	7.27	5.22	2.05	2.03064e+06	1.76682e+06	1.71846e+06	1.82461e+06	2.1544e+06	2.06219e+06	1.7415e+06	2.00002e+06	2.31288e+06	2.14841e+06	2.83607e+06	2.65847e+06	2.66514e+06	2.95919e+06	2.01713e+06	2.07646e+06	1.63206e+06	1.50933e+06	1.38828e+06	1.05596e+06	1.42092e+06	1.53601e+06	1.7415e+06	1.41289e+06	1.56303e+06	1.44697e+06	2.075e+06	1.56665e+06
O15446	DNA-directed RNA polymerase I subunit RPA34 OS=Homo sapiens OX=9606 GN=CD3EAP PE=1 SV=1	=CD3EAP	CD3EAP	DNA-directed RNA polymerase I subunit RPA34	55	FALSE	67	18	18	32	0.02	0.36	1	0.0247757	0.999997	0.00137516	10.04	4.57	5.26	2.64	4.78	8.43796e+06	9.27467e+06	1.03107e+07	8.87927e+06	9.07461e+06	9.70593e+06	9.70164e+06	7.49205e+06	6.94216e+06	6.78288e+06	8.77657e+06	8.8987e+06	9.3299e+06	8.97796e+06	8.87348e+06	9.49376e+06	6.78176e+06	7.92303e+06	8.32958e+06	5.13874e+06	5.9851e+06	7.22939e+06	9.70164e+06	5.29268e+06	4.69149e+06	4.56832e+06	6.42137e+06	5.24405e+06
P43307	Translocon-associated protein subunit alpha OS=Homo sapiens OX=9606 GN=SSR1 PE=1 SV=3	=SSR1	SSR1	Translocon-associated protein subunit alpha	32.2	FALSE	33	7	7	31	0.47	0.36	1	1	0.941535	0.898813	24.02	22.36	42.66	30.19	2.51	5.59063e+06	3.93774e+06	3.63171e+06	3.5455e+06	6.22826e+06	5.67591e+06	5.26305e+06	4.24956e+06	7.15449e+06	3.14915e+06	6.10643e+06	4.00356e+06	4.84151e+06	7.98305e+06	4.37311e+06	4.53141e+06	4.4933e+06	3.36387e+06	2.93391e+06	2.0519e+06	4.10781e+06	4.22766e+06	5.26305e+06	3.00206e+06	4.83497e+06	2.12098e+06	4.46776e+06	2.35932e+06
Q96K17	Transcription factor BTF3 homolog 4 OS=Homo sapiens OX=9606 GN=BTF3L4 PE=1 SV=1	=BTF3L4	BTF3L4	Transcription factor BTF3 homolog 4	17.3	FALSE	43	7	5	21	-0.05	0.36	1	0.186749	0.895745	0.0260665	4.71	14.85	7.61	5.17	5.6	7.20425e+06	7.55505e+06	7.91608e+06	6.82918e+06	7.79906e+06	8.15951e+06	5.79531e+06	8.05672e+06	6.91815e+06	7.59867e+06	9.24343e+06	1.00536e+07	9.45948e+06	1.03285e+07	8.18982e+06	8.86481e+06	5.7902e+06	6.45401e+06	6.39508e+06	3.95228e+06	5.14383e+06	6.07755e+06	5.79531e+06	5.69158e+06	4.67526e+06	5.11776e+06	6.76294e+06	5.92461e+06
Q12846	Syntaxin-4 OS=Homo sapiens OX=9606 GN=STX4 PE=1 SV=2	=STX4	STX4	Syntaxin-4	34.2	FALSE	43	13	13	19	0.3	0.36	1	1	0.981144	0.938964	22.46	24.68	33.44	41.22	4.24	2.86055e+06	2.35726e+06	1.80892e+06	1.73787e+06	3.26325e+06	2.82719e+06	2.96992e+06	1.57504e+06	3.04282e+06	2.07588e+06	2.94838e+06	2.41882e+06	1.4866e+06	4.22068e+06	2.44671e+06	2.3042e+06	2.29908e+06	2.01373e+06	1.46135e+06	1.00577e+06	2.15226e+06	2.10581e+06	2.96992e+06	1.11267e+06	2.05632e+06	1.39812e+06	2.15718e+06	1.42542e+06
Q96HY6	DDRGK domain-containing protein 1 OS=Homo sapiens OX=9606 GN=DDRGK1 PE=1 SV=2	=DDRGK1	DDRGK1	DDRGK domain-containing protein 1	35.6	FALSE	48	12	12	17	0.27	0.36	1	1	0.985686	0.819737	12.47	20.47	44.13	29.03	0.39	4.08319e+06	3.24892e+06	3.39346e+06	3.03625e+06	4.77105e+06	4.60746e+06	3.6356e+06	2.9249e+06	4.75562e+06	1.96334e+06	4.29265e+06	2.70642e+06	3.26913e+06	5.25308e+06	3.23293e+06	3.21518e+06	3.28174e+06	2.77544e+06	2.74144e+06	1.75718e+06	3.14671e+06	3.43184e+06	3.6356e+06	2.06626e+06	3.21383e+06	1.32232e+06	3.14071e+06	1.59491e+06
Q13586	Stromal interaction molecule 1 OS=Homo sapiens OX=9606 GN=STIM1 PE=1 SV=3	=STIM1	STIM1	Stromal interaction molecule 1	77.4	FALSE	22	13	13	16	0.46	0.36	1	1	0.734814	0.757051	14.43	11.96	31.98	23	2.74	1.48853e+06	1.17342e+06	1.16608e+06	1.29183e+06	1.56473e+06	1.7103e+06	1.65669e+06	1.18655e+06	1.59309e+06	825078	1.67976e+06	991116	1.38291e+06	1.69675e+06	1.25327e+06	1.20557e+06	1.19636e+06	1.00241e+06	942031	747624	1.03201e+06	1.27391e+06	1.65669e+06	838225	1.0766e+06	555696	1.22899e+06	584070
P49716	CCAAT/enhancer-binding protein delta OS=Homo sapiens OX=9606 GN=CEBPD PE=1 SV=2	=CEBPD	CEBPD	CCAAT/enhancer-binding protein delta	28.4	FALSE	32	6	6	14	0.21	0.36	1	0.594276	0.908239	0.155095	17.28	8.3	9.83	14.23	1.15	783775	862021	1.08698e+06	1.05611e+06	867965	1.01827e+06	976278	858732	805491	705694	1.1378e+06	981977	1.08536e+06	813552	935242	920157	629936	736394	878127	611208	572461	758449	976278	606642	544348	475290	832470	578684
P11166	Solute carrier family 2, facilitated glucose transporter member 1 OS=Homo sapiens OX=9606 GN=SLC2A1 PE=1 SV=2	=SLC2A1	SLC2A1	Solute carrier family 2, facilitated glucose transporter member 1	54	FALSE	12	7	7	14	0.48	0.36	1	1	0.873243	0.861865	30.42	30.58	28.6	36.64	1.11	4.17552e+06	3.19878e+06	2.22794e+06	2.33116e+06	5.2864e+06	4.41059e+06	4.49808e+06	2.52667e+06	4.58124e+06	3.70825e+06	4.75146e+06	4.77614e+06	2.62043e+06	6.89245e+06	3.8649e+06	3.80464e+06	3.35595e+06	2.7326e+06	1.79986e+06	1.34912e+06	3.48661e+06	3.28519e+06	4.49808e+06	1.78494e+06	3.09598e+06	2.49753e+06	3.4764e+06	2.8146e+06
Q15121	Astrocytic phosphoprotein PEA-15 OS=Homo sapiens OX=9606 GN=PEA15 PE=1 SV=2	#VALUE!	#VALUE!	Astrocytic phosphoprotein PEA-15	15	FALSE	58	7	7	12	-0.05	0.36	1	0.0605229	0.998522	0.00487778	8.88	6.71	7.68	5.75	0.09	3.92273e+06	4.63639e+06	4.54242e+06	4.32511e+06	4.10693e+06	4.4586e+06	4.81548e+06	4.58956e+06	4.13624e+06	4.81739e+06	5.89168e+06	6.04972e+06	5.8582e+06	5.29041e+06	4.96142e+06	4.9677e+06	3.15277e+06	3.9607e+06	3.66964e+06	2.50309e+06	2.7087e+06	3.32096e+06	4.81548e+06	3.24225e+06	2.79525e+06	3.24454e+06	4.31064e+06	3.56513e+06
Q9BRD0	BUD13 homolog OS=Homo sapiens OX=9606 GN=BUD13 PE=1 SV=1	=BUD13	BUD13	BUD13 homolog	70.5	FALSE	20	10	10	12	0.12	0.36	1	0.9247	0.964626	0.328972	8.31	4.72	22.2	20.83	8.62	809577	850181	950060	916850	909902	1.00638e+06	931026	1.14558e+06	1.0197e+06	728130	1.21236e+06	881778	1.43598e+06	1.41846e+06	1.34053e+06	1.51458e+06	650672	726280	767515	530613	600120	749596	931026	809285	689110	490401	887023	519636
O15439	Multidrug resistance-associated protein 4 OS=Homo sapiens OX=9606 GN=ABCC4 PE=1 SV=3	=ABCC4	ABCC4	Multidrug resistance-associated protein 4	149.4	FALSE	9	10	8	11	0.28	0.36	1	1	0.961778	0.782275	26.4	26.67	24.51	38.79	0.45	464374	293329	311084	327427	558726	435270	327964	241258	393685	303228	402852	375347	247869	634354	370689	373072	373226	250581	251313	189493	368504	324208	327964	170434	266051	204227	294746	221194
Q9Y5Q0	Fatty acid desaturase 3 OS=Homo sapiens OX=9606 GN=FADS3 PE=1 SV=1	=FADS3	FADS3	Fatty acid desaturase 3	51.1	FALSE	15	6	6	8	0.45	0.36	1	1	0.976797	0.745805	32.07	23.75	47.28	36.56	1.95	748461	416318	481544	423200	775716	633396	685025	506297	839158	320838	769278	515040	551799	1.09949e+06	497215	483693	601553	355646	389020	244921	511618	471781	685025	357668	567100	216087	562841	303516
Q14728	Major facilitator superfamily domain-containing protein 10 OS=Homo sapiens OX=9606 GN=MFSD10 PE=1 SV=1	=MFSD10	MFSD10	Major facilitator superfamily domain-containing protein 10	48.3	FALSE	13	6	6	8	0.26	0.36	1	1	0.99244	0.763071	22.62	20.75	37.33	27.49	10.43	800307	582453	527984	518293	871875	690739	702845	570755	777015	353625	788667	460043	676774	922477	503744	583942	643222	497569	426537	299954	575040	514492	702845	403204	525103	238169	577027	271105
Q9Y5Y5	Peroxisomal membrane protein PEX16 OS=Homo sapiens OX=9606 GN=PEX16 PE=1 SV=2	#VALUE!	#VALUE!	Peroxisomal membrane protein PEX16	38.6	FALSE	19	7	7	7	-0.07	0.36	1	1	0.993817	0.628641	18.39	26.86	17.31	18.07	3.99	408200	397336	287161	287246	432415	330933	523056	288427	407075	337642	434096	435044	332050	522450	288980	305756	328078	339430	231985	166239	285197	246493	523056	203756	275100	227404	317606	256374
Q53S58	Transmembrane protein 177 OS=Homo sapiens OX=9606 GN=TMEM177 PE=1 SV=1	=TMEM177	TMEM177	Transmembrane protein 177	33.7	FALSE	11	4	4	5	0	0.36	1	1	0.999952	0.572767	14.84	10.18	40.02	9.17	13.53	176553	161026	130960	136376	164505	158683	174498	112874	163596	71019.7	144811	120742	144793	148693	111437	135020	141899	137559	105797	78925.4	108498	118194	174498	79738.9	110557	47832.3	105951	71154
P18065	Insulin-like growth factor-binding protein 2 OS=Homo sapiens OX=9606 GN=IGFBP2 PE=1 SV=2	=IGFBP2	IGFBP2	Insulin-like growth factor-binding protein 2	34.8	FALSE	13	4	4	5	1.04	0.36	1	1	0.973779	0.839431	78.98	46.5	13.53	5.16	7.92	311967	91215.9	86344.4	147803	238990	260272	78162	148380	189616	189559	232293	236242	250264	259568	205699	230102	250734	77922.5	69754.1	85538.9	157624	193862	78162	104821	128141	127670	169957	139218
Q02447	Transcription factor Sp3 OS=Homo sapiens OX=9606 GN=SP3 PE=1 SV=3	=SP3	SP3	Transcription factor Sp3	81.9	FALSE	8	5	3	5	0.28	0.36	1	1	0.591868	0.910786	7.81	8.96	24.63	21.47	1.27	333899	285485	312818	372116	387069	407993	328877	263517	399076	269726	401611	266204	297372	413990	371331	364703	268361	243880	252713	215356	255289	303890	328877	186159	269694	181663	293838	156876
Q6UW68	Transmembrane protein 205 OS=Homo sapiens OX=9606 GN=TMEM205 PE=1 SV=1	=TMEM205	TMEM205	Transmembrane protein 205	21.2	FALSE	27	4	4	5	0.34	0.36	1	1	0.998007	0.922717	21	18.96	45.95	35.26	4.37	1.28372e+06	936822	883494	811324	1.29146e+06	1.15012e+06	1.21448e+06	744658	1.10947e+06	414778	1.09775e+06	489936	832422	1.20897e+06	686279	730056	1.03175e+06	800294	713739	469541	851777	856661	1.21448e+06	526055	749774	279356	803168	288722
Q66K89	Transcription factor E4F1 OS=Homo sapiens OX=9606 GN=E4F1 PE=1 SV=2	=E4F1	E4F1	Transcription factor E4F1	83.4	FALSE	5	3	3	3	0.51	0.36	1	1	0.757464	0.886132	18.93	21.63	25.03	45.89	4.8	97712.3	68262.7	75986.9	92467.8	131540	127181	85334	65107.7	75710.7	45147.7	109153	39318.3	64301.1	121268	87810.4	82048.1	78533.3	58314.4	61386.7	53514.3	86756.6	94729.7	85334	45994.6	51165	30407.3	79861.9	23170.5
Q9UQL6	Histone deacetylase 5 OS=Homo sapiens OX=9606 GN=HDAC5 PE=1 SV=2	=HDAC5	HDAC5	Histone deacetylase 5	121.9	FALSE	1	2	1	2	0.67	0.36	1	1	0.287093	0.584745	27.64	20.35	11.97	22.78	7.84	96314.4	59202.2	63881.4	116725	77724.1	119111	89086.6	120657	95709.6	103519	153804	115011	171692	106326	105979	118422	77409.7	50574.4	51607.2	67552.6	51262.4	88719	89086.6	85236.6	64680.1	69720.8	112530	67776.5
Q8NE00	Transmembrane protein 104 OS=Homo sapiens OX=9606 GN=TMEM104 PE=1 SV=2	=TMEM104	TMEM104	Transmembrane protein 104	55.6	FALSE	4	2	2	2	-0.59	0.36	1	1	0.741537	0.619531	30.59	36.68	35.2	5.61	16.88	9761.93	10630.5	5657.46	3893.63	9813.01	6111.74	6844.07	4508.85	9538.55	7529	9355.38	8912.59	10010.2	10008.9	7976.23	6274.94	7845.85	9081.29	4570.43	2253.38	6472.11	4552.29	6844.07	3185.23	6446.11	5070.84	6844.85	5252.24
Q9NX76	CKLF-like MARVEL transmembrane domain-containing protein 6 OS=Homo sapiens OX=9606 GN=CMTM6 PE=1 SV=1	=CMTM6	CMTM6	CKLF-like MARVEL transmembrane domain-containing protein 6	20.4	FALSE	9	2	2	2	0.17	0.36	1	1	0.987676	0.953353	21.72	27.84	32.9	42.97	6.9	190426	197801	129498	125393	241884	189583	243286	104304	207496	159035	219543	188655	90425.9	296964	194324	176238	153049	168975	104616	72569	159533	141210	243286	73684.3	140225	107112	160629	111175
Q6ZQX7	Protein LIAT1 OS=Homo sapiens OX=9606 GN=LIAT1 PE=2 SV=2	=LIAT1	LIAT1	Protein LIAT1	49.6	FALSE	22	1	1	1	0.17	0.36	1	0.201662	0.882197	0.0291752	9.48	6.73	7.83	8.97	0.36	121370	144776	125985	124584	143631	139411	144735	167621	155299	181633	183425	222372	206720	223740	170528	171392	97547.6	123677	101779	72100.9	94731.1	103839	144735	118414	104950	122331	134202	131045
Q5U3C3	Transmembrane protein 164 OS=Homo sapiens OX=9606 GN=TMEM164 PE=2 SV=1	=TMEM164	TMEM164	Transmembrane protein 164	33.5	FALSE	6	1	1	1	0.07	0.36	1	1	1	0.949365	31.58	26.86	63.72	40.1	9.69	27023.5	17281.7	15300.9	15651.5	26289.9	21114.2	15124.6	15655.7	29285	7303.49	19717.3	10275.5	20596.7	30061.4	15818.9	13789.9	21719.3	14763.1	12361	9058.05	17339.3	15726.7	15124.6	11059.8	19790.7	4918.95	14426.1	6055.38
P09493	Tropomyosin alpha-1 chain OS=Homo sapiens OX=9606 GN=TPM1 PE=1 SV=2	=TPM1	TPM1	Tropomyosin alpha-1 chain	32.7	FALSE	61	28	10	77	0.21	0.35	1	0.104715	0.384611	0.0109591	6.08	8.17	9.4	10.49	0.05	7.75226e+06	8.24191e+06	8.7547e+06	9.14638e+06	8.31667e+06	9.88569e+06	9.93973e+06	1.08054e+07	9.72073e+06	1.17417e+07	1.29938e+07	1.59015e+07	1.46863e+07	1.27788e+07	1.12702e+07	1.12626e+07	6.23064e+06	7.04077e+06	7.07257e+06	5.29332e+06	5.48521e+06	7.36329e+06	9.93973e+06	7.63338e+06	6.56923e+06	7.90814e+06	9.50691e+06	9.37082e+06
P07205	Phosphoglycerate kinase 2 OS=Homo sapiens OX=9606 GN=PGK2 PE=1 SV=3	=PGK2	PGK2	Phosphoglycerate kinase 2	44.8	FALSE	20	7	3	64	0.12	0.35	1	1	0.999962	0.420976	2.18	18.36	6.04	16.37	3.27	548683	528531	528373	640703	546632	599680	409319	450774	417575	470984	623626	568548	580877	417977	613939	586175	440987	451505	426851	370797	360528	446667	409319	318444	282195	317211	456275	335048
O94826	Mitochondrial import receptor subunit TOM70 OS=Homo sapiens OX=9606 GN=TOMM70 PE=1 SV=1	=TOMM70	TOMM70	Mitochondrial import receptor subunit TOM70	67.4	FALSE	52	27	27	59	0.03	0.35	1	1	0.999937	0.496233	10.1	12.81	26.93	18.54	0.25	1.61307e+07	1.76776e+07	1.44321e+07	1.3042e+07	1.75529e+07	1.57651e+07	1.71175e+07	1.14887e+07	1.53325e+07	8.95337e+06	1.55879e+07	1.14907e+07	1.3694e+07	1.78753e+07	1.3119e+07	1.3073e+07	1.29645e+07	1.51013e+07	1.16591e+07	7.54788e+06	1.15769e+07	1.17425e+07	1.71175e+07	8.11606e+06	1.03616e+07	6.03016e+06	1.14049e+07	6.77155e+06
Q14019	Coactosin-like protein OS=Homo sapiens OX=9606 GN=COTL1 PE=1 SV=3	=COTL1	COTL1	Coactosin-like protein	15.9	FALSE	75	11	11	51	0.04	0.35	1	0.0377611	0.92124	0.0024594	5.24	5.19	8.35	4.7	3.62	8.18706e+06	8.99105e+06	8.96582e+06	9.19698e+06	8.33189e+06	9.33713e+06	9.24931e+06	7.4597e+06	7.14138e+06	8.37318e+06	9.5684e+06	9.45582e+06	1.01338e+07	9.04523e+06	9.5037e+06	9.02918e+06	6.5801e+06	7.68073e+06	7.24312e+06	5.32261e+06	5.49525e+06	6.95469e+06	9.24931e+06	5.26983e+06	4.82612e+06	5.6394e+06	7.00071e+06	5.57236e+06
P46778	60S ribosomal protein L21 OS=Homo sapiens OX=9606 GN=RPL21 PE=1 SV=2	=RPL21	RPL21	60S ribosomal protein L21	18.6	FALSE	46	9	9	49	0.18	0.35	1	0.948806	0.859754	0.3426	1.97	8.28	18.25	13.3	1.92	1.30746e+07	1.3574e+07	1.31884e+07	1.51301e+07	1.52821e+07	1.47694e+07	1.27026e+07	1.32972e+07	1.2819e+07	1.76512e+07	1.4877e+07	1.9957e+07	1.58173e+07	1.80693e+07	1.65798e+07	1.70354e+07	1.05083e+07	1.15958e+07	1.06544e+07	8.75633e+06	1.00792e+07	1.10009e+07	1.27026e+07	9.39366e+06	8.66305e+06	1.18882e+07	1.08847e+07	1.17608e+07
P51572	B-cell receptor-associated protein 31 OS=Homo sapiens OX=9606 GN=BCAP31 PE=1 SV=3	=BCAP31	BCAP31	B-cell receptor-associated protein 31	28	FALSE	43	17	17	49	0.28	0.35	1	1	0.962997	0.754861	10.04	23.48	38.32	26.92	1.46	1.08798e+07	9.62454e+06	8.93641e+06	7.87435e+06	1.18726e+07	1.1453e+07	1.43671e+07	7.31598e+06	1.06258e+07	4.82869e+06	1.03982e+07	6.54096e+06	8.33175e+06	1.23945e+07	7.64082e+06	7.80039e+06	8.7443e+06	8.2219e+06	7.21936e+06	4.55716e+06	7.83053e+06	8.53069e+06	1.43671e+07	5.1683e+06	7.18089e+06	3.25216e+06	7.60781e+06	3.85462e+06
P35052	Glypican-1 OS=Homo sapiens OX=9606 GN=GPC1 PE=1 SV=2	=GPC1	GPC1	Glypican-1	61.6	FALSE	49	20	20	45	0.21	0.35	1	1	0.992255	0.790946	10.56	19.13	22.41	27.52	0.85	9.59316e+06	1.04321e+07	8.43644e+06	7.37622e+06	1.14851e+07	1.07187e+07	1.15054e+07	7.94576e+06	1.2002e+07	8.76375e+06	1.19183e+07	1.04554e+07	8.18374e+06	1.57703e+07	9.79002e+06	9.90906e+06	7.71021e+06	8.91175e+06	6.81546e+06	4.26887e+06	7.57495e+06	7.98377e+06	1.15054e+07	5.6132e+06	8.11088e+06	5.90245e+06	8.72004e+06	6.16144e+06
Q9HDC9	Adipocyte plasma membrane-associated protein OS=Homo sapiens OX=9606 GN=APMAP PE=1 SV=2	=APMAP	APMAP	Adipocyte plasma membrane-associated protein	46.5	FALSE	51	20	20	44	0.34	0.35	1	1	0.989174	0.893714	24.16	17.01	39.75	32.18	1.97	1.12168e+07	7.46661e+06	7.63157e+06	7.82773e+06	1.13243e+07	1.07091e+07	8.7373e+06	8.10336e+06	1.17509e+07	5.13891e+06	1.15734e+07	5.91207e+06	9.25859e+06	1.33995e+07	8.35302e+06	8.12353e+06	9.01518e+06	6.37846e+06	6.16523e+06	4.53017e+06	7.46885e+06	7.97661e+06	8.7373e+06	5.72453e+06	7.94121e+06	3.46109e+06	8.46767e+06	3.48401e+06
Q13308	Inactive tyrosine-protein kinase 7 OS=Homo sapiens OX=9606 GN=PTK7 PE=1 SV=2	=PTK7	PTK7	Inactive tyrosine-protein kinase 7	118.3	FALSE	35	27	27	43	0.22	0.35	1	1	0.984826	0.993868	11.4	19.24	31.6	34.14	4.86	3.21313e+06	2.95676e+06	2.55549e+06	2.3753e+06	3.80167e+06	3.30953e+06	3.58884e+06	3.66925e+06	6.72742e+06	4.54979e+06	6.18255e+06	5.41092e+06	3.00913e+06	7.50041e+06	3.76527e+06	4.03353e+06	2.58245e+06	2.52586e+06	2.06448e+06	1.37467e+06	2.50737e+06	2.46508e+06	3.58884e+06	2.5921e+06	4.54636e+06	3.06432e+06	4.52345e+06	3.18868e+06
P56182	Ribosomal RNA processing protein 1 homolog A OS=Homo sapiens OX=9606 GN=RRP1 PE=1 SV=1	=RRP1	RRP1	Ribosomal RNA processing protein 1 homolog A	52.8	FALSE	38	18	18	40	-0.12	0.35	1	1	0.991062	0.379716	1.88	12.15	19.12	14.73	4.2	1.13743e+07	1.09556e+07	1.11601e+07	1.26833e+07	1.02939e+07	1.02826e+07	9.76799e+06	8.72512e+06	8.44e+06	1.17667e+07	1.0269e+07	1.36513e+07	1.00339e+07	1.20726e+07	1.07224e+07	1.01041e+07	9.14174e+06	9.35898e+06	9.01581e+06	7.34029e+06	6.78929e+06	7.6589e+06	9.76799e+06	6.16377e+06	5.70372e+06	7.92498e+06	7.5133e+06	8.04478e+06
Q4V328	GRIP1-associated protein 1 OS=Homo sapiens OX=9606 GN=GRIPAP1 PE=1 SV=2	=GRIPAP1	GRIPAP1	GRIP1-associated protein 1	95.9	FALSE	44	30	29	37	0.08	0.35	1	0.0594534	0.662494	0.00474287	3.24	8.02	3.3	9.04	2.29	3.46427e+06	3.33202e+06	3.5546e+06	3.7537e+06	3.5886e+06	4.08993e+06	3.38752e+06	3.67353e+06	3.44645e+06	3.6161e+06	4.31925e+06	4.89398e+06	4.9119e+06	4.09562e+06	4.1218e+06	4.2573e+06	2.7843e+06	2.84643e+06	2.87162e+06	2.17239e+06	2.36684e+06	3.04636e+06	3.38752e+06	2.59513e+06	2.32909e+06	2.43547e+06	3.16017e+06	2.88405e+06
O94905	Erlin-2 OS=Homo sapiens OX=9606 GN=ERLIN2 PE=1 SV=1	=ERLIN2	ERLIN2	Erlin-2	37.8	FALSE	52	18	15	37	0.05	0.35	1	1	0.990309	0.706911	19.74	18.12	24.61	21.74	0.48	9.77795e+06	9.89136e+06	6.81711e+06	6.9431e+06	1.04075e+07	9.87375e+06	1.06575e+07	6.56364e+06	1.03826e+07	7.4383e+06	1.07521e+07	8.40351e+06	7.93359e+06	1.25653e+07	7.61424e+06	7.66567e+06	7.85873e+06	8.44984e+06	5.50727e+06	4.01821e+06	6.86421e+06	7.35439e+06	1.06575e+07	4.63681e+06	7.01649e+06	5.00975e+06	7.86673e+06	4.95223e+06
P61254	60S ribosomal protein L26 OS=Homo sapiens OX=9606 GN=RPL26 PE=1 SV=1	=RPL26	RPL26	60S ribosomal protein L26	17.2	FALSE	50	12	3	34	-0.14	0.35	1	1	0.998841	0.643866	17.03	18.89	27.77	21.92	7.38	1.62335e+07	2.27958e+07	2.11689e+07	1.98935e+07	1.86686e+07	1.83685e+07	2.67703e+07	1.71524e+07	1.42556e+07	2.42697e+07	1.84136e+07	2.87703e+07	1.89986e+07	2.52566e+07	1.88905e+07	2.09711e+07	1.30472e+07	1.94736e+07	1.71015e+07	1.1513e+07	1.23127e+07	1.36817e+07	2.67703e+07	1.21171e+07	9.63385e+06	1.63458e+07	1.34723e+07	1.69545e+07
P16070	CD44 antigen OS=Homo sapiens OX=9606 GN=CD44 PE=1 SV=3	=CD44	CD44	CD44 antigen	81.5	FALSE	16	11	11	33	0.34	0.35	1	1	0.976295	0.955191	25.53	30.67	35.55	43.78	3.54	9.57093e+06	7.97228e+06	5.64693e+06	5.24007e+06	1.19125e+07	9.91712e+06	1.02033e+07	5.2637e+06	1.10793e+07	8.19471e+06	1.05326e+07	1.0292e+07	4.78958e+06	1.5922e+07	9.06804e+06	9.53382e+06	7.69235e+06	6.81043e+06	4.56193e+06	3.03261e+06	7.85683e+06	7.3867e+06	1.02033e+07	3.71848e+06	7.48737e+06	5.51919e+06	7.70613e+06	6.06515e+06
Q14108	Lysosome membrane protein 2 OS=Homo sapiens OX=9606 GN=SCARB2 PE=1 SV=2	=SCARB2	SCARB2	Lysosome membrane protein 2	54.3	FALSE	22	11	11	24	-0.12	0.35	1	1	0.999998	0.900335	26.11	29.74	28.62	28.79	0.56	7.05511e+06	7.29685e+06	4.36285e+06	3.96611e+06	8.5356e+06	6.12771e+06	6.919e+06	4.00523e+06	5.69977e+06	7.23648e+06	6.82312e+06	7.7149e+06	4.24682e+06	8.96423e+06	6.04878e+06	6.00098e+06	5.67033e+06	6.23344e+06	3.52457e+06	2.29532e+06	5.62961e+06	4.56418e+06	6.919e+06	2.82945e+06	3.85188e+06	4.87382e+06	4.99213e+06	4.54643e+06
Q7Z4H3	HD domain-containing protein 2 OS=Homo sapiens OX=9606 GN=HDDC2 PE=1 SV=1	=HDDC2	HDDC2	HD domain-containing protein 2	23.4	FALSE	57	10	10	18	-0.02	0.35	1	0.0984363	0.999995	0.00982504	7.07	7.54	6.8	11.1	3.95	2.75132e+06	2.9755e+06	3.17039e+06	3.28348e+06	2.74924e+06	2.98085e+06	2.90207e+06	2.83535e+06	2.47644e+06	2.63039e+06	3.40506e+06	3.29612e+06	3.99271e+06	3.10385e+06	2.83194e+06	2.99469e+06	2.21129e+06	2.54187e+06	2.56123e+06	1.90026e+06	1.81324e+06	2.22027e+06	2.90207e+06	2.00301e+06	1.67357e+06	1.77159e+06	2.49131e+06	1.94242e+06
Q02388	Collagen alpha-1(VII) chain OS=Homo sapiens OX=9606 GN=COL7A1 PE=1 SV=2	=COL7A1	COL7A1	Collagen alpha-1(VII) chain	295	FALSE	7	14	14	15	0.42	0.35	1	0.981901	0.638255	0.361589	26.8	21.18	6.18	11.38	0.32	613320	361521	452574	685071	594403	613653	400934	800978	759595	707707	998799	938310	1.13475e+06	871229	601227	603924	492937	308834	365616	396474	392035	457075	400934	565843	513331	476646	730770	552951
Q96L93	Kinesin-like protein KIF16B OS=Homo sapiens OX=9606 GN=KIF16B PE=1 SV=2	=KIF16B	KIF16B	Kinesin-like protein KIF16B	151.9	FALSE	12	14	11	14	0.13	0.35	1	0.736629	0.999999	0.224064	24.83	7.01	5.47	9.17	10.45	494589	319204	341048	412811	375991	368362	349873	365653	363583	400242	426718	434703	509452	499366	417427	359960	397511	272685	275519	238908	247982	274372	349873	258312	245708	269566	312208	256173
P15407	Fos-related antigen 1 OS=Homo sapiens OX=9606 GN=FOSL1 PE=1 SV=1	=FOSL1	FOSL1	Fos-related antigen 1	29.4	FALSE	44	8	8	13	0.05	0.35	1	0.104677	0.985696	0.0109233	7.53	10.11	3.26	7.24	3.35	1.11179e+06	1.1148e+06	974180	934705	1.1669e+06	1.15483e+06	1.14856e+06	920990	979209	969553	1.31751e+06	1.2577e+06	1.21902e+06	1.10679e+06	1.0789e+06	1.13121e+06	893565	952331	787000	540946	769620	860164	1.14856e+06	650624	661746	653001	963957	741171
O75151	Lysine-specific demethylase PHF2 OS=Homo sapiens OX=9606 GN=PHF2 PE=1 SV=4	=PHF2	PHF2	Lysine-specific demethylase PHF2	120.7	FALSE	9	8	7	9	0.6	0.35	1	1	0.382067	0.442063	16.73	15.52	24	18.47	1.07	502366	376605	384398	578776	588170	595689	418816	433380	557422	344739	700075	447913	544481	557796	493859	501381	403762	321720	310539	334957	387924	443695	418816	306157	376703	232184	512209	263958
P19634	Sodium/hydrogen exchanger 1 OS=Homo sapiens OX=9606 GN=SLC9A1 PE=1 SV=2	=SLC9A1	SLC9A1	Sodium/hydrogen exchanger 1	90.7	FALSE	12	7	7	8	0.55	0.35	1	1	0.951899	0.961905	41.66	33.19	34.73	39.21	2.86	743876	385168	377788	454957	837513	702870	419811	399569	813083	578688	767310	704339	381118	1.08328e+06	576132	599943	597867	329036	305200	263299	552377	523528	419811	282271	549478	389751	561401	415071
Q6ZUX3	TOG array regulator of axonemal microtubules protein 2 OS=Homo sapiens OX=9606 GN=TOGARAM2 PE=2 SV=2	=TOGARAM2	TOGARAM2	TOG array regulator of axonemal microtubules protein 2	111.1	FALSE	1	1	1	6	-0.7	0.35	1	1	0.486235	0.869593	36.41	35.34	9.28	6.86	2.55	891593	1.92696e+06	1.45175e+06	784288	810023	984254	1.57081e+06	703637	725249	834307	917836	937287	933623	807334	839729	809966	716591	1.64613e+06	1.17281e+06	453895	534245	733115	1.57081e+06	497077	490120	561912	671533	552348
A1L020	RNA-binding protein MEX3A OS=Homo sapiens OX=9606 GN=MEX3A PE=1 SV=1	=MEX3A	MEX3A	RNA-binding protein MEX3A	54.1	FALSE	9	4	3	5	0.11	0.35	1	0.066948	0.842801	0.00562185	5.42	3.22	3.09	10.79	10.66	90513.9	100420	93157.2	103046	95480.3	100920	100841	72129.2	74316.9	76730.4	88786.9	108248	100953	86223.7	82626.7	96101.7	72747.8	85785	75257.9	59636.5	62973.5	75169.5	100841	50954.9	50223	51678.5	64960.8	63791.1
Q96AG3	Solute carrier family 25 member 46 OS=Homo sapiens OX=9606 GN=SLC25A46 PE=1 SV=1	=SLC25A46	SLC25A46	Solute carrier family 25 member 46	46.1	FALSE	10	4	4	4	-0.21	0.35	1	1	0.999798	0.863472	15.54	15.4	18.66	19.32	3.58	518712	515478	389365	404475	563168	420078	470278	277295	374696	272912	375077	265872	333456	425777	356150	338582	416899	440355	314552	234084	371434	312892	470278	195892	253218	183808	274424	156680
Q9BW60	Elongation of very long chain fatty acids protein 1 OS=Homo sapiens OX=9606 GN=ELOVL1 PE=1 SV=1	=ELOVL1	ELOVL1	Elongation of very long chain fatty acids protein 1	32.6	FALSE	9	2	2	4	0.3	0.35	1	1	0.995719	0.881032	18.06	34.1	43.83	38.05	4.55	729851	562160	524469	408816	773369	617295	964349	466228	746094	307498	639236	392120	549799	966562	473608	505128	586595	480233	423697	236596	510071	459788	964349	329362	504207	207102	467696	231078
Q92521	GPI mannosyltransferase 3 OS=Homo sapiens OX=9606 GN=PIGB PE=1 SV=1	=PIGB	PIGB	GPI mannosyltransferase 3	65	FALSE	3	2	1	3	0.47	0.35	1	1	0.925684	0.886941	27.47	22.36	37.81	31.48	2	135647	81278	93862.9	85244.5	142449	118061	143416	65523.8	109101	54490.9	92280.5	66662.2	75738.1	131877	85456.5	87904.2	109022	69432.9	75828	49333.9	93951.6	87937.1	143416	46288.6	73730.2	36700	67516.9	39284.4
O60268	Uncharacterized protein KIAA0513 OS=Homo sapiens OX=9606 GN=KIAA0513 PE=1 SV=1	=KIAA0513	KIAA0513	Uncharacterized protein KIAA0513	46.6	FALSE	5	2	2	2	-0.03	0.35	1	0.171394	0.993698	0.0227998	10.14	6.7	19.2	17.4	4.34	72005	61085.6	60323.9	59515.7	60467.5	67946.3	59216.6	50183.7	34089.3	45839.1	57151.9	56093.8	79405.1	59722.5	63622.6	59835.6	57871.8	52183.3	48733.2	34443.8	39880.9	50609.4	59216.6	35451.7	23037.4	30872.9	41815.1	33056.4
Q7Z6J0	E3 ubiquitin-protein ligase SH3RF1 OS=Homo sapiens OX=9606 GN=SH3RF1 PE=1 SV=2	=SH3RF1	SH3RF1	E3 ubiquitin-protein ligase SH3RF1	93.1	FALSE	2	2	2	2	-0.21	0.35	1	0.832246	0.999805	0.276307	17.56	19.56	1.45	9.01	6.1	103983	145402	141537	106037	111523	135144	160996	106077	105568	108472	128076	119536	144605	142893	133124	145123	83573.4	124211	114342	61367.5	73554	100661	160996	74937.1	71342.4	73056.9	93706.4	70443.3
Q12999	Tetraspanin-31 OS=Homo sapiens OX=9606 GN=TSPAN31 PE=2 SV=1	=TSPAN31	TSPAN31	Tetraspanin-31	23	FALSE	9	2	2	2	-0.2	0.35	1	1	0.995219	0.983619	14.79	47.75	10.13	26.85	2.93	182634	246109	215181	119253	217584	160662	351918	193082	200208	232746	232892	279890	153668	299352	149391	155702	146786	210242	173836	69015.9	143506	119668	351918	136400	135300	156756	170395	164941
Q8WVR3	Microtubule-associated protein 11 OS=Homo sapiens OX=9606 GN=MAP11 PE=1 SV=2	=MAP11	MAP11	Microtubule-associated protein 11	62.6	FALSE	4	2	2	2	0.83	0.35	1	1	0.878439	0.999561	27.45	45.51	13.9	32.67	26.27	1971.38	2847.02	1706.31	3846.56	4515.4	3205.67	1163.69	2938.13	2793.39	3604.42	3580.56	1868.61	3898.53	4511.24	3993.85	2742.37	1584.44	2432.11	1378.46	2226.13	2978.1	2387.72	1163.69	2075.61	1887.76	2427.6	2619.71	1101.18
P23677	Inositol-trisphosphate 3-kinase A OS=Homo sapiens OX=9606 GN=ITPKA PE=1 SV=1	=ITPKA	ITPKA	Inositol-trisphosphate 3-kinase A	51	FALSE	3	1	1	1	-0.04	0.35	1	0.55077	0.973913	0.137684	20.7	13.72	13.83	22.16	6.73	24441	36975.5	34328	39781.3	36432.2	30459.5	30194.9	27306.8	21864.9	28634	33126.2	48552.5	36646.9	29702.8	22687.5	24956.1	19643.7	31586.9	27732.2	23022.8	24028.7	22687.5	30194.9	19290.6	14776.2	19285.2	24236.8	28612.2
Q32M88	Protein-glucosylgalactosylhydroxylysine glucosidase OS=Homo sapiens OX=9606 GN=PGGHG PE=1 SV=2	=PGGHG	PGGHG	Protein-glucosylgalactosylhydroxylysine glucosidase	80.6	FALSE	2	1	1	1	0.13	0.35	1	1	0.505629	0.379294	23.39	14.9	15.7	11.39	2.68	19569.3	12980.1	20637.2	24965	19673.9	23192.9	17970.1	32351.4	27928.4	23572.9	36495.5	34829.8	39449.8	29886.3	22744.8	23624	15728.3	11088.4	16672	14448.1	12975.8	17275.1	17970.1	22854.3	18873.9	15876.5	26701.9	20525.4
Q96GC6	Neurotrophin receptor-interacting factor homolog OS=Homo sapiens OX=9606 GN=ZNF274 PE=1 SV=2	=ZNF274	ZNF274	Neurotrophin receptor-interacting factor homolog	74.1	FALSE	1	1	1	1	-0.48	0.35	1	1	0.999977	0.888761	14.76	65.58	17.05	6.04	5.81	23434.2	30621.9	30685.5	22732.4	18839	21345.5	61712.7	11062.4	15310.9	12234.5	17059.2	15310.7	14850	15785.6	20647.1	22417.2	18834.5	26159.2	24789.6	13156	12425.1	15899.1	61712.7	7814.91	10347	8240.04	12481.4	9022.67
Q8NAT1	Protein O-linked-mannose beta-1,4-N-acetylglucosaminyltransferase 2 OS=Homo sapiens OX=9606 GN=POMGNT2 PE=1 SV=1	=POMGNT2	POMGNT2	Protein O-linked-mannose beta-1,4-N-acetylglucosaminyltransferase 2	66.6	FALSE	2	1	1	1	-0.14	0.35	1	1	0.989406	0.984771	7.33	23.72	19.75	19.49	6.06	63050.3	63936.3	55797.7	43208.2	64903.6	50650.8	73818.8	40520.6	56168.6	40527.4	55064.7	36291.5	48270.9	57924	41813.7	45557.6	50674.7	54618.5	45076.7	25006.1	42806.8	37726.9	73818.8	28625.4	37958.5	27295.5	40288	21386.8
Q13428	Treacle protein OS=Homo sapiens OX=9606 GN=TCOF1 PE=1 SV=3	=TCOF1	TCOF1	Treacle protein	152	FALSE	44	64	64	151	0.2	0.34	1	0.0677651	0.436483	0.00571822	6.37	10.71	6.91	3.94	1.39	3.97287e+07	3.50452e+07	3.8312e+07	4.41826e+07	4.41016e+07	4.39859e+07	3.51288e+07	3.55812e+07	3.12081e+07	3.48412e+07	4.37916e+07	4.57325e+07	4.47176e+07	4.1669e+07	4.39831e+07	4.31255e+07	3.19307e+07	2.99379e+07	3.09507e+07	2.557e+07	2.9087e+07	3.27626e+07	3.51288e+07	2.51359e+07	2.10903e+07	2.34658e+07	3.20401e+07	2.69504e+07
Q9Y4L1	Hypoxia up-regulated protein 1 OS=Homo sapiens OX=9606 GN=HYOU1 PE=1 SV=1	=HYOU1	HYOU1	Hypoxia up-regulated protein 1	111.3	FALSE	56	48	48	147	0.03	0.34	1	0.11603	0.997609	0.0128209	6.04	11.33	5.97	4.78	3.47	3.60686e+07	3.27848e+07	3.67645e+07	3.60559e+07	3.74059e+07	4.00856e+07	3.04124e+07	6.64406e+07	6.18952e+07	6.97449e+07	7.91219e+07	8.15738e+07	8.74819e+07	8.65826e+07	5.12392e+07	5.38166e+07	2.89891e+07	2.80069e+07	2.97006e+07	2.08668e+07	2.46708e+07	2.98575e+07	3.04124e+07	4.69362e+07	4.18285e+07	4.69737e+07	5.78895e+07	4.80719e+07
P53675	Clathrin heavy chain 2 OS=Homo sapiens OX=9606 GN=CLTCL1 PE=1 SV=2	=CLTCL1	CLTCL1	Clathrin heavy chain 2	186.9	FALSE	13	24	3	75	-0.01	0.34	1	0.731177	0.996578	0.220836	2.55	20.26	12.14	2.22	3.71	66272.5	66328.6	63413.7	78643.5	67355.5	63981.3	47156	75255	86317.2	67873.3	95381.2	95975.3	95615.8	91484.3	68119.5	64634.8	53264.5	56662.2	51229.4	45513.7	44423.9	47656	47156	53163.1	58332.8	45713.2	69785.5	56558.7
Q9Y4G6	Talin-2 OS=Homo sapiens OX=9606 GN=TLN2 PE=1 SV=4	=TLN2	TLN2	Talin-2	271.4	FALSE	12	32	14	70	0.27	0.34	1	1	0.89543	0.861881	21.82	7.69	24.29	23.11	4.55	7.20077e+06	1.10525e+07	8.58008e+06	1.04791e+07	1.05078e+07	8.87678e+06	1.01714e+07	7.57024e+06	7.46265e+06	1.11938e+07	8.31357e+06	1.28356e+07	7.96433e+06	1.10769e+07	1.03735e+07	9.72631e+06	5.7874e+06	9.4418e+06	6.9315e+06	6.06462e+06	6.93038e+06	6.61181e+06	1.01714e+07	5.34792e+06	5.04323e+06	7.53908e+06	6.08261e+06	7.56411e+06
Q14126	Desmoglein-2 OS=Homo sapiens OX=9606 GN=DSG2 PE=1 SV=2	=DSG2	DSG2	Desmoglein-2	122.2	FALSE	43	33	33	60	0.41	0.34	1	1	0.941399	0.998882	27.6	29.69	28.76	34.82	0.71	1.28989e+07	1.01509e+07	7.31184e+06	7.03985e+06	1.52753e+07	1.28925e+07	1.41364e+07	9.11901e+06	1.53529e+07	1.02249e+07	1.42364e+07	1.17734e+07	7.06996e+06	1.75267e+07	1.17456e+07	1.16275e+07	1.03671e+07	8.67157e+06	5.90694e+06	4.0742e+06	1.00747e+07	9.60291e+06	1.41364e+07	6.44203e+06	1.03754e+07	6.88656e+06	1.0416e+07	6.93812e+06
P00533	Epidermal growth factor receptor OS=Homo sapiens OX=9606 GN=EGFR PE=1 SV=2	=EGFR	EGFR	Epidermal growth factor receptor	134.2	FALSE	40	37	36	59	0.26	0.34	1	1	0.9844	0.944707	17.55	25.09	35.06	37.65	1.21	5.58003e+06	4.92435e+06	3.90708e+06	3.55791e+06	6.68124e+06	5.5632e+06	6.2554e+06	4.01989e+06	8.12174e+06	5.57782e+06	7.35683e+06	6.80608e+06	3.92143e+06	1.04825e+07	5.42642e+06	5.51974e+06	4.48478e+06	4.20669e+06	3.15637e+06	2.05909e+06	4.40657e+06	4.14371e+06	6.2554e+06	2.83981e+06	5.48864e+06	3.7567e+06	5.38261e+06	4.01086e+06
ENSEMBL:ENSBTAP00000032840	(Bos taurus) similar to apolipoprotein B, partial				92.2	TRUE	42	32	28	47	0.22	0.34	1	1	0.986489	0.505848	31.26	14.53	15.12	17.6	2.09	1.47358e+07	1.03935e+07	7.93264e+06	9.14053e+06	1.21693e+07	1.30032e+07	1.19836e+07	6.07365e+06	8.24577e+06	7.27296e+06	9.28724e+06	7.19305e+06	1.11575e+07	9.17113e+06	8.99188e+06	8.73021e+06	1.18435e+07	8.87877e+06	6.40846e+06	5.28994e+06	8.02619e+06	9.68535e+06	1.19836e+07	4.29067e+06	5.57246e+06	4.89839e+06	6.79499e+06	4.2389e+06
P23229	Integrin alpha-6 OS=Homo sapiens OX=9606 GN=ITGA6 PE=1 SV=5	=ITGA6	ITGA6	Integrin alpha-6	126.5	FALSE	27	26	26	38	0.31	0.34	1	1	0.93837	0.99961	14.36	18.26	28.07	28.06	0.8	3.5386e+06	3.07821e+06	2.65179e+06	2.58428e+06	3.98377e+06	3.79307e+06	3.83254e+06	3.53767e+06	5.5994e+06	3.54915e+06	5.28823e+06	3.79939e+06	2.96735e+06	5.57854e+06	3.67505e+06	3.7166e+06	2.84404e+06	2.62961e+06	2.14228e+06	1.49561e+06	2.62747e+06	2.82524e+06	3.83254e+06	2.49915e+06	3.78405e+06	2.39038e+06	3.86912e+06	2.239e+06
O75683	Surfeit locus protein 6 OS=Homo sapiens OX=9606 GN=SURF6 PE=1 SV=3	=SURF6	SURF6	Surfeit locus protein 6	41.4	FALSE	51	17	17	36	0.01	0.34	1	0.0814808	0.999614	0.00740962	5.56	3.47	8.92	8.82	1.41	4.44601e+06	4.96679e+06	4.67134e+06	4.65215e+06	4.74461e+06	4.77056e+06	4.41689e+06	3.76481e+06	3.62305e+06	4.28224e+06	4.45821e+06	5.46263e+06	4.78456e+06	4.71684e+06	4.85334e+06	4.95127e+06	3.57335e+06	4.24296e+06	3.77379e+06	2.69236e+06	3.12928e+06	3.55332e+06	4.41689e+06	2.65961e+06	2.44844e+06	2.88412e+06	3.26184e+06	3.21915e+06
Q8TBA6	Golgin subfamily A member 5 OS=Homo sapiens OX=9606 GN=GOLGA5 PE=1 SV=3	=GOLGA5	GOLGA5	Golgin subfamily A member 5	83	FALSE	42	26	26	33	0.05	0.34	1	0.17528	0.908012	0.0237476	5.16	5.92	12.32	9.63	0.67	3.20575e+06	2.91021e+06	3.16175e+06	3.13533e+06	3.42457e+06	3.43271e+06	3.06074e+06	3.00245e+06	3.83281e+06	3.33704e+06	4.30032e+06	4.17457e+06	3.79248e+06	4.78766e+06	3.11796e+06	3.1475e+06	2.57652e+06	2.48609e+06	2.55425e+06	1.81452e+06	2.25866e+06	2.55683e+06	3.06074e+06	2.12105e+06	2.59019e+06	2.24752e+06	3.14632e+06	2.4601e+06
Q9BRS2	Serine/threonine-protein kinase RIO1 OS=Homo sapiens OX=9606 GN=RIOK1 PE=1 SV=2	=RIOK1	RIOK1	Serine/threonine-protein kinase RIO1	65.5	FALSE	24	13	13	24	0.1	0.34	1	0.465015	0.902706	0.102813	14.78	17.89	3.41	8	1.55	3.07599e+06	2.46868e+06	2.35134e+06	2.58454e+06	2.50725e+06	2.71087e+06	3.60758e+06	2.55709e+06	2.44315e+06	2.61268e+06	3.43842e+06	3.01502e+06	3.50926e+06	3.0384e+06	2.63017e+06	2.68846e+06	2.47223e+06	2.10891e+06	1.89955e+06	1.49576e+06	1.65364e+06	2.01918e+06	3.60758e+06	1.80643e+06	1.65107e+06	1.75966e+06	2.51572e+06	1.77677e+06
Q92597	Protein NDRG1 OS=Homo sapiens OX=9606 GN=NDRG1 PE=1 SV=1	=NDRG1	NDRG1	Protein NDRG1	42.8	FALSE	48	11	11	24	-0.28	0.34	1	1	0.999997	0.46485	26.13	23.19	8.58	12.54	2.5	2.40488e+06	3.76695e+06	4.08819e+06	3.1049e+06	3.11774e+06	2.86229e+06	4.59741e+06	3.55469e+06	2.9929e+06	3.32292e+06	4.1101e+06	4.30993e+06	4.80177e+06	3.53181e+06	2.87085e+06	2.97403e+06	1.93285e+06	3.21797e+06	3.30269e+06	1.79691e+06	2.05629e+06	2.13196e+06	4.59741e+06	2.51117e+06	2.02259e+06	2.23801e+06	3.00715e+06	2.53986e+06
A1L0T0	Acetolactate synthase-like protein OS=Homo sapiens OX=9606 GN=ILVBL PE=1 SV=2	=ILVBL	ILVBL	Acetolactate synthase-like protein	67.8	FALSE	26	11	11	19	0.22	0.34	1	1	0.967806	0.894353	7.17	15.97	39.27	31.59	1.46	1.7769e+06	1.63905e+06	1.54121e+06	1.5048e+06	2.09141e+06	1.74954e+06	2.13588e+06	1.35728e+06	2.35897e+06	1.16941e+06	2.04216e+06	1.4236e+06	1.43942e+06	2.6867e+06	1.39476e+06	1.42385e+06	1.42813e+06	1.40018e+06	1.24508e+06	870880	1.37938e+06	1.30313e+06	2.13588e+06	958839	1.59418e+06	787605	1.49415e+06	838937
Q9BY43	Charged multivesicular body protein 4a OS=Homo sapiens OX=9606 GN=CHMP4A PE=1 SV=3	=CHMP4A	CHMP4A	Charged multivesicular body protein 4a	25.1	FALSE	50	11	10	18	0	0.34	1	0.0552911	0.99994	0.00425229	1.64	5.75	3.12	9.05	2.18	2.60406e+06	2.69077e+06	2.64194e+06	2.47342e+06	2.75934e+06	2.76767e+06	2.53625e+06	2.78451e+06	2.63381e+06	2.64584e+06	3.60993e+06	3.02504e+06	3.57675e+06	3.12776e+06	3.17157e+06	3.07533e+06	2.09294e+06	2.29863e+06	2.13431e+06	1.43145e+06	1.8199e+06	2.06148e+06	2.53625e+06	1.96709e+06	1.77992e+06	1.78199e+06	2.6412e+06	1.78267e+06
Q14643	Inositol 1,4,5-trisphosphate receptor type 1 OS=Homo sapiens OX=9606 GN=ITPR1 PE=1 SV=3	=ITPR1	ITPR1	Inositol 1,4,5-trisphosphate receptor type 1	313.7	FALSE	5	14	6	17	0.43	0.34	1	1	0.849585	0.966774	18.68	14.51	36.62	27.42	3.88	457295	330160	341731	364671	503833	427132	494419	239516	420017	226556	350722	247362	263232	440705	268819	283974	367537	282044	276071	211048	332300	318147	494419	169204	283845	152587	256605	145772
O15072	A disintegrin and metalloproteinase with thrombospondin motifs 3 OS=Homo sapiens OX=9606 GN=ADAMTS3 PE=1 SV=4	=ADAMTS3	ADAMTS3	A disintegrin and metalloproteinase with thrombospondin motifs 3	135.5	FALSE	0	1	1	1	0.68	0.2	1	1	0.0480344	0.827031	21.9	17.87	5.38	10.62	15.26	75574.3	56739.5	49882.6	91267.1	90048.2	106097	67633.3	149537	135524	137541	168628	148242	179279	143268	119645	148584	60740.5	48470.5	40298.2	52819.4	59390.7	79025.4	67633.3	105639	91586.7	92634.9	123377	87359.6
Q9Y673	Dolichyl-phosphate beta-glucosyltransferase OS=Homo sapiens OX=9606 GN=ALG5 PE=1 SV=1	=ALG5	ALG5	Dolichyl-phosphate beta-glucosyltransferase	36.9	FALSE	31	8	8	15	0.27	0.34	1	1	0.922043	0.896932	5.65	21.92	35.26	29.3	8.58	1.25183e+06	1.12857e+06	1.14727e+06	1.03769e+06	1.4848e+06	1.28049e+06	1.75496e+06	918842	1.47699e+06	771200	1.3708e+06	981480	902401	1.68079e+06	946047	1.06826e+06	1.00612e+06	964096	926833	600547	979292	953761	1.75496e+06	649106	998141	519409	1.00294e+06	578391
Q9BVC6	Transmembrane protein 109 OS=Homo sapiens OX=9606 GN=TMEM109 PE=1 SV=1	=TMEM109	TMEM109	Transmembrane protein 109	26.2	FALSE	13	5	5	15	0.34	0.34	1	1	0.975459	0.975174	11.84	17.1	44.49	33.3	0.37	9.74006e+06	7.82494e+06	8.19195e+06	7.40186e+06	1.11013e+07	9.93401e+06	1.07877e+07	6.1572e+06	1.0547e+07	4.46495e+06	8.53509e+06	4.75476e+06	7.10925e+06	1.09944e+07	7.09322e+06	7.13075e+06	7.82828e+06	6.68457e+06	6.61795e+06	4.28371e+06	7.32183e+06	7.39928e+06	1.07877e+07	4.34969e+06	7.1276e+06	3.00718e+06	6.24469e+06	2.802e+06
P10620	Microsomal glutathione S-transferase 1 OS=Homo sapiens OX=9606 GN=MGST1 PE=1 SV=1	=MGST1	MGST1	Microsomal glutathione S-transferase 1	17.6	FALSE	32	5	5	13	0.07	0.34	1	1	0.905207	0.925245	12.3	68.13	38.7	26.83	7.44	1.65716e+06	1.58468e+06	1.30429e+06	1.16293e+06	1.78768e+06	1.54135e+06	4.52611e+06	933337	1.24834e+06	545824	1.41202e+06	720780	1.08693e+06	1.29068e+06	953144	857901	1.33189e+06	1.35374e+06	1.05368e+06	673028	1.17905e+06	1.14806e+06	4.52611e+06	659346	843622	367617	1.0331e+06	424759
Q96F24	Nuclear receptor-binding factor 2 OS=Homo sapiens OX=9606 GN=NRBF2 PE=1 SV=1	=NRBF2	NRBF2	Nuclear receptor-binding factor 2	32.4	FALSE	25	8	8	12	0.05	0.34	1	0.0841622	0.801878	0.0077517	4.12	9.16	5.15	6.32	2.99	894581	894662	832260	824200	939816	1.02994e+06	910177	891285	804431	857647	1.11282e+06	1.05837e+06	1.10708e+06	967694	951762	912302	718993	764278	672349	476993	619850	767147	910177	629639	543631	577631	814192	623702
Q9H098	Protein FAM107B OS=Homo sapiens OX=9606 GN=FAM107B PE=1 SV=1	=FAM107B	FAM107B	Protein FAM107B	15.5	FALSE	49	8	8	12	0.23	0.34	1	0.353594	0.95511	0.0668805	12.14	14.4	11.68	5.74	1.32	2.73003e+06	2.22664e+06	2.22638e+06	2.43565e+06	2.7998e+06	2.86853e+06	2.0746e+06	2.35546e+06	2.09473e+06	2.64702e+06	3.02743e+06	3.29519e+06	2.92812e+06	2.92226e+06	2.6202e+06	2.6696e+06	2.19418e+06	1.90214e+06	1.7986e+06	1.40959e+06	1.84659e+06	2.1366e+06	2.0746e+06	1.66399e+06	1.41561e+06	1.78279e+06	2.21501e+06	1.94187e+06
P05362	Intercellular adhesion molecule 1 OS=Homo sapiens OX=9606 GN=ICAM1 PE=1 SV=2	=ICAM1	ICAM1	Intercellular adhesion molecule 1	57.8	FALSE	27	10	10	11	0.21	0.34	1	1	0.959601	0.905536	16.97	18.18	14.64	27.01	8.99	2.78857e+06	2.40766e+06	1.97761e+06	2.01297e+06	2.98768e+06	3.07946e+06	2.59258e+06	1.24754e+06	1.53287e+06	1.16621e+06	2.00025e+06	1.46655e+06	1.01107e+06	1.696e+06	2.33543e+06	2.05618e+06	2.24123e+06	2.05678e+06	1.59763e+06	1.16497e+06	1.97051e+06	2.29372e+06	2.59258e+06	881314	1.03591e+06	785450	1.46348e+06	864246
Q8N961	Ankyrin repeat and BTB/POZ domain-containing protein 2 OS=Homo sapiens OX=9606 GN=ABTB2 PE=2 SV=2	=ABTB2	ABTB2	Ankyrin repeat and BTB/POZ domain-containing protein 2	113.6	FALSE	9	8	8	9	0.47	0.34	1	1	0.551404	0.560194	19.25	20	5.14	13.91	6.72	409497	286958	312130	437806	481708	425822	291916	364001	368369	399536	377766	443892	488480	526330	366056	402587	329121	245138	252157	253373	317707	317170	291916	257144	248942	269091	276392	261588
P49116	Nuclear receptor subfamily 2 group C member 2 OS=Homo sapiens OX=9606 GN=NR2C2 PE=1 SV=1	=NR2C2	NR2C2	Nuclear receptor subfamily 2 group C member 2	65.4	FALSE	16	8	7	9	0.19	0.34	1	1	0.942652	0.928201	14.89	4.61	40.43	30.21	1.69	261120	213326	288076	298034	272155	301270	297248	263722	400023	175545	346076	191880	323564	426260	240809	246625	209867	182237	232725	172483	179498	224399	297248	186304	270334	118231	253206	113076
Q9BQB6	Vitamin K epoxide reductase complex subunit 1 OS=Homo sapiens OX=9606 GN=VKORC1 PE=1 SV=1	=VKORC1	VKORC1	Vitamin K epoxide reductase complex subunit 1	18.2	FALSE	13	3	3	8	0.25	0.34	1	1	0.981806	0.778141	20.46	20.44	36.29	29.84	1.08	1.0703e+06	817005	726324	741379	1.20299e+06	1.0534e+06	896757	724130	1.02266e+06	484046	1.04208e+06	612614	811539	1.25163e+06	707446	696749	860219	697938	586768	429061	793423	784614	896757	511554	691110	326008	762435	361017
Q15696	U2 small nuclear ribonucleoprotein auxiliary factor 35 kDa subunit-related protein 2 OS=Homo sapiens OX=9606 GN=ZRSR2 PE=1 SV=2	=ZRSR2	ZRSR2	U2 small nuclear ribonucleoprotein auxiliary factor 35 kDa subunit-related protein 2	58	FALSE	14	7	7	7	-0.49	0.34	1	1	0.895022	0.636554	17.46	38.61	7.12	9.57	2.04	313398	445689	405003	287814	271568	290329	553649	230495	250594	265861	269032	324878	337020	307800	278439	286601	251884	380737	327186	166568	179111	216250	553649	162831	169350	179059	196837	191452
Q8NEW0	Zinc transporter 7 OS=Homo sapiens OX=9606 GN=SLC30A7 PE=2 SV=1	=SLC30A7	SLC30A7	Zinc transporter 7	41.6	FALSE	15	5	5	6	0.16	0.34	1	0.520707	0.914601	0.126271	11.48	3.48	15.94	12.06	2.47	794470	670760	642976	732058	778805	762111	722739	464052	635479	529188	686389	573200	655827	769154	533954	515592	638531	573006	519434	423667	513656	567653	722739	327825	429454	356412	502195	337789
Q96CF2	Charged multivesicular body protein 4c OS=Homo sapiens OX=9606 GN=CHMP4C PE=1 SV=1	=CHMP4C	CHMP4C	Charged multivesicular body protein 4c	26.4	FALSE	30	6	5	6	0.24	0.34	1	0.783978	0.868573	0.249444	8.71	9.42	16.02	28.17	7.92	516040	474905	565195	605294	502422	618238	612444	520408	394983	402402	514041	505432	834706	493845	570207	637878	414751	405694	456598	350304	331369	460491	612444	367636	266928	271021	376097	297853
O14529	Homeobox protein cut-like 2 OS=Homo sapiens OX=9606 GN=CUX2 PE=1 SV=4	=CUX2	CUX2	Homeobox protein cut-like 2	161.6	FALSE	3	4	1	6	-0.25	0.34	1	1	0.999945	0.999066	27.02	11.72	29.67	61.78	8.05	52733	46393.6	30159.6	37332.2	40886.6	35457.4	46097	3810.73	2612.2	4836.83	5220.39	682.086	7110.67	4456.73	17404.6	15530.8	42382.5	39632.4	24364.7	21605.4	26966.5	26410.2	46097	2692.05	1765.31	3257.64	3819.49	401.957
Q9BWG6	Sodium channel modifier 1 OS=Homo sapiens OX=9606 GN=SCNM1 PE=1 SV=1	=SCNM1	SCNM1	Sodium channel modifier 1	25.9	FALSE	18	4	4	4	0.03	0.34	1	1	0.999592	0.398445	8.22	12.19	7.16	14.38	5.27	258173	233586	275411	274053	262745	265539	206681	260657	230280	231308	283135	302221	325161	229127	248567	267812	207498	199544	222493	158604	173292	197785	206681	184138	155622	155788	207155	178100
Q9BXJ4	Complement C1q tumor necrosis factor-related protein 3 OS=Homo sapiens OX=9606 GN=C1QTNF3 PE=1 SV=1	=C1QTNF3	C1QTNF3	Complement C1q tumor necrosis factor-related protein 3	27	FALSE	11	3	3	4	0.24	0.34	1	1	0.215371	0.417815	32.12	7.65	12.08	15.72	2.2	241533	207466	122669	240626	243428	281945	246469	206697	262433	228552	255554	280253	300097	365784	277559	269053	194125	177231	99099.3	139258	160552	210005	246469	146019	177351	153931	186976	165154
Q8NAF0	Zinc finger protein 579 OS=Homo sapiens OX=9606 GN=ZNF579 PE=1 SV=2	=ZNF579	ZNF579	Zinc finger protein 579	60.5	FALSE	11	4	4	4	0.35	0.34	1	1	0.687425	0.978599	13.05	14.68	39.91	42.05	7.44	695676	545144	683868	734083	989401	966662	787415	411301	686803	324373	736442	370436	330750	763427	697902	628132	559128	465697	552470	424839	652553	720012	787415	290560	464138	218468	538816	218300
Q5TB80	Centrosomal protein of 162 kDa OS=Homo sapiens OX=9606 GN=CEP162 PE=1 SV=2	=CEP162	CEP162	Centrosomal protein of 162 kDa	161.8	FALSE	2	3	3	3	0.13	0.34	1	0.40665	0.870475	0.082954	12.27	5.45	14.78	12.85	13.76	37108	29144.6	32119.9	33715.9	35982.9	38134	34527.4	38342.1	28443.5	34433.9	38508.9	39477.1	49335.3	48037.3	41028.7	33753.7	29824.4	24897.2	25948.4	19512.5	23732.3	28403.8	34527.4	27086.4	19222	23191.5	28175	23264
Q9HC44	Vasculin-like protein 1 OS=Homo sapiens OX=9606 GN=GPBP1L1 PE=1 SV=1	=GPBP1L1	GPBP1L1	Vasculin-like protein 1	52.3	FALSE	7	3	3	3	0.23	0.34	1	1	0.680275	0.71583	38.1	26.73	7.14	6.14	6.51	13725.6	6024.88	10983.3	15358.7	10816.4	15713.3	8854.51	15640.3	16719.8	14488.7	20307.5	20864.3	19305.3	18119.3	16115.7	17670.4	11031.5	5146.84	8872.95	8888.62	7133.87	11703.9	8854.51	11048.9	11299.1	9758.25	14857.9	12295.5
Q6ZUT1	Uncharacterized protein NKAPD1 OS=Homo sapiens OX=9606 GN=NKAPD1 PE=1 SV=2	=NKAPD1	NKAPD1	Uncharacterized protein NKAPD1	34.1	FALSE	7	2	2	2	0.16	0.34	1	0.436601	0.93574	0.0933562	15.3	13.21	4.48	8.71	19.73	404423	305058	324253	362550	435218	362337	317311	307324	285718	310504	355058	435168	401629	378308	340208	450509	325042	260600	261951	209820	287046	269884	317311	217106	193087	209127	259778	256447
Q8WZ73	E3 ubiquitin-protein ligase rififylin OS=Homo sapiens OX=9606 GN=RFFL PE=1 SV=1	=RFFL	RFFL	E3 ubiquitin-protein ligase rififylin	40.5	FALSE	8	2	2	2	0.16	0.34	1	1	0.590792	0.40415	22.52	30.64	10.45	13.59	6.1	48746.9	72369.1	75997.9	56895.3	84242.6	77981.6	119306	62325	75093.3	75214.6	104313	86609.7	81830.3	108117	83202.8	90708.7	39178.8	61822.4	61395.6	32927.3	55561.7	58084.1	119306	44028.9	50747.7	50657.6	76320.2	51039.5
Q96NL8	Protein C8orf37 OS=Homo sapiens OX=9606 GN=C8orf37 PE=1 SV=1	=C8orf37	C8orf37	Protein C8orf37	23.4	FALSE	11	2	2	2	0.09	0.34	1	1	0.999903	0.790306	7.6	28.37	52.48	21.99	0.47	4561.41	5265.39	4722.73	4210.06	5961.14	6013.39	3212.88	7716.42	2733.68	4193.17	5282.15	5348.75	7737.65	4957.87	4060.9	4088.23	3666.09	4498.04	3815.3	2436.5	3931.63	4479.04	3212.88	5451.19	1847.41	2824.13	3864.67	3152.05
P49588	Alanine--tRNA ligase, cytoplasmic OS=Homo sapiens OX=9606 GN=AARS1 PE=1 SV=2	=AARS1	AARS1	Alanine--tRNA ligase, cytoplasmic	106.7	FALSE	63	48	48	189	0.01	0.33	1	0.187105	0.953635	0.0261352	4.36	8.65	4.89	14.55	1.84	6.64251e+07	7.10609e+07	7.21758e+07	8.21762e+07	7.43155e+07	6.85726e+07	6.89052e+07	6.87895e+07	7.12845e+07	7.57388e+07	8.352e+07	1.1109e+08	8.1882e+07	9.63633e+07	6.01076e+07	5.85667e+07	5.33872e+07	6.07048e+07	5.83079e+07	4.75582e+07	4.90143e+07	5.10758e+07	6.89052e+07	4.85956e+07	4.81738e+07	5.10107e+07	6.11073e+07	6.54656e+07
Q3ZBD7	SWISS-PROT:Q3ZBD7 (Bos taurus) Glucose-6-phosphate isomerase				62.8	TRUE	20	9	2	67	0.28	0.33	1	1	0.998886	0.863321	54.5	37.96	6.64	12.46	12.49	3.39367e+06	1.14254e+06	1.82038e+06	2.2802e+06	2.13972e+06	3.1601e+06	1.13971e+06	2.91326e+06	3.27178e+06	3.28083e+06	4.61033e+06	4.13711e+06	4.08543e+06	3.38443e+06	2.47623e+06	2.95582e+06	2.72756e+06	976031	1.47061e+06	1.31963e+06	1.41124e+06	2.35378e+06	1.13971e+06	2.05804e+06	2.21106e+06	2.20966e+06	3.37314e+06	2.43802e+06
P41361	SWISS-PROT:P41361 (Bos taurus) Antithrombin-III precursor				52.3	TRUE	52	24	24	61	-0.02	0.33	1	1	0.953022	0.879112	59.97	24.11	40.14	39.38	2.36	3.75935e+07	2.75168e+07	8.57926e+06	2.45475e+07	3.41901e+07	2.98203e+07	1.91991e+07	1.38184e+07	2.3375e+07	3.2457e+07	2.34661e+07	3.68428e+07	2.01812e+07	4.75025e+07	3.2384e+07	3.13197e+07	3.02146e+07	2.35066e+07	6.93084e+06	1.42065e+07	2.25499e+07	2.22114e+07	1.91991e+07	9.76186e+06	1.57968e+07	2.186e+07	1.71689e+07	2.17117e+07
Q5VT25	Serine/threonine-protein kinase MRCK alpha OS=Homo sapiens OX=9606 GN=CDC42BPA PE=1 SV=1	=CDC42BPA	CDC42BPA	Serine/threonine-protein kinase MRCK alpha	197.2	FALSE	29	42	37	58	0.03	0.33	1	0.0022296	0.990894	4.56651e-05	0.82	2.36	5.58	3.75	0.1	3.96911e+06	4.03419e+06	4.01076e+06	4.11342e+06	4.05266e+06	4.12195e+06	3.91516e+06	3.96412e+06	4.40346e+06	4.05839e+06	4.84194e+06	5.29143e+06	5.05011e+06	5.16538e+06	3.52985e+06	3.53469e+06	3.19005e+06	3.44626e+06	3.24013e+06	2.38058e+06	2.67291e+06	3.07021e+06	3.91516e+06	2.80041e+06	2.97584e+06	2.73335e+06	3.5426e+06	3.11827e+06
O75410	Transforming acidic coiled-coil-containing protein 1 OS=Homo sapiens OX=9606 GN=TACC1 PE=1 SV=2	=TACC1	TACC1	Transforming acidic coiled-coil-containing protein 1	87.7	FALSE	46	33	30	46	0.08	0.33	1	0.00646427	0.562316	0.000194623	2.05	5.44	2.94	5.42	1.03	5.56461e+06	5.77248e+06	5.58134e+06	5.73651e+06	6.0841e+06	6.3161e+06	5.60972e+06	5.95784e+06	5.81667e+06	6.16611e+06	7.02286e+06	8.01933e+06	7.51728e+06	7.48327e+06	6.60934e+06	6.70588e+06	4.47239e+06	4.93122e+06	4.50894e+06	3.31992e+06	4.01273e+06	4.7045e+06	5.60972e+06	4.20886e+06	3.93088e+06	4.15292e+06	5.13826e+06	4.72583e+06
P21291	Cysteine and glycine-rich protein 1 OS=Homo sapiens OX=9606 GN=CSRP1 PE=1 SV=3	=CSRP1	CSRP1	Cysteine and glycine-rich protein 1	20.6	FALSE	66	14	14	43	-0.06	0.33	1	0.0403512	0.99987	0.00274793	3.2	7.12	6.5	5.31	0.26	8.82177e+06	9.33068e+06	9.32975e+06	9.16091e+06	8.59656e+06	1.00187e+07	8.69279e+06	1.2511e+07	1.20823e+07	1.36848e+07	1.52167e+07	1.66793e+07	1.62731e+07	1.49246e+07	1.26394e+07	1.25925e+07	7.09023e+06	7.97087e+06	7.53713e+06	5.30173e+06	5.66981e+06	7.46236e+06	8.69279e+06	8.83827e+06	8.16515e+06	9.21679e+06	1.11333e+07	9.82921e+06
P23193	Transcription elongation factor A protein 1 OS=Homo sapiens OX=9606 GN=TCEA1 PE=1 SV=2	=TCEA1	TCEA1	Transcription elongation factor A protein 1	33.9	FALSE	54	17	15	39	0.16	0.33	1	0.0538948	0.868956	0.00407316	11.21	7.65	3.28	3.49	0.68	4.97651e+06	4.14729e+06	4.09623e+06	4.21931e+06	4.81604e+06	4.99256e+06	4.4291e+06	4.36194e+06	4.08704e+06	4.25861e+06	5.35638e+06	5.33972e+06	5.64493e+06	5.19592e+06	4.9045e+06	4.85744e+06	3.99972e+06	3.54289e+06	3.30918e+06	2.44186e+06	3.17639e+06	3.71867e+06	4.4291e+06	3.08145e+06	2.762e+06	2.8682e+06	3.91898e+06	3.14672e+06
P26006	Integrin alpha-3 OS=Homo sapiens OX=9606 GN=ITGA3 PE=1 SV=5	=ITGA3	ITGA3	Integrin alpha-3	116.5	FALSE	23	22	22	39	0.09	0.33	1	1	0.991702	0.914426	15.23	18.33	29.57	33.75	0.03	8.07436e+06	7.7523e+06	6.0134e+06	5.97783e+06	9.45557e+06	8.03221e+06	8.4612e+06	5.7561e+06	1.04688e+07	7.76857e+06	1.09404e+07	8.75777e+06	5.59514e+06	1.32247e+07	7.57465e+06	7.57795e+06	6.48952e+06	6.62252e+06	4.85799e+06	3.45958e+06	6.23636e+06	5.98274e+06	8.4612e+06	4.06634e+06	7.0748e+06	5.23219e+06	8.0045e+06	5.161e+06
Q9Y5S9	RNA-binding protein 8A OS=Homo sapiens OX=9606 GN=RBM8A PE=1 SV=1	=RBM8A	RBM8A	RNA-binding protein 8A	19.9	FALSE	61	7	7	33	0.09	0.33	1	0.0894413	0.982906	0.00861225	2.11	8.51	6.44	6.21	5.48	4.36134e+06	4.54964e+06	4.45947e+06	4.71247e+06	4.7623e+06	4.87044e+06	4.01163e+06	3.89308e+06	3.42456e+06	3.72193e+06	4.73901e+06	4.64327e+06	4.77088e+06	4.15996e+06	5.09198e+06	4.71223e+06	3.5053e+06	3.88659e+06	3.60262e+06	2.72726e+06	3.14095e+06	3.62771e+06	4.01163e+06	2.75022e+06	2.31431e+06	2.50675e+06	3.46729e+06	2.7363e+06
P49755	Transmembrane emp24 domain-containing protein 10 OS=Homo sapiens OX=9606 GN=TMED10 PE=1 SV=2	=TMED10	TMED10	Transmembrane emp24 domain-containing protein 10	25	FALSE	43	10	10	29	0.23	0.33	1	0.496095	0.541704	0.115121	12.82	10.96	11.07	9.95	1.34	6.34597e+06	5.50107e+06	4.92085e+06	5.41578e+06	6.28157e+06	6.60264e+06	7.06208e+06	6.70826e+06	8.28468e+06	7.12938e+06	9.13451e+06	8.29655e+06	8.82881e+06	1.04434e+07	5.73998e+06	5.84991e+06	5.10038e+06	4.69937e+06	3.97536e+06	3.1343e+06	4.14297e+06	4.91793e+06	7.06208e+06	4.73898e+06	5.59875e+06	4.80169e+06	6.68325e+06	4.8892e+06
P52594	Arf-GAP domain and FG repeat-containing protein 1 OS=Homo sapiens OX=9606 GN=AGFG1 PE=1 SV=2	=AGFG1	AGFG1	Arf-GAP domain and FG repeat-containing protein 1	58.2	FALSE	33	15	14	27	0.15	0.33	1	0.638401	0.712291	0.176516	7.25	14	5.68	7.92	0.12	5.49803e+06	4.76876e+06	5.2919e+06	5.88106e+06	5.85431e+06	6.55413e+06	4.62818e+06	6.36673e+06	5.70846e+06	5.89005e+06	7.33293e+06	7.58615e+06	7.43883e+06	6.33592e+06	6.25187e+06	6.26261e+06	4.41887e+06	4.07378e+06	4.27511e+06	3.40357e+06	3.86117e+06	4.8818e+06	4.62818e+06	4.49771e+06	3.85775e+06	3.96699e+06	5.36513e+06	4.47056e+06
P51648	Aldehyde dehydrogenase family 3 member A2 OS=Homo sapiens OX=9606 GN=ALDH3A2 PE=1 SV=1	=ALDH3A2	ALDH3A2	Aldehyde dehydrogenase family 3 member A2	54.8	FALSE	31	14	14	26	0.19	0.33	1	1	0.938308	0.887452	8.58	18.01	35.01	28.76	2.49	1.16155e+07	1.20017e+07	1.01684e+07	1.00333e+07	1.42277e+07	1.2359e+07	1.53935e+07	6.8806e+06	1.11634e+07	5.90916e+06	1.05932e+07	7.06689e+06	7.10909e+06	1.24689e+07	7.54194e+06	7.28067e+06	9.33561e+06	1.02527e+07	8.21461e+06	5.80661e+06	9.3838e+06	9.2055e+06	1.53935e+07	4.86073e+06	7.54416e+06	3.97986e+06	7.7505e+06	4.16456e+06
P17676	CCAAT/enhancer-binding protein beta OS=Homo sapiens OX=9606 GN=CEBPB PE=1 SV=2	=CEBPB	CEBPB	CCAAT/enhancer-binding protein beta	36.1	FALSE	60	14	14	24	0.03	0.33	1	0.508847	0.961715	0.120789	11.04	4.66	20.99	17.35	5.55	5.01776e+06	6.00864e+06	6.19839e+06	6.1677e+06	5.83897e+06	6.0678e+06	6.52701e+06	5.1963e+06	4.74547e+06	3.40183e+06	6.92283e+06	4.85161e+06	6.72786e+06	5.28983e+06	5.87853e+06	5.43429e+06	4.03287e+06	5.13297e+06	5.00743e+06	3.56946e+06	3.85106e+06	4.51956e+06	6.52701e+06	3.67087e+06	3.20697e+06	2.29116e+06	5.06508e+06	2.85908e+06
P19022	Cadherin-2 OS=Homo sapiens OX=9606 GN=CDH2 PE=1 SV=4	=CDH2	CDH2	Cadherin-2	99.7	FALSE	29	19	19	24	0.31	0.33	1	1	0.959535	0.921105	17.66	24.46	29.8	37.86	0.29	3.58169e+06	3.13833e+06	2.50188e+06	2.35099e+06	4.40015e+06	3.91379e+06	3.89042e+06	2.69618e+06	4.94313e+06	3.69308e+06	4.73373e+06	4.55614e+06	2.55424e+06	6.89292e+06	4.08198e+06	4.0988e+06	2.87868e+06	2.68097e+06	2.02117e+06	1.3606e+06	2.90209e+06	2.91516e+06	3.89042e+06	1.90469e+06	3.34055e+06	2.48731e+06	3.46343e+06	2.68495e+06
Q9BTX1	Nucleoporin NDC1 OS=Homo sapiens OX=9606 GN=NDC1 PE=1 SV=2	=NDC1	NDC1	Nucleoporin NDC1	76.3	FALSE	31	15	15	23	0.27	0.33	1	1	0.921904	0.878233	16.19	13.3	43.68	36.95	4.84	4.1278e+06	3.02422e+06	3.3518e+06	3.64489e+06	4.86943e+06	3.80504e+06	4.31324e+06	2.36836e+06	4.05288e+06	1.75383e+06	3.75265e+06	2.24587e+06	2.37212e+06	4.80637e+06	2.59263e+06	2.77629e+06	3.31759e+06	2.58348e+06	2.70778e+06	2.10942e+06	3.2116e+06	2.83416e+06	4.31324e+06	1.6731e+06	2.73892e+06	1.18122e+06	2.74562e+06	1.3235e+06
Q15005	Signal peptidase complex subunit 2 OS=Homo sapiens OX=9606 GN=SPCS2 PE=1 SV=3	=SPCS2	SPCS2	Signal peptidase complex subunit 2	25	FALSE	53	12	12	19	0.43	0.33	1	1	0.967474	0.978852	17.35	20.72	46.09	36.99	3.06	5.55573e+06	4.13452e+06	4.19708e+06	3.82547e+06	6.45117e+06	5.53486e+06	5.79323e+06	3.71475e+06	6.75354e+06	2.85729e+06	5.5567e+06	3.13376e+06	3.93197e+06	7.28863e+06	4.08978e+06	4.27085e+06	4.46525e+06	3.53198e+06	3.39065e+06	2.21393e+06	4.25483e+06	4.1226e+06	5.79323e+06	2.62424e+06	4.56402e+06	1.92441e+06	4.06555e+06	1.84674e+06
Q12894	Interferon-related developmental regulator 2 OS=Homo sapiens OX=9606 GN=IFRD2 PE=1 SV=3	=IFRD2	IFRD2	Interferon-related developmental regulator 2	54.8	FALSE	22	10	10	13	-0.1	0.33	1	0.540123	0.969926	0.133759	1.44	10.89	8.97	11.68	3.66	2.27137e+06	2.26167e+06	2.32288e+06	2.54946e+06	2.12338e+06	2.11404e+06	2.00851e+06	1.92707e+06	1.88171e+06	2.21369e+06	2.09288e+06	2.54923e+06	2.73194e+06	2.28637e+06	1.98142e+06	2.08675e+06	1.82554e+06	1.93207e+06	1.87656e+06	1.47546e+06	1.40046e+06	1.57463e+06	2.00851e+06	1.36136e+06	1.27165e+06	1.49094e+06	1.53125e+06	1.50228e+06
Q9Y679	Ancient ubiquitous protein 1 OS=Homo sapiens OX=9606 GN=AUP1 PE=1 SV=2	=AUP1	AUP1	Ancient ubiquitous protein 1	45.8	FALSE	25	9	9	12	0.29	0.33	1	1	0.992578	0.781357	15.56	21.13	36.9	24.33	2.79	1.95184e+06	1.45767e+06	1.57344e+06	1.26482e+06	1.95056e+06	1.88644e+06	2.15313e+06	1.1399e+06	1.80169e+06	889673	1.53996e+06	1.20975e+06	1.34051e+06	2.0607e+06	1.4424e+06	1.50036e+06	1.56873e+06	1.24524e+06	1.27112e+06	731993	1.28648e+06	1.4051e+06	2.15313e+06	805271	1.21758e+06	599201	1.12671e+06	712911
Q9NPJ6	Mediator of RNA polymerase II transcription subunit 4 OS=Homo sapiens OX=9606 GN=MED4 PE=1 SV=1	=MED4	MED4	Mediator of RNA polymerase II transcription subunit 4	29.7	FALSE	34	9	9	12	0.47	0.33	1	1	0.918846	0.903116	35.15	18.5	12.25	28.49	1.92	2.20983e+06	1.14774e+06	1.39132e+06	2.02917e+06	1.8711e+06	1.99042e+06	1.31126e+06	1.52861e+06	1.31233e+06	1.20411e+06	1.87548e+06	1.44953e+06	2.12332e+06	1.07223e+06	2.0845e+06	2.1418e+06	1.77608e+06	980476	1.12399e+06	1.17435e+06	1.23407e+06	1.48255e+06	1.31126e+06	1.07987e+06	886865	810974	1.37219e+06	854213
Q9H6V9	Lipid droplet-associated hydrolase OS=Homo sapiens OX=9606 GN=LDAH PE=1 SV=1	=LDAH	LDAH	Lipid droplet-associated hydrolase	37.3	FALSE	25	8	8	11	0.03	0.33	1	0.22334	1	0.0339865	4.94	5.88	6.04	10.95	2.77	1.04499e+06	1.02916e+06	1.12742e+06	1.05373e+06	1.07509e+06	1.15003e+06	998145	968546	941876	1.05607e+06	1.05069e+06	1.14594e+06	1.33697e+06	1.29266e+06	989899	951868	839877	879172	910799	609831	709072	856595	998145	684219	636516	711268	768738	675306
Q96RF0	Sorting nexin-18 OS=Homo sapiens OX=9606 GN=SNX18 PE=1 SV=2	=SNX18	SNX18	Sorting nexin-18	68.9	FALSE	14	8	8	11	0.01	0.33	1	0.299766	0.906969	0.0518376	8.76	4.4	7.81	9.33	4.58	521817	604945	613986	637058	622643	599713	575994	715884	758895	834649	805477	1.00385e+06	942617	968571	693380	649846	419395	516783	496015	368687	410660	446692	575994	505729	512858	562142	589326	591574
Q8TC12	Retinol dehydrogenase 11 OS=Homo sapiens OX=9606 GN=RDH11 PE=1 SV=2	=RDH11	RDH11	Retinol dehydrogenase 11	35.4	FALSE	25	8	8	11	0.26	0.33	1	1	0.981548	0.835692	15.86	17.46	28.47	29.08	1.75	1.93826e+06	1.54845e+06	1.44376e+06	1.40819e+06	2.09011e+06	1.70076e+06	2.02539e+06	1.46534e+06	2.19713e+06	1.31396e+06	2.15673e+06	1.57326e+06	1.48378e+06	2.72595e+06	1.50495e+06	1.5427e+06	1.55782e+06	1.32278e+06	1.16636e+06	814970	1.37852e+06	1.2668e+06	2.02539e+06	1.03517e+06	1.48481e+06	884960	1.57797e+06	927127
Q9NRZ5	1-acyl-sn-glycerol-3-phosphate acyltransferase delta OS=Homo sapiens OX=9606 GN=AGPAT4 PE=1 SV=1	=AGPAT4	AGPAT4	1-acyl-sn-glycerol-3-phosphate acyltransferase delta	44	FALSE	27	10	10	11	0.09	0.33	1	1	0.968884	0.965887	16.45	12.06	47.98	26.3	3.84	711279	511012	650741	615498	810153	729754	660773	584659	1.05249e+06	418418	858151	528380	633042	950389	556591	587701	571669	436539	525707	356210	534332	543552	660773	413026	711268	281808	627865	311377
Q96GQ5	RUS1 family protein C16orf58 OS=Homo sapiens OX=9606 GN=C16orf58 PE=1 SV=2	=C16orf58	C16orf58	RUS1 family protein C16orf58	51	FALSE	16	8	8	10	0.28	0.33	1	1	0.927368	0.885818	15.95	12.85	36.65	29.26	2.91	892510	654089	734736	732259	984546	846719	945576	633407	982631	482864	1.00853e+06	624654	598040	1.0413e+06	635508	609869	717328	558765	593564	423784	649351	630673	945576	447463	664058	325212	737891	368112
Q92545	Transmembrane protein 131 OS=Homo sapiens OX=9606 GN=TMEM131 PE=1 SV=3	=TMEM131	TMEM131	Transmembrane protein 131	205	FALSE	5	8	8	9	0.55	0.33	1	1	0.824528	0.96375	20.83	16.63	34.65	34.62	3.3	485309	340890	347613	364969	515642	499627	546047	296217	500028	276159	466328	299253	289026	583930	387745	370040	390052	291211	280822	211220	340089	372144	546047	209260	337917	185995	341188	176351
Q5UCC4	ER membrane protein complex subunit 10 OS=Homo sapiens OX=9606 GN=EMC10 PE=1 SV=1	=EMC10	EMC10	ER membrane protein complex subunit 10	27.3	FALSE	16	4	4	8	0.12	0.33	1	1	0.995984	0.829136	20.63	24.94	29.02	23.47	2.08	1.20414e+06	1.11351e+06	796335	735900	1.34579e+06	1.31455e+06	1.10633e+06	855758	1.09053e+06	598422	1.09304e+06	700621	1.05682e+06	1.28119e+06	1.03914e+06	1.00904e+06	967790	951228	643327	425890	887606	979131	1.10633e+06	604541	736976	403042	799722	412879
Q68D91	Metallo-beta-lactamase domain-containing protein 2 OS=Homo sapiens OX=9606 GN=MBLAC2 PE=1 SV=3	=MBLAC2	MBLAC2	Metallo-beta-lactamase domain-containing protein 2	31.4	FALSE	33	8	8	8	-0.14	0.33	1	1	0.995152	0.903094	11.28	57.98	12.45	15.35	0.92	498712	582239	624759	403940	555188	500439	1.26702e+06	423201	481112	543295	565006	658158	465966	650370	438256	432581	400824	497387	504718	233774	366171	372749	1.26702e+06	298966	325134	365913	413385	387856
Q9BX95	Sphingosine-1-phosphate phosphatase 1 OS=Homo sapiens OX=9606 GN=SGPP1 PE=1 SV=2	=SGPP1	SGPP1	Sphingosine-1-phosphate phosphatase 1	49.1	FALSE	14	6	6	7	0.08	0.33	1	1	0.981061	0.664726	15.38	15.67	23.04	26.26	2.98	119134	110504	87651.4	92202.4	131328	108283	126726	95777.5	138137	93474	132825	109640	109706	184360	111329	116116	95750.3	94399.8	70810	53360.7	86616.9	80653.8	126726	67661	93352.7	62955.5	97181.1	64611.2
O43167	Zinc finger and BTB domain-containing protein 24 OS=Homo sapiens OX=9606 GN=ZBTB24 PE=1 SV=2	=ZBTB24	ZBTB24	Zinc finger and BTB domain-containing protein 24	78.2	FALSE	8	6	5	6	0.09	0.33	1	1	0.995013	0.965326	3.33	7.08	15.14	30.57	12.87	174878	183337	186615	206576	174268	193203	198051	131246	153559	113445	178829	86740.4	152013	190852	188901	157390	140553	156618	150759	119553	114938	143906	198051	92717.2	103774	76406	130840	51116.6
P98172	Ephrin-B1 OS=Homo sapiens OX=9606 GN=EFNB1 PE=1 SV=1	=EFNB1	EFNB1	Ephrin-B1	38	FALSE	18	5	5	5	0.25	0.33	1	1	0.971208	0.997698	21	25.62	31.5	35.34	2.94	249884	218367	162653	157243	305007	252672	268176	148703	274125	188066	259876	214245	119179	304721	244506	234545	200837	186543	131401	91001.9	201166	188201	268176	105050	185253	126664	190138	126256
Q96CD2	Phosphopantothenoylcysteine decarboxylase OS=Homo sapiens OX=9606 GN=PPCDC PE=1 SV=2	=PPCDC	PPCDC	Phosphopantothenoylcysteine decarboxylase	22.4	FALSE	23	4	4	4	-0.16	0.33	1	0.326468	0.575182	0.059376	8.69	6.2	6.82	9.39	0.67	366782	408696	436521	350386	348962	384440	393259	458291	423592	400347	545177	517860	549854	445223	426725	422694	294790	349134	352648	202780	230156	286347	393259	323754	286262	269637	398878	305178
Q2TAM9	Tumor suppressor candidate gene 1 protein OS=Homo sapiens OX=9606 GN=TUSC1 PE=1 SV=3	=TUSC1	TUSC1	Tumor suppressor candidate gene 1 protein	23.4	FALSE	23	4	4	4	0.18	0.33	1	0.327523	0.930619	0.0596686	9.52	10.62	15.6	12.5	0.05	70297.8	61744.6	58602.9	67965.5	74927.3	72143.1	58341	62335.1	64821.1	47951.5	81914.1	65303.7	87729.6	74649	73889.1	73832	56499.7	52746.3	47342.9	39333.9	49417.8	53735.3	58341	44035.9	43805.8	32295.7	59932.3	38483.8
Q9UDX4	SEC14-like protein 3 OS=Homo sapiens OX=9606 GN=SEC14L3 PE=1 SV=1	=SEC14L3	SEC14L3	SEC14-like protein 3	46	FALSE	14	4	2	4	0.51	0.33	1	1	0.909567	0.860126	44.45	38.89	12.3	4.68	0.99	124132	47335.6	87800.8	138830	132170	117899	46734.6	226642	190299	243226	283188	297540	286946	265682	169364	167010	99767	40437.1	70930.7	80345.5	87171.9	87815.9	46734.6	160109	128603	163815	207194	175342
Q9H7M9	V-type immunoglobulin domain-containing suppressor of T-cell activation OS=Homo sapiens OX=9606 GN=VSIR PE=1 SV=3	=VSIR	VSIR	V-type immunoglobulin domain-containing suppressor of T-cell activation	33.9	FALSE	14	3	3	3	-0.04	0.33	1	0.678558	0.999994	0.195145	14.56	11.26	10.55	15.98	0.06	241914	276619	206289	213100	271287	251566	221405	216981	259123	264597	302118	349124	249134	358880	263278	263067	194431	236306	166652	123328	178926	187377	221405	153284	175114	178208	221044	205740
Q9Y6A9	Signal peptidase complex subunit 1 OS=Homo sapiens OX=9606 GN=SPCS1 PE=1 SV=5	=SPCS1	SPCS1	Signal peptidase complex subunit 1	18.3	FALSE	7	1	1	3	0.35	0.33	1	1	0.972804	0.90191	23.25	19.42	38.36	33.05	0.52	585839	427194	379747	385183	628697	534138	554721	383832	611394	291696	573157	345825	408335	721446	429414	432577	470850	364937	306782	222919	414653	397849	554721	271154	413177	196459	419350	203796
Q86UD5	Sodium/hydrogen exchanger 9B2 OS=Homo sapiens OX=9606 GN=SLC9B2 PE=1 SV=2	=SLC9B2	SLC9B2	Sodium/hydrogen exchanger 9B2	57.5	FALSE	5	2	2	2	0.36	0.33	1	1	0.917155	0.916208	21.1	21.31	23.39	24.56	0.87	137234	104382	91822.5	90936.6	155656	129356	138886	70819.5	111517	84019.2	111484	99472	70468.4	130945	109499	108153	110297	89170	74179.6	52628.1	102662	96349.9	138886	50029.7	75362.4	56587.5	81566.9	58619.4
Q6ZWT7	Lysophospholipid acyltransferase 2 OS=Homo sapiens OX=9606 GN=MBOAT2 PE=2 SV=2	=MBOAT2	MBOAT2	Lysophospholipid acyltransferase 2	59.5	FALSE	4	2	2	2	0.4	0.33	1	1	0.981766	0.990713	21.4	31.96	53.36	36.43	2.75	82219.7	53548.8	65850.2	44317	89672.5	84357.3	104835	61773.8	116758	41166.2	86590.4	46769.9	69924.6	115847	61307.1	58971.3	66081.6	45744.9	53197.7	25647.7	59142.9	62833	104835	43639.4	78904.8	27725.7	63353.7	27561.8
P55211	Caspase-9 OS=Homo sapiens OX=9606 GN=CASP9 PE=1 SV=3	=CASP9	CASP9	Caspase-9	46.3	FALSE	2	1	1	1	0.14	0.33	1	0.190571	0.491608	0.0268536	7.5	4.68	5.15	11.14	4.97	23828.4	22007.8	25579	27598	24763.9	26773.9	25773.3	23648.3	24300.1	21972.3	24708.9	31405.4	31514.5	28169.2	21945.3	20455.6	19151.4	18800.5	20664.2	15971.9	16332.9	19942.3	25773.3	16706.1	16421.9	14798.5	18078.2	18507.4
P24821	Tenascin OS=Homo sapiens OX=9606 GN=TNC PE=1 SV=3	=TNC	TNC	Tenascin	240.7	FALSE	48	73	73	122	0.02	0.32	1	0.33732	0.999522	0.0626624	15.61	8.89	17.09	15.79	2.18	1.13072e+07	9.54836e+06	1.30803e+07	1.21671e+07	1.25752e+07	1.07606e+07	1.0504e+07	2.03604e+07	2.71253e+07	2.84056e+07	3.10968e+07	4.21404e+07	3.02362e+07	3.66998e+07	1.71949e+07	1.77338e+07	9.08779e+06	8.15683e+06	1.05671e+07	7.04149e+06	8.29388e+06	8.01495e+06	1.0504e+07	1.43834e+07	1.83312e+07	1.91314e+07	2.27519e+07	2.48336e+07
[truncated: 7,380 more rows]
[truncated: 22 more columns]

## Sheet: TR57 proteins
Accession	Description	Abbreviated Name	Abbreviated Name Actual	Protein Name	MW [kDa]	Contaminant	Coverage [%]	# Peptides	# Unique Peptides	# PSMs	Abundance Ratio (log2): (ClpP KO TR57) / (ClpP KO DMSO)	Abundance Ratio (log2): (TR57) / (DMSO)	Abundance Ratio Adj. P-Value: (ClpP KO TR57) / (ClpP KO DMSO)	Abundance Ratio Adj. P-Value: (TR57) / (DMSO)	Abundance Ratio P-Value: (ClpP KO TR57) / (ClpP KO DMSO)	Abundance Ratio P-Value: (TR57) / (DMSO)	Abundances (Grouped) CV [%]: ClpP KO DMSO	Abundances (Grouped) CV [%]: ClpP KO TR57	Abundances (Grouped) CV [%]: DMSO	Abundances (Grouped) CV [%]: pooled	Abundances (Grouped) CV [%]: TR57	Abundances (Normalized): F2: 127C, Sample, ClpP KO DMSO, 8/16	Abundances (Normalized): F2: 129C, Sample, ClpP KO DMSO, 8/20	Abundances (Normalized): F2: 133N, Sample, ClpP KO DMSO, 8/14	Abundances (Normalized): F2: 126, Sample, ClpP KO TR57, 8/14	Abundances (Normalized): F2: 132N, Sample, ClpP KO TR57, 8/16	Abundances (Normalized): F2: 133C, Sample, ClpP KO TR57, 8/20	Abundances (Normalized): F2: 134N, Sample, ClpP KO TR57, 8/18	Abundances (Normalized): F2: 128C, Sample, DMSO, 8/17	Abundances (Normalized): F2: 129N, Sample, DMSO, 8/18	Abundances (Normalized): F2: 131N, Sample, DMSO, 8/4	Abundances (Normalized): F2: 127N, Sample, pooled, 1	Abundances (Normalized): F2: 130C, Sample, pooled, 2	Abundances (Normalized): F2: 128N, Sample, TR57, 8/4	Abundances (Normalized): F2: 130N, Sample, TR57, 8/17	Abundances (Normalized): F2: 131C, Sample, TR57, 8/18	Abundances (Normalized): F2: 132C, Sample, TR57, 8/3	Abundance: F2: 127C, Sample, ClpP KO DMSO, 8/16	Abundance: F2: 129C, Sample, ClpP KO DMSO, 8/20	Abundance: F2: 133N, Sample, ClpP KO DMSO, 8/14	Abundance: F2: 126, Sample, ClpP KO TR57, 8/14	Abundance: F2: 132N, Sample, ClpP KO TR57, 8/16	Abundance: F2: 133C, Sample, ClpP KO TR57, 8/20	Abundance: F2: 134N, Sample, ClpP KO TR57, 8/18	Abundance: F2: 128C, Sample, DMSO, 8/17	Abundance: F2: 129N, Sample, DMSO, 8/18	Abundance: F2: 131N, Sample, DMSO, 8/4	Abundance: F2: 127N, Sample, pooled, 1	Abundance: F2: 130C, Sample, pooled, 2
[truncated: 8,110 more rows]
[truncated: 22 more columns]

[truncated: 6 more sheets: Contaminants-ONC201, Contaminants-TR57, ONC201_GO_UP, TR-57_GO_UP, ONC201_GO_DOWN, TR-57_GO_DOWN]
