# Supplementary material for: Multi-omics analyses reveal ClpP activators disrupt essential mitochondrial pathways in triple-negative breast cancer
Source: Front Pharmacol. 2023 Mar 31;14:1136317. doi: 10.3389/fphar.2023.1136317 (PMC10103842; doi:10.3389/fphar.2023.1136317)
Supplement: Supplementary file 14 [file DataSheet2.xlsx]

## Sheet: #s
		Phosphopeptides w/ p-value<0.05		Phosphopeptides w/ BH CORRECTED p-value<0.05
	Comparison	Down (Log2 FC≤-0.5)	Up (Log2≥0.5)	Down (Log2 FC≤-0.5)	Up (Log2≥0.5)
	ONC201_DMSO	1007	860	355	249
	ClpP KO ONC201_DMSO	109	6	0	0
	TR57_DMSO	1475	1467	861	746
	ClpP KO TR57_DMSO	7	52	13	54
	Comparison	Down (Log2 FC≤-0.5)	Up (Log2≥0.5)
	ONC201_DMSO	1004	857
	ClpP KO ONC201_DMSO	109	6
	TR57_DMSO	1474	1457
	ClpP KO TR57_DMSO	7	51

## Sheet: Set1-ONC201
Contaminant	Master Protein Accessions	Gene name	Master Protein Descriptions	Positions in Master Proteins	Annotated Sequence	Modifications	Modifications in Master Proteins	residue	residue_clean	localization	Abundance Ratio (log2): (ClpP KO ONC201) / (ClpP KO DMSO)	Abundance Ratio (log2): (ONC201) / (DMSO)	Abundance Ratio P-Value: (ClpP KO ONC201) / (ClpP KO DMSO)	Abundance Ratio P-Value: (ONC201) / (DMSO)	Abundance Ratio Adj. P-Value: (ClpP KO ONC201) / (ClpP KO DMSO)	Abundance Ratio Adj. P-Value: (ONC201) / (DMSO)	Abundances (Grouped): ClpP KO DMSO	Abundances (Grouped): ClpP KO ONC201	Abundances (Grouped): DMSO	Abundances (Grouped): ONC201	Abundances (Grouped): pooled	Abundances (Grouped) CV [%]: ClpP KO DMSO	Abundances (Grouped) CV [%]: ClpP KO ONC201	Abundances (Grouped) CV [%]: DMSO	Abundances (Grouped) CV [%]: ONC201	Abundances (Grouped) CV [%]: pooled	Abundances (Normalized): F3: 128N, Sample, ClpP KO DMSO, 8/16	Abundances (Normalized): F3: 130N, Sample, ClpP KO DMSO, 8/14	Abundances (Normalized): F3: 131N, Sample, ClpP KO DMSO, 8/20	Abundances (Normalized): F3: 128C, Sample, ClpP KO ONC201, 8/20	Abundances (Normalized): F3: 129C, Sample, ClpP KO ONC201, 8/16	Abundances (Normalized): F3: 132C, Sample, ClpP KO ONC201, 8/18	Abundances (Normalized): F3: 133N, Sample, ClpP KO ONC201, 8/14	Abundances (Normalized): F3: 127C, Sample, DMSO, 8/17	Abundances (Normalized): F3: 132N, Sample, DMSO, 8/18	Abundances (Normalized): F3: 133C, Sample, DMSO, 8/4	Abundances (Normalized): F3: 126, Sample, ONC201, 8/17	Abundances (Normalized): F3: 129N, Sample, ONC201, 8/4	Abundances (Normalized): F3: 131C, Sample, ONC201, 8/18	Abundances (Normalized): F3: 134N, Sample, ONC201, 8/3	Abundances (Normalized): F3: 127N, Sample, pooled, 1	Abundances (Normalized): F3: 130C, Sample, pooled, 2	Abundance: F3: 128N, Sample, ClpP KO DMSO, 8/16	Abundance: F3: 130N, Sample, ClpP KO DMSO, 8/14	Abundance: F3: 131N, Sample, ClpP KO DMSO, 8/20	Abundance: F3: 128C, Sample, ClpP KO ONC201, 8/20	Abundance: F3: 129C, Sample, ClpP KO ONC201, 8/16	Abundance: F3: 132C, Sample, ClpP KO ONC201, 8/18	Abundance: F3: 133N, Sample, ClpP KO ONC201, 8/14
FALSE	Q9NRG9	aaas	Aladin OS=Homo sapiens OX=9606 GN=AAAS PE=1 SV=1	Q9NRG9 [494-500]	[R].FSPVLGR.[A]	1xTMTpro [N-Term];1xPhospho [S2(100)]	Q9NRG9 1xPhospho [S495(100)]	S495(100)	495	100	-0.02	-0.07	0.904037	0.993061	1	1	926292	916187	878301	839223	697237	4.54	27.35	13.16	8.66	4.31	926292	961035	877738	1.02453e+06	996077	842704	520220	802805	1.03649e+06	878301	853090	780456	825580	954790	718798	676322	925945	928573	770428	773836	749471	657968	520220
FALSE	Q2M2I8	aak1	AP2-associated protein kinase 1 OS=Homo sapiens OX=9606 GN=AAK1 PE=1 SV=3	Q2M2I8 [670-680]	[K].SATTTPSGSPR.[T]	1xTMTpro [N-Term];1xPhospho [T5(99.6)]	Q2M2I8 1xPhospho [T674(99.6)]	T674(99.6)	674	99.6	-0.52	-0.81	0.542643	0.239289	1	0.865867	37270.3	26039.8	38033.8	21651.2	27272.9	22.55	28.09	24.96	31.56	1.06	37270.3	28610.6	45325	34148.8	32748.9	20705.2	20083.2	39549	24183.3	38033.8	22949	20426.7	13157.4	29604.2	27477.2	27070.1	37256.3	27644.2	39783.7	25792.8	24641.1	16166.2	20083.2
FALSE	Q2M2I8	aak1	AP2-associated protein kinase 1 OS=Homo sapiens OX=9606 GN=AAK1 PE=1 SV=3	Q2M2I8 [635-651]	[R].ILSDVTHSAVFGVPASK.[S]	1xTMTpro [K17];1xTMTpro [N-Term];1xPhospho [S3(100)]	Q2M2I8 1xPhospho [S637(100)]	S637(100)	637	100	0.2	0.28	0.623806	0.0388883	1	0.306656	472431	543844	592351	719935	438675	17.13	6.71	13.04	6.5	4.9	472431	577090	412167	501311	580200	564825	523643	468825	592351	594548	673013	775970	745966	694812	423728	454148	472254	557598	361777	378644	436555	441005	523643
FALSE	Q2M2I8	aak1	AP2-associated protein kinase 1 OS=Homo sapiens OX=9606 GN=AAK1 PE=1 SV=3	Q2M2I8 [670-680]	[K].SATTTPSGSPR.[T]	1xTMTpro [N-Term];1xPhospho [S9(100)]	Q2M2I8 1xPhospho [S678(100)]	S678(100)	678	100	-0.32	-0.55	0.643195	0.217494	1	0.823632	99771.6	79990.3	99325.4	67870.3	92265.3	33.98	23.72	20.14	32.94	0.85	99771.6	77047.8	149293	97913	93444.8	68473.1	59066.6	129753	88635.9	99325.4	85100.9	54128.4	42919.9	87041.7	92824.4	91709.6	99734.3	74445.3	131040	73954.3	70310	53462.6	59066.6
FALSE	Q2M2I8	aak1	AP2-associated protein kinase 1 OS=Homo sapiens OX=9606 GN=AAK1 PE=1 SV=3	Q2M2I8 [670-680]	[K].SATTTPSGSPR.[T]	1xTMTpro [N-Term];2xPhospho [S9(99); T/S]	Q2M2I8 2xPhospho [S678(99); T/S]	S678(99); T/S	678;	99;	0.18	-0.33	0.776192	0.943881	1	1	2423.09	2750.22	3024.39	2407.16	3662.53	43.06	26.81	29.39	38.67	29.94	2423.09	1289.69	3295.73	2611.15	2750.22	4147.45	0	3669.29	3024.39	1984.41	2429.77	2384.76	1284.96	3575.11	2954.18	4540.73	2422.18	1246.13	2892.8	1972.22	2069.33	3238.26	0
FALSE	Q2M2I8	aak1	AP2-associated protein kinase 1 OS=Homo sapiens OX=9606 GN=AAK1 PE=1 SV=3	Q2M2I8 [634-651]	[R].RILSDVTHSAVFGVPASK.[S]	1xTMTpro [K18];1xTMTpro [N-Term];1xPhospho [S4(100)]	Q2M2I8 1xPhospho [S637(100)]	S637(100)	637	100	0.01	0.35	0.898296	0.909991	1	1	36456.9	36727.1	33490.9	42688.8	37286	48.72	52.11	20.08	18.81	4.72	18339.2	53507.2	36456.9	28396.3	36793.9	36660.5	80920.2	33490.9	38030	25252.7	40056.4	30172.4	45494.2	47161.5	38551.3	36062.2	18332.3	51699.9	31999.8	21447.9	27684.5	28623.9	80920.2
FALSE	Q2M2I8	aak1	AP2-associated protein kinase 1 OS=Homo sapiens OX=9606 GN=AAK1 PE=1 SV=3	Q2M2I8 [603-615]	[K].VQTTPPPAVQGQK.[V]	1xTMTpro [K13];1xTMTpro [N-Term];1xPhospho [T4(99.8)]	Q2M2I8 1xPhospho [T606(100)]	T606(100)	606	100	0.07	-0.03	0.898351	0.96699	1	1	488245	513422	500793	490216	439661	7.53	3.07	7.98	6.27	2.59	462482	488245	535995	518043	508841	535396	498056	464554	544743	500793	510104	471103	518989	455043	447787	431684	462309	471754	470465	391282	382864	418028	498056
FALSE	Q2M2I8	aak1	AP2-associated protein kinase 1 OS=Homo sapiens OX=9606 GN=AAK1 PE=1 SV=3	Q2M2I8 [616-626]	[K].VGSLTPPSSPK.[T]	1xTMTpro [K11];1xTMTpro [N-Term];2xPhospho [S8(99.3); S9(100)]	Q2M2I8 2xPhospho [S623(99.6); S624(100)]	S623(99.6); S624(100)	623; 624	99.6; 100	0.26	0.18	0.902602	0.920343	1	1	63274.1	75567.5	100751	113842	87558.8	47.91	33.87	13.21	5.56	2.55	94042	33197.1	63274.1	104863	73782.8	77395.3	42985.5	101184	79506.8	100751	104199	119233	113378	114309	89154.1	85992.1	94006.8	32075.8	55538.4	79203.5	55515.9	60428.9	42985.5
FALSE	Q2M2I8	aak1	AP2-associated protein kinase 1 OS=Homo sapiens OX=9606 GN=AAK1 PE=1 SV=3	Q2M2I8 [616-626]	[K].VGSLTPPSSPK.[T]	1xTMTpro [K11];1xTMTpro [N-Term];2xPhospho [T5(99.4); S9(99.4)]	Q2M2I8 2xPhospho [T620(100); S624(100)]	T620(100); S624(100)	620; 624	100; 100	0.23	0.19	0.91683	0.897182	1	1	332272	390158	447061	509794	413308	29.81	28.01	8.9	7.46	0.28	399017	213631	332272	456364	377889	402825	219196	463033	389691	447061	452733	543254	511021	508570	414118	412499	398868	206415	291649	344695	284332	314519	219196
FALSE	Q2M2I8	aak1	AP2-associated protein kinase 1 OS=Homo sapiens OX=9606 GN=AAK1 PE=1 SV=3	Q2M2I8 [670-680]	[K].SATTTPSGSPR.[T]	1xTMTpro [N-Term];2xPhospho [T5(99); S9(100)]	Q2M2I8 2xPhospho [T674(99); S678(100)]	T674(99); S678(100)	674; 678	99; 100	-0.33	-0.01	0.93407	0.990543	1	1	181695	144361	195243	193827	168771	12.62	22.58	19.55	30.36	3.08	189057	148100	181695	200018	154140	135202	120865	229896	154429	195243	219915	170833	109912	232288	172486	165136	188986	143098	159481	151075	115978	105564	120865
FALSE	Q2M2I8	aak1	AP2-associated protein kinase 1 OS=Homo sapiens OX=9606 GN=AAK1 PE=1 SV=3	Q2M2I8 [603-615]	[K].VQTTPPPAVQGQK.[V]	1xTMTpro [K13];1xTMTpro [N-Term];1xPhospho [T]	Q2M2I8 1xPhospho [T]	T			0.05	0.1	0.944034	0.958352	1	1	56648.5	58702.1	53716	57656.2	48876	10.49	3	4.54	7.93	6.91	50988.9	56648.5	62909.9	61017	57226.8	59722.7	57698.9	52387.9	57176.6	53716	59188.5	56163.5	60356.1	50338.5	46543.3	51325.7	50969.8	54735.1	55218.7	46086.5	43058.8	46630.5	57698.9
FALSE	Q2M2I8	aak1	AP2-associated protein kinase 1 OS=Homo sapiens OX=9606 GN=AAK1 PE=1 SV=3	Q2M2I8 [372-391]	[K].AGQTQPNPGILPIQPALTPR.[K]	1xTMTpro [N-Term];1xPhospho [T18(100)]	Q2M2I8 1xPhospho [T389(100)]	T389(100)	389	100	0.05	0.25	0.953096	0.442511	1	1	35250.9	36432.9	30522	36386.2	32416.1	13.01	11.9	15.48	12.62	11.46	35250.9	35304	27883.6	38380.1	29497.4	38322.2	34636.7	25443.8	34796.4	30522	30430.9	34898.3	41125.6	37937.5	29888.6	35157.4	35237.7	34111.5	24474.6	28988.8	22194.5	29921.3	34636.7
FALSE	Q2M2I8	aak1	AP2-associated protein kinase 1 OS=Homo sapiens OX=9606 GN=AAK1 PE=1 SV=3	Q2M2I8 [10-37]	[R].EQGGSGLGSGSSGGGGSTSGLGSGYIGR.[V]	1xTMTpro [N-Term];1xPhospho [S12(100)]	Q2M2I8 1xPhospho [S21(100)]	S21(100)	21	100	-0.4	1.38	0.964321	0.180055	1	0.743688	150002	113955	77122.1	200116	85184.4	47.95	92.58	20.88	36.96	1.59	55233.6	163148	150002	74074.5	85213.7	152390	449248	77122.1	94207.1	61778.5	141130	330395	187286	213825	86147.8	84231.9	55212.9	157637	131663	55949	64116.7	118983	449248
FALSE	Q2M2I8	aak1	AP2-associated protein kinase 1 OS=Homo sapiens OX=9606 GN=AAK1 PE=1 SV=3	Q2M2I8 [9-37]	[R].REQGGSGLGSGSSGGGGSTSGLGSGYIGR.[V]	1xTMTpro [N-Term];1xPhospho [S13(100)]	Q2M2I8 1xPhospho [S21(100)]	S21(100)	21	100	-0.1	0.27	0.996367	0.63673	1	1	37245.6	34752.4	39531.8	47600.2	32396.8	7.67	17.95	9.91	16.26	5.54	34385.1	40100.7	37245.6	35496.8	34023.6	45422.7	30127.1	39531.8	46556.5	39242.9	42038.5	41739.2	53897.8	56944.6	31151.3	33692.1	34372.2	38746.2	32692.1	26811	25600.2	35465.2	30127.1
FALSE	Q2M2I8	aak1	AP2-associated protein kinase 1 OS=Homo sapiens OX=9606 GN=AAK1 PE=1 SV=3	Q2M2I8 [670-680]	[K].SATTTPSGSPR.[T]	1xTMTpro [N-Term];2xPhospho [S7(50); S9(50)]	Q2M2I8 2xPhospho [S676(50); S678(50)]	S676(50); S678(50)	676; 678	50; 50	0.05	-0.59	0.999775		1		1458.9	1507.33	1797.5	1195.03	0	18.14	27.62		47.65		1659.75	1282.35	0	1837.07	1236.77	0	0	1797.5	0	0	0	644.323	1195.03	1799.88	0	0	1659.12	1239.04	0	1387.55	930.571	0	0
FALSE	P49588	aars1	Alanine--tRNA ligase, cytoplasmic OS=Homo sapiens OX=9606 GN=AARS1 PE=1 SV=2	P49588 [551-564]	[K].VDDSSEDKTEFTVK.[N]	2xTMTpro [K8; K14];1xTMTpro [N-Term];1xPhospho [S5(99.5)]	P49588 1xPhospho [S555(99.5)]	S555(99.5)	555	99.5	0.2	1.79	0.674511	1.38836e-05	1	0.00374394	61588.3	70886.9	39939.5	137895	44856.8	22.94	10.11	9.28	21.04	3.17	46707.6	61588.3	74671.1	76353.1	64452.2	65812.1	78602.8	39939.5	38785	45971.6	99163.1	167609	131675	144408	43861	45875.2	46690.1	59508	65542	57670.1	48495.3	51384.9	78602.8
FALSE	Q4L235	aasdh	Beta-alanine-activating enzyme OS=Homo sapiens OX=9606 GN=AASDH PE=1 SV=3	Q4L235 [721-730]	[K].GLNSPVLIGK.[S]	1xTMTpro [K10];1xTMTpro [N-Term];1xPhospho [S4(100)]	Q4L235 1xPhospho [S724(100)]	S724(100)	724	100	0.01	0.01	0.984005	0.998091	1	1	24157.5	24242.5	19763.7	19968.8	22602	15.33	1.82	13.84	24.55	13.49	30719.4	24157.5	23464.1	24594.4	24606.8	23895.7	23787	19763.7	21186.2	16087.6	21960.3	12351.1	22115.3	18158	24871.4	20539.7	30707.9	23341.5	20595.5	18576.3	18514.7	18657.3	23787
FALSE	Q9NY61	aatf	Protein AATF OS=Homo sapiens OX=9606 GN=AATF PE=1 SV=1	Q9NY61 [305-330]	[R].YLVDGTKPNAGSEEISSEDDELVEEK.[K]	2xTMTpro [K7; K26];1xTMTpro [N-Term];3xPhospho [S12(100); S16(100); S17(100)]	Q9NY61 3xPhospho [S316(100); S320(100); S321(100)]	S316(100); S320(100); S321(100)	316; 320; 321	100; 100; 100	0.04	0.22	0.948697	0.408236	1	1	295801	304448	322855	375529	339200	7.15	12.72	10.84	14.23	8.35	316591	295801	274305	373160	282323	294809	314402	322855	283213	352190	312452	443717	375287	375770	319725	359861	316473	285810	240769	281851	212426	230181	314402
FALSE	Q9NY61	aatf	Protein AATF OS=Homo sapiens OX=9606 GN=AATF PE=1 SV=1	Q9NY61 [198-216]	[R].AGDRNSEDDGVVMTFSSVK.[V]	1xTMTpro [K19];1xTMTpro [N-Term];1xPhospho [S6(100)]	Q9NY61 1xPhospho [S203(100)]	S203(100)	203	100	0.21	-0.06	0.999973	1	1	1	62914.6	72651.1	93149.5	89086.7	79318.7	37.39	25.66	14.59	11.8	1.31	102129	50657.6	62914.6	87193.5	77015	68534.5	45331.7	93149.5	81145	108579	86478.2	109975	87214.9	90998.6	78589	80055.2	102091	48946.5	55222.8	65857.8	57947.9	53510.5	45331.7
FALSE	Q9NY61	aatf	Protein AATF OS=Homo sapiens OX=9606 GN=AATF PE=1 SV=1	Q9NY61 [198-216]	[R].AGDRNSEDDGVVMTFSSVK.[V]	1xOxidation [M13];1xTMTpro [K19];1xTMTpro [N-Term];1xPhospho [S6(100)]	Q9NY61 1xPhospho [S203(100)]	S203(100)	203	100	0.14	0.54	0.999997	0.475455	1	1	84345.9	92721.7	115892	167947	109876	43.15	18.64	11.19	9.68	4.33	147453	65807.6	84345.9	119827	91002.4	94473.6	77082.6	115892	113841	138601	138363	169016	172125	166885	113291	106565	147398	63584.8	74034	90505.8	68472.3	73763.3	77082.6
FALSE	Q9BZC7	abca2	ATP-binding cassette sub-family A member 2 OS=Homo sapiens OX=9606 GN=ABCA2 PE=1 SV=4	Q9BZC7 [2401-2424]	[R].ALVADEPEDLDTEDEGLISFEEER.[A]	1xTMTpro [N-Term];1xPhospho [T12(100)]	Q9BZC7 1xPhospho [T2412(100)]	T2412(100)	2412	100	0.29	0.25	0.786252	0.632384	1	1	28783.3	35202.3	24997.2	29827	30080.7	3.08	30.06	5.23	22.14	9.44	28852.7	27306.8	28783.3	45557.4	22866	29722.4	41692.4	26910.1	24997.2	24352.4	26360.4	28656.1	42382.9	31045.8	28135.3	32160.6	28841.9	26384.5	25264.4	34409.8	17204.9	23206.7	41692.4
FALSE	P33527	abcc1	Multidrug resistance-associated protein 1 OS=Homo sapiens OX=9606 GN=ABCC1 PE=1 SV=3	P33527 [927-936]	[R].HHNSTAELQK.[A]	1xTMTpro [K10];1xTMTpro [N-Term];1xPhospho [S4(100)]	P33527 1xPhospho [S930(100)]	S930(100)	930	100	0.22	0.28	0.985123	1	1	1	229611	266958	204135	248029	188398	20.63	33.59	33.47	38.58	1	257154	229611	169008	157201	328064	217234	336099	143951	284664	204135	226206	271957	98988.8	286401	189730	187075	257058	221856	148345	118735	246843	169612	336099
FALSE	P33527	abcc1	Multidrug resistance-associated protein 1 OS=Homo sapiens OX=9606 GN=ABCC1 PE=1 SV=3	P33527 [913-926]	[R].QLSSSSSYSGDISR.[H]	1xTMTpro [N-Term];1xPhospho [S/Y]	P33527 1xPhospho [S/Y]	S/Y			0.14	0.15	0.99569	0.998577	1	1	23523.8	25922.6	24663.3	27274.3	22377.3	11.15	24.6	25.26	26.99	4.82	23523.8	20568.8	25744.8	17923	31257.6	22591.7	29744.6	18063.6	30361.3	24663.3	31455.9	23843.9	16809.3	31198.2	23154.2	21626.6	23515	19874	22597.3	13537.4	23519	17639.2	29744.6
FALSE	P33527	abcc1	Multidrug resistance-associated protein 1 OS=Homo sapiens OX=9606 GN=ABCC1 PE=1 SV=3	P33527 [913-926]	[R].QLSSSSSYSGDISR.[H]	1xTMTpro [N-Term];1xPhospho [S3(100)]	P33527 1xPhospho [S915(100)]	S915(100)	915	100	0.07	-0.03	0.999997	0.953982	1	1	23491	24706.1	19880.7	19528.1	20744.8	6.78	15.68	28.6	24.79	1.24	23491	23417.6	26319.7	20390.8	23163	26351.9	29370	17338	29385.6	19880.7	23759.4	16050.4	15351.9	24708.7	20927.7	20563.5	23482.2	22626.6	23101.9	15401.3	17428.3	20575.1	29370
FALSE	O15438	abcc3	Canalicular multispecific organic anion transporter 2 OS=Homo sapiens OX=9606 GN=ABCC3 PE=1 SV=3	O15438 [906-923]	[R].QLSALSSDGEGQGRPVPR.[R]	1xTMTpro [N-Term];1xPhospho [S6(99.6)]	O15438 1xPhospho [S911(99.6)]	S911(99.6)	911	99.6	0.17	0.67	0.804311	0.151252	1	0.67445	60198.7	67603.7	56059.3	89492.1	56843	11.2	23.63	23.16	23.87	3.68	51888.1	60198.7	64951.2	56494	69614.8	65650.7	96110.4	39814.8	64038.5	56059.3	88296.4	90704.1	53004.4	95862	58343.5	55381.1	51868.7	58165.3	57010.4	42670.3	52379.7	51258.9	96110.4
FALSE	O15438	abcc3	Canalicular multispecific organic anion transporter 2 OS=Homo sapiens OX=9606 GN=ABCC3 PE=1 SV=3	O15438 [906-923]	[R].QLSALSSDGEGQGRPVPR.[R]	1xTMTpro [N-Term];2xPhospho [S3(100); S6(99.4)]	O15438 2xPhospho [S908(100); S911(99.4)]	S908(100); S911(99.4)	908; 911	100; 99.4	0.17	0.67	0.904785	0.00286093	1	0.0674937	100922	113426	99822	158559	87991.3	11.97	10.78	19.67	17.12	6.63	100922	109876	86374.8	92564.6	109838	117131	117973	69490.1	100404	99822	148231	169607	128984	192439	83959.4	92216.8	100884	106165	75814.9	69914.7	82644.9	91453.7	117973
FALSE	O15438	abcc3	Canalicular multispecific organic anion transporter 2 OS=Homo sapiens OX=9606 GN=ABCC3 PE=1 SV=3	O15438 [906-923]	[R].QLSALSSDGEGQGRPVPR.[R]	1xTMTpro [N-Term];1xPhospho [S3(100)]	O15438 1xPhospho [S908(100)]	S908(100)	908	100	0.31	0.58	0.957815	0.393393	1	1	32483.4	40275.2	28014.3	41733.8	30070.6	12.89	19.8	37.4	21.63	3.91	32483.4	31047.7	39320.1	28540.8	38559.9	46724	42066.8	28014.3	45155.4	22283.6	48932.8	35593.9	34130.8	52396.2	29250.2	30914	32471.3	29998.9	34512.9	21557	29013.3	36481.3	42066.8
FALSE	O15439	abcc4	Multidrug resistance-associated protein 4 OS=Homo sapiens OX=9606 GN=ABCC4 PE=1 SV=3	O15439 [401-408]	[R].QLPSDGKK.[M]	2xTMTpro [K7; K8];1xTMTpro [N-Term];1xPhospho [S4(100)]	O15439 1xPhospho [S404(100)]	S404(100)	404	100	0.24	0.57	0.960131	0.833237	1	1	135464	159864	105046	155480	121969	14.27	25.75	33.39	35.4	9.27	135464	149488	112097	106837	178915	142841	198074	88038.8	163735	105046	169188	142882	84879.8	214502	130240	114223	135413	144438	98392	80695.1	134620	111528	198074
FALSE	O15439	abcc4	Multidrug resistance-associated protein 4 OS=Homo sapiens OX=9606 GN=ABCC4 PE=1 SV=3	O15439 [634-650]	[K].DNEESEQPPVPGTPTLR.[N]	1xTMTpro [N-Term];1xPhospho [T13(100)]	O15439 1xPhospho [T646(99.7)]	T646(99.7)	646	99.7	0.09	0.64	0.976666	0.0234595	1	0.228473	73943	78452.2	58870.3	92032.8	71099.5	9.72	17.67	9.85	23.55	7.21	75088.6	73943	62677.1	58805.2	82652.6	74465.4	90438.1	53329.2	64954.7	58870.3	89760.1	94363	73061.6	127120	67564.5	74819.3	75060.6	71445.4	55014.4	44416	62189.7	58141.2	90438.1
FALSE	O15439	abcc4	Multidrug resistance-associated protein 4 OS=Homo sapiens OX=9606 GN=ABCC4 PE=1 SV=3	O15439 [401-407]	[R].QLPSDGK.[K]	1xTMTpro [K7];1xTMTpro [N-Term];1xPhospho [S4(100)]	O15439 1xPhospho [S404(100)]	S404(100)	404	100	0.16	0.42	0.997797	0.593001	1	1	22886.9	25501.7	23066.2	30839.4	23931.6	19.77	22.54	25.22	31.34	2.41	31679.9	22807.7	22886.9	22341.9	36391.7	26302.4	24725.5	17723.2	29527.3	23066.2	29087.8	32696.4	20003.2	43792.6	23526.7	24343.4	31668	22037.3	20088.8	16875	27381.9	20536.4	24725.5
FALSE	O15439	abcc4	Multidrug resistance-associated protein 4 OS=Homo sapiens OX=9606 GN=ABCC4 PE=1 SV=3	O15439 [633-650]	[K].KDNEESEQPPVPGTPTLR.[N]	1xTMTpro [K1];1xTMTpro [N-Term];1xPhospho [T14(100)]	O15439 1xPhospho [T646(100)]	T646(100)	646	100	-0.06	0.46	0.999109	0.171659	1	0.723572	145744	140038	132111	181733	121514	11.18	19.58	26.51	28.75	5.08	145744	147167	119847	115841	181921	131714	148887	94933.6	163984	132111	169605	194728	145452	275375	117227	125957	145690	142196	105195	87495.6	136881	102840	148887
FALSE	P61221	abce1	ATP-binding cassette sub-family E member 1 OS=Homo sapiens OX=9606 GN=ABCE1 PE=1 SV=1	P61221 [37-46]	[K].LCIEVTPQSK.[I]	1xCarbamidomethyl [C2];1xTMTpro [K10];1xTMTpro [N-Term];1xPhospho [T6(100)]	P61221 1xPhospho [T42(100)]	T42(100)	42	100	-0.27	-0.51	0.0794409	0.00109602	1	0.0392465	54287	44868.8	47785.7	33550.7	40334.9	3.76	11.33	6.9	5.26	8.78	53094.3	57106.8	54287	42560.8	47301.9	42056.6	53341.2	47785.7	50753.8	44195.1	32655.3	33133.7	36673.4	33973	37903.6	42922.2	53074.5	55177.8	47650	32146.5	35591.1	32837.1	53341.2
FALSE	Q8NE71	abcf1	ATP-binding cassette sub-family F member 1 OS=Homo sapiens OX=9606 GN=ABCF1 PE=1 SV=2	Q8NE71 [103-119]	[K].KLSVPTSDEEDEVPAPK.[P]	2xTMTpro [K1; K17];1xTMTpro [N-Term];1xPhospho [S7(99.2)]	Q8NE71 1xPhospho [S109(99.6)]	S109(99.6)	109	99.6	-0.14	0.09	0.341299	0.954277	1	1	67062.1	60799	64736	69099	69932.8	17.45	2.02	13.21	7.7	1.26	67062.1	61930.1	85662.2	59857.2	61755.7	62166.3	59838.2	73565.5	64736	56414.6	61889.7	72474.1	72599.8	65881	69311.8	70559.4	67037	59838.2	75189.4	45210.5	46466.4	48538.4	59838.2
FALSE	Q8NE71	abcf1	ATP-binding cassette sub-family F member 1 OS=Homo sapiens OX=9606 GN=ABCF1 PE=1 SV=2	Q8NE71 [103-119]	[K].KLSVPTSDEEDEVPAPK.[P]	2xTMTpro [K1; K17];1xTMTpro [N-Term];3xPhospho [S3(100); T6(100); S7(100)]	Q8NE71 3xPhospho [S105(100); T108(100); S109(100)]	S105(100); T108(100); S109(100)	105; 108; 109	100; 100; 100	0.18	0.72	0.756843	0.00232775	1	0.0606743	187195	211412	201078	331079	205891	14.1	9.89	3.73	14.74	3.8	187195	159074	211449	223733	178065	204707	218336	201078	203639	189735	249894	339545	322824	355750	211507	200424	187125	153701	185598	168987	133980	159832	218336
FALSE	Q8NE71	abcf1	ATP-binding cassette sub-family F member 1 OS=Homo sapiens OX=9606 GN=ABCF1 PE=1 SV=2	Q8NE71 [223-245]	[K].KAEQGSEEEGEGEEEEEEGGESK.[A]	2xTMTpro [K1; K23];1xTMTpro [N-Term];1xPhospho [S6(100)]	Q8NE71 1xPhospho [S228(100)]	S228(100)	228	100	0.12	0.28	0.8075	0.845327	1	1	304588	330329	356821	434748	409350	12.88	17.3	8.85	22.08	2.44	304588	268225	347157	441635	309705	346005	315363	400885	337881	356821	395200	510438	302450	478254	416487	402336	304474	259165	304714	333570	233029	270154	315363
FALSE	Q8NE71	abcf1	ATP-binding cassette sub-family F member 1 OS=Homo sapiens OX=9606 GN=ABCF1 PE=1 SV=2	Q8NE71 [128-148]	[K].GGNVFAALIQDQSEEEEEEEK.[H]	1xTMTpro [K21];1xTMTpro [N-Term];1xPhospho [S13(100)]	Q8NE71 1xPhospho [S140(100)]	S140(100)	140	100	0.09	0.28	0.848593	0.569258	1	1	293209	311264	309708	376294	362528	13.74	17.93	8	10.74	2.98	293209	230472	297828	365670	314088	308464	232790	348223	299898	309708	323468	387164	365729	419201	354974	370243	293099	222687	261416	276193	236327	240844	232790
FALSE	Q8NE71	abcf1	ATP-binding cassette sub-family F member 1 OS=Homo sapiens OX=9606 GN=ABCF1 PE=1 SV=2	Q8NE71 [7-26]	[K].QQPPEPEWIGDGESTSPSDK.[V]	1xTMTpro [K20];1xTMTpro [N-Term];1xPhospho [S16(100)]	Q8NE71 1xPhospho [S22(100)]	S22(100)	22	100	-0.13	-0.31	0.979673	0.163106	1	0.704413	173322	158047	177393	143094	170424	11.67	14.97	4.18	18.3	4.36	173322	148292	187386	175265	142521	137956	186685	172116	186864	177393	136902	164513	104766	149567	165246	175764	173257	143283	164476	132379	107236	107714	186685
FALSE	Q8NE71	abcf1	ATP-binding cassette sub-family F member 1 OS=Homo sapiens OX=9606 GN=ABCF1 PE=1 SV=2	Q8NE71 [104-119]	[K].LSVPTSDEEDEVPAPK.[P]	1xTMTpro [K16];1xTMTpro [N-Term];1xPhospho [S6(99.5)]	Q8NE71 1xPhospho [S109(99.7)]	S109(99.7)	109	99.7	-0.15	-0.21	0.98956	0.99689	1	1	719923	650010	922677	799352	793507	22.36	31.7	16.32	8.32	1.91	719923	544804	861134	934862	573424	736826	441806	973090	922677	706575	822198	908760	777140	755499	782837	804323	719654	526401	755854	706108	431457	575301	441806
FALSE	Q8NE71	abcf1	ATP-binding cassette sub-family F member 1 OS=Homo sapiens OX=9606 GN=ABCF1 PE=1 SV=2	Q8NE71 [104-121]	[K].LSVPTSDEEDEVPAPKPR.[G]	1xTMTpro [K16];1xTMTpro [N-Term];1xPhospho [S6(100)]	Q8NE71 1xPhospho [S109(100)]	S109(100)	109	100	-1.36	0.26	0.999772	0.964314	1	1	228572	89016.4	54688.3	65514.7	98267.7	67	114.9	29.67	6.86	12.61	41400	228572	261341	58036.4	72265.7	109650	506753	54688.3	32147.6	59010.6	62377.5	70991.9	68809.6	62042.9	89866	107455	41384.5	220852	229390	43835.3	54374.3	85612.6	506753
FALSE	Q8NE71	abcf1	ATP-binding cassette sub-family F member 1 OS=Homo sapiens OX=9606 GN=ABCF1 PE=1 SV=2	Q8NE71 [103-119]	[K].KLSVPTSDEEDEVPAPK.[P]	2xTMTpro [K1; K17];1xTMTpro [N-Term];2xPhospho [S3(100); S7(99.5)]	Q8NE71 2xPhospho [S105(100); S109(99.5)]	S105(100); S109(99.5)	105; 109	100; 99.5	-0.24	0.11	0.999945	0.999823	1	1	77106.8	65486.3	71922.9	77361.7	75475.1	63.13	38.85	50.46	19.3	4.97	77106.8	32962.9	136291	108934	58656.8	73111	44446.3	129336	71922.9	47794.8	103867	67520.5	74728.7	80087.5	78177.3	72866.4	77077.9	31849.5	119629	82278.8	44134.7	57083.8	44446.3
FALSE	Q8NE71	abcf1	ATP-binding cassette sub-family F member 1 OS=Homo sapiens OX=9606 GN=ABCF1 PE=1 SV=2	Q8NE71 [104-119]	[K].LSVPTSDEEDEVPAPK.[P]	1xTMTpro [K16];1xTMTpro [N-Term];2xPhospho [T5(100); S6(100)]	Q8NE71 2xPhospho [T108(99.6); S109(100)]	T108(99.6); S109(100)	108; 109	99.6; 100	0.13	0.11	0.999999	0.983514	1	1	123983	135324	141359	153024	156593	19.54	9.76	13.92	9.29	2.12	169518	123983	121505	153569	144150	127038	126090	134781	141359	173773	155790	143795	150308	177390	154262	158958	169455	119795	106650	115992	108462	99188.9	126090
FALSE	Q8NE71	abcf1	ATP-binding cassette sub-family F member 1 OS=Homo sapiens OX=9606 GN=ABCF1 PE=1 SV=2	Q8NE71 [103-121]	[K].KLSVPTSDEEDEVPAPKPR.[G]	2xTMTpro [K1; K17];1xTMTpro [N-Term];1xPhospho [S7(100)]	Q8NE71 1xPhospho [S109(100)]	S109(100)	109	100	-1.48	-0.08	1	0.999995	1	1	85088.7	30513.9	20943.6	19871.4	32149.6	69.96	147.67	33.52	11.59	5.85	12706.2	85088.7	95332.7	17547.4	24984.3	37267.3	325125	15616.8	20943.6	30386.5	18929.4	24071.6	20740.3	19038.9	30847.1	33507.1	12701.4	82214.6	83677.5	13253.7	18798.7	29097.7	325125
FALSE	Q8IZP0	abi1	Abl interactor 1 OS=Homo sapiens OX=9606 GN=ABI1 PE=1 SV=4	Q8IZP0 [238-249]	[R].THSGSSGGSGSR.[E]	1xTMTpro [N-Term];2xPhospho [S3(100); S6(98)]	Q8IZP0 2xPhospho [S240(99.3); S243(99.3)]	S240(99.3); S243(99.3)	240; 243	99.3; 99.3	1.2	0.76	0.0501447	0.191961	1	0.768794	7580.21	17391.2	10582.3	17878.1	19676.7	57.42	23.21	16.68	13.11	6.78	14825.2	7580.21	4747.83	16316.2	12048.3	21457.5	18537.1	12779.2	9190.44	10582.3	16319	21560.4	19085.8	16746.9	18755.1	20643.7	14819.7	7324.17	4167.37	12323.7	9065.42	16753.7	18537.1
FALSE	Q8IZP0	abi1	Abl interactor 1 OS=Homo sapiens OX=9606 GN=ABI1 PE=1 SV=4	Q8IZP0 [238-249]	[R].THSGSSGGSGSR.[E]	1xTMTpro [N-Term];1xPhospho [S3(100)]	Q8IZP0 1xPhospho [S240(100)]	S240(100)	240	100	3.25	0.49	0.0796207	0.900103	1	1	42970.2	409995	721109	1.0108e+06	600041	133.41	30.03	29.87	20.5	1	466236	42970.2	41366.4	349815	480528	541805	269928	721109	448197	837394	752598	1.25855e+06	1.00146e+06	1.02022e+06	604294	595819	466061	41518.8	36309.1	264217	361560	423032	269928
FALSE	Q8IZP0	abi1	Abl interactor 1 OS=Homo sapiens OX=9606 GN=ABI1 PE=1 SV=4	Q8IZP0 [220-228]	[R].LGSQHSPGR.[T]	1xTMTpro [N-Term];1xPhospho [S6(100)]	Q8IZP0 1xPhospho [S225(100)]	S225(100)	225	100	0.69	-0.35	0.769326	0.910173	1	1	391460	629976	804410	629556	731923	57.35	39.42	6.32	8.67	3.69	657515	186507	391460	591032	671486	727442	238573	804410	888513	792371	727797	624995	634151	599604	751285	713059	657269	180207	343602	446411	505241	567974	238573
FALSE	Q8IZP0	abi1	Abl interactor 1 OS=Homo sapiens OX=9606 GN=ABI1 PE=1 SV=4	Q8IZP0 [174-189]	[R].TNPPTQKPPSPPMSGR.[G]	1xOxidation [M13];1xTMTpro [K7];1xTMTpro [N-Term];1xPhospho [S10(100)]	Q8IZP0 1xPhospho [S183(100)]	S183(100)	183	100	0.09	0.25	0.781478	0.110679	1	0.56485	795696	844322	806180	960277	855974	7.51	13.93	5.56	7.02	0.71	703911	810798	795696	697149	799910	967786	891201	806180	849762	760213	978393	914116	1.07163e+06	942498	851697	860273	703648	783412	698416	526561	601870	755630	891201
FALSE	Q8IZP0	abi1	Abl interactor 1 OS=Homo sapiens OX=9606 GN=ABI1 PE=1 SV=4	Q8IZP0 [220-228]	[R].LGSQHSPGR.[T]	1xTMTpro [N-Term];1xPhospho [S3(100)]	Q8IZP0 1xPhospho [S222(100)]	S222(100)	222	100	0.35	-0.29	0.814392	0.817134	1	1	19006	24216.7	33893.8	27745.3	30819.4	34.95	23.5	5.72	10.83	0.1	28234.9	14153.8	19006	22192.5	26425.4	29771.3	16819.3	33893.8	35458.1	31627.6	26626.6	32749.5	25866.6	28910.9	30841	30797.8	28224.3	13675.7	16682.4	16762.1	19883.1	23244.9	16819.3
FALSE	Q8IZP0	abi1	Abl interactor 1 OS=Homo sapiens OX=9606 GN=ABI1 PE=1 SV=4	Q8IZP0 [190-199]	[R].GTLGRNTPYK.[T]	1xTMTpro [K10];1xTMTpro [N-Term];1xPhospho [T7(100)]	Q8IZP0 1xPhospho [T196(100)]	T196(100)	196	100	0.33	-0.4	0.834255	0.266969	1	0.91949	96109.5	120712	101297	76974.3	122078	32.69	32.37	13.59	5.58	3.02	83949.1	151761	96109.5	92976.6	114128	127676	191907	98335.8	125167	101297	78324.6	75647.3	69493.4	78524.7	124717	119494	83917.7	146635	84359.4	70225.9	85872.9	99687.2	191907
FALSE	Q8IZP0	abi1	Abl interactor 1 OS=Homo sapiens OX=9606 GN=ABI1 PE=1 SV=4	Q8IZP0 [229-237]	[R].TASLNQRPR.[T]	1xTMTpro [N-Term];1xPhospho [S3(100)]	Q8IZP0 1xPhospho [S231(100)]	S231(100)	231	100	0.01	0.5	0.927679	0.126867	1	0.612679	196310	197148	212370	301287	198985	16.39	15.43	11.61	14.69	2.08	149289	205371	196310	165316	195891	240457	198414	212370	254189	206399	297000	305636	353514	245735	196085	201929	149234	198434	172310	124864	147392	187744	198414
FALSE	Q8IZP0	abi1	Abl interactor 1 OS=Homo sapiens OX=9606 GN=ABI1 PE=1 SV=4	Q8IZP0 [174-189]	[R].TNPPTQKPPSPPMSGR.[G]	1xTMTpro [K7];1xTMTpro [N-Term];1xPhospho [S10(100)]	Q8IZP0 1xPhospho [S183(100)]	S183(100)	183	100	0.04	-0.01	0.992973	0.949819	1	1	1.89662e+06	1.95153e+06	2.10516e+06	2.09319e+06	1.90037e+06	5.77	9.45	10.45	6.39	5.6	1.72614e+06	1.92216e+06	1.89662e+06	1.65003e+06	1.89252e+06	2.04673e+06	2.01239e+06	2.05873e+06	2.48063e+06	2.10516e+06	2.30078e+06	2.08492e+06	2.10149e+06	1.97634e+06	1.82658e+06	1.97714e+06	1.72549e+06	1.85723e+06	1.66474e+06	1.24628e+06	1.42398e+06	1.59805e+06	2.01239e+06
FALSE	Q8IZP0	abi1	Abl interactor 1 OS=Homo sapiens OX=9606 GN=ABI1 PE=1 SV=4	Q8IZP0 [200-219]	[K].TLEPVKPPTVPNDYMTSPAR.[L]	1xTMTpro [K6];1xTMTpro [N-Term];1xPhospho [S17(99.5)]	Q8IZP0 1xPhospho [S216(99.7)]	S216(99.7)	216	99.7	-0.05	-0.41	0.993743	0.00246147	1	0.0620852	167744	161982	167327	125738	171375	10.14	11.05	10.16	5.66	6.8	152940	187152	167744	145736	161339	189615	162627	167327	197557	165598	123138	114311	129817	128393	163322	179826	152883	180831	147236	110075	121395	148048	162627
FALSE	Q8IZP0	abi1	Abl interactor 1 OS=Homo sapiens OX=9606 GN=ABI1 PE=1 SV=4	Q8IZP0 [321-335]	[R].HNSTTSSTSSGGYRR.[T]	1xTMTpro [N-Term];1xPhospho [S/T/Y]	Q8IZP0 1xPhospho [S/T/Y]	S/T/Y			-0.37	0.16	0.999417	0.998903	1	1	12726.7	9867.77	8101.25	9039.41	9968.19	51.08	93.11	15.29	30.16	0.72	4570.96	15071.2	12726.7	3722.7	6844.56	14226.3	34356.4	7669.43	8101.25	10141.7	7485.23	14044.6	10281.1	7947.72	10019.2	9917.45	4569.26	14562.2	11170.8	2811.78	5150	11107.7	34356.4
FALSE	Q8IZP0	abi1	Abl interactor 1 OS=Homo sapiens OX=9606 GN=ABI1 PE=1 SV=4	Q8IZP0 [321-334]	[R].HNSTTSSTSSGGYR.[R]	1xTMTpro [N-Term];1xPhospho [S3(100)]	Q8IZP0 1xPhospho [S323(100)]	S323(100)	323	100	-0.05	-0.18	1	0.668909	1	1	34395.8	33161.3	72405.2	63904.8	41840.5	4.68	23.25	10.44	14.54	7	34395.8	31922.6	34858.5	26359.8	36256.2	44771.5	30330.6	63341.7	72405.2	78094.4	64588.2	68387.3	63228.6	48182.7	43964.6	39819	34383	30844.3	30596.8	19909.7	27280	34956.8	30330.6
FALSE	Q9NYB9	abi2	Abl interactor 2 OS=Homo sapiens OX=9606 GN=ABI2 PE=1 SV=1	Q9NYB9 [360-372]	[R].HTPPTIGGSLPYR.[R]	1xTMTpro [N-Term];1xPhospho [S9(100)]	Q9NYB9 1xPhospho [S368(100)]	S368(100)	368	100	0.22	0.43	0.578977	0.286103	1	0.953578	86717.7	100712	85028.1	114689	79168	6.82	17.01	8.04	20.2	0.29	95439.5	86717.7	83828.6	91373.5	129366	110162	92072.4	84171.6	85028.1	96923.6	131535	134305	100000	88248.6	79007.1	79329.3	95403.8	83788.6	73579.9	69015	97337.8	86012.2	92072.4
FALSE	Q9NYB9	abi2	Abl interactor 2 OS=Homo sapiens OX=9606 GN=ABI2 PE=1 SV=1	Q9NYB9 [240-255]	[R].TYSSSGSSGGSHPSSR.[S]	1xTMTpro [N-Term];1xPhospho [S3(100)]	Q9NYB9 1xPhospho [S242(100)]	S242(100)	242	100	0.24	0.68	0.641946	0.0388094	1	0.306166	29788.5	35061.3	40978.9	65752.4	38887.5	13.16	31.32	13.92	5.1	0.35	29788.5	32940.6	25261.1	25058	30901.8	51549.4	39780.7	36319.7	47862.4	40978.9	66505.1	64244	71810	65008.3	38984.3	38790.9	29777.3	31827.9	22172.8	18926.5	23251.2	40248.8	39780.7
FALSE	Q9NYB9	abi2	Abl interactor 2 OS=Homo sapiens OX=9606 GN=ABI2 PE=1 SV=1	Q9NYB9 [220-230]	[R].NMAPSQQSPVR.[T]	1xOxidation [M2];1xTMTpro [N-Term];1xPhospho [S8(100)]	Q9NYB9 1xPhospho [S227(100)]	S227(100)	227	100	-0.1	-0.69	0.729104	0.00246887	1	0.0621284	37755.1	35217.7	40741.9	25297.4	38712.9	12.77	7.53	8.7	16.42	7.42	35458	37755.1	45102	32580.4	38226.2	36879.5	33630.7	38735.6	45789.9	40741.9	33622.9	24647.2	25964.7	24033	40799	36733.5	35444.7	36479.8	39587.9	24608.2	28762.3	28794.9	33630.7
FALSE	Q9NYB9	abi2	Abl interactor 2 OS=Homo sapiens OX=9606 GN=ABI2 PE=1 SV=1	Q9NYB9 [200-219]	[R].TLEPVRPPVVPNDYVPSPTR.[N]	1xTMTpro [N-Term];1xPhospho [S17(99.2)]	Q9NYB9 1xPhospho [S216(100)]	S216(100)	216	100	-0.16	-0.41	0.955432	0.00880601	1	0.12772	127506	114413	116345	87583.2	126956	19.47	4.57	5.31	5.11	1.05	97300.9	127506	144664	112094	111051	122634	116781	116345	126851	115422	86414	88768.2	92009.6	81422.6	127904	126015	97264.5	123199	126978	84665.3	83557.1	95750.5	116781
FALSE	Q9NYB9	abi2	Abl interactor 2 OS=Homo sapiens OX=9606 GN=ABI2 PE=1 SV=1	Q9NYB9 [220-230]	[R].NMAPSQQSPVR.[T]	1xTMTpro [N-Term];1xPhospho [S8(100)]	Q9NYB9 1xPhospho [S227(100)]	S227(100)	227	100	-0.01	-0.42	0.956193	0.0291714	1	0.26061	152911	151395	156603	117453	161202	8.2	14.86	8.23	8.09	0.67	133210	152911	155104	142036	134048	186076	161371	156603	167540	142056	130065	113944	121069	107838	161966	160442	133160	147746	136142	107281	100860	145285	161371
FALSE	Q9NYB9	abi2	Abl interactor 2 OS=Homo sapiens OX=9606 GN=ABI2 PE=1 SV=1	Q9NYB9 [174-189]	[R].TTPPTQKPPSPPMSGK.[G]	1xOxidation [M13];2xTMTpro [K7; K16];1xTMTpro [N-Term];1xPhospho [S10(100)]	Q9NYB9 1xPhospho [S183(100)]	S183(100)	183	100	0.04	0.16	0.96448	0.265431	1	0.91608	199687	205245	188122	209461	201002	3.51	14.02	5.67	3.96	3.93	192327	199687	206340	178492	195289	246571	215709	191020	188122	171721	212461	206503	219906	200459	195490	206669	192255	192942	181113	134816	146940	192518	215709
FALSE	Q9NYB9	abi2	Abl interactor 2 OS=Homo sapiens OX=9606 GN=ABI2 PE=1 SV=1	Q9NYB9 [174-189]	[R].TTPPTQKPPSPPMSGK.[G]	2xTMTpro [K7; K16];1xTMTpro [N-Term];1xPhospho [S10(100)]	Q9NYB9 1xPhospho [S183(100)]	S183(100)	183	100	0.05	-0.13	0.999808	0.954943	1	1	852222	880650	951599	872110	862741	10.16	5.79	6.47	9.6	1.64	804523	852222	977278	847185	835773	940619	915437	952302	951599	849094	975968	815324	932852	806591	852823	872776	804222	823436	857798	639885	628854	734418	915437
FALSE	Q9NYB9	abi2	Abl interactor 2 OS=Homo sapiens OX=9606 GN=ABI2 PE=1 SV=1	Q9NYB9 [174-189]	[R].TTPPTQKPPSPPMSGK.[G]	1xOxidation [M13];2xTMTpro [K7; K16];1xTMTpro [N-Term];1xPhospho [S/T]	Q9NYB9 1xPhospho [S/T]	S/T			-0.41	0.1	0.999998	1	1	1	102814	77569.8	63990.3	68440.6	74006.7	24.67	45.05	8.38	9.75	2.71	64489.8	103210	102814	62106.8	78912	76250.5	154951	63990.3	73415.1	63429.4	67859.1	69027.2	73418.8	57938.2	72603.7	75436.9	64465.6	99724.1	90244.4	46909.7	59375.2	59535	154951
FALSE	P00519	abl1	Tyrosine-protein kinase ABL1 OS=Homo sapiens OX=9606 GN=ABL1 PE=1 SV=4	P00519 [880-889]	[K].HSSESPGRDK.[G]	1xTMTpro [K10];1xTMTpro [N-Term];1xPhospho [S3(99.2)]	P00519 1xPhospho [S882(99.2)]	S882(99.2)	882	99.2	0.34	0.44	0.209113	0.681725	1	1	10331.7	13067.5	9078	12289.2	9892.63	10.05	27.74	16.02	21.42	3.42	10331.7	10645.5	8783.44	11029.3	12943	13193.1	20089.9	9078	11748.3	8922.53	15041.6	9052.06	11232.7	13445	9656.06	10135	10327.8	10285.9	7709.6	8330.51	9738.63	10300.9	20089.9
FALSE	P00519	abl1	Tyrosine-protein kinase ABL1 OS=Homo sapiens OX=9606 GN=ABL1 PE=1 SV=4	P00519 [910-931]	[K].AGGKPSQSPSQEAAGEAVLGAK.[T]	2xTMTpro [K4; K22];1xTMTpro [N-Term];1xPhospho [S8(100)]	P00519 1xPhospho [S917(100)]	S917(100)	917	100	0.43	-0.02	0.345363	0.798012	1	1	31418.9	42200.4	32591.6	32243.6	34686.8	17.37	14.75	19.73	12.71	12.15	31418.9	29142.5	40188.4	38714.3	35324.1	46000.4	48698.9	32501.6	45095.9	32591.6	30831.7	27066.6	33720.2	36596.4	31824.3	37806.8	31407.2	28158.2	35275	29241.2	26578.6	35916.3	48698.9
FALSE	P00519	abl1	Tyrosine-protein kinase ABL1 OS=Homo sapiens OX=9606 GN=ABL1 PE=1 SV=4	P00519 [880-887]	[K].HSSESPGR.[D]	1xTMTpro [N-Term];1xPhospho [S5(100)]	P00519 1xPhospho [S884(100)]	S884(100)	884	100	0.64	-0.35	0.781389	0.924257	1	1	22332.2	34695.3	46961.9	36838.7	31197.8	58.41	24.39	2.98	19.79	7.57	48506.2	16575.1	22332.2	44604.9	34059.7	35342.6	24035.8	45131.3	47862.9	46961.9	37065.7	51100.4	36613.2	33561	29570.8	32914.3	48488.1	16015.2	19602	33690.4	25627.3	27594.9	24035.8
FALSE	P00519	abl1	Tyrosine-protein kinase ABL1 OS=Homo sapiens OX=9606 GN=ABL1 PE=1 SV=4	P00519 [675-688]	[R].ESGGSGFRSPHLWK.[K]	1xTMTpro [K14];1xTMTpro [N-Term];1xPhospho [S9(100)]	P00519 1xPhospho [S683(100)]	S683(100)	683	100	-0.23	-0.5	0.985466	0.0310369	1	0.268898	177412	151041	164891	116762	112543	14.17	6.62	21.3	23.71	1.02	139594	177412	183036	152731	149369	148186	170274	153940	225709	164891	145345	124414	80498.6	109581	113360	111732	139542	171419	160658	115359	112389	115701	170274
FALSE	P00519	abl1	Tyrosine-protein kinase ABL1 OS=Homo sapiens OX=9606 GN=ABL1 PE=1 SV=4	P00519 [839-856]	[K].GSALGTPAAAEPVTPTSK.[A]	1xTMTpro [K18];1xTMTpro [N-Term];1xPhospho [T14(100)]	P00519 1xPhospho [T852(100)]	T852(100)	852	100	0	0.24	0.993714	0.343104	1	1	40633.8	40621.5	34246.2	40308.2	38479.1	11.15	6.8	12.48	9.22	2.49	34456.4	42935.4	40633.8	40081.7	36862.3	41168.4	43466.8	30649.3	39276.7	34246.2	35422.7	38528	43578.9	42170.6	37807.8	39162.4	34443.5	41485.2	35666	30274	27736.1	32143.6	43466.8
FALSE	P00519	abl1	Tyrosine-protein kinase ABL1 OS=Homo sapiens OX=9606 GN=ABL1 PE=1 SV=4	P00519 [555-574]	[K].GQGESDPLDHEPAVSPLLPR.[K]	1xTMTpro [N-Term];1xPhospho [S15(100)]	P00519 1xPhospho [S569(100)]	S569(100)	569	100	-0.05	0.04	0.99533	0.966002	1	1	138165	133478	135705	139840	113436	10.19	2.25	8.54	15.84	3.74	123257	138165	151270	136918	133242	129585	133714	135705	154068	131526	130312	139087	182716	140596	116476	110476	123210	133498	132776	103415	100254	101177	133714
FALSE	P00519	abl1	Tyrosine-protein kinase ABL1 OS=Homo sapiens OX=9606 GN=ABL1 PE=1 SV=4	P00519 [778-785]	[R].GTVTPPPR.[L]	1xTMTpro [N-Term];1xPhospho [T4(100)]	P00519 1xPhospho [T781(100)]	T781(100)	781	100	-0.03	-0.06	0.99755	0.928995	1	1	42824.7	41898	38695.2	37151.8	34153.8	15.63	12.06	10.83	7.38	4.1	35440.3	42824.7	48636.2	41059.5	38649.3	42753.6	50709.3	38695.2	44384.8	35958.7	40243.3	33747.8	36335.6	37986.3	35157.5	33178.7	35427	41378.2	42690.1	31012.5	29080.6	33381.3	50709.3
FALSE	P00519	abl1	Tyrosine-protein kinase ABL1 OS=Homo sapiens OX=9606 GN=ABL1 PE=1 SV=4	P00519 [716-727]	[R].SCSASCVPHGAK.[D]	2xCarbamidomethyl [C2; C6];1xTMTpro [K12];1xTMTpro [N-Term];1xPhospho [S]	P00519 1xPhospho [S]	S			-0.02	0.1	0.999749	1	1	1	67733.1	67024.1	67200.6	72023.6	58079.3	14.52	11.87	20.35	8.79	3.46	56844.8	76235.7	67733.1	61175.6	61000.7	73431.7	76387	67200.6	87884.3	59756.7	77506.2	70195.4	73899.5	62874.6	56674.6	59518.8	56823.5	73660.7	59452.2	46206.4	45898.3	57334.2	76387
FALSE	P00519	abl1	Tyrosine-protein kinase ABL1 OS=Homo sapiens OX=9606 GN=ABL1 PE=1 SV=4	P00519 [880-889]	[K].HSSESPGRDK.[G]	1xTMTpro [K10];1xTMTpro [N-Term];1xPhospho [S5(99.6)]	P00519 1xPhospho [S884(99.6)]	S884(99.6)	884	99.6	-0.31	-0.12	0.999967	0.991385	1	1	183902	148588	143125	131307	119699	39.85	21.07	20.37	7.46	0.44	88592.2	183902	210735	154495	142908	125427	202328	143125	174643	115803	143945	132336	130286	119987	120073	119326	88559	177690	184971	116691	107527	97930.9	202328
FALSE	P00519	abl1	Tyrosine-protein kinase ABL1 OS=Homo sapiens OX=9606 GN=ABL1 PE=1 SV=4	P00519 [716-727]	[R].SCSASCVPHGAK.[D]	2xCarbamidomethyl [C2; C6];1xTMTpro [K12];1xTMTpro [N-Term];1xPhospho [S3(100)]	P00519 1xPhospho [S718(100)]	S718(100)	718	100	-0.07	0.09	0.999994	0.89816	1	1	30233.4	28812.3	31220.6	33244.8	25996.3	10.23	14.62	12.52	6.39	6.67	26371.7	30233.4	32356.6	26321.1	26781.5	35711.1	30997.1	31220.6	34237.7	26606.7	32567.5	35010.7	33936.2	30140.2	24797.4	27253	26361.8	29212.2	28400.7	19880.5	20151	27882.6	30997.1
FALSE	P42684	abl2	Tyrosine-protein kinase ABL2 OS=Homo sapiens OX=9606 GN=ABL2 PE=1 SV=1	P42684 [1036-1057]	[K].AGRPVMPPPQVPLPTSSISPAK.[M]	1xTMTpro [K22];1xTMTpro [N-Term];1xPhospho [S19(100)]	P42684 1xPhospho [S1054(100)]	S1054(100)	1054	100	0.43	0.06	0.609019	0.999784	1	1	30434.5	41033.5	33677.2	35125.1	35586.1	30.74	23.42	13.91	4.85	3.57	40208.6	21357.4	30434.5	39688.1	45271.7	42424.4	25188.2	32464.9	41664.6	33677.2	36498.1	32508.4	35441.5	34811.6	36495.6	34699.3	40193.6	20636	26713.7	29976.7	34063.5	33124.2	25188.2
FALSE	P42684	abl2	Tyrosine-protein kinase ABL2 OS=Homo sapiens OX=9606 GN=ABL2 PE=1 SV=1	P42684 [24-33]	[R].GSSAARPSGR.[R]	1xTMTpro [N-Term];1xPhospho [S8(100)]	P42684 1xPhospho [S31(100)]	S31(100)	31	100	0.03	-0.61	0.690083	0.249803	1	0.885848	16694.5	17009.6	15738	10330	11880.1	26.66	25.39	23.27	24.27	16.66	16883.4	16694.5	10071.6	14405.2	18122.3	15965.2	24981.6	14090.6	21688.3	15738	10124.8	15740.8	9820.84	10539.4	13372.3	10554.4	16877.1	16130.6	8840.3	10880.4	13635.6	12465.4	24981.6
FALSE	P42684	abl2	Tyrosine-protein kinase ABL2 OS=Homo sapiens OX=9606 GN=ABL2 PE=1 SV=1	P42684 [815-828]	[R].TVSTSSQPEENVDR.[A]	1xTMTpro [N-Term];1xPhospho [S6(100)]	P42684 1xPhospho [S820(100)]	S820(100)	820	100	-0.08	-0.02	0.81612	0.99835	1	1	38864.7	36795.5	41214.1	40775.1	34705.3	9.15	25.76	11.18	12.25	9.91	37715.2	38864.7	44616.9	46322.1	35735.2	37887.3	23867.1	38904.2	48088.5	41214.1	36782.2	36982.4	44956.7	46213.7	37228.1	32353.4	37701.1	37551.9	39162.2	34987.4	26888	29581.7	23867.1
FALSE	P42684	abl2	Tyrosine-protein kinase ABL2 OS=Homo sapiens OX=9606 GN=ABL2 PE=1 SV=1	P42684 [629-640]	[R].DKSPSSLLEDAK.[E]	2xTMTpro [K2; K12];1xTMTpro [N-Term];1xPhospho [S3(100)]	P42684 1xPhospho [S631(100)]	S631(100)	631	100	-0.11	0.23	0.835455	0.66964	1	1	67894.8	62831.7	56191.4	65814.2	51319.6	1.12	9.44	4.27	13.13	14.69	66887.6	68370	67894.8	65272.4	60482.4	55857	69568.3	56191.4	59977.4	55418	52070.1	71433.3	67599.2	64076.4	56959.6	46238.1	66862.5	66060.6	59594.2	49300.7	45508.3	43612.1	69568.3
FALSE	P42684	abl2	Tyrosine-protein kinase ABL2 OS=Homo sapiens OX=9606 GN=ABL2 PE=1 SV=1	P42684 [931-940]	[K].VPVLISPTLK.[H]	1xTMTpro [K10];1xTMTpro [N-Term];1xPhospho [S6(100)]	P42684 1xPhospho [S936(100)]	S936(100)	936	100	0.1	0.32	0.8748	0.312121	1	0.995219	62634.2	67336.6	43717.5	54611.4	42076.6	7.07	10.52	13.47	10.9	7.58	61011.6	62634.2	69586.6	63492.9	69444	65293.2	79824.3	43717.5	54167.5	42796.2	62431.6	55999.5	53257.6	48054.9	44397	39877.5	60988.8	60518.6	61079.1	47956.7	52251.3	50979.8	79824.3
FALSE	P42684	abl2	Tyrosine-protein kinase ABL2 OS=Homo sapiens OX=9606 GN=ABL2 PE=1 SV=1	P42684 [613-625]	[R].GAQASSGSPALPR.[K]	1xTMTpro [N-Term];1xPhospho [S8(100)]	P42684 1xPhospho [S620(100)]	S620(100)	620	100	-0.04	0.14	0.988063	0.90847	1	1	67449.5	65719.4	52774	58202	55247.9	13.22	9.62	15.38	10.1	6.91	53298	67946.2	67449.5	65189.9	57395.9	72749.8	66253.3	52774	66103	49881.1	58952.3	55747	69292.3	57461.3	52609.7	58018.5	53278	65651.2	59203.3	49238.4	43186	56801.8	66253.3
FALSE	P42684	abl2	Tyrosine-protein kinase ABL2 OS=Homo sapiens OX=9606 GN=ABL2 PE=1 SV=1	P42684 [631-640]	[K].SPSSLLEDAK.[E]	1xTMTpro [K10];1xTMTpro [N-Term];1xPhospho [S1(100)]	P42684 1xPhospho [S631(100)]	S631(100)	631	100	-0.08	0.03	0.994136	0.998619	1	1	60982.3	57523.8	60911.5	62248.4	54436.4	11.59	20.37	13.59	10.95	6.28	66053.3	52347.1	60982.3	71713.5	62126	53262.5	44249.6	60911.5	63561.2	48833.9	62627.2	49761.2	63621.3	61871.8	56910.2	52070	66028.6	50579	53526.7	54165.7	46745	41586.4	44249.6
FALSE	P42684	abl2	Tyrosine-protein kinase ABL2 OS=Homo sapiens OX=9606 GN=ABL2 PE=1 SV=1	P42684 [931-940]	[K].VPVLISPTLK.[H]	1xTMTpro [K10];1xTMTpro [N-Term];1xPhospho [S/T]	P42684 1xPhospho [S/T]	S/T			0.07	0.31	0.999765	0.649726	1	1	71895	75613.2	64332.3	79969	62938.8	12.33	16.4	8.34	12.45	17.71	69956.5	71895	87141.7	72895.1	78432.6	65449.6	95552.8	64332.3	73715.5	63704.8	64292.3	79652.2	87274.6	80287.1	71381.8	55494.5	69930.3	69466.6	76488	55058.2	59014.5	51101.9	95552.8
FALSE	P42684	abl2	Tyrosine-protein kinase ABL2 OS=Homo sapiens OX=9606 GN=ABL2 PE=1 SV=1	P42684 [815-828]	[R].TVSTSSQPEENVDR.[A]	1xTMTpro [N-Term];1xPhospho [S3(99.7)]	P42684 1xPhospho [S817(99.7)]	S817(99.7)	817	99.7	-0.51	-0.97	0.0652035	0.000367689	1	0.0205407	29061.6	20354.5	29500.2	15053.1	22411.2	8.99	17.63	20.36	8.82	1.52	24801.8	29163.6	29061.6	23463	22631.6	18306.5	16009.6	38248.8	25890.6	29500.2	15559.5	14563.3	17395.5	14438.8	22652.6	22172.3	24792.5	28178.5	25508.6	17721.7	17028.5	14293.4	16009.6
FALSE	O14639	ablim1	Actin-binding LIM protein 1 OS=Homo sapiens OX=9606 GN=ABLIM1 PE=1 SV=3	O14639 [653-661]	[K].TASLPGYGR.[N]	1xTMTpro [N-Term];1xPhospho [S3(100)]	O14639 1xPhospho [S655(100)]	S655(100)	655	100	0.14	0.49	0.509049	0.0428981	1	0.325129	84483.2	93187.4	55028.5	77127.8	71437.4	8.96	15.55	7.35	11.37	10.31	88899	84483.2	74460.3	81419.2	116310	89430.9	97101.8	55028.5	52424	60482.3	84038.4	77759.1	76501.6	63587.6	76851	66405.1	88865.8	81629.5	65357	61496.5	87514.2	69826	97101.8
FALSE	O14639	ablim1	Actin-binding LIM protein 1 OS=Homo sapiens OX=9606 GN=ABLIM1 PE=1 SV=3	O14639 [704-714]	[R].GVSMPNMLEPK.[I]	1xTMTpro [K11];1xTMTpro [N-Term];1xPhospho [S3(100)]	O14639 1xPhospho [S706(100)]	S706(100)	706	100	0.24	0.2	0.830456	0.45872	1	1	40454.2	47640.5	28660.2	32869.7	29393.7	10.51	17.14	15.47	17.34	7.87	38265.3	46731.1	40454.2	43691.8	51946.2	38382.5	56607	22316.5	28660.2	30224.2	37588.4	38885.6	28743.3	27865.1	31077.3	27801.2	38251	45152.7	35508.4	33000.7	39085.5	29968.4	56607
FALSE	O14639	ablim1	Actin-binding LIM protein 1 OS=Homo sapiens OX=9606 GN=ABLIM1 PE=1 SV=3	O14639 [429-443]	[R].TLSPTPSAEGYQDVR.[D]	1xTMTpro [N-Term];1xPhospho [S3(100)]	O14639 1xPhospho [S431(100)]	S431(100)	431	100	-0.16	0.1	0.99516	0.991693	1	1	44378.5	39722.9	32993.3	35269.5	41364	8.35	20.59	10.89	6.82	1.91	44378.5	47525.2	40196.4	37702.4	41851.7	55909.4	36701	32993.3	36841.2	29625.7	36163.7	34642.6	31063.8	35907.8	41926.1	40809.5	44361.9	45919.9	35282.1	28476.9	31490.2	43653	36701
FALSE	Q6H8Q1	ablim2	Actin-binding LIM protein 2 OS=Homo sapiens OX=9606 GN=ABLIM2 PE=1 SV=2	Q6H8Q1 [382-388]	[R].SPQHYSR.[P]	1xTMTpro [N-Term];1xPhospho [S1(100)]	Q6H8Q1 1xPhospho [S382(100)]	S382(100)	382	100	0.3	-0.19	0.858034	1	1	1	42252.3	52050.5	56168.7	49305.3	44785.2	18.36	22.92	20.39	24.27	4.93	49261.9	33926.8	42252.3	55600.9	48726.9	60562.3	34297.5	58141.9	56168.7	39165.4	67687.7	44928.6	54108.3	39033.1	43250.1	46374.8	49243.5	32780.9	37086.6	41995.7	36663.2	47286	34297.5
FALSE	Q6H8Q1	ablim2	Actin-binding LIM protein 2 OS=Homo sapiens OX=9606 GN=ABLIM2 PE=1 SV=2	Q6H8Q1 [278-297]	[R].TSSESIISVPASSTSGSPSR.[V]	1xTMTpro [N-Term];1xPhospho [S12(99.4)]	Q6H8Q1 1xPhospho [S289(99.4)]	S289(99.4)	289	99.4	0.27	0.29	0.985109	0.64842	1	1	34213.6	41389	23664.7	28905.3	36023.2	27.36	18.24	5.77	18.14	2.34	48971.6	34213.6	29260.9	29813.7	46472	39394.9	43484	23664.7	25465.3	22750.4	25291	24305.3	34788.1	33036.2	35432.2	36624	48953.2	33058	25683.5	22518.5	34966.6	30758.8	43484
FALSE	Q6H8Q1	ablim2	Actin-binding LIM protein 2 OS=Homo sapiens OX=9606 GN=ABLIM2 PE=1 SV=2	Q6H8Q1 [362-375]	[R].TSSPSSTGSVSLGR.[Y]	1xTMTpro [N-Term];1xPhospho [S3(100)]	Q6H8Q1 1xPhospho [S364(100)]	S364(100)	364	100	-0.02	-0.28	0.993226	0.978953	1	1	68244.9	67115.7	86406.6	71141.2	62700.1	11.98	19.2	16.58	20.56	3.28	68244.9	60381.9	76787.9	76185.1	50630.7	75670.5	59528.1	86406.6	87983.6	64377.6	95489.9	68413.3	73978	59548.7	64171	61262.9	68219.4	58342.3	67400	57543.1	38095.7	59082.2	59528.1
FALSE	O94929	ablim3	Actin-binding LIM protein 3 OS=Homo sapiens OX=9606 GN=ABLIM3 PE=1 SV=3	O94929 [502-513]	[R].FSSGGEEDDFDR.[S]	1xTMTpro [N-Term];1xPhospho [S]	O94929 1xPhospho [S]	S			0.4	1.49	0.236092	0.171513	1	0.723222	2088.99	2752.47	1890.04	5299.17	3439.54	45.6	30.72	55.12	25.01	17.92	2211.09	809.095	2088.99	4523.05	2814.74	2415.94	2691.59	1890.04	1571.23	4131.14	3197.55	5830.51	5777.59	4860.36	3906.82	3028.15	2210.26	781.765	1833.6	3416.29	2117.87	1886.32	2691.59
FALSE	O94929	ablim3	Actin-binding LIM protein 3 OS=Homo sapiens OX=9606 GN=ABLIM3 PE=1 SV=3	O94929 [370-384]	[R].RASSPGYIDSPTYSR.[Q]	1xTMTpro [N-Term];2xPhospho [S3(100); S4(100)]	O94929 2xPhospho [S372(100); S373(100)]	S372(100); S373(100)	372; 373	100; 100	0.23	0.52	0.394407	0.00396741	1	0.0811774	123134	144699	107020	153382	139265	3.2	14.06	4.78	9.49	1.83	117234	124599	123134	136753	114027	157696	153107	107500	98633	107020	128329	154306	152463	160492	137474	141079	117190	120390	108080	103290	85796.2	123126	153107
FALSE	O94929	ablim3	Actin-binding LIM protein 3 OS=Homo sapiens OX=9606 GN=ABLIM3 PE=1 SV=3	O94929 [401-418]	[R].SGPESGRSSPYHSQLDVR.[S]	1xTMTpro [N-Term];2xPhospho [S5(100); S9(99.3)]	O94929 2xPhospho [S405(100); S409(99.3)]	S405(100); S409(99.3)	405; 409	100; 99.3	0.26	0.51	0.523258	0.00637381	1	0.105552	30799.3	36890.3	34945.5	49719.7	36136.1	11.53	12.13	11.36	8.61	0.83	34992.6	27831.6	30799.3	39354.9	36246.3	37545.7	29452.7	34945.5	29400.5	36744.3	42702.2	52498.6	49435.2	50005.9	36349.1	35924.4	34979.5	26891.6	27033.8	29725	27272.6	29315.1	29452.7
FALSE	O94929	ablim3	Actin-binding LIM protein 3 OS=Homo sapiens OX=9606 GN=ABLIM3 PE=1 SV=3	O94929 [370-384]	[R].RASSPGYIDSPTYSR.[Q]	1xTMTpro [N-Term];2xPhospho [S10(99.3); S/T/Y]	O94929 2xPhospho [S379(99.3); S/T/Y]	S379(99.3); S/T/Y	379;	99.3;	0.08	0.21	0.529825	0.26757	1	0.920777	48559.1	51214.2	44775.6	51966.7	57262.4	11.97	9.69	4.84	7.96	3.26	41138.2	48559.1	52260.9	49001.3	48211.8	53527.2	59277	46680.8	42373.3	44775.6	52023	46067.1	56026.7	51910.6	55959.1	58596	41122.8	46918.9	45871.6	37011	36275.7	41793.1	59277
FALSE	O94929	ablim3	Actin-binding LIM protein 3 OS=Homo sapiens OX=9606 GN=ABLIM3 PE=1 SV=3	O94929 [459-470]	[K].SKTSEDISQTSK.[Y]	2xTMTpro [K2; K12];1xTMTpro [N-Term];1xPhospho [T3(100)]	O94929 1xPhospho [T461(100)]	T461(100)	461	100	0.22	0.45	0.538574	0.00211427	1	0.0575119	58211.1	67776	69409.1	94933	68601.5	11.66	6.25	3.79	11.47	3.7	58211.1	70151.7	57174.9	70326.1	64099.1	73185.3	65318.4	68834.2	73737.8	69409.1	90792.3	94060.7	115919	95813.4	70422.8	66827.3	58189.4	67782.2	50184.9	53117.8	48229.6	57141.8	65318.4
FALSE	O94929	ablim3	Actin-binding LIM protein 3 OS=Homo sapiens OX=9606 GN=ABLIM3 PE=1 SV=3	O94929 [385-393]	[R].QGMSPTFSR.[S]	1xOxidation [M3];1xTMTpro [N-Term];1xPhospho [S4(100)]	O94929 1xPhospho [S388(100)]	S388(100)	388	100	0.02	0.25	0.66946	0.0671538	1	0.419078	807472	817577	744587	886330	800305	14.15	8.62	1.09	1.23	4.02	653647	807472	866285	776511	789856	846270	935221	744587	745488	731134	901588	876813	891058	881628	777878	823377	653402	780197	760375	586504	594305	660753	935221
FALSE	O94929	ablim3	Actin-binding LIM protein 3 OS=Homo sapiens OX=9606 GN=ABLIM3 PE=1 SV=3	O94929 [276-293]	[R].TSETSISPPGSSIGSPNR.[V]	1xTMTpro [N-Term];1xPhospho [S15(100)]	O94929 1xPhospho [S290(99.6)]	S290(99.6)	290	99.6	0.1	0.32	0.701545	0.0575346	1	0.383264	44827.6	48021.3	45623.7	57116.9	51503	4.52	9.34	11.37	8.62	7.36	46651.5	44827.6	42617.8	49740.1	46361.9	54705.7	44273	43272.7	53577	45623.7	57069.9	53526.9	57164	65384.5	48887.3	54258.6	46634	43313.4	37407.5	37569.1	34883.7	42713.2	44273
FALSE	O94929	ablim3	Actin-binding LIM protein 3 OS=Homo sapiens OX=9606 GN=ABLIM3 PE=1 SV=3	O94929 [385-393]	[R].QGMSPTFSR.[S]	1xTMTpro [N-Term];1xPhospho [S4(100)]	O94929 1xPhospho [S388(100)]	S388(100)	388	100	0.53	0.34	0.702153	0.887428	1	1	540596	781153	852189	1.07816e+06	763235	48.17	29.57	2.04	9.25	1.58	794401	276838	540596	800730	810071	762055	385300	852189	865003	830712	1.12789e+06	1.10567e+06	1.05133e+06	911870	754750	771816	794104	267487	474504	604796	609516	594999	385300
FALSE	O94929	ablim3	Actin-binding LIM protein 3 OS=Homo sapiens OX=9606 GN=ABLIM3 PE=1 SV=3	O94929 [597-616]	[R].TPSADLFHYDSMNAVNWGMR.[E]	1xOxidation [M19];1xTMTpro [N-Term];1xPhospho [S3(99.4)]	O94929 1xPhospho [S599(99.4)]	S599(99.4)	599	99.4	-0.19	0.29	0.766473	0.0944725	1	0.516534	53574.8	46850.9	56394.1	68959	50882.7	8.23	17.24	8.65	14.72	15.17	51664.9	60313.5	53574.8	42330.6	45807.9	61767.1	47917.7	49205.9	58098.5	56394.1	88662.9	67133.5	65155.8	70834.2	45687.9	56668.1	51645.6	58276.3	47024.8	31972.6	34466.9	48226.6	47917.7
FALSE	O94929	ablim3	Actin-binding LIM protein 3 OS=Homo sapiens OX=9606 GN=ABLIM3 PE=1 SV=3	O94929 [401-418]	[R].SGPESGRSSPYHSQLDVR.[S]	1xTMTpro [N-Term];2xPhospho [S/Y]	O94929 2xPhospho [S/Y]	S/Y			0.21	0.37	0.791127	0.0792103	1	0.463982	35196.4	40735.4	38146.1	49467.9	39421.3	10.83	16.29	21.33	8.8	5.33	38841.2	35196.4	31240.5	47223.2	39369.6	42148.6	31588.1	38146.1	27386.7	42211	44825.5	53536.1	46516.8	52606.3	37961.8	40936.9	38826.6	34007.6	27421.1	35668	29622.6	32908.8	31588.1
FALSE	O94929	ablim3	Actin-binding LIM protein 3 OS=Homo sapiens OX=9606 GN=ABLIM3 PE=1 SV=3	O94929 [160-169]	[K].HGQSLLALDK.[Q]	1xTMTpro [K10];1xTMTpro [N-Term];1xPhospho [S4(100)]	O94929 1xPhospho [S163(100)]	S163(100)	163	100	0.21	0.18	0.822639	0.99088	1	1	64631.8	74870.9	94181.3	106479	71998.5	23.32	23.88	8.28	17.88	12.21	64631.8	42485.4	67061.6	82500	73892.7	75862.1	45133.9	94181.3	98175.5	83459.1	107965	105014	113142	73600.7	66031	78505.3	64607.6	41050.3	58862.8	62312.8	55598.5	59231.8	45133.9
FALSE	O94929	ablim3	Actin-binding LIM protein 3 OS=Homo sapiens OX=9606 GN=ABLIM3 PE=1 SV=3	O94929 [371-384]	[R].ASSPGYIDSPTYSR.[Q]	1xTMTpro [N-Term];1xPhospho [S3(99.5)]	O94929 1xPhospho [S373(99.8)]	S373(99.8)	373	99.8	0.13	0.5	0.852263	0.00445575	1	0.0865898	1.22761e+06	1.34749e+06	1.44898e+06	2.0464e+06	1.21254e+06	5.19	10.36	7.45	7.28	4.29	1.22761e+06	1.20933e+06	1.33025e+06	1.41235e+06	1.2856e+06	1.48228e+06	1.16906e+06	1.41763e+06	1.62457e+06	1.44898e+06	2.08413e+06	2.08525e+06	2.00935e+06	1.77861e+06	1.24989e+06	1.17632e+06	1.22715e+06	1.16848e+06	1.16762e+06	1.06676e+06	967316	1.15734e+06	1.16906e+06
FALSE	O94929	ablim3	Actin-binding LIM protein 3 OS=Homo sapiens OX=9606 GN=ABLIM3 PE=1 SV=3	O94929 [501-513]	[R].RFSSGGEEDDFDR.[S]	1xTMTpro [N-Term];1xPhospho [S3(100)]	O94929 1xPhospho [S503(100)]	S503(100)	503	100	-0.11	0.53	0.897	0.0946213	1	0.516574	687652	637062	861090	1.23931e+06	1.02136e+06	8.02	19.91	19.65	7.78	1.83	661699	687652	770214	790223	556079	729839	525591	1.1715e+06	833327	861090	1.22905e+06	1.24963e+06	1.4351e+06	1.22908e+06	1.03465e+06	1.00825e+06	661452	664425	676050	596861	418407	569846	525591
FALSE	O94929	ablim3	Actin-binding LIM protein 3 OS=Homo sapiens OX=9606 GN=ABLIM3 PE=1 SV=3	O94929 [471-495]	[K].YSPIYSPDPYYASESEYWTYHGSPK.[V]	1xTMTpro [K25];1xTMTpro [N-Term];1xPhospho [S23(100)]	O94929 1xPhospho [S493(100)]	S493(100)	493	100	-0.12	0.38	0.898297	0.0040031	1	0.081415	346492	319111	390895	507910	288121	6.45	9.85	3.38	5.41	2.54	310729	346492	349767	342021	297736	291337	354903	400538	374520	390895	517893	509568	506257	458292	282982	293353	310613	334788	307006	258331	224023	227471	354903
FALSE	O94929	ablim3	Actin-binding LIM protein 3 OS=Homo sapiens OX=9606 GN=ABLIM3 PE=1 SV=3	O94929 [394-400]	[R].SPHHYYR.[S]	1xTMTpro [N-Term];1xPhospho [S1(100)]	O94929 1xPhospho [S394(100)]	S394(100)	394	100	0.57	0.17	0.908685	0.923078	1	1	95995.2	142503	164494	184943	129630	35.65	29.96	10.96	8.82	6.76	154105	79544.6	95995.2	158236	152136	133480	73384	136970	168541	164494	195279	195427	162748	175155	135979	123578	154047	76857.7	84259.1	119517	114471	104218	73384
FALSE	O94929	ablim3	Actin-binding LIM protein 3 OS=Homo sapiens OX=9606 GN=ABLIM3 PE=1 SV=3	O94929 [370-384]	[R].RASSPGYIDSPTYSR.[Q]	1xTMTpro [N-Term];1xPhospho [S3(100)]	O94929 1xPhospho [S372(100)]	S372(100)	372	100	-0.04	0.05	0.915091	0.99957	1	1	98331.6	95809.6	107687	111731	114161	9.28	11.26	6.59	5.4	0.62	83816.9	98331.6	99407.9	90089.7	90799.3	113873	101096	107687	117139	103013	103004	114793	115905	108751	113658	114666	83785.6	95010.2	87254.6	68045.4	68319.4	88910.3	101096
FALSE	O94929	ablim3	Actin-binding LIM protein 3 OS=Homo sapiens OX=9606 GN=ABLIM3 PE=1 SV=3	O94929 [597-616]	[R].TPSADLFHYDSMNAVNWGMR.[E]	1xTMTpro [N-Term];1xPhospho [S11(100)]	O94929 1xPhospho [S607(100)]	S607(100)	607	100	0.05	0.05	0.932745	0.986382	1	1	59223.3	61376.2	66531.5	68894.5	54318.8	21.81	21.45	19.09	17.2	20.66	56826.2	59223.3	82997	70588.7	42760.3	55705.6	67624.1	54908.7	80575.2	66531.5	71334.2	90239.4	66538.2	61801.7	46888	62927.2	56805	57222.9	72850	53316.1	32173.9	43493.9	67624.1
FALSE	O94929	ablim3	Actin-binding LIM protein 3 OS=Homo sapiens OX=9606 GN=ABLIM3 PE=1 SV=3	O94929 [371-384]	[R].ASSPGYIDSPTYSR.[Q]	1xTMTpro [N-Term];2xPhospho [S3(99.5); S9(100)]	O94929 2xPhospho [S373(100); S379(100)]	S373(100); S379(100)	373; 379	100; 100	0.11	0.43	0.961898	0.121698	1	0.597514	58972.3	63627.4	74280.7	100056	75891.5	10.14	14.72	20.27	11.82	8.85	66701.5	54672.3	58972.3	76647.8	54909.4	67772.1	59736.3	74280.7	62821.4	93669.9	93468.3	115572	89766.6	107108	71281.6	80799.4	66676.6	52825.6	51762.5	57892.6	41315.1	52915.3	59736.3
FALSE	O94929	ablim3	Actin-binding LIM protein 3 OS=Homo sapiens OX=9606 GN=ABLIM3 PE=1 SV=3	O94929 [370-384]	[R].RASSPGYIDSPTYSR.[Q]	1xTMTpro [N-Term];1xPhospho [S4(100)]	O94929 1xPhospho [S373(100)]	S373(100)	373	100	-0.19	0.41	0.976299	0.423148	1	1	362690	319011	303131	401606	379124	28.9	14.22	17.14	18.76	1.81	214826	362690	385918	315134	322087	315965	414776	335600	303131	237370	375895	288512	451444	429077	374312	383999	214745	350439	338737	238023	242346	246700	414776
FALSE	O94929	ablim3	Actin-binding LIM protein 3 OS=Homo sapiens OX=9606 GN=ABLIM3 PE=1 SV=3	O94929 [276-293]	[R].TSETSISPPGSSIGSPNR.[V]	1xTMTpro [N-Term];2xPhospho [S2(100); T4(100)]	O94929 2xPhospho [S277(100); T279(100)]	S277(100); T279(100)	277; 279	100; 100	-0.01	0.72	0.978402	0.223288	1	0.835008	17914.4	17792	18862.6	31149.3	21667.7	17.81	24.36	20.32	25.36	3.03	14429	17914.4	20716.2	18827.3	10534.1	19022	16813.6	26033.6	18382.3	18862.6	22480.4	30788.8	42105.7	31513.9	22136.5	21208.8	14423.7	17309.3	18183.5	14220.4	7926.12	14852.1	16813.6
FALSE	O94929	ablim3	Actin-binding LIM protein 3 OS=Homo sapiens OX=9606 GN=ABLIM3 PE=1 SV=3	O94929 [385-400]	[R].QGMSPTFSRSPHHYYR.[S]	1xTMTpro [N-Term];2xPhospho [S4(99.1); T/S/Y]	O94929 2xPhospho [S388(99.1); T/S/Y]	S388(99.1); T/S/Y	388;	99.1;	0.2	0.16	0.979774	0.759867	1	1	59139.3	67878.9	45308.5	50655.4	58621.7	56.19	12.87	35.9	34.43	21.44	32489.8	105434	59139.3	61409.1	75030.2	60970.2	77765.1	45308.5	51732.8	24049.2	47495.7	54025.3	82308.6	37943.3	68297.6	50316.6	32477.7	101872	51909.1	46382.7	56454.4	47604.5	77765.1
FALSE	O94929	ablim3	Actin-binding LIM protein 3 OS=Homo sapiens OX=9606 GN=ABLIM3 PE=1 SV=3	O94929 [408-418]	[R].SSPYHSQLDVR.[S]	1xTMTpro [N-Term];1xPhospho [S2(100)]	O94929 1xPhospho [S409(100)]	S409(100)	409	100	0.12	0.51	0.985994	0.0842842	1	0.481438	65301.8	70900	63417.3	90168.7	65219.2	9	26.88	2.34	7.81	1.66	65301.8	55716	65514.1	81572	61624.2	83658.8	44963.6	63417.3	64530	61601.9	93587.8	99399.8	86874.6	83458.3	64458.5	65989	65277.4	53834	57504.5	61611.9	46367.5	65319.3	44963.6
FALSE	O94929	ablim3	Actin-binding LIM protein 3 OS=Homo sapiens OX=9606 GN=ABLIM3 PE=1 SV=3	O94929 [276-293]	[R].TSETSISPPGSSIGSPNR.[V]	1xTMTpro [N-Term];2xPhospho [T4(97.4); S7(100)]	O94929 2xPhospho [T279(97.4); S282(100)]	T279(97.4); S282(100)	279; 282	97.4; 100	-0.03	0.15	0.988493	0.78367	1	1	27469	26846.2	29423	32582.5	25482	6.56	13.15	6.19	7.7	20.02	25436.3	27469	29010.1	26975.4	26717.7	26173.6	34085.9	31356.7	27707.6	29423	33082.5	32090.1	35107.3	29127.1	22097.3	29385.2	25426.8	26541.2	25463.4	20374.7	20103	20435.9	34085.9
FALSE	O94929	ablim3	Actin-binding LIM protein 3 OS=Homo sapiens OX=9606 GN=ABLIM3 PE=1 SV=3	O94929 [276-293]	[R].TSETSISPPGSSIGSPNR.[V]	1xTMTpro [N-Term];1xPhospho [S5(99.4)]	O94929 1xPhospho [S280(99.4)]	S280(99.4)	280	99.4	0.05	0.31	0.998602	0.648559	1	1	86737.9	89871.7	71761.7	89053.4	90278.5	8.43	10.67	14.69	16.14	8.69	98755.3	86737.9	84710.3	96217.2	93975.6	85947	75497	71761.7	91014.3	70709.9	90698.8	71948.8	87437.8	107102	96009.3	84889.8	98718.4	83808.1	74353.8	72673.5	70709.3	67105.9	75497
FALSE	O94929	ablim3	Actin-binding LIM protein 3 OS=Homo sapiens OX=9606 GN=ABLIM3 PE=1 SV=3	O94929 [276-293]	[R].TSETSISPPGSSIGSPNR.[V]	1xTMTpro [N-Term];1xPhospho [S7(100)]	O94929 1xPhospho [S282(100)]	S282(100)	282	100	0.08	0.43	0.998921	0.0317795	1	0.272861	676928	716810	687603	927916	674392	11.51	3.99	7.16	10.89	5.28	643823	676928	798236	728959	681402	746998	704863	682808	773696	687603	974347	883698	979802	770350	700060	649666	643582	654063	700646	550588	512702	583243	704863
FALSE	O94929	ablim3	Actin-binding LIM protein 3 OS=Homo sapiens OX=9606 GN=ABLIM3 PE=1 SV=3	O94929 [535-546]	[R].SSSYADPWTPPR.[S]	1xTMTpro [N-Term];1xPhospho [S3(100)]	O94929 1xPhospho [S537(100)]	S537(100)	537	100	0.04	0.12	0.999003	0.374926	1	1	36435.7	37566.2	38232.1	41494.5	40154.4	8.22	14.36	10.95	10.12	0.02	36435.7	35549.2	41316.9	42125.2	31227.1	41277.4	34188.7	38232.1	32781	40761.9	41131.7	50174.2	41190	41801.2	40161.1	40147.7	36422.1	34348.5	36265.6	31817.5	23496	32228.7	34188.7
FALSE	O94929	ablim3	Actin-binding LIM protein 3 OS=Homo sapiens OX=9606 GN=ABLIM3 PE=1 SV=3	O94929 [276-293]	[R].TSETSISPPGSSIGSPNR.[V]	1xTMTpro [N-Term];2xPhospho [S7(100); S15(100)]	O94929 2xPhospho [S282(100); S290(100)]	S282(100); S290(100)	282; 290	100; 100	-0.08	0.32	0.999412	0.655058	1	1	152425	143907	127042	159087	151832	1.47	30.09	10.73	5.1	2.53	149082	152425	153310	148741	122395	139230	230761	150431	127042	124273	155894	145891	162345	163253	149141	154572	149026	147276	134567	112345	92092.5	108708	230761
FALSE	O94929	ablim3	Actin-binding LIM protein 3 OS=Homo sapiens OX=9606 GN=ABLIM3 PE=1 SV=3	O94929 [583-590]	[K].SASLPAYR.[R]	1xTMTpro [N-Term];1xPhospho [S3(100)]	O94929 1xPhospho [S585(100)]	S585(100)	585	100	0.11	0.57	0.999642	0.00239523	1	0.0611752	268408	290081	265461	394093	245629	1.1	13.96	8.35	9.2	10.44	268408	265932	271799	290613	289549	302099	218113	230263	268548	265461	391617	416998	396585	334390	264481	228121	268308	256950	238570	219502	217863	235874	218113
FALSE	O94929	ablim3	Actin-binding LIM protein 3 OS=Homo sapiens OX=9606 GN=ABLIM3 PE=1 SV=3	O94929 [276-293]	[R].TSETSISPPGSSIGSPNR.[V]	1xTMTpro [N-Term];2xPhospho [S5(99.4); S7(100)]	O94929 2xPhospho [S280(100); S282(100)]	S280(100); S282(100)	280; 282	100; 100	-0.07	-0.06	0.999891	0.996129	1	1	116983	111394	105943	101974	112572	11.07	9.1	4.67	4.46	5.32	101075	126170	116983	110421	112376	108259	131100	106777	98014.4	105943	99776.7	104220	95978.7	106041	108411	116893	101037	121908	102681	83401.7	84554.4	84526.4	131100
FALSE	O94929	ablim3	Actin-binding LIM protein 3 OS=Homo sapiens OX=9606 GN=ABLIM3 PE=1 SV=3	O94929 [275-293]	[R].RTSETSISPPGSSIGSPNR.[V]	1xTMTpro [N-Term];2xPhospho [S3(99.3); S8(98.7)]	O94929 2xPhospho [S277(99.3); S282(98.7)]	S277(99.3); S282(98.7)	277; 282	99.3; 98.7	0.19	0.39	0.999958	0.107163	1	0.552979	32881	37513.1	42323.9	55597	49787.1	23.37	12.97	8.48	6.65	7.46	32881	31167.8	46920.8	35129.8	31153.9	40058.1	41697.7	45282.4	42323.9	38204.3	54290.5	56934.8	58802.3	50357.5	47227.8	52485.2	32868.7	30115	41184.4	26533.8	23440.9	31276.7	41697.7
FALSE	O94929	ablim3	Actin-binding LIM protein 3 OS=Homo sapiens OX=9606 GN=ABLIM3 PE=1 SV=3	O94929 [501-513]	[R].RFSSGGEEDDFDR.[S]	1xTMTpro [N-Term];2xPhospho [S3(100); S4(100)]	O94929 2xPhospho [S503(100); S504(100)]	S503(100); S504(100)	503; 504	100; 100	0.02	0.6	0.999959	0.0942126	1	0.516534	746372	754796	750445	1.13874e+06	944069	24.46	26.09	16.18	18.53	4.39	981376	604861	746372	1.07449e+06	698426	815715	592015	856196	616875	750445	933064	1.44191e+06	1.20333e+06	1.0776e+06	915188	973862	981009	584431	655122	811566	525511	636896	592015
FALSE	O94929	ablim3	Actin-binding LIM protein 3 OS=Homo sapiens OX=9606 GN=ABLIM3 PE=1 SV=3	O94929 [276-293]	[R].TSETSISPPGSSIGSPNR.[V]	1xTMTpro [N-Term];1xPhospho [S2(100)]	O94929 1xPhospho [S277(100)]	S277(100)	277	100	-0.11	0.21	0.999966	0.716301	1	1	44990.9	41597.6	50634.7	58688	46374.5	24.55	14.07	8.42	10.48	1.83	31609.8	44990.9	52453.2	39000.8	35424	44367.3	48813.2	50634.7	54504.4	46028.2	54282	63451.5	63509.8	51823.7	46978.7	45778.1	31598	43471.2	46040.4	29457.6	26653.8	34641.2	48813.2
FALSE	O94929	ablim3	Actin-binding LIM protein 3 OS=Homo sapiens OX=9606 GN=ABLIM3 PE=1 SV=3	O94929 [535-546]	[R].SSSYADPWTPPR.[S]	1xTMTpro [N-Term];1xPhospho [T9(100)]	O94929 1xPhospho [T543(100)]	T543(100)	543	100	-0.02	-0.05	0.999998	0.998262	1	1	202787	199673	202929	195960	199132	5.88	3.21	6.92	9.56	2.24	187856	202787	211157	207901	192521	201215	198143	192205	220351	202929	230991	194311	197623	187562	202309	196005	187786	195937	185342	157029	144857	157105	198143
FALSE	O94929	ablim3	Actin-binding LIM protein 3 OS=Homo sapiens OX=9606 GN=ABLIM3 PE=1 SV=3	O94929 [501-513]	[R].RFSSGGEEDDFDR.[S]	1xTMTpro [N-Term];1xPhospho [S4(99.5)]	O94929 1xPhospho [S504(100)]	S504(100)	504	100	0.22	0.74	0.449079	0.000539304	1	0.0253334	183560	213606	144141	241073	160490	19.64	11.21	3.89	5.38	1.97	215132	144185	183560	220593	228394	206841	175571	150724	139506	144141	261416	238720	230453	243450	162742	158269	215051	139315	161118	166615	171849	161498	175571
FALSE	O94929	ablim3	Actin-binding LIM protein 3 OS=Homo sapiens OX=9606 GN=ABLIM3 PE=1 SV=3	O94929 [371-384]	[R].ASSPGYIDSPTYSR.[Q]	1xTMTpro [N-Term];1xPhospho [S/Y/T]	O94929 1xPhospho [S/Y/T]	S/Y/T			0.09	0.38	0.983449	0.00112221	1	0.0398575	35797.6	38174.7	38349.4	49874	34904.1	7.91	6.84	0.75	10.25	0.5	34709.5	35797.6	40224.9	36905.8	34828.4	40598.1	39487.3	38493.1	38349.4	37937.7	48715.3	50282	60100	49469.3	34780.3	35028.4	34696.5	34588.5	35307.1	27875.2	26205.7	31698.3	39487.3
FALSE	Q6UWZ7	abraxas1	BRCA1-A complex subunit Abraxas 1 OS=Homo sapiens OX=9606 GN=ABRAXAS1 PE=1 SV=2	Q6UWZ7 [399-409]	[K].GFGEYSRSPTF.[-]	1xTMTpro [N-Term];1xPhospho [S8(100)]	Q6UWZ7 1xPhospho [S406(100)]	S406(100)	406	100	-0.61	0.05	1	0.999978	1	1	215052	140854	93469.6	97074.3	136123	48.21	32.6	12.78	15.06	0.82	77465	229329	215052	126417	149689	132540	240129	107441	93469.6	83326.1	89057.9	81254.2	105812	112983	135337	136914	77436	221582	188761	95483.5	112630	103485	240129
FALSE	Q15018	abraxas2	BRISC complex subunit Abraxas 2 OS=Homo sapiens OX=9606 GN=ABRAXAS2 PE=1 SV=2	Q15018 [269-282]	[R].QMPSESLDPAFSPR.[M]	1xTMTpro [N-Term];1xPhospho [S12(100)]	Q15018 1xPhospho [S280(100)]	S280(100)	280	100	0.17	0.12	0.0694169	0.705393	1	1	27102.1	30508.9	27965.6	30390.9	28006.5	13.73	12.58	5.05	8.58	6.45	27782.1	21421	27102.1	38179.5	29980.9	29523.5	31046.2	29213.3	27965.6	26405.7	30789.6	29997.4	34466	28162.2	26757.7	29313.6	27771.7	20697.5	23788.6	28837.3	22558.3	23051.4	31046.2
FALSE	Q9ULW3	abt1	Activator of basal transcription 1 OS=Homo sapiens OX=9606 GN=ABT1 PE=1 SV=1	Q9ULW3 [9-40]	[K].AATEQEPLEGTEQTLDAEEEQEESEEAACGSK.[K]	1xCarbamidomethyl [C29];1xTMTpro [K32];1xTMTpro [N-Term];1xPhospho [S24(100)]	Q9ULW3 1xPhospho [S32(100)]	S32(100)	32	100	0.03	0.73	0.969083	0.00114016	1	0.0401685	26275.6	26861	22176.8	36843.4	25879.5	8.81	6.51	14.16	10.64	4.53	26275.6	22582.6	26543.3	26475.8	23822.3	27251.9	27612.7	27867.3	21820.4	22176.8	31557.9	35034.6	40152.6	38745.6	25063.4	26722.1	26265.8	21819.9	23298.2	19997.4	17924.5	21277.8	27612.7
FALSE	Q8N961	abtb2	Ankyrin repeat and BTB/POZ domain-containing protein 2 OS=Homo sapiens OX=9606 GN=ABTB2 PE=2 SV=2	Q8N961 [358-368]	[R].HPLCPGASPAR.[Q]	1xCarbamidomethyl [C4];1xTMTpro [N-Term];1xPhospho [S8(100)]	Q8N961 1xPhospho [S365(100)]	S365(100)	365	100	0.2	0.12	0.115193	0.930326	1	1	32645.4	37371.5	33964.6	36893.2	30988.3	9.63	6.64	9.19	8.96	10.72	33934.2	32645.4	28140.5	38893.2	35909.3	40809.2	35548.2	33964.6	39067.7	33029.9	35164.7	41243.4	38706.6	33933.6	28722	33433.4	33921.5	31542.7	24700.1	29376.3	27019	31863.1	35548.2
FALSE	Q15057	acap2	Arf-GAP with coiled-coil, ANK repeat and PH domain-containing protein 2 OS=Homo sapiens OX=9606 GN=ACAP2 PE=1 SV=3	Q15057 [516-527]	[K].YSISLSPPEQQK.[K]	1xTMTpro [K12];1xTMTpro [N-Term];1xPhospho [S6(100)]	Q15057 1xPhospho [S521(100)]	S521(100)	521	100	-0.16	0.15	0.587037	0.279752	1	0.94232	438721	391964	428079	475362	328734	6.94	10.18	2.47	2.62	1.21	389196	438721	441226	441978	410396	350640	374360	428079	441304	420260	477586	462426	473149	492504	331559	325934	389051	423902	387282	333829	308791	273774	374360
FALSE	Q15057	acap2	Arf-GAP with coiled-coil, ANK repeat and PH domain-containing protein 2 OS=Homo sapiens OX=9606 GN=ACAP2 PE=1 SV=3	Q15057 [378-392]	[K].SSPSTGSLDSGNESK.[E]	1xTMTpro [K15];1xTMTpro [N-Term];1xPhospho [S7(99.4)]	Q15057 1xPhospho [S384(99.4)]	S384(99.4)	384	99.4	0.01	0.25	0.861024	0.23245	1	0.852335	37766.8	37930.4	32915.8	39256.3	33780.2	12.4	8.27	8.69	7.32	13.69	30746.5	37766.8	38975.5	36649.9	39255.6	35239.7	42456	32915.8	36251.4	30500.5	35827.5	40389.9	38154.6	42495.3	30654.4	37224.8	30735	36491.1	34210.4	27681.9	29536.8	27514.5	42456
FALSE	Q15057	acap2	Arf-GAP with coiled-coil, ANK repeat and PH domain-containing protein 2 OS=Homo sapiens OX=9606 GN=ACAP2 PE=1 SV=3	Q15057 [377-392]	[K].KSSPSTGSLDSGNESK.[E]	2xTMTpro [K1; K16];1xTMTpro [N-Term];1xPhospho [S/T]	Q15057 1xPhospho [S/T]	S/T			0.01	-0.24	0.946165	0.113414	1	0.574246	222555	223647	221156	187514	163211	7.44	10.81	6.51	5.01	2.01	221967	222555	252198	223134	224161	193334	252460	221156	228189	201006	172210	190678	192868	184403	160903	165551	221884	215037	221365	168535	168664	150952	252460
FALSE	Q15057	acap2	Arf-GAP with coiled-coil, ANK repeat and PH domain-containing protein 2 OS=Homo sapiens OX=9606 GN=ACAP2 PE=1 SV=3	Q15057 [538-543]	[K].RISISK.[FQ]	1xTMTpro [K6];1xTMTpro [N-Term];1xPhospho [S3(100)]	Q15057 1xPhospho [S540(100)]	S540(100)	540	100	0.17	-0.19	1	0.80705	1	1	476660	536102	581078	508746	482238	22.99	9.68	17.53	10.16	4.43	463697	685711	476660	472946	512330	589624	560976	581078	686841	482339	460312	492006	526055	582729	467362	497588	463524	662550	418385	357220	385489	460368	560976
FALSE	Q96P50	acap3	Arf-GAP with coiled-coil, ANK repeat and PH domain-containing protein 3 OS=Homo sapiens OX=9606 GN=ACAP3 PE=1 SV=2	Q96P50 [538-546]	[K].CLRPHSSPR.[A]	1xCarbamidomethyl [C1];1xTMTpro [N-Term];1xPhospho [S6(99.6)]	Q96P50 1xPhospho [S543(99.6)]	S543(99.6)	543	99.6	0.32	0.05	0.519605	0.983366	1	1	25554.9	31863.4	31385.8	32512.3	31587.3	23.17	7.76	19.33	6.57	9.9	34731.2	25554.9	22442.2	35317.1	30656	33118.4	29791.1	29159.9	41496.6	31385.8	33530.4	28894.3	33100.4	31934.7	29447.9	33882	34718.2	24691.7	19698.5	26675.3	23066.3	25858.2	29791.1
FALSE	Q96P50	acap3	Arf-GAP with coiled-coil, ANK repeat and PH domain-containing protein 3 OS=Homo sapiens OX=9606 GN=ACAP3 PE=1 SV=2	Q96P50 [538-546]	[K].CLRPHSSPR.[A]	1xCarbamidomethyl [C1];1xTMTpro [N-Term];1xPhospho [S7(99.6)]	Q96P50 1xPhospho [S544(99.6)]	S544(99.6)	544	99.6	0.03	-0.32	0.963373	0.967041	1	1	42085.1	42907.1	50529.8	40587.2	29099.8	9.72	13.92	27.75	12.33	1.5	35644.8	42679.2	42085.1	47343.9	38306.5	38886.1	50468.7	32389	50529.8	57586.2	38327.5	49361.2	38372.2	42930	29411	28791.9	35631.5	41237.6	36939.9	35759.2	28822.7	30361.6	50468.7
FALSE	Q5T8D3	acbd5	Acyl-CoA-binding domain-containing protein 5 OS=Homo sapiens OX=9606 GN=ACBD5 PE=1 SV=1	Q5T8D3 [211-220]	[K].GAEQSDNDKK.[M]	2xTMTpro [K9; K10];1xTMTpro [N-Term];1xPhospho [S5(100)]	Q5T8D3 1xPhospho [S215(100)]	S215(100)	215	100	1.43	-0.14	0.210996	0.992827	1	1	74955.5	202168	206655	187037	220382	81.95	25.69	16.31	17.42	2.53	239358	74955.5	55473.6	198886	259421	205503	134251	206655	183092	251744	171767	203665	155622	229940	216481	224354	239268	72423.7	48691.5	150220	195194	160453	134251
FALSE	Q5T8D3	acbd5	Acyl-CoA-binding domain-containing protein 5 OS=Homo sapiens OX=9606 GN=ACBD5 PE=1 SV=1	Q5T8D3 [435-442]	[R].WGSDRGSR.[G]	1xTMTpro [N-Term];1xPhospho [S7(100)]	Q5T8D3 1xPhospho [S441(100)]	S441(100)	441	100	0.78	-0.23	0.749192	0.926267	1	1	25131.6	43024.2	50327.3	42797.2	42357.6	46.19	30.31	21.06	8.71	1.48	50394	23143	25131.6	40196.1	54267.4	46051.3	24627.6	41655.4	63313.7	50327.3	44443.5	48058.8	39515.4	41211.9	41915.4	42804.4	50375.1	22361.3	22059.1	30360.4	40832	35956	24627.6
FALSE	Q5T8D3	acbd5	Acyl-CoA-binding domain-containing protein 5 OS=Homo sapiens OX=9606 GN=ACBD5 PE=1 SV=1	Q5T8D3 [425-434]	[R].QVGSGGDGER.[W]	1xTMTpro [N-Term];1xPhospho [S4(100)]	Q5T8D3 1xPhospho [S428(100)]	S428(100)	428	100	0.25	0.29	0.833513	0.988885	1	1	15255.6	18092.6	16328.4	19956	17339	22.81	12.25	28.4	4.83	7.8	20468.1	15255.6	13253.2	16019.4	21366.1	17556.9	18644.5	15333.3	25099	16328.4	20089.4	20249.9	18195.6	19823.5	16407.9	18322.8	20460.4	14740.3	11632.9	12099.6	16076.4	13708.2	18644.5
FALSE	Q96AP0	acd	Adrenocortical dysplasia protein homolog OS=Homo sapiens OX=9606 GN=ACD PE=1 SV=4	Q96AP0 [336-351]	[R].TPSSPLQSCTPSLSPR.[S]	1xCarbamidomethyl [C9];1xTMTpro [N-Term];1xPhospho [S/T]	Q96AP0 1xPhospho [S/T]	S/T			-0.18	-0.3	0.260345	0.00826639	1	0.122438	60451.9	53438.9	42243.8	34425.6	45140.7	9.66	4.36	11.33	6.11	3.54	54488.5	66149	60451.9	51890.9	55033.1	55360.3	50670.5	42243.8	50649.3	41517.7	33806.7	32949.1	35055.9	37835.9	44024.2	46285.6	54468.1	63914.6	53061.2	39193.5	41408.2	43224.3	50670.5
FALSE	Q96AP0	acd	Adrenocortical dysplasia protein homolog OS=Homo sapiens OX=9606 GN=ACD PE=1 SV=4	Q96AP0 [15-27]	[R].ELILGSETPSSPR.[A]	1xTMTpro [N-Term];1xPhospho [S/T]	Q96AP0 1xPhospho [S/T]	S/T			0.06	0.03	0.995082	0.994467	1	1	35495.6	36892.2	33192.8	33961.4	35229.1	8.35	15.87	10.97	5.27	1.52	39811.5	33939.2	35495.6	34733.3	39185.2	40444.4	27950.6	33192.8	39863.8	33092.4	33172.2	34769.4	36400.8	32332	35609.2	34853.1	39796.6	32792.8	31156	26234.3	29483.9	31578.3	27950.6
FALSE	Q96AP0	acd	Adrenocortical dysplasia protein homolog OS=Homo sapiens OX=9606 GN=ACD PE=1 SV=4	Q96AP0 [336-351]	[R].TPSSPLQSCTPSLSPR.[S]	1xCarbamidomethyl [C9];1xTMTpro [N-Term];2xPhospho [S14(99.1); S/T]	Q96AP0 2xPhospho [S349(99.1); S/T]	S349(99.1); S/T	349;	99.1;	0.01	0.03	1	0.952473	1	1	30593.3	30791.2	26413.7	26942.7	31808.8	4.46	8.13	7.36	9.29	2.76	30549.4	30593.3	32992.7	29524.2	32112.6	29459.4	34847.1	27964.3	24135.1	26413.7	26841.7	24513.1	30649.4	27044.1	32435.9	31193.8	30538	29560	28959.1	22299.8	24162.3	23001.4	34847.1
FALSE	Q9UKV3	acin1	Apoptotic chromatin condensation inducer in the nucleus OS=Homo sapiens OX=9606 GN=ACIN1 PE=1 SV=2	Q9UKV3 [559-569]	[R].RASHTLLPSHR.[L]	1xTMTpro [N-Term];1xPhospho [S3(100)]	Q9UKV3 1xPhospho [S561(100)]	S561(100)	561	100	0.37	0.78	0.112193	0.00265516	1	0.064785	136474	176390	148451	254395	159504	10.74	9.46	6.15	19.91	2.84	136474	148210	119433	176452	158392	199382	176328	135530	148451	152719	261387	298810	247591	180891	156332	162741	136423	143204	104832	133275	119178	155674	176328
FALSE	Q9UKV3	acin1	Apoptotic chromatin condensation inducer in the nucleus OS=Homo sapiens OX=9606 GN=ACIN1 PE=1 SV=2	Q9UKV3 [488-494]	[K].AESPAEK.[V]	1xTMTpro [K7];1xTMTpro [N-Term];1xPhospho [S3(100)]	Q9UKV3 1xPhospho [S490(100)]	S490(100)	490	100	1.27	0.33	0.219267	0.736065	1	1	285598	688348	845283	1.06214e+06	790950	58.28	30.17	15.07	6.78	3.74	707882	275987	285598	891226	712918	664626	403420	874287	654698	845283	1.07628e+06	1.04818e+06	1.09595e+06	938022	812137	770316	707617	266665	250681	673149	536416	518928	403420
FALSE	Q9UKV3	acin1	Apoptotic chromatin condensation inducer in the nucleus OS=Homo sapiens OX=9606 GN=ACIN1 PE=1 SV=2	Q9UKV3 [326-336]	[K].TRSQEQEVLER.[G]	1xTMTpro [N-Term];1xPhospho [S3(100)]	Q9UKV3 1xPhospho [S328(100)]	S328(100)	328	100	0.11	0.24	0.220581	0.0765892	1	0.453986	67198.2	72339.3	69146.2	81634.7	67294.6	12.26	4.91	8.27	4.74	10.88	67198.2	68983.4	54674.8	77844.2	72885.8	71796.9	69319.5	69146.2	61640.6	72607.3	77318.6	84786.8	84545.6	78824	62301	72688.5	67173.1	66653.3	47990.4	58796.3	54840.9	56057.8	69319.5
FALSE	Q9UKV3	acin1	Apoptotic chromatin condensation inducer in the nucleus OS=Homo sapiens OX=9606 GN=ACIN1 PE=1 SV=2	Q9UKV3 [708-717]	[R].RLSQPESAEK.[H]	1xTMTpro [K10];1xTMTpro [N-Term];1xPhospho [S7(100)]	Q9UKV3 1xPhospho [S714(100)]	S714(100)	714	100	0.16	0.03	0.558625	0.702341	1	1	105555	117607	97807.4	99671	121615	6.2	5.54	20.1	14.08	5.16	105555	108182	96020.4	128390	114521	120776	114415	103813	97807.4	69747.4	118848	87287.6	107160	92705.1	117255	126137	105516	104528	84281.2	96974.2	86167.9	94299.6	114415
FALSE	Q9UKV3	acin1	Apoptotic chromatin condensation inducer in the nucleus OS=Homo sapiens OX=9606 GN=ACIN1 PE=1 SV=2	Q9UKV3 [880-904]	[K].PLAGQEAVVDLHADDSRISEDETER.[N]	1xTMTpro [N-Term];1xPhospho [S16(99.6)]	Q9UKV3 1xPhospho [S895(99.7)]	S895(99.7)	895	99.7	-0.18	-0.07	0.627391	0.999056	1	1	151034	133231	181588	172746	151753	13.02	14.55	9.02	4.12	0.56	173676	133995	151034	164358	136988	129577	117281	181588	159703	190869	170583	182880	166099	174935	151156	152352	173611	129469	132569	124141	103073	101171	117281
FALSE	Q9UKV3	acin1	Apoptotic chromatin condensation inducer in the nucleus OS=Homo sapiens OX=9606 GN=ACIN1 PE=1 SV=2	Q9UKV3 [695-707]	[K].ERTSTSSSSVQAR.[R]	1xTMTpro [N-Term];1xPhospho [S4(100)]	Q9UKV3 1xPhospho [S698(100)]	S698(100)	698	100	0.32	-0.04	0.62774	0.991872	1	1	16319.2	20423.7	20508.5	19901.7	22407.1	16.48	16.64	4.39	17.87	14.07	16319.2	20702.9	15292.2	16897.1	24179.7	18465.1	22590.1	19014.6	20567.4	20508.5	26841.3	19814.9	18358.3	19988.8	24759.3	20278.4	16313.1	20003.6	13422.6	12762.5	18193.3	14417.2	22590.1
FALSE	Q9UKV3	acin1	Apoptotic chromatin condensation inducer in the nucleus OS=Homo sapiens OX=9606 GN=ACIN1 PE=1 SV=2	Q9UKV3 [655-662]	[K].SLSPGVSR.[D]	1xTMTpro [N-Term];2xPhospho [S1(100); S3(100)]	Q9UKV3 2xPhospho [S655(100); S657(100)]	S655(100); S657(100)	655; 657	100; 100	-0.16	-0.05	0.678296	0.985899	1	1	886953	792230	967011	933709	1.00979e+06	5.88	16.21	13.05	5.75	3.22	886953	845761	950119	979390	770183	814909	664697	1.07396e+06	825453	967011	834766	928969	938474	948147	1.03305e+06	987062	886621	817193	833960	739740	579503	636266	664697
FALSE	Q9UKV3	acin1	Apoptotic chromatin condensation inducer in the nucleus OS=Homo sapiens OX=9606 GN=ACIN1 PE=1 SV=2	Q9UKV3 [593-602]	[R].SRSPDSSGSR.[S]	1xTMTpro [N-Term];1xPhospho [S3(100)]	Q9UKV3 1xPhospho [S595(100)]	S595(100)	595	100	0.09	-0.39	0.685049	0.164466	1	0.707034	31878.5	34023.9	42262	32220.3	40424.4	18.89	11.23	3.42	10.18	3.29	35204.5	31878.5	24028.8	31166.6	37160.4	37143.2	30054.5	42262	43181.6	40366.6	31697.8	31696.2	32751.5	38850.8	41376.4	39494.4	35191.3	30801.7	21091.1	23540.4	27960.3	29000.7	30054.5
FALSE	Q9UKV3	acin1	Apoptotic chromatin condensation inducer in the nucleus OS=Homo sapiens OX=9606 GN=ACIN1 PE=1 SV=2	Q9UKV3 [399-421]	[K].ASLVALPEQTASEEETPPPLLTK.[E]	1xTMTpro [K23];1xTMTpro [N-Term];1xPhospho [S12(100)]	Q9UKV3 1xPhospho [S410(100)]	S410(100)	410	100	-0.09	-0.14	0.793625	0.989904	1	1	160141	150222	168750	153535	172415	10.9	11.61	15.3	6.31	6.76	160141	189545	155763	177392	143582	136970	157169	181246	133673	168750	143064	152895	154178	166792	180858	164366	160081	183143	136720	133986	108034	106944	157169
FALSE	Q9UKV3	acin1	Apoptotic chromatin condensation inducer in the nucleus OS=Homo sapiens OX=9606 GN=ACIN1 PE=1 SV=2	Q9UKV3 [832-847]	[K].GVPAGNSDTEGGQPGR.[K]	1xTMTpro [N-Term];1xPhospho [S7(100)]	Q9UKV3 1xPhospho [S838(100)]	S838(100)	838	100	0.64	0.41	0.795931	0.838607	1	1	135273	210137	170144	225925	170716	44.87	24.97	16.79	12.66	7.92	249013	110218	135273	238876	226228	195191	128675	170144	169723	224656	225242	266519	226611	196066	180558	161411	248920	106495	118735	180425	170219	152402	128675
FALSE	Q9UKV3	acin1	Apoptotic chromatin condensation inducer in the nucleus OS=Homo sapiens OX=9606 GN=ACIN1 PE=1 SV=2	Q9UKV3 [823-831]	[R].KISVVSATK.[G]	2xTMTpro [K1; K9];1xTMTpro [N-Term];1xPhospho [S3(100)]	Q9UKV3 1xPhospho [S825(100)]	S825(100)	825	100	-0.21	0.36	0.815776	0.647345	1	1	112184	96659.1	88732.2	114263	83419.8	8.08	11.16	10.18	27.94	3.89	112184	103041	121170	101555	91998.8	110159	85380.7	99874.6	88732.2	81680.3	129414	143518	100886	73210.1	85747.3	81155.4	112142	99560.2	106356	76705.5	69222	86010.2	85380.7
FALSE	Q9UKV3	acin1	Apoptotic chromatin condensation inducer in the nucleus OS=Homo sapiens OX=9606 GN=ACIN1 PE=1 SV=2	Q9UKV3 [873-904]	[K].SLIPDIKPLAGQEAVVDLHADDSRISEDETER.[N]	1xTMTpro [K7];1xTMTpro [N-Term];1xPhospho [S23(99.3)]	Q9UKV3 1xPhospho [S895(99.3)]	S895(99.3)	895	99.3	-0.77	0	0.830887	0.99935	1	1	51206.6	29932	31668.1	31761	34903.9	37.73	42.2	16.94	20.39	3.48	24519.8	54197.6	51206.6	21478.7	28378.1	31570.9	54574.2	31668.1	29935.2	40690.1	25389.2	41299.5	33063.4	30509.9	34054.8	35774.1	24510.6	52367	44946.2	16223	21352.4	24650	54574.2
FALSE	Q9UKV3	acin1	Apoptotic chromatin condensation inducer in the nucleus OS=Homo sapiens OX=9606 GN=ACIN1 PE=1 SV=2	Q9UKV3 [873-904]	[K].SLIPDIKPLAGQEAVVDLHADDSRISEDETER.[N]	1xTMTpro [K7];1xTMTpro [N-Term];1xPhospho [S26(99)]	Q9UKV3 1xPhospho [S898(99)]	S898(99)	898	99	-1.02	-0.18	0.841713	0.999781	1	1	57692.2	28427.6	39444.1	34714.7	31594.3	38.82	63.43	20.29	21.43	11.28	26665.5	60346.4	57692.2	22995.1	21434.4	35143.4	73495	39444.1	29045.6	43843.7	27469.8	33600.5	45871.4	35865.9	29166.5	34224.3	26655.5	58308.1	50638.9	17368.4	16127.8	27439.4	73495
FALSE	Q9UKV3	acin1	Apoptotic chromatin condensation inducer in the nucleus OS=Homo sapiens OX=9606 GN=ACIN1 PE=1 SV=2	Q9UKV3 [832-848]	[K].GVPAGNSDTEGGQPGRK.[R]	1xTMTpro [K17];1xTMTpro [N-Term];1xPhospho [S7(99.5)]	Q9UKV3 1xPhospho [S838(100)]	S838(100)	838	100	0.01	0	0.849454	0.999835	1	1	416595	420917	349911	350576	365234	18.99	23.57	4.65	4.48	2.28	321031	472543	416595	396653	446665	366381	606824	349911	334579	367136	348711	380413	352451	345607	359384	371179	320911	456582	365663	299595	336081	286064	606824
FALSE	Q9UKV3	acin1	Apoptotic chromatin condensation inducer in the nucleus OS=Homo sapiens OX=9606 GN=ACIN1 PE=1 SV=2	Q9UKV3 [214-220]	[K].GDSDDEK.[P]	1xTMTpro [K7];1xTMTpro [N-Term];1xPhospho [S3(100)]	Q9UKV3 1xPhospho [S216(100)]	S216(100)	216	100	0.21	0.31	0.853374	0.611719	1	1	41536.9	48009.9	50199.3	62088.5	61934.6	24.29	24.66	25.1	15.46	5.37	48621	41536.9	29466.5	54987.6	33504.7	58669.8	41917.6	64058.2	38524.2	50199.3	55786.1	76158.7	56262.2	68518.1	64333	59625.7	48602.9	40133.9	25864	41532.5	25209.7	45808.4	41917.6
FALSE	Q9UKV3	acin1	Apoptotic chromatin condensation inducer in the nucleus OS=Homo sapiens OX=9606 GN=ACIN1 PE=1 SV=2	Q9UKV3 [663-672]	[R].DSSTSYTETK.[D]	1xTMTpro [K10];1xTMTpro [N-Term];1xPhospho [S3(100)]	Q9UKV3 1xPhospho [S665(100)]	S665(100)	665	100	0.23	0.6	0.92004	0.0140534	1	0.167926	21203.9	24938.4	21750.3	32998.8	26204.4	18.83	16.3	9.39	15.15	0.34	28960.7	21203.9	21197.8	31967	25384.3	24500.4	22055.7	18856.9	21750.3	22645.3	38801.6	34544.8	26950.1	31522.1	26140.7	26268.1	28949.9	20487.7	18606.2	24144.9	19099.7	19129.5	22055.7
FALSE	Q9UKV3	acin1	Apoptotic chromatin condensation inducer in the nucleus OS=Homo sapiens OX=9606 GN=ACIN1 PE=1 SV=2	Q9UKV3 [861-872]	[K].KPSISITTESLK.[S]	2xTMTpro [K1; K12];1xTMTpro [N-Term];1xPhospho [S3(100)]	Q9UKV3 1xPhospho [S863(100)]	S863(100)	863	100	0.09	0.24	0.941524	0.149439	1	0.669581	114502	121616	110589	130195	114615	9.92	9.82	8.39	9.61	6.13	114502	127613	104752	107828	119439	136836	123834	95302.7	110589	110675	135540	125062	136294	110188	109747	119700	114459	123303	91945.4	81443.2	89868.4	106839	123834
FALSE	Q9UKV3	acin1	Apoptotic chromatin condensation inducer in the nucleus OS=Homo sapiens OX=9606 GN=ACIN1 PE=1 SV=2	Q9UKV3 [463-487]	[R].ELLVSQHTVQLVGGLSPLSSPSDTK.[A]	1xTMTpro [K25];1xTMTpro [N-Term];1xPhospho [S16(100)]	Q9UKV3 1xPhospho [S478(100)]	S478(100)	478	100	-0.25	0.01	0.946186	0.999987	1	1	630054	529728	657377	662565	557494	17.21	9.99	4.04	11.8	2.21	460674	630054	633970	477407	528943	607378	530514	657377	692263	639534	742916	619053	709137	574552	548835	566290	460502	608772	556463	360589	397989	474230	530514
FALSE	Q9UKV3	acin1	Apoptotic chromatin condensation inducer in the nucleus OS=Homo sapiens OX=9606 GN=ACIN1 PE=1 SV=2	Q9UKV3 [1331-1337]	[R].STPVRDR.[G]	1xTMTpro [N-Term];1xPhospho [T2(100)]	Q9UKV3 1xPhospho [T1332(100)]	T1332(100)	1332	100	-0.16	-0.47	0.952426	0.45197	1	1	106862	95544.7	143912	104062	129482	28.93	23.7	14.36	19.9	4.84	131394	71879	106862	99226.5	112251	91999.6	61317.3	165979	124419	143912	107833	100424	87290.9	138178	133989	125126	131345	69451.1	93797.2	74946.4	84460.3	71831.6	61317.3
FALSE	Q9UKV3	acin1	Apoptotic chromatin condensation inducer in the nucleus OS=Homo sapiens OX=9606 GN=ACIN1 PE=1 SV=2	Q9UKV3 [1172-1179]	[R].EGPRSRSR.[S]	1xTMTpro [N-Term];2xPhospho [S5(100); S7(100)]	Q9UKV3 2xPhospho [S1176(100); S1178(100)]	S1176(100); S1178(100)	1176; 1178	100; 100	-0.27	-0.27	0.955469	0.999978	1	1	3659.53	3037.14	3950.91	3272.34	4079.3	33.73	57.11	35.34	9.77	18.06	3659.53	1917.13	3825.56	4542.07	2920.55	3158.38	655.454	4373.3	2072.8	3950.91	2746.12	3210.25	3459.24	3335.63	4638.38	3587.61	3658.17	1852.38	3357.86	3430.65	2197.48	2466.01	655.454
FALSE	Q9UKV3	acin1	Apoptotic chromatin condensation inducer in the nucleus OS=Homo sapiens OX=9606 GN=ACIN1 PE=1 SV=2	Q9UKV3 [1329-1337]	[R].SRSTPVRDR.[G]	1xTMTpro [N-Term];2xPhospho [S1(100); S/T]	Q9UKV3 2xPhospho [S1329(100); S/T]	S1329(100); S/T	1329;	100;	-0.15	-0.89	0.961318	0.361113	1	1	4511.88	4056.24	8076.8	4344.73	7379.07	9.62	14.17	32.97	44.91	15.03	4030.4	4511.88	4889.45	4251.45	4331.7	3869.99	3123.47	9516.58	4734.15	8076.8	3753.94	5028.5	3112.81	8182.41	6632.35	8209.85	4028.89	4359.48	4291.68	3211.15	3259.27	3021.62	3123.47
FALSE	Q9UKV3	acin1	Apoptotic chromatin condensation inducer in the nucleus OS=Homo sapiens OX=9606 GN=ACIN1 PE=1 SV=2	Q9UKV3 [880-913]	[K].PLAGQEAVVDLHADDSRISEDETERNGDDGTHDK.[G]	1xTMTpro [K34];1xTMTpro [N-Term];1xPhospho [S/T]	Q9UKV3 1xPhospho [S/T]	S/T			-0.26	0.07	0.96702	1	1	1	112755	94272.5	85916.7	90454.2	108929	27.45	5.3	21.31	14.87	17.82	75246	133188	112755	94323.1	90915.1	102779	94221.9	115360	77664.2	85916.7	86764.6	94300.7	77713.2	110090	95970.6	123637	75217.8	128689	98970.3	71242.9	68406.6	80247.7	94221.9
FALSE	Q9UKV3	acin1	Apoptotic chromatin condensation inducer in the nucleus OS=Homo sapiens OX=9606 GN=ACIN1 PE=1 SV=2	Q9UKV3 [1331-1337]	[R].STPVRDR.[G]	1xTMTpro [N-Term];1xPhospho [S/T]	Q9UKV3 1xPhospho [S/T]	S/T			0.02	-0.36	0.978924	0.721301	1	1	73871.6	75104	98242.7	76400.7	93899.3	22.82	25.7	10.68	15.72	1.42	89931.3	56439.8	73871.6	79479.1	79321.2	71111.1	42516.6	108752	87756.4	98242.7	79789.9	73155.5	71767.8	99390.2	94845.2	92962.9	89897.6	54533.4	64840.3	60031.1	59683.1	55522.3	42516.6
FALSE	Q9UKV3	acin1	Apoptotic chromatin condensation inducer in the nucleus OS=Homo sapiens OX=9606 GN=ACIN1 PE=1 SV=2	Q9UKV3 [206-213]	[K].SSSISEEK.[G]	1xTMTpro [K8];1xTMTpro [N-Term];1xPhospho [S3(100)]	Q9UKV3 1xPhospho [S208(100)]	S208(100)	208	100	0.23	0.43	0.979131	0.428941	1	1	83426.2	98008	108160	146156	104113	27.4	26.88	17.97	10.44	1.92	113067	65679.5	83426.2	117821	117430	81798.4	66715.4	108160	85822.3	123686	148775	149797	143583	118617	105534	102711	113025	63461	73226.7	88991.3	88356.9	63866.7	66715.4
FALSE	Q9UKV3	acin1	Apoptotic chromatin condensation inducer in the nucleus OS=Homo sapiens OX=9606 GN=ACIN1 PE=1 SV=2	Q9UKV3 [239-257]	[K].LSEGSQPAEEEEDQETPSR.[N]	1xTMTpro [N-Term];1xPhospho [S5(100)]	Q9UKV3 1xPhospho [S243(100)]	S243(100)	243	100	0.08	0.28	0.979896	0.30514	1	0.985889	31832.3	33756.2	30106.3	36678	36614.4	13.63	14.61	13.64	13.29	1.88	28366.8	37145.7	31832.3	33245.5	28851.1	34274.8	40984.3	34581.7	26318.5	30106.3	39239.4	34283.8	32274.4	43257.9	36131	37104.2	28356.2	35891	27940.6	25110.6	21708.3	26761.2	40984.3
FALSE	Q9UKV3	acin1	Apoptotic chromatin condensation inducer in the nucleus OS=Homo sapiens OX=9606 GN=ACIN1 PE=1 SV=2	Q9UKV3 [673-694]	[K].DPSSGQEVATPPVPQLQVCEPK.[E]	1xCarbamidomethyl [C19];1xTMTpro [K22];1xTMTpro [N-Term];1xPhospho [T10(100)]	Q9UKV3 1xPhospho [T682(100)]	T682(100)	682	100	0.05	0.09	0.983756	0.816283	1	1	179475	185391	215943	229239	186736	8.75	8.66	7.96	1.94	10.09	174150	179475	204632	193369	181239	189638	158496	230517	215943	196530	230758	228426	230054	221144	200576	173852	174084	173413	179614	146053	136368	148066	158496
FALSE	Q9UKV3	acin1	Apoptotic chromatin condensation inducer in the nucleus OS=Homo sapiens OX=9606 GN=ACIN1 PE=1 SV=2	Q9UKV3 [488-506]	[K].AESPAEKVPEESVLPLVQK.[S]	2xTMTpro [K7; K19];1xTMTpro [N-Term];1xPhospho [S3(100)]	Q9UKV3 1xPhospho [S490(100)]	S490(100)	490	100	-0.56	0.58	0.983791	0.928436	1	1	35895.1	24403.7	12827.4	19172.6	21303	34.65	125.21	3.24	12.68	23.17	18199	36848	35895.1	17228.6	20637.4	28857.5	170317	12827.4	13143	12322.4	14835.8	19394.7	19867.1	18953	25132.3	18057.2	18192.2	35603.4	31506.7	13012.9	15528	22531.4	170317
FALSE	Q9UKV3	acin1	Apoptotic chromatin condensation inducer in the nucleus OS=Homo sapiens OX=9606 GN=ACIN1 PE=1 SV=2	Q9UKV3 [655-662]	[K].SLSPGVSR.[D]	1xTMTpro [N-Term];1xPhospho [S1(100)]	Q9UKV3 1xPhospho [S655(100)]	S655(100)	655	100	0.03	0.01	0.987929	0.979339	1	1	142400	145884	141274	142516	129587	8.31	3.75	2.95	9.55	1.24	141142	163169	142400	150185	143078	148745	138358	141274	139079	147217	137750	150168	147447	120790	128454	130730	141089	157658	124990	113436	107655	116137	138358
FALSE	Q9UKV3	acin1	Apoptotic chromatin condensation inducer in the nucleus OS=Homo sapiens OX=9606 GN=ACIN1 PE=1 SV=2	Q9UKV3 [1329-1337]	[R].SRSTPVRDR.[G]	1xTMTpro [N-Term];1xPhospho [T4(100)]	Q9UKV3 1xPhospho [T1332(100)]	T1332(100)	1332	100	1.03	0.41	0.988731	1	1	1	9194.34	18734.5	19314.6	25574.7	40476.4	105.01	21.61	91.72	43.88	1.41	7057.4	9194.34	45545.2	23869.6	13958	19243.5	18238.9	54035.2	19314.6	6756.01	25976	7618.49	25179.7	28516.2	40074.8	40882	7054.76	8883.77	39977	18028.8	10502.3	15025	18238.9
FALSE	Q9UKV3	acin1	Apoptotic chromatin condensation inducer in the nucleus OS=Homo sapiens OX=9606 GN=ACIN1 PE=1 SV=2	Q9UKV3 [1329-1337]	[R].SRSTPVRDR.[G]	1xTMTpro [N-Term];2xPhospho [S1(100); T4(100)]	Q9UKV3 2xPhospho [S1329(100); T1332(100)]	S1329(100); T1332(100)	1329; 1332	100; 100	-0.02	-0.58	0.990591	0.500297	1	1	25288.1	24867.8	37090.2	24819.6	38377.1	15.51	27.83	16.85	24.82	6.79	28450.9	25288.1	20786.1	27299.9	22652.3	29617.9	14744.4	40147.5	28662.8	37090.2	21187.6	26000.6	23692.4	36339.4	36576.8	40266.1	28440.3	24433.9	18244.9	20619.8	17044.1	23125.1	14744.4
FALSE	Q9UKV3	acin1	Apoptotic chromatin condensation inducer in the nucleus OS=Homo sapiens OX=9606 GN=ACIN1 PE=1 SV=2	Q9UKV3 [399-421]	[K].ASLVALPEQTASEEETPPPLLTK.[E]	1xTMTpro [K23];1xTMTpro [N-Term];1xPhospho [T16(100)]	Q9UKV3 1xPhospho [T414(100)]	T414(100)	414	100	0.07	0.39	0.996165	0.0266292	1	0.245855	85960.7	90497.7	94482.5	124133	92628	6.32	14.66	12.6	13.2	0.57	85960.7	82427.1	93238.1	90851.7	74610.8	90145.1	107171	99660.5	94482.5	77808.8	130786	117819	147731	109443	92258.1	92999.3	85928.5	79642.9	81839.1	68620.9	56138.8	70383.7	107171
FALSE	Q9UKV3	acin1	Apoptotic chromatin condensation inducer in the nucleus OS=Homo sapiens OX=9606 GN=ACIN1 PE=1 SV=2	Q9UKV3 [1281-1287]	[R].REHSRER.[D]	1xTMTpro [N-Term];1xPhospho [S4(100)]	Q9UKV3 1xPhospho [S1284(100)]	S1284(100)	1284	100	-0.53	-0.01	0.998998	0.999988	1	1	31399.7	21765	20005.1	19822.2	25871.9	45.61	16.7	2.77	3.84	5.05	12316.1	31399.7	33875.2	23274	19306.9	20353.8	27767.6	20909.9	20005.1	19880.7	20925.3	19472.7	19222.3	20178	24964.6	26812.2	12311.5	30339.1	29733.7	17579	14527	15891.9	27767.6
FALSE	Q9UKV3	acin1	Apoptotic chromatin condensation inducer in the nucleus OS=Homo sapiens OX=9606 GN=ACIN1 PE=1 SV=2	Q9UKV3 [880-904]	[K].PLAGQEAVVDLHADDSRISEDETER.[N]	1xTMTpro [N-Term];1xPhospho [S19(99.5)]	Q9UKV3 1xPhospho [S898(99.5)]	S898(99.5)	898	99.5	0.05	0.02	0.999089	0.955087	1	1	37628.1	38984.8	48828.6	49663.4	36651.7	14.8	11.54	12.75	17.6	5.33	43217.5	32074.7	37628.1	43072.5	32952.2	37153	40906.9	48828.6	42991.1	55503.6	47541.8	66549.6	46166.3	51879.7	35296	38059.5	43201.4	30991.3	33027.8	32533	24794	29008.4	40906.9
FALSE	Q9UKV3	acin1	Apoptotic chromatin condensation inducer in the nucleus OS=Homo sapiens OX=9606 GN=ACIN1 PE=1 SV=2	Q9UKV3 [999-1009]	[R].TAQVPSPPRGK.[I]	1xTMTpro [K11];1xTMTpro [N-Term];1xPhospho [S6(100)]	Q9UKV3 1xPhospho [S1004(100)]	S1004(100)	1004	100	-0.82	0.14	0.99911	0.992232	1	1	1.20529e+06	683986	297062	327191	584510	68.74	88.97	9.06	49.08	0.7	194135	1.35247e+06	1.20529e+06	326309	549871	850812	2.32724e+06	296610	345969	297062	313811	725354	294018	341142	581618	587417	194062	1.30678e+06	1.05793e+06	246464	413735	664299	2.32724e+06
FALSE	Q9UKV3	acin1	Apoptotic chromatin condensation inducer in the nucleus OS=Homo sapiens OX=9606 GN=ACIN1 PE=1 SV=2	Q9UKV3 [999-1007]	[R].TAQVPSPPR.[G]	1xTMTpro [N-Term];1xPhospho [S6(100)]	Q9UKV3 1xPhospho [S1004(100)]	S1004(100)	1004	100	0.04	0.09	0.999347	0.99184	1	1	5.89698e+06	6.07247e+06	6.66856e+06	7.10205e+06	6.2443e+06	6.57	20.49	2.59	10.66	4.89	5.89698e+06	5.34065e+06	6.06497e+06	5.77741e+06	6.38259e+06	6.69413e+06	4.06377e+06	6.66856e+06	6.9555e+06	6.63916e+06	7.81946e+06	6.5985e+06	7.64402e+06	6.29401e+06	6.46403e+06	6.03205e+06	5.89477e+06	5.16026e+06	5.32348e+06	4.36372e+06	4.80241e+06	5.22666e+06	4.06377e+06
FALSE	Q9UKV3	acin1	Apoptotic chromatin condensation inducer in the nucleus OS=Homo sapiens OX=9606 GN=ACIN1 PE=1 SV=2	Q9UKV3 [880-904]	[K].PLAGQEAVVDLHADDSRISEDETER.[N]	1xTMTpro [N-Term];1xPhospho [S/T]	Q9UKV3 1xPhospho [S/T]	S/T			0.09	0.08	0.999727	0.989855	1	1	127373	135905	154957	163309	147269	14.02	18.56	9.52	14.54	9.16	160519	126597	127373	178616	133720	138126	116454	154957	142021	171684	137284	195851	163419	163200	138017	157141	160459	122321	111800	134910	100614	107846	116454
FALSE	Q9UKV3	acin1	Apoptotic chromatin condensation inducer in the nucleus OS=Homo sapiens OX=9606 GN=ACIN1 PE=1 SV=2	Q9UKV3 [663-672]	[R].DSSTSYTETK.[D]	1xTMTpro [K10];1xTMTpro [N-Term];1xPhospho [T4(99.4)]	Q9UKV3 1xPhospho [T666(99.4)]	T666(99.4)	666	99.4	-0.18	0.31	0.999925	0.478273	1	1	99862.3	88028.7	72877.8	90390.9	73804.1	20.89	11.64	8.85	8.12	4.09	68924.5	99862.3	103366	76671.5	89792.9	86299.3	101635	72877.8	71794	83979.8	86046.2	94954.9	96796.6	81429.6	75971.7	71698.3	68898.7	96489.2	90728.7	57910.5	67562.2	67380.9	101635
FALSE	Q9UKV3	acin1	Apoptotic chromatin condensation inducer in the nucleus OS=Homo sapiens OX=9606 GN=ACIN1 PE=1 SV=2	Q9UKV3 [384-391]	[K].SKSPSPPR.[L]	1xTMTpro [K2];1xTMTpro [N-Term];2xPhospho [S3(100); S5(100)]	Q9UKV3 2xPhospho [S386(100); S388(100)]	S386(100); S388(100)	386; 388	100; 100	0.14	0.13	0.999938	0.702271	1	1	110302	121814	168654	185172	167964	19.67	29.24	19.08	6.14	1.26	146434	102240	110302	161333	122166	121464	75438.9	168654	119484	171432	172368	198707	189770	180684	169464	166478	146379	98786.4	96816.8	121856	91920.6	94836.6	75438.9
FALSE	Q9UKV3	acin1	Apoptotic chromatin condensation inducer in the nucleus OS=Homo sapiens OX=9606 GN=ACIN1 PE=1 SV=2	Q9UKV3 [384-396]	[K].SKSPSPPRLTEDR.[K]	1xTMTpro [K2];1xTMTpro [N-Term];2xPhospho [S3(100); S5(100)]	Q9UKV3 2xPhospho [S386(100); S388(100)]	S386(100); S388(100)	386; 388	100; 100	-0.89	0.14	0.99997	0.996338	1	1	151341	81771.6	41960.9	46090.7	85470.8	62.67	75.47	17.02	16.4	5.18	31865.7	160814	151341	52033	72050.7	92804.1	242362	47442	41960.9	33589.8	40207.3	41366.5	56149.7	51354.4	88663.5	82393.1	31853.8	155382	132839	39300.9	54212.6	72459.8	242362
FALSE	Q9UKV3	acin1	Apoptotic chromatin condensation inducer in the nucleus OS=Homo sapiens OX=9606 GN=ACIN1 PE=1 SV=2	Q9UKV3 [363-372]	[K].TTSPLEEEER.[E]	1xTMTpro [N-Term];1xPhospho [S3(100)]	Q9UKV3 1xPhospho [S365(100)]	S365(100)	365	100	0.21	0.58	0.999989	0.0945413	1	0.516534	113651	131561	156823	234410	143549	29.81	29.43	19.03	9.52	4.44	162043	90721.8	113651	162833	131548	131573	74504.1	161929	112224	156823	229738	268320	239178	214512	139111	148128	161983	87657.4	99756.5	122989	98979.9	102730	74504.1
FALSE	Q9UKV3	acin1	Apoptotic chromatin condensation inducer in the nucleus OS=Homo sapiens OX=9606 GN=ACIN1 PE=1 SV=2	Q9UKV3 [214-222]	[K].GDSDDEKPR.[K]	1xTMTpro [K7];1xTMTpro [N-Term];1xPhospho [S3(100)]	Q9UKV3 1xPhospho [S216(100)]	S216(100)	216	100	-0.64	0.16	0.999998	0.979257	1	1	244491	157218	148126	165757	163092	46.84	64.86	35.85	29.81	2.73	103897	300595	244491	145123	148552	166389	446907	148126	105248	216594	142354	265729	160973	170684	166274	159971	103859	290442	214600	109613	111774	129914	446907
FALSE	Q9UKV3	acin1	Apoptotic chromatin condensation inducer in the nucleus OS=Homo sapiens OX=9606 GN=ACIN1 PE=1 SV=2	Q9UKV3 [723-731]	[R].LQPERGSPK.[K]	1xTMTpro [K9];1xTMTpro [N-Term];1xPhospho [S7(100)]	Q9UKV3 1xPhospho [S729(100)]	S729(100)	729	100	-0.18	-0.01	1	0.999615	1	1	713956	628912	597639	593956	674481	25.71	0.7	5.63	9.37	1.79	453130	758789	713956	629990	627835	622031	632193	657138	596375	597639	685346	603221	584833	551903	683077	665993	452960	733159	626669	475836	472397	485670	632193
FALSE	Q9UKV3	acin1	Apoptotic chromatin condensation inducer in the nucleus OS=Homo sapiens OX=9606 GN=ACIN1 PE=1 SV=2	Q9UKV3 [980-986]	[R].RSISQQK.[S]	1xTMTpro [K7];1xTMTpro [N-Term];1xPhospho [S4(100)]	Q9UKV3 1xPhospho [S983(100)]	S983(100)	983	100	0.46	1.11	0.312772	0.0015866	1	0.048548	64354.7	88631.5	66907.3	144729	100825	11.64	11.23	9.57	33.26	0.84	57990.9	64354.7	73090.9	87317.6	89965.2	73934	97384	78141	66080.8	66907.3	159960	110594	230885	130948	101427	100227	57969.2	62181	64155	65951.6	67691.8	57726.3	97384
FALSE	Q9UKV3	acin1	Apoptotic chromatin condensation inducer in the nucleus OS=Homo sapiens OX=9606 GN=ACIN1 PE=1 SV=2	Q9UKV3 [708-717]	[R].RLSQPESAEK.[H]	1xTMTpro [K10];1xTMTpro [N-Term];1xPhospho [S3(100)]	Q9UKV3 1xPhospho [S710(100)]	S710(100)	710	100	0.22	0.97	0.427718	8.41883e-05	1	0.00933464	600941	701626	593267	1.1626e+06	604090	6.6	2.47	6.01	16.52	2.43	571094	600941	650465	712766	704542	698722	672846	593267	579425	648390	1.15562e+06	1.26172e+06	1.16963e+06	842203	593809	614550	570881	580643	570941	538357	530113	545550	672846
FALSE	Q9UKV3	acin1	Apoptotic chromatin condensation inducer in the nucleus OS=Homo sapiens OX=9606 GN=ACIN1 PE=1 SV=2	Q9UKV3 [295-302]	[K].SREAPILK.[E]	1xTMTpro [K8];1xTMTpro [N-Term];1xPhospho [S1(100)]	Q9UKV3 1xPhospho [S295(100)]	S295(100)	295	100	0.31	0.79	0.21668	0.00162751	1	0.0494434	91466.6	113716	105137	182344	98236.8	7.8	8.68	8.5	16.52	2.61	99070.7	84756.4	91466.6	108149	121945	101127	119570	94438.8	105137	111954	179812	185533	184911	127668	96441.9	100065	99033.6	81893.5	80284.1	81685.8	91753.8	78958.3	119570
FALSE	P53396	acly	ATP-citrate synthase OS=Homo sapiens OX=9606 GN=ACLY PE=1 SV=3	P53396 [472-483]	[K].PAMPQDSVPSPR.[S]	1xOxidation [M3];1xTMTpro [N-Term];1xPhospho [S10(100)]	P53396 1xPhospho [S481(100)]	S481(100)	481	100	0.18	0.2	0.170289	0.113313	1	0.574134	194860	220257	203782	233296	192365	3.54	10.44	4.44	4.79	2.37	194860	201053	187303	218469	222060	249079	192765	203782	212942	194826	239406	221465	246071	227341	195610	189175	194787	194262	164404	165011	167083	194476	192765
FALSE	P53396	acly	ATP-citrate synthase OS=Homo sapiens OX=9606 GN=ACLY PE=1 SV=3	P53396 [453-460]	[R].TASFSESR.[A]	1xTMTpro [N-Term];1xPhospho [S3(100)]	P53396 1xPhospho [S455(100)]	S455(100)	455	100	-0.07	0.02	0.828454	0.999998	1	1	5.11128e+06	4.87167e+06	7.12187e+06	7.23307e+06	3.67676e+06	14.57	30.83	12.59	10.69	3.97	6.03072e+06	4.52138e+06	5.11128e+06	5.8469e+06	5.37433e+06	4.41602e+06	2.65651e+06	6.3e+06	8.10498e+06	7.12187e+06	6.91469e+06	7.56611e+06	7.84032e+06	6.13281e+06	3.78154e+06	3.57489e+06	6.02846e+06	4.36866e+06	4.48639e+06	4.4162e+06	4.04377e+06	3.44795e+06	2.65651e+06
FALSE	P53396	acly	ATP-citrate synthase OS=Homo sapiens OX=9606 GN=ACLY PE=1 SV=3	P53396 [453-469]	[R].TASFSESRADEVAPAKK.[A]	2xTMTpro [K16; K17];1xTMTpro [N-Term];1xPhospho [S/T]	P53396 1xPhospho [S/T]	S/T			-1.55	-0.06	0.996638	0.984563	1	1	389979	133506	89119.1	85226.1	95640.1	82.44	161.72	48.37	125.78	11.21	14470.5	431189	389979	39808.6	134008	133006	1.81849e+06	43239.4	89119.1	126598	66968.4	615067	88159.2	82390.6	88338.9	103545	14465.1	416624	342301	30067.7	100830	103849	1.81849e+06
FALSE	P53396	acly	ATP-citrate synthase OS=Homo sapiens OX=9606 GN=ACLY PE=1 SV=3	P53396 [470-483]	[K].AKPAMPQDSVPSPR.[S]	1xTMTpro [K2];1xTMTpro [N-Term];1xPhospho [S12(100)]	P53396 1xPhospho [S481(100)]	S481(100)	481	100	-0.74	-0.03	0.999517	0.999752	1	1	417541	249512	370975	363657	238281	40.21	54.6	10.35	19.28	11.42	184997	417541	432267	236562	230033	263171	607044	328651	370975	404652	331191	494414	340197	388735	219751	258373	184928	403438	379419	178677	173082	205479	607044
FALSE	P53396	acly	ATP-citrate synthase OS=Homo sapiens OX=9606 GN=ACLY PE=1 SV=3	P53396 [423-452]	[R].PIPNQPPTAAHTANFLLNASGSTSTPAPSR.[T]	1xTMTpro [N-Term];1xPhospho [S/T]	P53396 1xPhospho [S/T]	S/T			0.24	-0.03	0.999732	0.896422	1	1	54031.4	63611.2	100726	98734.2	58594.3	20.58	11.52	11.66	12.93	16.61	75478.5	54031.4	53459.7	67220.8	60418.6	66972.6	52135.3	81684.6	100726	100770	97171.5	123912	94709.8	100322	52071.4	65934.3	75450.3	52206.4	46923.8	50772.3	45460.3	52291	52135.3
FALSE	P53396	acly	ATP-citrate synthase OS=Homo sapiens OX=9606 GN=ACLY PE=1 SV=3	P53396 [453-468]	[R].TASFSESRADEVAPAK.[K]	1xTMTpro [K16];1xTMTpro [N-Term];1xPhospho [S/T]	P53396 1xPhospho [S/T]	S/T			-0.02	0.05	0.999993	0.999854	1	1	55434	54548.6	41331.8	42889.1	40898.8	15.4	13.21	22.01	17.86	2.6	45466.7	62093.7	55434	48139.1	60918.6	48844.6	61099.1	33158.8	41331.8	51621	31280.1	47011.4	39642.2	46401.9	40154.9	41656.4	45449.7	59996.3	48656.8	36359.8	45836.5	38137	61099.1
FALSE	P53396	acly	ATP-citrate synthase OS=Homo sapiens OX=9606 GN=ACLY PE=1 SV=3	P53396 [453-468]	[R].TASFSESRADEVAPAK.[K]	1xTMTpro [K16];1xTMTpro [N-Term];1xPhospho [S3(98.7)]	P53396 1xPhospho [S455(100)]	S455(100)	455	100	-0.82	0.1	1	1	1	1	851877	480885	327862	352089	429926	63.64	40.36	28.2	16.79	2.5	184833	985626	851877	409717	465906	496347	912786	327862	470315	275291	281890	426870	356619	347617	422378	437610	184763	952334	747729	309462	350558	387539	912786
FALSE	P53396	acly	ATP-citrate synthase OS=Homo sapiens OX=9606 GN=ACLY PE=1 SV=3	P53396 [472-483]	[K].PAMPQDSVPSPR.[S]	1xTMTpro [N-Term];1xPhospho [S10(100)]	P53396 1xPhospho [S481(100)]	S481(100)	481	100	0.01	-0.1	1	0.960656	1	1	606744	609603	830223	772142	539296	4.79	6.18	5.78	15.77	2.64	577168	606744	635242	648149	620319	599072	559199	752241	830223	835446	735742	920691	630962	810344	529322	549457	576952	586249	557579	489552	466742	467745	559199
FALSE	O95573	acsl3	Long-chain-fatty-acid--CoA ligase 3 OS=Homo sapiens OX=9606 GN=ACSL3 PE=1 SV=3	O95573 [680-699]	[K].IRLSPEPWTPETGLVTDAFK.[L]	1xTMTpro [K20];1xTMTpro [N-Term];1xPhospho [S4(100)]	O95573 1xPhospho [S683(100)]	S683(100)	683	100	0.19	-0.01	0.999999	0.908608	1	1	17248.9	19715.5	16892.2	16797.9	15899.9	6.06	21.52	34.53	30.5	4.7	17248.9	17007.8	18978.1	12458.4	20308.5	19139.8	21002.4	16892.2	28402.9	15687.4	21932.9	12429.7	12993.4	21716.3	15379.9	16437.6	17242.4	16433.3	16657.9	9409.93	15280.6	14944	21002.4
FALSE	O60488	acsl4	Long-chain-fatty-acid--CoA ligase 4 OS=Homo sapiens OX=9606 GN=ACSL4 PE=1 SV=2	O60488 [671-690]	[K].VRLSPEPWTPETGLVTDAFK.[L]	1xTMTpro [K20];1xTMTpro [N-Term];1xPhospho [S4(100)]	O60488 1xPhospho [S674(100)]	S674(100)	674	100	0.02	0.35	0.999945	0.0876398	1	0.492999	29389.8	29744.3	29620.2	37653.6	28335.7	8.22	13.77	6.34	10.87	0.15	29389.8	32595	27759.6	34833.3	24804.1	30039.2	29452.3	29620.2	31701.5	27937.2	32230.2	37837.8	42171.2	37470.4	28306.1	28365.4	29378.8	31494	24365.8	26309.8	18663.1	23454	29452.3
FALSE	Q9NR19	acss2	Acetyl-coenzyme A synthetase, cytoplasmic OS=Homo sapiens OX=9606 GN=ACSS2 PE=1 SV=1	Q9NR19 [256-271]	[R].AELGMGDSTSQSPPIK.[R]	1xTMTpro [K16];1xTMTpro [N-Term];1xPhospho [S12(100)]	Q9NR19 1xPhospho [S267(100)]	S267(100)	267	100	-0.11	-0.2	0.664566	0.129441	1	0.619646	167848	155110	174688	152087	144886	6.8	8.39	6.35	10.05	6.16	162402	167848	184792	176151	144616	154464	155759	174688	180290	159273	154194	123612	152247	151928	138706	151341	162341	162178	162199	133048	108812	120603	155759
FALSE	Q9NR19	acss2	Acetyl-coenzyme A synthetase, cytoplasmic OS=Homo sapiens OX=9606 GN=ACSS2 PE=1 SV=1	Q9NR19 [10-25]	[R].SGSGSRGQEEAGAGGR.[A]	1xTMTpro [N-Term];1xPhospho [S]	Q9NR19 1xPhospho [S]	S			0.28	0.77	0.821524	0.0639227	1	0.407906	3896.84	4730.8	4807.67	8182.29	4170.15	15.82	43.84	1.97	24.33	6.35	3363.69	4611.34	3896.84	2983.94	4232.52	5287.74	8328.01	4902.73	4713.28	4807.67	7649.49	12365.3	7811.55	8570.62	4361.89	3986.83	3362.43	4455.58	3420.42	2253.79	3184.64	4128.58	8328.01
FALSE	Q9NR19	acss2	Acetyl-coenzyme A synthetase, cytoplasmic OS=Homo sapiens OX=9606 GN=ACSS2 PE=1 SV=1	Q9NR19 [256-271]	[R].AELGMGDSTSQSPPIK.[R]	1xTMTpro [K16];1xTMTpro [N-Term];1xPhospho [S/T]	Q9NR19 1xPhospho [S/T]	S/T			-0.08	-0.4	0.967396	0.349777	1	1	72760.4	68620.9	83712.7	63366.3	59477.2	17.81	8.55	17.34	7	8.56	63586.5	72760.4	90060.7	78923.6	66451.9	65853.2	70860.8	83712.7	83732.7	60867.1	64467.9	56677.9	66952.1	62283.5	55979.3	63193.7	63562.7	70302.8	79050.1	59611.6	49999.9	51417	70860.8
FALSE	Q9NR19	acss2	Acetyl-coenzyme A synthetase, cytoplasmic OS=Homo sapiens OX=9606 GN=ACSS2 PE=1 SV=1	Q9NR19 [28-37]	[R].SWSPPPEVSR.[S]	1xTMTpro [N-Term];1xPhospho [S3(100)]	Q9NR19 1xPhospho [S30(100)]	S30(100)	30	100	-0.07	-0.68	0.973423	0.0243416	1	0.233578	788173	751927	1.08038e+06	672924	682588	10.26	5.91	6.59	26.4	0.13	741184	788173	902906	813816	758953	705884	744965	1.08038e+06	1.0844e+06	963429	927046	774009	519331	585040	681960	683216	740907	761551	792519	614681	571053	551142	744965
FALSE	Q9NR19	acss2	Acetyl-coenzyme A synthetase, cytoplasmic OS=Homo sapiens OX=9606 GN=ACSS2 PE=1 SV=1	Q9NR19 [256-271]	[R].AELGMGDSTSQSPPIK.[R]	1xOxidation [M5];1xTMTpro [K16];1xTMTpro [N-Term];1xPhospho [S12(100)]	Q9NR19 1xPhospho [S267(100)]	S267(100)	267	100	0	0.24	0.981652	0.158339	1	0.693664	38857.8	38932.5	30626.5	36175.3	37519.3	7.09	13.7	5.51	12.65	2.09	36060.8	38857.8	41563.6	36096.8	39573.1	48758.9	38302.3	31469.8	30626.5	28268.4	37829.1	32011.6	42814.2	34593.7	38078.7	36968.1	36047.3	37545.3	36482.1	27264.2	29775.7	38070.1	38302.3
FALSE	Q9NR19	acss2	Acetyl-coenzyme A synthetase, cytoplasmic OS=Homo sapiens OX=9606 GN=ACSS2 PE=1 SV=1	Q9NR19 [256-272]	[R].AELGMGDSTSQSPPIKR.[S]	1xTMTpro [K16];1xTMTpro [N-Term];1xPhospho [S12(100)]	Q9NR19 1xPhospho [S267(100)]	S267(100)	267	100	-0.24	-0.3	0.999374	0.724612	1	1	56126.1	47385.3	56683.2	46188.3	45574.2	19.66	43.68	10.78	8.85	8.54	42814.8	56126.1	63923.6	48487.7	46308	43739.4	97607	55112.4	56683.2	66937.9	45230.2	54300.4	46448.8	45929.3	42901	48413.9	42798.8	54230.3	56108.4	36623.1	34843.2	34150.9	97607
FALSE	Q9NR19	acss2	Acetyl-coenzyme A synthetase, cytoplasmic OS=Homo sapiens OX=9606 GN=ACSS2 PE=1 SV=1	Q9NR19 [26-37]	[R].ARSWSPPPEVSR.[S]	1xTMTpro [N-Term];2xPhospho [S3(100); S5(100)]	Q9NR19 2xPhospho [S28(100); S30(100)]	S28(100); S30(100)	28; 30	100; 100	0.03	-0.02	0.999786	0.897285	1	1	44510.2	45492.5	37922.1	37514.9	44550.1	13.38	9.11	9.69	4.6	3.46	44510.2	40065.3	52123	48801.2	43489	47588.2	39823.4	43588.4	37922.1	36355	36986.2	38156.5	38051.1	34499.8	45653.7	43473.1	44493.6	38712	45750.6	36859.9	32722.1	37156	39823.4
FALSE	P60709	actb	Actin, cytoplasmic 1 OS=Homo sapiens OX=9606 GN=ACTB PE=1 SV=1	P60709 [197-206]	[R].GYSFTTTAER.[E]	1xTMTpro [N-Term];1xPhospho [T7(99.1)]	P60709 1xPhospho [T203(99.1)]	T203(99.1)	203	99.1	-0.01	0.3	0.842101	0.0392606	1	0.307946	79225.8	78885.7	76908.6	94602.4	76504.7	1.87	12.64	4.32	3.65	5.18	79600.6	76891.2	79225.8	76780.6	79186.5	78586.1	99180.7	81609.9	75095	76908.6	94667.6	95858.3	88303.4	94537.4	79362.2	73750.1	79570.8	74294	69539.9	57992.9	59581.7	61358.6	99180.7
FALSE	P63267; P60709	actg2	Actin, gamma-enteric smooth muscle OS=Homo sapiens OX=9606 GN=ACTG2 PE=1 SV=1_x000D_ Actin, cytoplasmic 1 OS=Homo sapiens OX=9606 GN=ACTB PE=1 SV=1	P63267 [317-327]; P60709 [316-326]	[K].EITALAPSTMK.[I]	1xTMTpro [K11];1xTMTpro [N-Term];1xPhospho [S8(99.6)]	P63267 1xPhospho [S324(99.6)]; P60709 1xPhospho [S323(99.6)]	S324(99.6)	324	99.6	0.23	0.32	0.180884	0.0600325	1	0.392504	25920.4	30349	26490.1	33176.3	29375.7	0.73	10.98	5.16	12.94	3.86	26171.7	25802.7	25920.4	27346.5	31264	35328.6	29460.7	26490.1	28544.6	25893.7	39448.1	32639.3	33722.1	28924.7	30189.4	28583.9	26162	24931.2	22751.4	20655	23523.8	27584	29460.7
FALSE	P63267; P60709	actg2	Actin, gamma-enteric smooth muscle OS=Homo sapiens OX=9606 GN=ACTG2 PE=1 SV=1_x000D_ Actin, cytoplasmic 1 OS=Homo sapiens OX=9606 GN=ACTB PE=1 SV=1	P63267 [52-62]; P60709 [51-61]	[K].DSYVGDEAQSK.[R]	1xTMTpro [K11];1xTMTpro [N-Term];1xPhospho [S10(100)]	P63267 1xPhospho [S61(100)]; P60709 1xPhospho [S60(100)]	S61(100)	61	100	0.27	0.21	0.68288	0.281158	1	0.944965	30626.1	36980.9	34622.8	40181.7	38140	15.36	9.79	4.48	10.66	2.99	30626.1	30586.6	39543.5	40657.1	33288.8	39540.1	34587.3	36633.6	33553.5	34622.8	37138.1	38992.8	47239	41406.9	38955.3	37341.8	30614.6	29553.5	34709	30708.6	25047.2	30872.2	34587.3
FALSE	P63267; P60709	actg2	Actin, gamma-enteric smooth muscle OS=Homo sapiens OX=9606 GN=ACTG2 PE=1 SV=1_x000D_ Actin, cytoplasmic 1 OS=Homo sapiens OX=9606 GN=ACTB PE=1 SV=1	P63267 [317-327]; P60709 [316-326]	[K].EITALAPSTMK.[I]	1xTMTpro [K11];1xTMTpro [N-Term];1xPhospho [T9(99.8)]	P63267 1xPhospho [T325(99.8)]; P60709 1xPhospho [T324(99.8)]	T325(99.8)	325	99.8	0.14	0.04	0.737565	0.998953	1	1	16754.1	18512.4	17513.2	18018.8	17741.1	9.08	13.33	7.75	13.93	10.33	14972	16754.1	17960.1	19284.7	17771	15670	21536.7	18888.3	17513.2	16172.5	20161.5	16103.8	20219.3	15608.6	19087.6	16489.6	14966.4	16188.2	15764.4	14565.8	13371.3	12234.9	21536.7
FALSE	P63267; P60709	actg2	Actin, gamma-enteric smooth muscle OS=Homo sapiens OX=9606 GN=ACTG2 PE=1 SV=1_x000D_ Actin, cytoplasmic 1 OS=Homo sapiens OX=9606 GN=ACTB PE=1 SV=1	P63267 [30-40]; P60709 [29-39]	[R].AVFPSIVGRPR.[QH]	1xTMTpro [N-Term];1xPhospho [S5(100)]	P63267 1xPhospho [S34(100)]; P60709 1xPhospho [S33(100)]	S34(100)	34	100	0.13	-0.09	0.999104	1	1	1	39373.7	43076.4	43053.5	40372.9	37738.1	37.46	36.63	26.79	37.94	8.55	21299.9	39373.7	47822.3	42349	18784.1	43816.3	52434.6	43053.5	48400	27860.1	55438.5	25520.4	54064	30148.9	40091.6	35522.7	21291.9	38043.8	41975.7	31986.5	14133.6	34211	52434.6
FALSE	P63267; P60709	actg2	Actin, gamma-enteric smooth muscle OS=Homo sapiens OX=9606 GN=ACTG2 PE=1 SV=1_x000D_ Actin, cytoplasmic 1 OS=Homo sapiens OX=9606 GN=ACTB PE=1 SV=1	P63267 [240-255]; P60709 [239-254]	[KR].SYELPDGQVITIGNER.[F]	1xTMTpro [N-Term];1xPhospho [S1(100)]	P63267 1xPhospho [S240(100)]; P60709 1xPhospho [S239(100)]	S240(100)	240	100	0.02	0.47	0.999818	0.0663044	1	0.416294	42828.9	43365.3	45937	63564.1	47343.5	7.55	16.9	8.57	13.96	3.51	42828.9	40914.6	47336.9	54860.8	45737	41116.6	37314	45937	41927.5	49789.3	50080	61248.3	70078	65967.4	46181.7	48534.6	42812.8	39532.6	41549.6	41436.8	34413.6	32103.1	37314
FALSE	O96019	actl6a	Actin-like protein 6A OS=Homo sapiens OX=9606 GN=ACTL6A PE=1 SV=1	O96019 [231-238]	[R].EGSPANWK.[R]	1xTMTpro [K8];1xTMTpro [N-Term];1xPhospho [S3(100)]	O96019 1xPhospho [S233(100)]	S233(100)	233	100	0.45	-0.64	0.945958	0.309232	1	0.989968	589481	803359	780447	499466	710920	30.05	30.01	3.94	34.85	0.24	774322	417558	589481	834487	836129	773392	393035	780447	828828	770330	749582	577093	330799	432280	712117	709724	774032	403454	517413	630294	629122	603851	393035
FALSE	O96019	actl6a	Actin-like protein 6A OS=Homo sapiens OX=9606 GN=ACTL6A PE=1 SV=1	O96019 [227-238]	[K].EAVREGSPANWK.[R]	1xTMTpro [K12];1xTMTpro [N-Term];1xPhospho [S7(100)]	O96019 1xPhospho [S233(100)]	S233(100)	233	100	-0.9	-0.12	0.994518	1	1	1	304818	163068	101705	93537.6	199327	75.13	84.22	20.88	36.26	2.87	32986.3	357307	304818	91595.2	130962	203045	536266	102490	101705	69158	109514	129519	52680.1	79891.7	195319	203416	32974	345238	267552	69182.5	98538.8	158534	536266
FALSE	Q9H568	actl8	Actin-like protein 8 OS=Homo sapiens OX=9606 GN=ACTL8 PE=1 SV=1	Q9H568 [50-69]	[R].RVSLGIDICHPDTFSYPIER.[G]	1xCarbamidomethyl [C9];1xTMTpro [N-Term];1xPhospho [S3(100)]	Q9H568 1xPhospho [S52(100)]	S52(100)	52	100	-0.1	-0.2	0.897567	0.242538	1	0.872094	116675	108535	125774	109161	113710	6.4	6.12	3.54	10.97	4.51	104958	118224	116675	108692	99035.4	108378	115057	125774	120887	129746	99691	103076	115605	126315	110142	117394	104919	114231	102411	82095.5	74516.5	84619.8	115057
FALSE	P12814; O43707	actn1	Alpha-actinin-1 OS=Homo sapiens OX=9606 GN=ACTN1 PE=1 SV=2_x000D_ Alpha-actinin-4 OS=Homo sapiens OX=9606 GN=ACTN4 PE=1 SV=2	P12814 [134-147]; O43707 [153-166]	[R].FAIQDISVEETSAK.[E]	1xTMTpro [K14];1xTMTpro [N-Term];1xPhospho [S7(100)]	P12814 1xPhospho [S140(100)]; O43707 1xPhospho [S159(100)]	S140(100)	140	100	0.05	0.51	0.948621	0.0364937	1	0.296221	50592.6	52506.5	67809.1	96870.3	65166.1	10.71	24.29	1.74	12.52	8.82	55226.3	44523.5	50592.6	72573.5	43034.8	59288	46500.6	67809.1	65917.2	68059.3	100693	88933.3	117350	93192.9	61222.8	69363.3	55205.6	43019.6	44407.3	54815.3	32380.3	46291	46500.6
FALSE	P12814; O43707	actn1	Alpha-actinin-1 OS=Homo sapiens OX=9606 GN=ACTN1 PE=1 SV=2_x000D_ Alpha-actinin-4 OS=Homo sapiens OX=9606 GN=ACTN4 PE=1 SV=2	P12814 [403-413]; O43707 [422-432]	[K].ASIHEAWTDGK.[E]	1xTMTpro [K11];1xTMTpro [N-Term];1xPhospho [S2(100)]	P12814 1xPhospho [S404(100)]; O43707 1xPhospho [S423(100)]	S404(100)	404	100	-0.07	-0.04	0.974845	0.999837	1	1	41405.9	39450.3	43681.9	42610.3	41455	5.05	5.93	3.51	7.58	3.93	38205.1	42015.9	41405.9	41207.2	37768.2	41860.4	37269.7	41321.6	43681.9	44136.7	41536.8	39207	43711.6	46829.8	40319.4	42622.6	38190.8	40596.7	36343.7	31124.1	28417.7	32683.9	37269.7
FALSE	O43707	actn4	Alpha-actinin-4 OS=Homo sapiens OX=9606 GN=ACTN4 PE=1 SV=2	O43707 [364-378]	[K].LRISNRPAFMPSEGK.[M]	1xTMTpro [K15];1xTMTpro [N-Term];1xPhospho [S4(100)]	O43707 1xPhospho [S367(100)]	S367(100)	367	100	-0.25	0.02	0.986381	1	1	1	50982.7	42751.5	39731.5	40251.9	43365	24.7	11.85	5.66	5.16	0.12	32471.9	50982.7	52681.5	45478.6	36371.8	40188	47386.8	38124	39731.5	42608.2	41234.1	37894.1	39293.2	42591.7	43327.3	43402.7	32459.7	49260.6	46240.8	34350.3	27367	31378.1	47386.8
FALSE	Q9NZ32	actr10	Actin-related protein 10 OS=Homo sapiens OX=9606 GN=ACTR10 PE=1 SV=1	Q9NZ32 [412-417]	[R].AFSTEK.[-]	1xTMTpro [K6];1xTMTpro [N-Term];1xPhospho [S3(100)]	Q9NZ32 1xPhospho [S414(100)]	S414(100)	414	100	-0.05	-0.21	0.955485	0.993816	1	1	223315	215972	232340	200686	155092	6.25	11.54	12.8	32.67	0.5	247556	221866	223315	233676	226209	206199	179142	207554	232340	267604	214778	340473	177859	187518	154543	155643	247464	214372	196014	176497	170205	160996	179142
FALSE	Q9NZ32	actr10	Actin-related protein 10 OS=Homo sapiens OX=9606 GN=ACTR10 PE=1 SV=1	Q9NZ32 [411-417]	[K].RAFSTEK.[-]	1xTMTpro [K7];1xTMTpro [N-Term];1xPhospho [S4(100)]	Q9NZ32 1xPhospho [S414(100)]	S414(100)	414	100	0.14	0.58	0.852655	0.000677942	1	0.0288661	237989	263086	265329	395973	245326	8.66	7.09	14.47	7.9	0.78	237989	234102	273138	290909	246018	266894	259332	309279	265329	231735	398420	374034	448857	393541	243977	246683	237900	226195	239745	219725	185110	208386	259332
FALSE	Q9H981	actr8	Actin-related protein 8 OS=Homo sapiens OX=9606 GN=ACTR8 PE=1 SV=2	Q9H981 [128-137]	[R].RIPVSPEQAR.[S]	1xTMTpro [N-Term];1xPhospho [S5(100)]	Q9H981 1xPhospho [S132(100)]	S132(100)	132	100	0.11	0.37	0.996998	0.163467	1	0.704956	113855	123093	97435.7	126104	99220.6	19.13	6.25	8.9	14.42	5.34	101709	113855	146351	132438	125712	120528	114301	84768.6	100647	97435.7	126558	125652	134161	94930.2	103038	95544.3	101670	110009	128458	100031	94588.5	94105.9	114301
FALSE	Q13443	adam9	Disintegrin and metalloproteinase domain-containing protein 9 OS=Homo sapiens OX=9606 GN=ADAM9 PE=1 SV=1	Q13443 [756-764]	[R].HVSPVTPPR.[E]	1xTMTpro [N-Term];1xPhospho [S/T]	Q13443 1xPhospho [S/T]	S/T			0.4	0.04	0.353343	0.999919	1	1	51693	68170.3	57221.1	58786.1	63827.8	17.23	11.34	11.15	13.66	0.9	65573.1	47496	51693	71762.4	70875.1	65568.8	55484.9	57221.1	54324.3	66993	56178.1	71528	52548.4	61515.2	63424.4	64233.7	65548.6	45891.7	45373.2	54202.6	53328.1	51194.9	55484.9
FALSE	Q13443	adam9	Disintegrin and metalloproteinase domain-containing protein 9 OS=Homo sapiens OX=9606 GN=ADAM9 PE=1 SV=1	Q13443 [756-764]	[R].HVSPVTPPR.[E]	1xTMTpro [N-Term];1xPhospho [S3(100)]	Q13443 1xPhospho [S758(100)]	S758(100)	758	100	0.33	0.2	0.748022	0.874994	1	1	271555	342056	340215	389800	260467	9.08	15.83	29.01	17.26	0.6	307308	258304	271555	262428	389354	347841	336367	235685	430090	340215	391362	441526	286481	388244	259361	261579	307193	249579	238356	198214	292959	271588	336367
FALSE	Q13443	adam9	Disintegrin and metalloproteinase domain-containing protein 9 OS=Homo sapiens OX=9606 GN=ADAM9 PE=1 SV=1	Q13443 [756-764]	[R].HVSPVTPPR.[E]	1xTMTpro [N-Term];1xPhospho [T6(100)]	Q13443 1xPhospho [T761(100)]	T761(100)	761	100	0.64	-0.02	0.883378	0.999438	1	1	138418	214978	236173	233257	204048	41.4	23.32	17.53	12.36	4.02	260904	138418	130508	210871	245223	219165	135242	199132	282889	236173	253416	215832	195759	252088	209935	198326	260807	133742	114552	159272	184511	171120	135242
FALSE	Q6UY14	adamtsl4	ADAMTS-like protein 4 OS=Homo sapiens OX=9606 GN=ADAMTSL4 PE=1 SV=2	Q6UY14 [638-644]	[R].TPGTLQR.[Q]	1xTMTpro [N-Term];1xPhospho [T4(99.7)]	Q6UY14 1xPhospho [T641(99.7)]	T641(99.7)	641	99.7	0.35	0.33	0.251306	0.222823	1	0.834031	18450.2	23534.1	20900.2	26219.7	22914.6	6.58	21.69	6.85	3.65	2.45	18450.2	18133.2	20442.1	24428.3	22672.7	30219.6	17731.8	20900.2	22419.5	19549	24581.7	26767.9	26166.4	26273.1	23315.9	22520.2	18443.3	17520.7	17942.9	18450.9	17059.4	23594.9	17731.8
FALSE	P55265	adar	Double-stranded RNA-specific adenosine deaminase OS=Homo sapiens OX=9606 GN=ADAR PE=1 SV=4	P55265 [614-625]	[K].SPVTTLLECMHK.[L]	1xCarbamidomethyl [C9];1xTMTpro [K12];1xTMTpro [N-Term];1xPhospho [S1(99.8)]	P55265 1xPhospho [S614(100)]	S614(100)	614	100	-0.1	-0.48	0.828731	0.0172585	1	0.189817	174048	162554	177396	127547	132984	11.1	12.67	14.88	13.04	2.02	200155	161287	174048	185801	169045	156313	137179	164120	217389	177396	147086	113350	116307	139872	131095	134900	200080	155839	152770	140337	127193	122046	137179
FALSE	P55265	adar	Double-stranded RNA-specific adenosine deaminase OS=Homo sapiens OX=9606 GN=ADAR PE=1 SV=4	P55265 [825-831]	[R].SPEAQPK.[T]	1xTMTpro [K7];1xTMTpro [N-Term];1xPhospho [S1(100)]	P55265 1xPhospho [S825(100)]	S825(100)	825	100	0.65	-0.38	0.882379	0.554551	1	1	332108	521961	568386	437353	429573	45.43	25.12	6.35	6.76	4.17	654325	332108	302386	594612	562207	484595	318914	568386	621317	550490	422851	406297	452353	472606	442447	417075	654080	320890	265417	449114	423018	378363	318914
FALSE	P55265	adar	Double-stranded RNA-specific adenosine deaminase OS=Homo sapiens OX=9606 GN=ADAR PE=1 SV=4	P55265 [818-831]	[R].TMLLLSRSPEAQPK.[T]	1xOxidation [M2];1xTMTpro [K14];1xTMTpro [N-Term];1xPhospho [S6(99.5)]	P55265 1xPhospho [S823(99.5)]	S823(99.5)	823	99.5	-0.44	0.44	0.99835	0.897999	1	1	72844.5	53769.1	23550.3	31911.7	42502.4	54.98	62.78	12.32	37.14	7.97	23733.3	89095.9	72844.5	33174.9	47650.3	60673.6	129071	22636.4	28333.2	23550.3	23734.6	30854.7	33004.8	54337.5	44970.4	40169.9	23724.4	86086.5	63938.7	25057.2	35853.2	47372.9	129071
FALSE	P55265	adar	Double-stranded RNA-specific adenosine deaminase OS=Homo sapiens OX=9606 GN=ADAR PE=1 SV=4	P55265 [818-831]	[R].TMLLLSRSPEAQPK.[T]	1xTMTpro [K14];1xTMTpro [N-Term];1xPhospho [S8(100)]	P55265 1xPhospho [S825(100)]	S825(100)	825	100	-1.5	-0.1	0.99982	0.999978	1	1	713627	252935	110774	103342	198176	77.78	104.08	11.56	23.7	9.68	62881.7	859725	713627	124319	269845	237084	1.10562e+06	116184	110774	92670	102311	154844	96360.7	104384	185042	212242	62858.2	830685	626381	93899.3	203038	185111	1.10562e+06
FALSE	P55265	adar	Double-stranded RNA-specific adenosine deaminase OS=Homo sapiens OX=9606 GN=ADAR PE=1 SV=4	P55265 [596-613]	[K].TAESQTPTPSATSFFSGK.[S]	1xTMTpro [K18];1xTMTpro [N-Term];1xPhospho [T6(98.1)]	P55265 1xPhospho [T601(100)]	T601(100)	601	100	-0.01	0.38	0.999886	0.309885	1	0.991042	61458.2	60954.1	54300.3	70710.6	53595	6.86	9.61	22.43	23.04	2.18	57384.2	65827.9	61458.2	57048.3	54280.8	65956.2	65127.4	47138.1	72350.6	54300.3	57841.7	70873.2	98496.7	70548.4	54428.2	52774.6	57362.8	63604.4	53944.5	43089	40842.1	51497.4	65127.4
FALSE	Q9BUB4	adat1	tRNA-specific adenosine deaminase 1 OS=Homo sapiens OX=9606 GN=ADAT1 PE=1 SV=1	Q9BUB4 [384-390]	[K].RADSPGR.[L]	1xTMTpro [N-Term];1xPhospho [S4(100)]	Q9BUB4 1xPhospho [S387(100)]	S387(100)	387	100	0.05	-0.12	0.996502	0.833879	1	1	25122.2	25923.6	21206.6	19456.4	20873.2	22.91	19.97	17.5	10.51	15.36	25122.2	29928.7	18702.2	25332.2	31725.8	26528.7	19227	21206.6	27782.8	20405.8	22676.5	18434.2	18184.9	20535.2	23277.3	18717.4	25112.8	28917.8	16415.7	19133.6	23871.2	20713.2	19227
FALSE	O60266	adcy3	Adenylate cyclase type 3 OS=Homo sapiens OX=9606 GN=ADCY3 PE=1 SV=3	O60266 [523-532]	[K].SSSPALIETK.[E]	1xTMTpro [K10];1xTMTpro [N-Term];1xPhospho [S3(100)]	O60266 1xPhospho [S525(100)]	S525(100)	525	100	0.19	0.32	0.925995	0.45134	1	1	54408.5	62098.5	47992.9	59711.7	58397	10.69	9.84	22.69	19.91	2.22	61819.4	54408.5	50104	53399.1	64888.7	66770.4	59428.1	37570	59508.5	47992.9	69379.6	47566	51391	70364.3	57486.7	59321.8	61796.3	52570.7	43978.4	40332.7	48823.8	52133.2	59428.1
FALSE	O60266	adcy3	Adenylate cyclase type 3 OS=Homo sapiens OX=9606 GN=ADCY3 PE=1 SV=3	O60266 [523-532]	[K].SSSPALIETK.[E]	1xTMTpro [K10];1xTMTpro [N-Term];1xPhospho [S/T]	O60266 1xPhospho [S/T]	S/T			0.18	0.11	0.999637	0.9977	1	1	62509.1	70728.4	49796.1	53721	52801.8	8.33	21.16	28.84	28.98	0.91	67205.4	62509.1	56859.7	45045.4	75470.5	69370.3	72113.1	46052.4	76420.3	49796.1	56816.1	50794.5	36474.7	74749.2	52462.4	53143.4	67180.3	60397.7	49908.2	34023.1	56785.7	54163.1	72113.1
FALSE	O43306	adcy6	Adenylate cyclase type 6 OS=Homo sapiens OX=9606 GN=ADCY6 PE=1 SV=2	O43306 [49-62]	[R].DAEPPSPTPAGPPR.[C]	1xTMTpro [N-Term];1xPhospho [S6(100)]	O43306 1xPhospho [S54(100)]	S54(100)	54	100	0.1	0.35	0.931522	0.442695	1	1	90530.7	96760.1	77937.2	99500.7	80411.1	9.14	10.4	13.2	26.91	9.19	93327.5	90530.7	78311.8	84191.2	108173	94122.5	99471.5	74098.2	94512.3	77937.2	104058	95143.4	76094.4	142993	75344.8	85818	93292.6	87472.8	68737.6	63590.2	81391.8	73489.2	99471.5
FALSE	O60503	adcy9	Adenylate cyclase type 9 OS=Homo sapiens OX=9606 GN=ADCY9 PE=1 SV=4	O60503 [361-367]	[R].HATSSPK.[N]	1xTMTpro [K7];1xTMTpro [N-Term];1xPhospho [S5(100)]	O60503 1xPhospho [S365(100)]	S365(100)	365	100	0.59	-0.05	0.403563	0.99998	1	1	25635.7	38544.1	33906.9	32836.9	23842.2	48.56	18.65	19.55	17.18	6.59	39270.4	25635.7	13807.6	26278.6	38429.9	41428	38658.5	25147.7	37326	33906.9	33917.5	36264.5	23818.8	31790.6	24981.2	22755.1	39255.7	24769.8	12119.5	19848.4	28915.6	32346.2	38658.5
FALSE	O60503	adcy9	Adenylate cyclase type 9 OS=Homo sapiens OX=9606 GN=ADCY9 PE=1 SV=4	O60503 [361-367]	[R].HATSSPK.[N]	1xTMTpro [K7];1xTMTpro [N-Term];1xPhospho [S/T]	O60503 1xPhospho [S/T]	S/T			0.9	0.06	0.704272	0.999953	1	1	54932.6	102274	110972	115760	71607.2	65.93	35.28	39.28	33.22	10.52	117192	54932.6	30763.3	49910.9	107272	97508.5	130863	68282.9	156095	110972	138920	107606	57308	124531	77148.6	66463.8	117148	53077.2	27002.3	37698	80714.1	76132.9	130863
FALSE	O60503	adcy9	Adenylate cyclase type 9 OS=Homo sapiens OX=9606 GN=ADCY9 PE=1 SV=4	O60503 [1303-1309]	[K].DAHLSPK.[R]	1xTMTpro [K7];1xTMTpro [N-Term];1xPhospho [S5(100)]	O60503 1xPhospho [S1307(100)]	S1307(100)	1307	100	0.19	0.13	0.970657	0.999993	1	1	141250	161634	105573	115853	120543	23.38	29.37	47.16	38.41	0.1	157260	141250	97603.6	99636.1	213945	160034	163249	64183	170237	105573	139478	96229.2	56381.2	147599	120461	120625	157201	136479	85670.8	75255.8	160977	124952	163249
FALSE	O60503	adcy9	Adenylate cyclase type 9 OS=Homo sapiens OX=9606 GN=ADCY9 PE=1 SV=4	O60503 [1250-1263]	[R].VIPQHQLSISPDIR.[V]	1xTMTpro [N-Term];1xPhospho [S]	O60503 1xPhospho [S]	S			-0.13	-0.16	0.980755	0.954584	1	1	35574.3	32441.8	35531.7	31863.1	35604.6	12.11	8.85	11.98	12.81	2.11	38610.1	35574.3	30275.1	30893.1	34068.2	30888.2	37009.6	30486.7	38793.9	35531.7	33713.8	29537.5	30114	38732.3	35078	36139	38595.7	34372.7	26573.7	23333.8	25633.7	24116.9	37009.6
FALSE	O60503	adcy9	Adenylate cyclase type 9 OS=Homo sapiens OX=9606 GN=ADCY9 PE=1 SV=4	O60503 [360-367]	[K].RHATSSPK.[N]	1xTMTpro [K8];1xTMTpro [N-Term];1xPhospho [T/S]	O60503 1xPhospho [T/S]	T/S			-0.13	-0.81	0.968972	0.000330399	1	0.019558	146475	133969	174462	99315.1	126648	7.53	6.21	13.63	16.04	5.22	130479	150895	146475	139509	144588	128649	127345	149983	197373	174462	93224	115939	79385.6	105804	131411	122057	130431	145798	128567	105372	108791	100447	127345
FALSE	P35611	add1	Alpha-adducin OS=Homo sapiens OX=9606 GN=ADD1 PE=1 SV=2	P35611 [7-21]	[R].AAVVTSPPPTTAPHK.[E]	1xTMTpro [K15];1xTMTpro [N-Term];1xPhospho [S6(99.6)]	P35611 1xPhospho [S12(99.6)]	S12(99.6)	12	99.6	-0.42	-0.52	0.74027	0.0178962	1	0.193744	403542	301668	306082	213216	273968	19.12	20.06	10.18	2.93	8.15	288828	403542	417920	275200	302260	301078	420756	301989	306082	360866	205170	219698	215518	210938	290237	258612	288720	389911	366826	207860	227427	235076	420756
FALSE	P35611; Q9UEY8; P35612	add1	Alpha-adducin OS=Homo sapiens OX=9606 GN=ADD1 PE=1 SV=2_x000D_ Gamma-adducin OS=Homo sapiens OX=9606 GN=ADD3 PE=1 SV=1_x000D_ Beta-adducin OS=Homo sapiens OX=9606 GN=ADD2 PE=1 SV=3	P35611 [722-729]; Q9UEY8 [689-696]; P35612 [709-716]	[K].FRTPSFLK.[K]	1xTMTpro [K8];1xTMTpro [N-Term];1xPhospho [S5(100)]	P35611 1xPhospho [S726(100)]; Q9UEY8 1xPhospho [S693(100)]; P35612 1xPhospho [S713(100)]	S726(100)	726	100	-0.29	0.39	0.975846	0.993175	1	1	44728	36615.5	47745.6	62480.1	83179.6	55.12	20.59	38.56	43.77	2.22	13387.6	44728	50422.7	35157.8	31353.4	38133.7	49782.1	72132.7	47745.6	33197.2	51235.9	28388.4	88451.4	76192	81883.6	84496.1	13382.6	43217.2	44258.2	26554.9	23591	29774.1	49782.1
FALSE	P35611	add1	Alpha-adducin OS=Homo sapiens OX=9606 GN=ADD1 PE=1 SV=2	P35611 [453-467]	[R].GDEASEEGQNGSSPK.[S]	1xTMTpro [K15];1xTMTpro [N-Term];1xPhospho [S13(100)]	P35611 1xPhospho [S465(100)]	S465(100)	465	100	-0.17	-0.58	0.986531	0.0233831	1	0.228364	41056.8	36376	60648.7	40660.6	42092.7	10.31	7.88	16.15	12.03	5.21	41056.8	34334.7	41513.4	41282.4	35176.4	34971.9	37616.6	60648.7	45526.3	61649.4	34385.8	45042.7	38241.3	43232.9	40570.6	43671.8	41041.4	33175	36438.1	31180.9	26467.5	27305.5	37616.6
FALSE	P35611	add1	Alpha-adducin OS=Homo sapiens OX=9606 GN=ADD1 PE=1 SV=2	P35611 [355-369]	[R].SPGSPVGEGTGSPPK.[W]	1xTMTpro [K15];1xTMTpro [N-Term];1xPhospho [S4(100)]	P35611 1xPhospho [S358(100)]	S358(100)	358	100	-0.02	-0.39	0.999307	0.000851507	1	0.0339199	174018	171334	185969	142292	161152	4.09	7.77	4.76	6	3.79	163174	176284	174018	160678	163574	179463	189170	172664	188989	185969	128555	147703	139923	144702	156888	165533	163113	170330	152743	121361	123077	140121	189170
FALSE	P35611; Q9UEY8; P35612	add1	Alpha-adducin OS=Homo sapiens OX=9606 GN=ADD1 PE=1 SV=2_x000D_ Gamma-adducin OS=Homo sapiens OX=9606 GN=ADD3 PE=1 SV=1_x000D_ Beta-adducin OS=Homo sapiens OX=9606 GN=ADD2 PE=1 SV=3	P35611 [722-729]; Q9UEY8 [689-696]; P35612 [709-716]	[K].FRTPSFLK.[K]	1xTMTpro [K8];1xTMTpro [N-Term];1xPhospho [T3(100)]	P35611 1xPhospho [T724(100)]; Q9UEY8 1xPhospho [T691(100)]; P35612 1xPhospho [T711(100)]	T724(100)	724	100	0.08	-1.32	0.952381	1.71689e-05	1	0.00415302	67164.8	70874.4	80378.4	32205.6	76800.1	17.46	9.61	10.92	15.95	1.07	66564.5	89346.3	67164.8	71681.2	70076.7	74639.6	59432	71140.2	88618.6	80378.4	35539.9	29184.1	28141.6	39215.8	77382.2	76222.4	66539.6	86328.4	58953.4	54141.3	52727.3	58277.3	59432
FALSE	Q9UEY8	add3	Gamma-adducin OS=Homo sapiens OX=9606 GN=ADD3 PE=1 SV=1	Q9UEY8 [457-463]	[R].NGETSPR.[T]	1xTMTpro [N-Term];1xPhospho [S5(100)]	Q9UEY8 1xPhospho [S461(100)]	S461(100)	461	100	1.04	-0.46	0.149838	0.434121	1	1	17756	36544.4	42609.5	30958.9	35751.7	42.18	29.71	4.58	14.04	3.47	29723.3	13205.9	17756	41627.8	35612.4	37500.8	19024.1	45625.2	41880.2	42609.5	30920.4	30997.5	35119.5	24747	36639.8	34885.1	29712.1	12759.8	15585.2	31441.8	26795.6	29279.9	19024.1
FALSE	Q9UEY8	add3	Gamma-adducin OS=Homo sapiens OX=9606 GN=ADD3 PE=1 SV=1	Q9UEY8 [668-680]	[K].IEEVLSPEGSPSK.[S]	1xTMTpro [K13];1xTMTpro [N-Term];1xPhospho [S10(100)]	Q9UEY8 1xPhospho [S677(100)]	S677(100)	677	100	-0.16	-0.48	0.907969	0.038168	1	0.303055	35457.1	31733.9	35922.9	25746.2	28674.8	8.63	14.9	14.56	7.05	6.78	36231	30784.9	35457.1	37740.6	31146.6	32332.2	26184.4	35922.9	38806.3	29010.9	27126.5	23080.6	26474.3	25038.1	27332.2	30083.3	36217.4	29745.1	31122.2	28505.7	23435.4	25244.4	26184.4
FALSE	Q9UEY8	add3	Gamma-adducin OS=Homo sapiens OX=9606 GN=ADD3 PE=1 SV=1	Q9UEY8 [668-680]	[K].IEEVLSPEGSPSK.[S]	1xTMTpro [K13];1xTMTpro [N-Term];2xPhospho [S6(100); S10(100)]	Q9UEY8 2xPhospho [S673(100); S677(100)]	S673(100); S677(100)	673; 677	100; 100	-0.23	-0.7	0.233575	0.000596572	1	0.0269234	103568	88142.3	102048	62898.6	100531	7.79	9.61	6.68	16.28	3.81	96949.7	113150	103568	94906.9	91088.1	85291.9	75751.1	112039	98633.9	102048	58942.3	67120.4	51264	75057.9	97856.1	103279	96913.4	109328	90906.4	71683.9	68536.7	66594.4	75751.1
FALSE	Q8IZF2	adgrf5	Adhesion G protein-coupled receptor F5 OS=Homo sapiens OX=9606 GN=ADGRF5 PE=1 SV=3	Q8IZF2 [1293-1311]	[K].STSLGSSTPVFSMSSPISR.[R]	1xOxidation [M13];1xTMTpro [N-Term];1xPhospho [S15(99.3)]	Q8IZF2 1xPhospho [S1307(99.3)]	S1307(99.3)	1307	99.3	0.14	0.37	0.789066	0.0289554	1	0.259316	38778.6	42594.4	34991.6	45295	38406.4	11.58	7.21	8.52	10.67	0.49	43346.6	34351.2	38778.6	41256	44599.9	43976.2	37973.5	31072.6	34991.6	36786.2	37921.7	43364	48329.8	47312	38272.4	38540.7	43330.3	33190.9	34037.6	31161	33558	34335.8	37973.5
FALSE	Q8IZF2	adgrf5	Adhesion G protein-coupled receptor F5 OS=Homo sapiens OX=9606 GN=ADGRF5 PE=1 SV=3	Q8IZF2 [1286-1292]	[R].WSSQHSK.[S]	1xTMTpro [K7];1xTMTpro [N-Term];1xPhospho [S3(99.2)]	Q8IZF2 1xPhospho [S1288(99.2)]	S1288(99.2)	1288	99.2	0.26	-0.34	0.867442	0.497378	1	1	91392.3	109113	125397	99247.3	127560	39.43	21.48	19.17	14.42	1.92	147771	91392.3	69151.6	102309	152631	116370	96776.2	114679	163761	125397	110643	88277.1	89025.4	116473	125836	129307	147716	88305.3	60697.3	77274.8	114843	90859.6	96776.2
FALSE	Q8IZF2	adgrf5	Adhesion G protein-coupled receptor F5 OS=Homo sapiens OX=9606 GN=ADGRF5 PE=1 SV=3	Q8IZF2 [1293-1311]	[K].STSLGSSTPVFSMSSPISR.[R]	1xTMTpro [N-Term];1xPhospho [S15(99.6)]	Q8IZF2 1xPhospho [S1307(99.7)]	S1307(99.7)	1307	99.7	0.12	0.01	0.965943	0.918307	1	1	68833.3	74929	65167.2	65795.9	62922.7	13.44	18.23	19.85	22.68	4.37	71008.9	68833.3	54926.8	53802	81933.2	69594.1	80672.9	50134.5	75179.5	65167.2	64068.3	67570.1	59169.7	95313	64897.7	61007.8	70982.4	66508.2	48211.6	40637	61648.4	54337.9	80672.9
FALSE	Q8IZF2	adgrf5	Adhesion G protein-coupled receptor F5 OS=Homo sapiens OX=9606 GN=ADGRF5 PE=1 SV=3	Q8IZF2 [1286-1292]	[R].WSSQHSK.[S]	1xTMTpro [K7];1xTMTpro [N-Term];1xPhospho [S6(99.7)]	Q8IZF2 1xPhospho [S1291(99.7)]	S1291(99.7)	1291	99.7	0.08	-0.37	0.996449	0.369718	1	1	67824.8	71491.3	84384.1	65182.9	80512.9	31.13	22.68	37.31	31.72	4.5	85471.9	67824.8	44540.7	50942.5	80011.8	63878.3	86147.7	78374.8	148142	84384.1	84574.6	50237.5	47579.5	87093.8	77992.9	83114.4	85439.9	65533.8	39095.3	38477.2	60202.7	49875	86147.7
FALSE	O94910	adgrl1	Adhesion G protein-coupled receptor L1 OS=Homo sapiens OX=9606 GN=ADGRL1 PE=1 SV=1	O94910 [1160-1178]	[K].QTESSFMAGDINSTPTLNR.[G]	1xTMTpro [N-Term];1xPhospho [T14(98.8)]	O94910 1xPhospho [T1173(98.8)]	T1173(98.8)	1173	98.8	0.26	0.37	0.648947	0.264593	1	0.914817	42385.5	50607.6	29249.1	37795.7	37036.7	7.38	15.49	17.33	16.26	9.25	37288.7	42385.5	42600.9	37185	49770	53842.7	51459.3	29249.1	36021.3	25678.6	33576	42545.6	45541	33140.4	39544	34688.3	37274.7	40953.8	37392.6	28086.1	37448.1	42039.4	51459.3
FALSE	O94910	adgrl1	Adhesion G protein-coupled receptor L1 OS=Homo sapiens OX=9606 GN=ADGRL1 PE=1 SV=1	O94910 [1121-1131]	[R].SPPGGTHGSLK.[T]	1xTMTpro [K11];1xTMTpro [N-Term];1xPhospho [S9(100)]	O94910 1xPhospho [S1129(100)]	S1129(100)	1129	100	0.12	-0.75	0.972789	0.0526915	1	0.365182	77882.5	84350.7	95620.4	57052.4	76909.5	40.59	15.08	14.08	25.46	8.7	113015	77882.5	48353.6	70022.8	101202	86003	82730.1	94269.7	120114	95620.4	75205.7	58551.7	39634.6	55591.5	81796.9	72314.1	112973	75251.8	42442	52888.7	76146.8	67149.6	82730.1
FALSE	O95490	adgrl2	Adhesion G protein-coupled receptor L2 OS=Homo sapiens OX=9606 GN=ADGRL2 PE=1 SV=2	O95490 [1428-1439]	[R].GNSDGYIIPINK.[E]	1xTMTpro [K12];1xTMTpro [N-Term];1xPhospho [S3(100)]	O95490 1xPhospho [S1430(100)]	S1430(100)	1430	100	0.06	0.22	0.970871	0.994479	1	1	60413.3	63038.2	27556.7	32072.2	36631.9	21.37	22.64	34.75	22.39	12.18	60413.3	62357.4	41226	44239.5	75347.5	56811.2	69947.8	21399.6	41908.7	27556.7	38469.3	27292.3	24426.5	37689.3	39935.8	33601.3	60390.7	60251.1	36185.8	33414.4	56693.1	44357.1	69947.8
FALSE	Q9HAR2	adgrl3	Adhesion G protein-coupled receptor L3 OS=Homo sapiens OX=9606 GN=ADGRL3 PE=1 SV=2	Q9HAR2 [1417-1428]	[R].GSSDGFIVPPNK.[D]	1xTMTpro [K12];1xTMTpro [N-Term];1xPhospho [S]	Q9HAR2 1xPhospho [S]	S			0.17	0.36	0.875369	0.537088	1	1	53008.1	59637.3	62841.9	80763	60043.5	4.95	9.48	22.17	22.61	0.14	55470.7	53008.1	50233.8	54579.6	63144.2	56325.1	66714.2	45352.5	71389.5	62841.9	81280.3	80249.1	49551	86693.7	59983.9	60103.1	55449.9	51217.6	44092.3	41224.4	47511.2	43977.7	66714.2
FALSE	Q9H2P0	adnp	Activity-dependent neuroprotector homeobox protein OS=Homo sapiens OX=9606 GN=ADNP PE=1 SV=1	Q9H2P0 [607-616]	[K].SSPQAAVPYK.[K]	1xTMTpro [K10];1xTMTpro [N-Term];1xPhospho [S/Y]	Q9H2P0 1xPhospho [S/Y]	S/Y			-0.16	-0.61	0.594426	0.0110963	1	0.143584	79607.6	71393.9	75111.9	49123.3	72922.4	3.53	12.2	15.49	7.79	2.07	81743.9	76202.6	79607.6	73780.3	69084.7	80263.9	59753.8	76550.7	75111.9	57196	50979.8	47334.4	45741.5	54377.7	71862.6	73997.9	81713.4	73628.6	69875	55726.8	51980.9	62668.6	59753.8
FALSE	Q9H2P0	adnp	Activity-dependent neuroprotector homeobox protein OS=Homo sapiens OX=9606 GN=ADNP PE=1 SV=1	Q9H2P0 [706-716]	[R].LNQSPSLAPVK.[R]	1xTMTpro [K11];1xTMTpro [N-Term];1xPhospho [S4(100)]	Q9H2P0 1xPhospho [S709(100)]	S709(100)	709	100	-0.19	-0.19	0.792921	0.19346	1	0.773238	61723.7	54087.5	51942.5	45503.5	58321.8	6.74	9.42	17.3	10.64	3.6	56462	61723.7	64553.3	52759.5	51396.5	55449.1	63141.3	51942.5	66926.6	48846.1	51446.2	40701.2	48166.2	42988.1	59825.1	56856.3	56440.8	59638.8	56661.2	39849.6	38671.9	43293.6	63141.3
FALSE	Q9H2P0	adnp	Activity-dependent neuroprotector homeobox protein OS=Homo sapiens OX=9606 GN=ADNP PE=1 SV=1	Q9H2P0 [95-104]	[R].NVHSEDFENR.[I]	1xTMTpro [N-Term];1xPhospho [S4(100)]	Q9H2P0 1xPhospho [S98(100)]	S98(100)	98	100	-0.09	-0.17	0.901663	0.141139	1	0.649032	147107	138072	129642	114905	164427	3.32	10.87	11.13	4.43	1.59	147107	150742	141112	158866	122618	141697	134540	148271	129642	119183	116496	115773	105646	114045	162593	166282	147052	145650	123860	119992	92260.7	110634	134540
FALSE	Q9H2P0	adnp	Activity-dependent neuroprotector homeobox protein OS=Homo sapiens OX=9606 GN=ADNP PE=1 SV=1	Q9H2P0 [948-966]	[K].LMHNASDSEVDQDDVVEWK.[D]	1xTMTpro [K19];1xTMTpro [N-Term];1xPhospho [S6(100)]	Q9H2P0 1xPhospho [S953(100)]	S953(100)	953	100	-0.03	-0.13	0.990382	0.848839	1	1	105599	103436	122675	112296	122240	14.04	16.94	17.4	18.01	3.47	100344	105599	129806	128771	94850.1	112799	89110.1	150489	122675	106955	136738	87933.1	116673	108084	119276	125277	100307	102032	113937	97261.8	71367.4	88071.6	89110.1
FALSE	Q9H2P0	adnp	Activity-dependent neuroprotector homeobox protein OS=Homo sapiens OX=9606 GN=ADNP PE=1 SV=1	Q9H2P0 [967-992]	[K].DGASPSESGPGSQQVSDFEDNTCEMK.[P]	1xCarbamidomethyl [C23];1xTMTpro [K26];1xTMTpro [N-Term];1xPhospho [S4(100)]	Q9H2P0 1xPhospho [S970(100)]	S970(100)	970	100	-0.12	-0.72	0.994889	0.0457857	1	0.335818	14211.4	13066.7	18611.8	11296.8	16577.9	21.05	33.3	33.58	11.22	6.51	17663.9	11582.8	14211.4	20065	13991.7	12202.9	9116.14	29445.8	18611.8	15919.1	11161.7	9555.65	11433.5	12602.6	15831.6	17359.4	17657.3	11191.6	12473.9	15155.2	10527.7	9527.83	9116.14
FALSE	Q9H2P0	adnp	Activity-dependent neuroprotector homeobox protein OS=Homo sapiens OX=9606 GN=ADNP PE=1 SV=1	Q9H2P0 [915-926]	[K].VIPEDASESEEK.[L]	1xTMTpro [K12];1xTMTpro [N-Term];1xPhospho [S7(100)]	Q9H2P0 1xPhospho [S921(100)]	S921(100)	921	100	0.01	0.53	0.999684	0.00656732	1	0.107453	145546	146200	117493	169398	151093	4.37	10.31	11.97	11.34	3.97	145546	148717	136620	163698	128265	151461	141122	135736	117493	107348	160239	145362	179080	187888	146905	155401	145492	143693	119917	123642	96509.4	118258	141122
FALSE	Q9H2P0	adnp	Activity-dependent neuroprotector homeobox protein OS=Homo sapiens OX=9606 GN=ADNP PE=1 SV=1	Q9H2P0 [607-616]	[K].SSPQAAVPYK.[K]	1xTMTpro [K10];1xTMTpro [N-Term];1xPhospho [S2(99.7)]	Q9H2P0 1xPhospho [S608(99.7)]	S608(99.7)	608	99.7	-0.09	-0.17	0.999887	0.920744	1	1	75071.3	70740.8	63152.1	56154.9	71945.4	12.67	15.09	13.13	7.56	6.17	63252.2	75071.3	81570.1	69481.2	65447.5	72023.3	90793.9	66688.3	63152.1	51521.4	50724.6	54920.8	60758.7	57416.8	68872.8	75155	63228.5	72535.6	71597.6	52479.6	49244.2	56234.5	90793.9
FALSE	Q9H2P0	adnp	Activity-dependent neuroprotector homeobox protein OS=Homo sapiens OX=9606 GN=ADNP PE=1 SV=1	Q9H2P0 [409-419]	[K].SPSLSQSQASR.[V]	1xTMTpro [N-Term];1xPhospho [S1(99.7)]	Q9H2P0 1xPhospho [S409(99.7)]	S409(99.7)	409	99.7	0.13	-0.57	1	0.0621254	1	0.40077	43453.9	47677.1	47228.9	31713.7	47052.6	17.46	6.86	20.57	19.77	5.85	43453.9	57691.1	42900.7	43966.6	48822.7	51658.2	46558.5	47228.9	53732.1	35306.3	36070	23578	28115	35773	49041.1	45144.7	43437.6	55742.5	37655.8	33208.3	36735.3	40333.8	46558.5
FALSE	Q16186	adrm1	Proteasomal ubiquitin receptor ADRM1 OS=Homo sapiens OX=9606 GN=ADRM1 PE=1 SV=2	Q16186 [211-226]	[R].SQSAAVTPSSTTSSTR.[A]	1xTMTpro [N-Term];1xPhospho [S1(100)]	Q16186 1xPhospho [S211(100)]	S211(100)	211	100	0.2	-0.19	0.925929	0.997352	1	1	12891	14806.5	19807.9	17332.2	13530.7	12.18	14.96	22.07	15.43	1.7	14701.9	12891	11536.4	11486.1	14659.7	14954.8	16670	13160.9	19807.9	20010.4	18224.1	22136.9	15922	16483.9	13694.4	13368.9	14696.4	12455.6	10126	8675.52	11030.3	11676.4	16670
FALSE	Q16186	adrm1	Proteasomal ubiquitin receptor ADRM1 OS=Homo sapiens OX=9606 GN=ADRM1 PE=1 SV=2	Q16186 [35-42]	[K].GTTVTPDK.[R]	1xTMTpro [K8];1xTMTpro [N-Term];1xPhospho [T5(100)]	Q16186 1xPhospho [T39(100)]	T39(100)	39	100	0.05	-0.32	0.98418	0.187707	1	0.761763	60128.3	62047.5	59288.2	47418.3	67213.4	12.05	14.3	13.34	14.31	4.29	68595.4	60128.3	53974.2	56451.1	76004.3	67036.6	57429.7	59288.2	70380	54411.9	58015.5	41343.8	46773.3	48072.3	69285.4	65203.4	68569.8	58097.3	47375.5	42637.9	57187.4	52341	57429.7
FALSE	Q16186	adrm1	Proteasomal ubiquitin receptor ADRM1 OS=Homo sapiens OX=9606 GN=ADRM1 PE=1 SV=2	Q16186 [211-226]	[R].SQSAAVTPSSTTSSTR.[A]	1xTMTpro [N-Term];1xPhospho [T7(100)]	Q16186 1xPhospho [T217(100)]	T217(100)	217	100	-0.3	-1.03	0.917767	0.000338898	1	0.019846	37541.2	30426.9	32028.9	15676.1	35217.6	19.44	11.18	5.84	19.02	1.95	26804.8	39129.2	37541.2	27898.1	29132.6	31778.7	35772.3	32028.9	34863.6	31224.8	18384.3	13366.8	13222.1	18676.1	35707	34734.8	26794.8	37807.5	32951.5	21071.6	21920	24812.3	35772.3
FALSE	Q6ZN18	aebp2	Zinc finger protein AEBP2 OS=Homo sapiens OX=9606 GN=AEBP2 PE=1 SV=2	Q6ZN18 [367-374]	[K].AKEESPSK.[A]	2xTMTpro [K2; K8];1xTMTpro [N-Term];1xPhospho [S5(100)]	Q6ZN18 1xPhospho [S371(100)]	S371(100)	371	100	0.98	-0.87	0.0463982	0.027465	1	0.250639	414523	818532	813669	446612	921399	50.67	5.7	6.75	10.42	0.07	816881	414523	323356	877265	844729	775171	793148	813669	740514	845853	487328	419571	389800	475395	920928	921870	816576	400521	283824	662604	635593	605240	793148
FALSE	Q6ZN18	aebp2	Zinc finger protein AEBP2 OS=Homo sapiens OX=9606 GN=AEBP2 PE=1 SV=2	Q6ZN18 [369-374]	[K].EESPSK.[A]	1xTMTpro [K6];1xTMTpro [N-Term];1xPhospho [S3(100)]	Q6ZN18 1xPhospho [S371(100)]	S371(100)	371	100	1.68	-0.65	0.795193	0.932911	1	1	31563.4	101347	123470	78931	135782	114.6	47.73	28.24	1.56	4.38	174240	31563.4	19498.3	125416	120396	85311.8	31526.7	123470	80512.9	145041	79696.3	80007.6	78173.1	77426.8	140057	131637	174175	30497.3	17114.5	94727.8	90588.6	66609.9	31526.7
FALSE	Q6ZN18	aebp2	Zinc finger protein AEBP2 OS=Homo sapiens OX=9606 GN=AEBP2 PE=1 SV=2	Q6ZN18 [139-155]	[R].SLSPGAASSSSGDGDGK.[E]	1xTMTpro [K17];1xTMTpro [N-Term];1xPhospho [S3(100)]	Q6ZN18 1xPhospho [S141(100)]	S141(100)	141	100	0.01	-0.01	0.831386	0.999989	1	1	50279.4	50502.2	40353.9	39968.7	49719	10.09	37.4	8.57	11.89	0.23	45946.9	56154.4	50279.4	49079.6	50952.8	50055.6	96031.3	40353.9	37111.4	44048.5	35863.6	44154.7	36179.6	44415.2	49801.6	49636.5	45929.7	54257.7	44132.4	37070.2	38338.1	39082.5	96031.3
FALSE	Q6ZN18	aebp2	Zinc finger protein AEBP2 OS=Homo sapiens OX=9606 GN=AEBP2 PE=1 SV=2	Q6ZN18 [204-218]	[R].RGSLEMSSDGEPLSR.[M]	1xTMTpro [N-Term];1xPhospho [S3(100)]	Q6ZN18 1xPhospho [S206(100)]	S206(100)	206	100	0.24	-0.31	0.948892	0.757279	1	1	93727	110944	120362	96872	115129	25.15	17.18	8.47	12.11	1.02	126225	77268.6	93727	124811	107340	114669	81706.4	120362	105621	124436	98979.9	119311	92361.8	94808.9	114302	115962	126178	74658.7	82268.2	94270.7	80764.7	89531.2	81706.4
FALSE	Q6ZN18	aebp2	Zinc finger protein AEBP2 OS=Homo sapiens OX=9606 GN=AEBP2 PE=1 SV=2	Q6ZN18 [17-30]	[R].LSPLPPGSPGSAAR.[G]	1xTMTpro [N-Term];1xPhospho [S8(99.6)]	Q6ZN18 1xPhospho [S24(99.6)]	S24(99.6)	24	99.6	0.05	0.12	0.986999	0.930076	1	1	29535.5	30545.2	28389.7	30917.3	32603.6	4.31	13.39	8.19	21.74	5.24	29535.5	31251.1	28734.3	29823.8	27853.8	31284.1	37647.4	29084.6	24889	28389.7	22425.5	27698.8	36978.7	34509.8	31417.6	33834.4	29524.5	30195.5	25221.3	22526.1	20957.8	24426.1	37647.4
FALSE	Q6ZN18	aebp2	Zinc finger protein AEBP2 OS=Homo sapiens OX=9606 GN=AEBP2 PE=1 SV=2	Q6ZN18 [390-407]	[R].SLPRPHDFFDAQTLDAIR.[H]	1xTMTpro [N-Term];1xPhospho [S1(100)]	Q6ZN18 1xPhospho [S390(100)]	S390(100)	390	100	0.05	-0.03	0.997829	0.99968	1	1	84965.8	88263.4	78433.6	76902.7	86595.4	11.41	2.61	7.71	11.69	1.76	79117.2	98581.7	84965.8	87073.9	87587.8	88944.2	92242	78433.6	69932.2	81279	70960.8	69102.9	87516.4	83342.1	85525.6	87678.6	79087.6	95251.9	74578.1	65767.5	65903.1	69446	92242
FALSE	Q6ZN18	aebp2	Zinc finger protein AEBP2 OS=Homo sapiens OX=9606 GN=AEBP2 PE=1 SV=2	Q6ZN18 [204-218]	[R].RGSLEMSSDGEPLSR.[M]	1xOxidation [M6];1xTMTpro [N-Term];1xPhospho [S3(100)]	Q6ZN18 1xPhospho [S206(100)]	S206(100)	206	100	0.14	0.21	0.999478	0.448792	1	1	53178.5	58746	42092.7	48585.6	64955.1	10.74	19.93	9.42	9.17	4.23	53178.5	51293.9	62462.6	69402.6	54454.8	63375.4	43025.8	42092.7	35939	42860.9	42561	49636.3	47557.1	53136.4	63042	66926.3	53158.6	49561.3	54826.1	52420.3	40973	49482.4	43025.8
FALSE	Q8N556	afap1	Actin filament-associated protein 1 OS=Homo sapiens OX=9606 GN=AFAP1 PE=1 SV=2	Q8N556 [704-714]	[K].SQAAPGSSPCR.[G]	1xCarbamidomethyl [C10];1xTMTpro [N-Term];1xPhospho [S]	Q8N556 1xPhospho [S]	S			0.44	-0.01	0.0785642	1	1	1	24304.9	32919.8	22984.4	22753	29477.7	19.8	12	8.97	12.28	0.67	30471.2	24304.9	20623.6	32510.9	28594.5	33333.8	38287.8	22984.4	26515.7	22604.3	22965.1	28580.4	22487.1	22542.9	29339	29617.1	30459.8	23483.9	18102.2	24555.7	21515.2	26026.4	38287.8
FALSE	Q8N556	afap1	Actin filament-associated protein 1 OS=Homo sapiens OX=9606 GN=AFAP1 PE=1 SV=2	Q8N556 [661-672]	[K].SGTSSPQSPVFR.[H]	1xTMTpro [N-Term];1xPhospho [S8(100)]	Q8N556 1xPhospho [S668(100)]	S668(100)	668	100	0.29	0.15	0.470869	0.96149	1	1	68504.2	83759.1	82503.1	91654.6	83865.8	11.71	21.68	20.91	7.93	0.93	68504.2	60609.2	76678	88009.2	79714.3	108948	64603.8	82503.1	104723	69347.6	99701.4	82818.2	88953.5	94437.8	84421.4	83313.9	68478.6	58562	67303.6	66473.9	59978.9	85065	64603.8
FALSE	Q8N556	afap1	Actin filament-associated protein 1 OS=Homo sapiens OX=9606 GN=AFAP1 PE=1 SV=2	Q8N556 [546-554]	[R].TGSNAAQYK.[Y]	1xTMTpro [K9];1xTMTpro [N-Term];1xPhospho [S3(99.8)]	Q8N556 1xPhospho [S548(100)]	S548(100)	548	100	0.38	0.05	0.517788	0.964735	1	1	100372	130893	126513	130745	109735	14.89	8.73	18.81	14.55	3.39	128031	100372	99375.3	128400	112705	138622	133435	126513	170908	123921	142877	151317	110766	119643	112398	107135	127983	96981.5	87226	96981.5	84801.8	108234	133435
FALSE	Q8N556	afap1	Actin filament-associated protein 1 OS=Homo sapiens OX=9606 GN=AFAP1 PE=1 SV=2	Q8N556 [704-714]	[K].SQAAPGSSPCR.[G]	1xCarbamidomethyl [C10];1xTMTpro [N-Term];1xPhospho [S8(100)]	Q8N556 1xPhospho [S711(100)]	S711(100)	711	100	-0.28	-0.59	0.811393	0.126347	1	0.611194	71753.6	59078.2	59957.7	39924.5	52823.5	15.43	6.41	25.13	22.48	5.52	57412.4	71753.6	78270.7	64383.7	58730.4	55133.5	59428.1	59957.7	76239.8	45775.8	55312.7	34080.8	36503.4	43666.1	54926.1	50801.4	57390.9	69329.9	68701.5	48629.5	44190.1	43047.3	59428.1
FALSE	Q8N556	afap1	Actin filament-associated protein 1 OS=Homo sapiens OX=9606 GN=AFAP1 PE=1 SV=2	Q8N556 [675-702]	[R].TLENSPISSCDTSDTEGPVPVNSAAVLK.[K]	1xCarbamidomethyl [C10];1xTMTpro [K28];1xTMTpro [N-Term];1xPhospho [S13(99.5)]	Q8N556 1xPhospho [S687(99.5)]	S687(99.5)	687	99.5	-0.07	0.48	0.991634	0.0864028	1	0.488304	22073.2	21090.6	20278.1	28268	20251.7	6.49	12.84	22.9	16.02	1.48	22073.2	23949.8	21091.2	21633.9	18446	20560.9	25032.5	20278.1	26602	17009.2	25151	25474.1	34729	31368.3	20464.6	20041.1	22065	23140.8	18512.7	16340.3	13879.2	16053.6	25032.5
FALSE	Q8N556	afap1	Actin filament-associated protein 1 OS=Homo sapiens OX=9606 GN=AFAP1 PE=1 SV=2	Q8N556 [246-269]	[K].EAYSGCSGPVDSECPPPPSSPVHK.[A]	2xCarbamidomethyl [C6; C14];1xTMTpro [K24];1xTMTpro [N-Term];1xPhospho [S20(100)]	Q8N556 1xPhospho [S265(100)]	S265(100)	265	100	-0.12	0.22	0.999947	0.617484	1	1	54094.3	49793.2	44064.3	51294.5	46909.2	8.28	9.91	27.94	9.6	6.86	47025.1	54820.3	54094.3	48331.9	47248.7	51298.7	58541.8	44064.3	58171.8	33041.4	50135.5	46220.6	58091.5	52480.2	49242.1	44686.7	47007.5	52968.6	47480.9	36505.4	35551	40053.2	58541.8
FALSE	Q8TED9	afap1l1	Actin filament-associated protein 1-like 1 OS=Homo sapiens OX=9606 GN=AFAP1L1 PE=1 SV=2	Q8TED9 [580-588]	[K].RHASSCSEK.[S]	1xCarbamidomethyl [C6];1xTMTpro [K9];1xTMTpro [N-Term];1xPhospho [S4(100)]	Q8TED9 1xPhospho [S583(100)]	S583(100)	583	100	0.34	-0.27	0.20707	0.448796	1	1	17461.7	22161.8	36080.2	29852.1	33233.4	23.36	16.61	8.29	10.89	1.11	17461.7	22547.3	14172.9	21742.3	19766.6	22589.5	28701.2	39460.3	36080.2	33449.5	31650.9	28155.4	26486.6	33677	32973.9	33495	17455.2	21785.7	12440.1	16422.1	14872.9	17637.5	28701.2
FALSE	Q8TED9	afap1l1	Actin filament-associated protein 1-like 1 OS=Homo sapiens OX=9606 GN=AFAP1L1 PE=1 SV=2	Q8TED9 [96-103]	[K].GASPELAK.[S]	1xTMTpro [K8];1xTMTpro [N-Term];1xPhospho [S3(100)]	Q8TED9 1xPhospho [S98(100)]	S98(100)	98	100	-0.15	-0.26	0.535286	0.109095	1	0.559512	192868	173778	274897	229888	222586	12.41	7.8	5.63	3.74	2.85	167422	192868	214989	177357	159339	170271	191849	249934	274897	276951	217952	224933	234953	235804	218139	227123	167359	186354	188705	133959	119890	132945	191849
FALSE	Q8TED9	afap1l1	Actin filament-associated protein 1-like 1 OS=Homo sapiens OX=9606 GN=AFAP1L1 PE=1 SV=2	Q8TED9 [581-588]	[R].HASSCSEK.[S]	1xCarbamidomethyl [C5];1xTMTpro [K8];1xTMTpro [N-Term];1xPhospho [S3(100)]	Q8TED9 1xPhospho [S583(100)]	S583(100)	583	100	0.48	-0.46	0.646574	0.296593	1	0.972381	20698.4	28875.7	56671.5	41311.9	35747.8	53.62	15.3	15.04	2.78	1.66	38536.6	20698.4	13315.8	30110.7	34192.6	27691.4	23635.5	54852.8	56671.5	71588.5	41197.6	41519.6	41426.6	39128.8	35330.5	36170	38522.2	19999.2	11687.9	22742.8	25727.3	21620.9	23635.5
FALSE	Q8TED9	afap1l1	Actin filament-associated protein 1-like 1 OS=Homo sapiens OX=9606 GN=AFAP1L1 PE=1 SV=2	Q8TED9 [652-661]	[K].EAIRSSPGAK.[L]	1xTMTpro [K10];1xTMTpro [N-Term];1xPhospho [S]	Q8TED9 1xPhospho [S]	S			0.17	-0.18	0.767624	0.830013	1	1	53988.1	60824.3	57345.7	50483.1	76290.7	16.3	13.69	13.62	5.69	2.75	49357.4	67219.5	53988.1	57572.9	64259.4	74719.6	55589.4	57345.7	64185.9	48759.9	51234.4	49107.1	49742.8	55602.4	77786.3	74824	49338.9	64949	47387.7	43485.2	48350.2	58339.7	55589.4
FALSE	Q8TED9	afap1l1	Actin filament-associated protein 1-like 1 OS=Homo sapiens OX=9606 GN=AFAP1L1 PE=1 SV=2	Q8TED9 [317-335]	[K].PVGGAEGVEVPRSPVLLCK.[L]	1xCarbamidomethyl [C18];1xTMTpro [K19];1xTMTpro [N-Term];1xPhospho [S13(100)]	Q8TED9 1xPhospho [S329(100)]	S329(100)	329	100	0	-0.23	0.918236	0.862318	1	1	110024	109690	170233	144759	114548	4.12	19.25	11.88	6.8	2.49	115726	110024	106702	106878	112576	120634	75031.7	139766	175318	170233	136451	160267	143801	145724	112552	116580	115683	106308	93656.6	80725.5	84705	94188.7	75031.7
FALSE	Q8TED9	afap1l1	Actin filament-associated protein 1-like 1 OS=Homo sapiens OX=9606 GN=AFAP1L1 PE=1 SV=2	Q8TED9 [601-609]	[R].HASSANQYK.[Y]	1xTMTpro [K9];1xTMTpro [N-Term];1xPhospho [S3(100)]	Q8TED9 1xPhospho [S603(100)]	S603(100)	603	100	0.09	-0.4	0.958487	0.196066	1	0.778949	72612.9	77072.3	116070	87743.6	81164.1	22.79	11.81	14.55	12.59	1.98	72612.9	88146.8	55335.7	66288.7	72371.3	82078.6	86195.5	101240	116070	135345	78659.3	105451	85858.8	89669.8	80037.2	82306.8	72585.7	85169.4	48570.5	50068.3	54453.8	64085.5	86195.5
FALSE	Q8TED9	afap1l1	Actin filament-associated protein 1-like 1 OS=Homo sapiens OX=9606 GN=AFAP1L1 PE=1 SV=2	Q8TED9 [313-335]	[R].EVSKPVGGAEGVEVPRSPVLLCK.[L]	1xCarbamidomethyl [C22];2xTMTpro [K4; K23];1xTMTpro [N-Term];1xPhospho [S17(100)]	Q8TED9 1xPhospho [S329(100)]	S329(100)	329	100	-0.68	-0.21	0.999647	0.991734	1	1	107243	67022.9	107049	92820	76388	40.68	63.03	14.75	18.24	11.34	49310.8	119272	107243	54644.5	60100.8	74742.4	177602	88487.8	107049	119213	73141.6	114829	92586	93054.7	82781	70488.7	49292.3	115243	94131.6	41273.4	45221.2	58357.5	177602
FALSE	P55196	afdn	Afadin OS=Homo sapiens OX=9606 GN=AFDN PE=1 SV=3	P55196 [1172-1186]	[R].SSPNVANQPPSPGGK.[S]	1xTMTpro [K15];1xTMTpro [N-Term];1xPhospho [S11(100)]	P55196 1xPhospho [S1182(100)]	S1182(100)	1182	100	0.16	0.31	0.348504	0.0684324	1	0.424409	117773	131475	104925	129649	111535	5.24	8.7	13.07	10.5	6.74	117773	109426	121283	122271	131821	150008	131130	104925	122368	94630.5	132267	120507	127084	152891	106343	116981	117729	105730	106455	92352.3	99185.1	117124	131130
FALSE	P55196	afdn	Afadin OS=Homo sapiens OX=9606 GN=AFDN PE=1 SV=3	P55196 [1092-1112]	[K].QGAIYHGLATLLNQPSPMMQR.[I]	1xTMTpro [N-Term];1xPhospho [S16(100)]	P55196 1xPhospho [S1107(100)]	S1107(100)	1107	100	0.11	-0.1	0.530861	0.937084	1	1	43931.3	47395.1	50453.7	47080.8	41533.7	20.13	6.25	5.93	13.2	8.07	43931.3	31815	47649.1	50764.9	48081.3	46718.7	43662.6	45749.3	51067.4	50453.7	37500.7	46561.7	51921	47605.7	43974.3	39228.5	43914.8	30740.4	41823.7	38343.1	36177.5	36477.2	43662.6
FALSE	P55196	afdn	Afadin OS=Homo sapiens OX=9606 GN=AFDN PE=1 SV=3	P55196 [1172-1186]	[R].SSPNVANQPPSPGGK.[S]	1xTMTpro [K15];1xTMTpro [N-Term];2xPhospho [S1(99.6); S11(100)]	P55196 2xPhospho [S1172(99.6); S1182(100)]	S1172(99.6); S1182(100)	1172; 1182	99.6; 100	0.31	0.67	0.65987	0.0204187	1	0.210778	25390.5	31535.4	26044.7	41302.1	31115.2	21.2	19.33	12.43	15.77	3.24	34298	25390.5	23244.1	32252.5	30834.4	41700.2	26660.7	21125.8	26044.7	26743.2	31286.4	41533.1	41072.4	46349.6	30410.5	31836.2	34285.2	24532.8	20402.3	24360.5	23200.5	32558.8	26660.7
FALSE	P55196	afdn	Afadin OS=Homo sapiens OX=9606 GN=AFDN PE=1 SV=3	P55196 [1197-1228]	[K].ITSVSTGNLCTEEQTPPPRPEAYPIPTQTYTR.[E]	1xCarbamidomethyl [C10];1xTMTpro [N-Term];1xPhospho [S5(98.5)]	P55196 1xPhospho [S1201(98.5)]	S1201(98.5)	1201	98.5	-0.1	0.35	0.792352	0.0784214	1	0.46072	26288.7	24558.1	24191.1	30781.4	30210.6	7.73	13.13	12.63	11.78	8.84	29156.6	26288.7	25124	25819.4	23358.5	28002.4	20551.5	20703.4	24191.1	26706.4	28754.1	27191.1	32951.5	35073.7	28377.4	32162.3	29145.7	25400.7	22052.4	19501.5	17575.5	21863.8	20551.5
FALSE	P55196	afdn	Afadin OS=Homo sapiens OX=9606 GN=AFDN PE=1 SV=3	P55196 [1081-1091]	[R].TSSVVTLEVAK.[Q]	1xTMTpro [K11];1xTMTpro [N-Term];1xPhospho [S3(99.7)]	P55196 1xPhospho [S1083(99.7)]	S1083(99.7)	1083	99.7	0.17	0.41	0.822004	0.00474433	1	0.0897233	89849.2	100910	93474.5	124210	102076	5.45	9.53	5.9	13.34	1	86011	95797.8	89849.2	102557	99290.5	105016	84260.5	93474.5	86368.5	97064.5	113336	123711	153371	124711	102801	101356	85978.8	92562	78864.5	77461.7	74708.5	81994.5	84260.5
FALSE	P55196	afdn	Afadin OS=Homo sapiens OX=9606 GN=AFDN PE=1 SV=3	P55196 [1774-1792]	[K].SQDADSPGSSGAPENLTFK.[E]	1xTMTpro [K19];1xTMTpro [N-Term];1xPhospho [S6(100)]	P55196 1xPhospho [S1779(100)]	S1779(100)	1779	100	0.12	0.01	0.918378	0.990245	1	1	31192.5	33991.9	37736	38095.1	31890.9	9.86	4.06	7.63	9.65	3.67	29286.8	31192.5	35442.9	34266.8	33719.3	31506.5	34473.1	37736	38452.3	33311.2	39311.8	32794.6	36916	41188.3	31072.9	32730.5	29275.9	30138.9	31109.7	25882	25371.1	24599.7	34473.1
FALSE	P55196	afdn	Afadin OS=Homo sapiens OX=9606 GN=AFDN PE=1 SV=3	P55196 [1081-1091]	[R].TSSVVTLEVAK.[Q]	1xTMTpro [K11];1xTMTpro [N-Term];1xPhospho [S/T]	P55196 1xPhospho [S/T]	S/T			0.2	0.41	0.935459	0.0782799	1	0.460316	50106.2	57718.5	49855.2	66055.8	42605.3	9.31	13.27	15.83	6.68	3.2	50106.2	58591.2	50011.9	46938.9	54957.1	60618.6	64187.6	45151.1	61186.9	49855.2	68418.6	71685.5	63774.6	61908.3	43579.3	41653.1	50087.4	56612.2	43897.6	35453.3	41351	47329.9	64187.6
FALSE	P55196	afdn	Afadin OS=Homo sapiens OX=9606 GN=AFDN PE=1 SV=3	P55196 [1797-1807]	[R].LFSQGQDVSNK.[V]	1xTMTpro [K11];1xTMTpro [N-Term];1xPhospho [S3(100)]	P55196 1xPhospho [S1799(100)]	S1799(100)	1799	100	0.22	0.56	0.951057	0.199963	1	0.788322	103493	120901	97418.2	143530	112572	24.78	13.22	18.04	17.87	0.97	103493	140447	87071.7	99229.3	117409	137085	124496	97418.2	127788	92513.9	120960	123927	166235	168176	113348	111802	103454	135703	76426.6	74948.6	88341.1	107034	124496
FALSE	P55196	afdn	Afadin OS=Homo sapiens OX=9606 GN=AFDN PE=1 SV=3	P55196 [1272-1283]	[R].VTRSQEELREDK.[A]	1xTMTpro [K12];1xTMTpro [N-Term];1xPhospho [S4(100)]	P55196 1xPhospho [S1275(100)]	S1275(100)	1275	100	-0.35	0.38	0.952818	0.699346	1	1	75766.3	59510.5	48377.5	62907.7	58634.6	50.15	34.32	24.22	20.83	0.76	25529.6	75766.3	80023.2	61996.6	57124	49393.8	101294	48377.5	54096.9	32955.7	61698.7	48540.6	64140.4	80913	58321.3	58949.7	25520	73207.1	70239.7	46826.5	42981.4	38565.8	101294
FALSE	P55196	afdn	Afadin OS=Homo sapiens OX=9606 GN=AFDN PE=1 SV=3	P55196 [1717-1729]	[K].TQVLSPDSLFTAK.[F]	1xTMTpro [K13];1xTMTpro [N-Term];1xPhospho [S5(100)]	P55196 1xPhospho [S1721(100)]	S1721(100)	1721	100	0.03	-0.13	0.986277	0.188027	1	0.762121	31786.8	32521.8	29546.9	27023.1	26959.1	9.66	5.54	16.57	18.67	6.08	27593.1	31786.8	33376	30653.7	34294.3	31302.7	33788.4	28999.4	38552.6	29546.9	26136.5	27939.8	18392.5	28692.8	25823.5	28144.7	27582.8	30713.1	29295.6	23153	25803.8	24440.6	33788.4
FALSE	P55196	afdn	Afadin OS=Homo sapiens OX=9606 GN=AFDN PE=1 SV=3	P55196 [1446-1466]	[R].TQSLNPAPFSPLTAQQMKPEK.[P]	2xTMTpro [K18; K21];1xTMTpro [N-Term];1xPhospho [S10(100)]	P55196 1xPhospho [S1455(100)]	S1455(100)	1455	100	-0.11	0.12	0.987394	0.991657	1	1	32135.8	29759.4	29319.7	31800.5	26284.5	15.76	8.44	4.54	10.7	1.19	26535.9	32135.8	36511.1	30112.7	28016.2	34001.3	29410.2	29078	31544.5	29319.7	26693.4	30471.1	33187.8	34119.3	26063.5	26507.3	26526	31050.3	32047.4	22744.3	21080	26547.6	29410.2
FALSE	P55196	afdn	Afadin OS=Homo sapiens OX=9606 GN=AFDN PE=1 SV=3	P55196 [1494-1502]	[R].DLQYITVSK.[E]	1xTMTpro [K9];1xTMTpro [N-Term];1xPhospho [S8(100)]	P55196 1xPhospho [S1501(100)]	S1501(100)	1501	100	-0.04	0.42	0.998525	0.0430071	1	0.325729	22635.6	22054.3	24543.1	32729.2	18359.7	3.53	13.77	11.48	9.61	3.7	22582.7	22635.6	24021	23506.9	26841.6	19945.4	20691.4	23759.9	24543.1	29246.9	32738.3	37698.3	30029.5	32720	17884.9	18847.1	22574.3	21871	21084.2	17754.9	20196.2	15573	20691.4
FALSE	P51825	aff1	AF4/FMR2 family member 1 OS=Homo sapiens OX=9606 GN=AFF1 PE=1 SV=1	P51825 [588-597]	[K].SPAQQEPPQR.[Q]	1xTMTpro [N-Term];1xPhospho [S1(100)]	P51825 1xPhospho [S588(100)]	S588(100)	588	100	0.22	0.01	0.64084	0.895549	1	1	51144	59554.4	47660.8	47939	52128.1	8.3	9.11	11.9	19.54	10.89	51144	58359.6	50318.1	56866.8	60390.3	58730.1	69461.6	47660.8	49406.9	39285.1	54267.1	41909.8	62080.8	42348.8	48257.5	56309.1	51124.8	56388.3	44166.3	42951.9	45439	45855.4	69461.6
FALSE	Q9UHB7	aff4	AF4/FMR2 family member 4 OS=Homo sapiens OX=9606 GN=AFF4 PE=1 SV=1	Q9UHB7 [668-689]	[K].YPESNRTPVKPSSVEEEDSFFR.[Q]	1xTMTpro [K10];1xTMTpro [N-Term];1xPhospho [T7(100)]	Q9UHB7 1xPhospho [T674(100)]	T674(100)	674	100	-0.29	-0.22	0.254401	0.66758	1	1	22467.7	18365.1	25275.7	21724	21393.6	7.73	11.71	17.57	16.1	4.78	22467.7	25129.8	21735.2	19041	20888.8	15791.6	17713.3	25275.7	18993.8	26874.6	15726.6	22872.9	20950.2	22526.4	20682.5	22129.1	22459.3	24281	19077.9	14381.8	15717.2	12329.8	17713.3
FALSE	Q9UHB7	aff4	AF4/FMR2 family member 4 OS=Homo sapiens OX=9606 GN=AFF4 PE=1 SV=1	Q9UHB7 [549-559]	[K].SPAQSDSTTQR.[R]	1xTMTpro [N-Term];1xPhospho [S1(100)]	Q9UHB7 1xPhospho [S549(100)]	S549(100)	549	100	0.2	-0.11	0.488364	0.73716	1	1	97136.7	111511	104517	96625.7	104761	18.15	12.09	7.1	5.18	0.47	109107	97136.7	75478.1	106535	116719	117668	89637.9	101137	115661	104517	97110.3	90107	102295	96143.6	104410	105114	109066	93855.6	66250.3	80466.8	87822.2	91873.1	89637.9
FALSE	Q9UHB7	aff4	AF4/FMR2 family member 4 OS=Homo sapiens OX=9606 GN=AFF4 PE=1 SV=1	Q9UHB7 [523-531]	[K].ETSSATPGR.[D]	1xTMTpro [N-Term];1xPhospho [T6(94.1)]	Q9UHB7 1xPhospho [T528(100)]	T528(100)	528	100	1.08	-0.23	0.677805	0.950763	1	1	36780.8	77729.2	83532.6	70996.6	65416.9	61.32	27.33	18.17	10.92	3.84	94601.1	36780.8	34799.7	78838.5	83522.6	76635.5	41733.3	73705.1	83532.6	104747	67852	84503.4	74287	67214.6	63664.5	67217.5	94565.8	35538.5	30545.2	59547.3	62844.3	59835.7	41733.3
FALSE	Q9UHB7	aff4	AF4/FMR2 family member 4 OS=Homo sapiens OX=9606 GN=AFF4 PE=1 SV=1	Q9UHB7 [700-717]	[K].ELLSPLSEPDDRYPLIVK.[I]	1xTMTpro [K18];1xTMTpro [N-Term];1xPhospho [S7(100)]	Q9UHB7 1xPhospho [S706(100)]	S706(100)	706	100	-0.28	-0.17	0.781941	0.83306	1	1	264641	218417	255179	227059	222781	15.12	17.15	7.61	12.18	0.27	210874	285087	264641	281207	217195	188953	219647	268584	230828	255179	196305	259196	240239	214603	222348	223214	210796	275457	232287	212397	163422	147531	219647
FALSE	Q9UHB7	aff4	AF4/FMR2 family member 4 OS=Homo sapiens OX=9606 GN=AFF4 PE=1 SV=1	Q9UHB7 [210-225]	[R].SKSPRDPDANWDSPSR.[V]	1xTMTpro [K2];1xTMTpro [N-Term];1xPhospho [S]	Q9UHB7 1xPhospho [S]	S			-0.46	-0.73	0.795397	0.0528963	1	0.365676	246850	179400	152404	91636.2	164031	38.81	16.14	4.38	14.77	0.33	139064	320900	246850	160586	191420	168135	227709	152404	161706	148569	106480	99591.3	76982.9	84316.7	164420	163643	139012	310060	216671	121292	144029	131276	227709
FALSE	Q9UHB7	aff4	AF4/FMR2 family member 4 OS=Homo sapiens OX=9606 GN=AFF4 PE=1 SV=1	Q9UHB7 [810-822]	[K].DLLPSPAGPVPSK.[D]	1xTMTpro [K13];1xTMTpro [N-Term];1xPhospho [S5(100)]	Q9UHB7 1xPhospho [S814(100)]	S814(100)	814	100	-0.22	-0.2	0.818544	0.662296	1	1	91034.1	78060.7	78440.7	68517.4	69536.3	14.6	10.24	9.8	5.59	4.57	71299.3	91034.1	94457.1	75704.3	69563	80490.5	88639.3	66971.8	78440.7	80766	62556.2	71620	68484.7	68550.2	71818.7	67326.3	71272.6	87959.1	82909	57180	52340.8	62845.6	88639.3
FALSE	Q9UHB7	aff4	AF4/FMR2 family member 4 OS=Homo sapiens OX=9606 GN=AFF4 PE=1 SV=1	Q9UHB7 [481-503]	[K].VNPHKVSPASSVDSNIPSSQGYK.[K]	2xTMTpro [K5; K23];1xTMTpro [N-Term];1xPhospho [S7(100)]	Q9UHB7 1xPhospho [S487(100)]	S487(100)	487	100	-0.34	-0.61	0.820743	0.0417148	1	0.319935	63110.6	49761.2	54084.3	35394	52716.8	23.55	9.49	8.31	21.47	0.22	42032.2	67283.3	63110.6	44004.6	47004.1	52680	53907.3	60671.4	51780.3	54084.3	34989.8	35802.8	28988.5	47901.2	52799.1	52634.7	42016.5	65010.6	55394.9	33236.9	35366.9	41131.6	53907.3
FALSE	Q9UHB7	aff4	AF4/FMR2 family member 4 OS=Homo sapiens OX=9606 GN=AFF4 PE=1 SV=1	Q9UHB7 [549-560]	[K].SPAQSDSTTQRR.[T]	1xTMTpro [N-Term];1xPhospho [S1(100)]	Q9UHB7 1xPhospho [S549(100)]	S549(100)	549	100	-0.29	0.67	0.830234	0.933171	1	1	6095.51	4975.33	3844.16	6129.22	5783.34	41.06	153.08	9.98	8.26	6.57	2942.44	6095.51	7248.71	4183.78	4115.26	5916.62	66475.8	4430.41	3672.76	3844.16	6460.42	5589.02	6647.34	5815	5520.49	6058.7	2941.34	5889.62	6362.5	3160.04	3096.42	4619.59	66475.8
FALSE	Q9UHB7	aff4	AF4/FMR2 family member 4 OS=Homo sapiens OX=9606 GN=AFF4 PE=1 SV=1	Q9UHB7 [1034-1049]	[K].NSYNNSQAPSPGLGSK.[A]	1xTMTpro [K16];1xTMTpro [N-Term];1xPhospho [S10(100)]	Q9UHB7 1xPhospho [S1043(100)]	S1043(100)	1043	100	-0.08	-0.25	0.913503	0.619808	1	1	60686.2	57315.2	56459.4	47513.7	47614.4	13.57	13.61	13.97	13.13	4.14	57275	60686.2	73703.4	60502.3	54295.9	51348.8	69489.7	47764.2	56459.4	63333	44197.8	56283.3	51078.4	42496.6	46241.2	49028.3	57253.6	58636.3	64692.7	45697.8	40853.5	40092.2	69489.7
FALSE	Q9UHB7	aff4	AF4/FMR2 family member 4 OS=Homo sapiens OX=9606 GN=AFF4 PE=1 SV=1	Q9UHB7 [212-225]	[K].SPRDPDANWDSPSR.[V]	1xTMTpro [N-Term];2xPhospho [S1(100); S11(99.5)]	Q9UHB7 2xPhospho [S212(100); S222(99.5)]	S212(100); S222(99.5)	212; 222	100; 99.5	0.2	-0.12	0.930412	0.914451	1	1	48598.7	55697.6	67121	61613.5	62997.2	23.08	14.41	10.71	12.74	1.62	69925.5	48598.7	47166.6	72393.6	56150.4	54457.8	55248.5	67121	61440.5	75933.9	64495	72403.6	53869.8	58860.7	63722.7	62279.9	69899.3	46957.2	41400.1	54679.4	42248.8	42519.6	55248.5
FALSE	Q9UHB7	aff4	AF4/FMR2 family member 4 OS=Homo sapiens OX=9606 GN=AFF4 PE=1 SV=1	Q9UHB7 [210-225]	[R].SKSPRDPDANWDSPSR.[V]	1xTMTpro [K2];1xTMTpro [N-Term];2xPhospho [S3(99.3); S13(99.3)]	Q9UHB7 2xPhospho [S212(99.3); S222(99.3)]	S212(99.3); S222(99.3)	212; 222	99.3; 99.3	-0.05	-0.51	0.934825	0.330973	1	1	43639.9	42090.2	49983.6	35015.1	46962.4	9	23.21	14.35	16.84	5.23	50344	42884.5	43639.9	54084.8	42765.4	41425.6	30177	53499.6	40232.6	49983.6	34268.8	46378	32411.4	35777.7	48731.9	45257.3	50325.2	41436	38304.6	40850.6	32177.6	32344.4	30177
FALSE	Q9UHB7	aff4	AF4/FMR2 family member 4 OS=Homo sapiens OX=9606 GN=AFF4 PE=1 SV=1	Q9UHB7 [700-717]	[K].ELLSPLSEPDDRYPLIVK.[I]	1xTMTpro [K18];1xTMTpro [N-Term];1xPhospho [S4(100)]	Q9UHB7 1xPhospho [S703(100)]	S703(100)	703	100	-0.07	-0.12	0.949697	0.435113	1	1	412546	392223	423361	389006	358078	7.62	12.85	13.88	13.94	9.79	379384	442031	412546	438235	386474	319037	398057	423361	380076	499118	289574	391731	395711	386299	334097	383781	379242	427101	362109	331002	290792	249099	398057
FALSE	Q9UHB7	aff4	AF4/FMR2 family member 4 OS=Homo sapiens OX=9606 GN=AFF4 PE=1 SV=1	Q9UHB7 [692-699]	[R].MFSPMEEK.[E]	1xOxidation [M1];1xTMTpro [K8];1xTMTpro [N-Term];1xPhospho [S3(100)]	Q9UHB7 1xPhospho [S694(100)]	S694(100)	694	100	0	0.23	0.957889	0.384445	1	1	31813.5	31836.7	27467.5	32290.9	36072.6	9.69	13.25	10.93	12.46	11.86	31813.5	32003.8	26841.8	27505.9	32752.7	30946.3	37749.9	24476.2	27467.5	30485	28097	31386.3	33221.6	37845.5	39236.2	33164.1	31801.6	30922.8	23560.2	20775.4	24643.9	24162.3	37749.9
FALSE	Q9UHB7	aff4	AF4/FMR2 family member 4 OS=Homo sapiens OX=9606 GN=AFF4 PE=1 SV=1	Q9UHB7 [1050-1060]	[K].AVGMPSPVSPK.[L]	1xTMTpro [K11];1xTMTpro [N-Term];1xPhospho [S6(100)]	Q9UHB7 1xPhospho [S1055(100)]	S1055(100)	1055	100	-0.07	-0.33	0.958732	0.400322	1	1	29716.7	28214.4	29107.9	23208.2	23776.9	23.71	18.69	5.42	9.58	0.85	37117.4	22933	29716.7	29504.6	26980.6	32810.3	20663.4	29107.9	30731.4	27573.8	26387.6	21067.1	23824.4	22607.8	23920.3	23634.4	37103.5	22158.4	26083.6	22285	20300.8	25617.7	20663.4
FALSE	Q9UHB7	aff4	AF4/FMR2 family member 4 OS=Homo sapiens OX=9606 GN=AFF4 PE=1 SV=1	Q9UHB7 [1050-1060]	[K].AVGMPSPVSPK.[L]	1xOxidation [M4];1xTMTpro [K11];1xTMTpro [N-Term];1xPhospho [S9(100)]	Q9UHB7 1xPhospho [S1058(100)]	S1058(100)	1058	100	-0.01	0.13	0.967931	0.127943	1	0.61502	22422.1	22310.7	20132.3	21998.2	17763.9	9.49	4.27	14.16	6.51	7.36	19147.9	22889.8	22422.1	23538.4	21278.8	22021.5	22603.8	20153.1	20132.3	15576.6	22436.3	20606.4	24004.9	21568.7	18714.4	16861.7	19140.8	22116.6	19680.9	17778.7	16010.7	17194	22603.8
FALSE	Q9UHB7	aff4	AF4/FMR2 family member 4 OS=Homo sapiens OX=9606 GN=AFF4 PE=1 SV=1	Q9UHB7 [178-196]	[R].SSSPGKPQAVSSLNSSHSR.[S]	1xTMTpro [K6];1xTMTpro [N-Term];1xPhospho [S2(99.1)]	Q9UHB7 1xPhospho [S179(99.1)]	S179(99.1)	179	99.1	-0.09	-0.34	0.992416	0.38661	1	1	50769.9	47860.7	53085	41976.9	45168.5	18.89	33.67	7.15	15.69	7.79	44003.1	63633.8	50769.9	33257.3	45904.1	49900.8	74145.2	53085	59370.1	52162.5	40195.6	32312.7	47279.5	43837.2	42745.1	47729.2	43986.6	61484.4	44562.9	25119.5	34539.3	38961.7	74145.2
FALSE	Q9UHB7	aff4	AF4/FMR2 family member 4 OS=Homo sapiens OX=9606 GN=AFF4 PE=1 SV=1	Q9UHB7 [619-627]	[K].SSPRPTAEK.[K]	1xTMTpro [K9];1xTMTpro [N-Term];1xPhospho [S2(100)]	Q9UHB7 1xPhospho [S620(100)]	S620(100)	620	100	-0.2	-0.35	0.993112	0.0358351	1	0.293273	50741.3	44200.5	45051.9	35434.5	38131	15.2	7.8	7.72	3.56	4.74	38507.2	50855.7	50741.3	42079.4	45142.3	43278.4	50073.7	41171	48068.7	45051.9	36374.1	36580.6	34519.2	34121	36872.6	39432.4	38492.8	49138	44537.8	31782.8	33966.1	33791	50073.7
FALSE	Q9UHB7	aff4	AF4/FMR2 family member 4 OS=Homo sapiens OX=9606 GN=AFF4 PE=1 SV=1	Q9UHB7 [834-842]	[R].TISQSSSLK.[S]	1xTMTpro [K9];1xTMTpro [N-Term];1xPhospho [S3(100)]	Q9UHB7 1xPhospho [S836(100)]	S836(100)	836	100	0.08	-0.47	0.99424	0.352736	1	1	407403	430724	294787	213519	269188	20.59	19.54	31.03	21.82	1.62	407403	489691	322281	333521	428753	432703	540997	228622	294787	420840	202029	291706	177934	225662	272292	266118	407251	473150	282880	251910	322604	337847	540997
FALSE	Q9UHB7	aff4	AF4/FMR2 family member 4 OS=Homo sapiens OX=9606 GN=AFF4 PE=1 SV=1	Q9UHB7 [523-534]	[K].ETSSATPGRDSK.[T]	1xTMTpro [K12];1xTMTpro [N-Term];1xPhospho [T6(100)]	Q9UHB7 1xPhospho [T528(100)]	T528(100)	528	100	-0.23	-0.41	0.99747	0.68337	1	1	140837	119939	87560	66029.5	108458	50.55	31.73	11.87	11.29	1.78	60563.3	192098	140837	94552.6	123360	116613	191204	85095	105253	87560	65912.8	60759.9	66146.5	78770.2	109835	107098	60540.7	185610	123619	71416.2	92818.9	91049.6	191204
FALSE	Q9UHB7	aff4	AF4/FMR2 family member 4 OS=Homo sapiens OX=9606 GN=AFF4 PE=1 SV=1	Q9UHB7 [547-559]	[R].QKSPAQSDSTTQR.[R]	1xTMTpro [K2];1xTMTpro [N-Term];1xPhospho [S3(100)]	Q9UHB7 1xPhospho [S549(100)]	S549(100)	549	100	-1.35	-0.03	0.997508	0.992693	1	1	107662	42130.6	15647.2	15297.1	25992.6	78.58	102.77	67.5	39.34	0.95	12000.9	149593	107662	16005.1	40166.2	44191.1	170272	15647.2	5453.15	27156	13676.8	29027.6	16352.7	14309.6	25818.9	26167.4	11996.4	144540	94499.9	12088.8	30222	34503.6	170272
FALSE	Q9UHB7	aff4	AF4/FMR2 family member 4 OS=Homo sapiens OX=9606 GN=AFF4 PE=1 SV=1	Q9UHB7 [178-196]	[R].SSSPGKPQAVSSLNSSHSR.[S]	1xTMTpro [K6];1xTMTpro [N-Term];1xPhospho [S]	Q9UHB7 1xPhospho [S]	S			-0.15	-0.3	0.999654	0.690059	1	1	99467.2	89604	102313	82938.8	78545.4	17.48	35.16	24.63	18.46	6.03	77555	110464	99467.2	88550.9	74319.1	90669.6	154819	87196.7	139691	102313	108167	71675.8	88215.1	77978	81967.5	75266.2	77526	106733	87306.6	66883.1	55919.4	70793.2	154819
FALSE	Q9UHB7	aff4	AF4/FMR2 family member 4 OS=Homo sapiens OX=9606 GN=AFF4 PE=1 SV=1	Q9UHB7 [178-196]	[R].SSSPGKPQAVSSLNSSHSR.[S]	1xTMTpro [K6];1xTMTpro [N-Term];1xPhospho [S3(99.5)]	Q9UHB7 1xPhospho [S180(99.6)]	S180(99.6)	180	99.6	-0.18	-0.2	0.999914	0.791358	1	1	36688	32424.6	36328.1	31667.8	26406.4	22.09	47.92	16.64	13.12	3.38	26704.6	41984.8	36688	19784.5	30444.2	34533.9	60852.1	34305	46427.8	36328.1	34284.5	24894.3	31732.2	31603.4	25783.5	27044.3	26694.6	40566.6	32202.6	14943.4	22906.9	26963.4	60852.1
FALSE	Q9UHB7	aff4	AF4/FMR2 family member 4 OS=Homo sapiens OX=9606 GN=AFF4 PE=1 SV=1	Q9UHB7 [692-699]	[R].MFSPMEEK.[E]	1xTMTpro [K8];1xTMTpro [N-Term];1xPhospho [S3(100)]	Q9UHB7 1xPhospho [S694(100)]	S694(100)	694	100	0	0.05	0.999995	0.995977	1	1	56472.9	56647.4	55675.2	57669.7	56022	4.93	8.38	16.83	10.4	0.9	54723.4	56472.9	60240.1	63959.2	58292.9	52875.4	55048.3	55675.2	49540.7	68642.7	47721.9	61255.6	57255.7	58086.7	55665.5	56380.8	54703	54565.4	52875.3	48308.8	43860.9	41284.2	55048.3
FALSE	Q9UHB7	aff4	AF4/FMR2 family member 4 OS=Homo sapiens OX=9606 GN=AFF4 PE=1 SV=1	Q9UHB7 [1050-1088]	[K].AVGMPSPVSPKLSPGNSGNYSSGASSASASGSSVTIPQK.[I]	2xTMTpro [K11; K39];1xTMTpro [N-Term];2xPhospho [S9(100); S13(100)]	Q9UHB7 2xPhospho [S1058(100); S1062(100)]	S1058(100); S1062(100)	1058; 1062	100; 100	-0.06	-0.14	1	0.983867	1	1	29605.6	28494.5	22510.9	20485	25564.7	15.25	8.34	25.85	7.6	10.21	23341.9	29605.6	31567.5	27476.3	25087.9	30319.3	29550.4	22510.9	27847.9	16359	21720.9	19319.5	19059	22031	27481.3	23781.8	23333.2	28605.6	27708.1	20753.1	18876.7	23672.8	29550.4
FALSE	Q9UHB7	aff4	AF4/FMR2 family member 4 OS=Homo sapiens OX=9606 GN=AFF4 PE=1 SV=1	Q9UHB7 [486-503]	[K].VSPASSVDSNIPSSQGYK.[K]	1xTMTpro [K18];1xTMTpro [N-Term];1xPhospho [S2(100)]	Q9UHB7 1xPhospho [S487(100)]	S487(100)	487	100	0.08	-0.16	1	0.492522	1	1	49195	52108.9	53115.8	47559.9	50404.6	8.15	14.82	13.13	8.26	2.92	49195	55795.7	48117.2	55917	48560.2	59157	42140.2	53115.8	62300.1	48191.7	42108.2	46772	48360.9	51459.3	51456.2	49374.5	49176.6	53911.1	42234.5	42234.5	36537.8	46188.8	42140.2
FALSE	Q9UHB7	aff4	AF4/FMR2 family member 4 OS=Homo sapiens OX=9606 GN=AFF4 PE=1 SV=1	Q9UHB7 [322-339]	[K].EMTHSWPPPLTAIHTPCK.[T]	1xCarbamidomethyl [C17];1xTMTpro [K18];1xTMTpro [N-Term];1xPhospho [T15(100)]	Q9UHB7 1xPhospho [T336(100)]	T336(100)	336	100	-0.38	-0.77	0.0335183	0.000357478	1	0.0201943	83500.5	64152.7	83588.9	48861.6	57671.4	16.59	10.07	5.72	9.32	7.47	72770.5	100952	83500.5	59634.7	69013	58141.3	70968.9	78128.2	87603.1	83588.9	55097.9	44948.1	46563.8	51272.9	54702	60802	72743.2	97541.8	73292	45042.5	51927	45395.7	70968.9
FALSE	Q6ULP2	aftph	Aftiphilin OS=Homo sapiens OX=9606 GN=AFTPH PE=1 SV=3	Q6ULP2 [517-527]	[K].SSGTGTEPVAK.[L]	1xTMTpro [K11];1xTMTpro [N-Term];1xPhospho [S2(100)]	Q6ULP2 1xPhospho [S518(100)]	S518(100)	518	100	0.18	-0.33	0.0967207	0.00785081	1	0.118757	39635.6	44791.1	64570.6	51236.8	54747.8	6.97	8.57	5.36	5.31	2.9	41647.1	36241.3	39635.6	44856.3	44726.1	50258.1	40833.2	59053.3	65175.6	64570.6	50530.3	51953.2	52982.1	46836.7	55880.8	53637.6	41631.5	35017.2	34789.8	33880.3	33652.9	39240.6	40833.2
FALSE	Q6ULP2	aftph	Aftiphilin OS=Homo sapiens OX=9606 GN=AFTPH PE=1 SV=3	Q6ULP2 [608-619]	[R].TDENIDTPGTPK.[T]	1xTMTpro [K12];1xTMTpro [N-Term];1xPhospho [T10(100)]	Q6ULP2 1xPhospho [T617(100)]	T617(100)	617	100	-0.12	-0.02	0.876117	0.999998	1	1	57253.5	52739.2	51530.5	50914.4	53683.8	12.36	18.46	2.75	7.26	5.59	57541	57253.5	45933.4	54789.8	50765.3	55820.5	36098.4	51530.5	49790.8	52583	48909.1	56327.2	53002	48337.9	51602.2	55849.5	57519.5	55319.6	40317.7	41383.1	38197	43583.7	36098.4
FALSE	Q6ULP2	aftph	Aftiphilin OS=Homo sapiens OX=9606 GN=AFTPH PE=1 SV=3	Q6ULP2 [375-384]	[K].TSDDEVGSPK.[E]	1xTMTpro [K10];1xTMTpro [N-Term];1xPhospho [S8(100)]	Q6ULP2 1xPhospho [S382(100)]	S382(100)	382	100	0.07	0.21	0.997656	0.759935	1	1	114340	120094	143532	166529	154464	18.49	27.4	14.02	9.13	1.36	144383	101102	114340	152960	119936	120254	74917.7	143532	122393	162417	154262	188340	159211	174184	155960	152982	144329	97686.7	100361	115532	90242.3	93891.8	74917.7
FALSE	Q6ULP2	aftph	Aftiphilin OS=Homo sapiens OX=9606 GN=AFTPH PE=1 SV=3	Q6ULP2 [390-413]	[K].FTNFQSPNIDPTEENDLDDSLSVK.[N]	1xTMTpro [K24];1xTMTpro [N-Term];1xPhospho [S22(100)]	Q6ULP2 1xPhospho [S411(100)]	S411(100)	411	100	0.02	0.17	0.997741	0.94648	1	1	29132	29443.7	34245.6	38512.6	36708	19.74	17.72	5.46	13.32	11.71	26253.3	38042.4	29132	25038.1	26019.1	33319.1	35794.5	31666.8	34245.6	35227.6	29673	38609.1	40763.4	38416.3	39885.5	33783.6	26243.5	36757.4	25570.4	18911.4	19577.3	26015	35794.5
FALSE	Q9UPQ3	agap1	Arf-GAP with GTPase, ANK repeat and PH domain-containing protein 1 OS=Homo sapiens OX=9606 GN=AGAP1 PE=1 SV=4	Q9UPQ3 [534-539]	[K].STSNFK.[A]	1xTMTpro [K6];1xTMTpro [N-Term];1xPhospho [S1(100)]	Q9UPQ3 1xPhospho [S534(100)]	S534(100)	534	100	0.21	0.53	0.727698	0.0595253	1	0.390455	120215	139438	133655	192627	129098	18.22	12.95	17.95	13.47	0.95	120215	153810	109114	145725	131212	172275	133423	117035	166070	133655	203181	182622	227170	166510	128232	129970	120170	148614	95773.6	110067	98726.6	134509	133423
FALSE	Q9UPQ3	agap1	Arf-GAP with GTPase, ANK repeat and PH domain-containing protein 1 OS=Homo sapiens OX=9606 GN=AGAP1 PE=1 SV=4	Q9UPQ3 [516-526]	[K].LDPPPSPHANR.[K]	1xTMTpro [N-Term];1xPhospho [S6(100)]	Q9UPQ3 1xPhospho [S521(100)]	S521(100)	521	100	-0.33	0.22	0.888691	0.704407	1	1	123826	98499.5	90574.8	105534	89770.5	22.58	10.99	4.67	9.58	5.89	81763.5	123826	126074	88474.2	92281.8	105136	111874	90574.8	96781.3	88544	92192.4	105220	116778	105850	86108.5	93588.1	81732.9	119643	110661	66825.1	69434.9	82088.4	111874
FALSE	Q9UPQ3	agap1	Arf-GAP with GTPase, ANK repeat and PH domain-containing protein 1 OS=Homo sapiens OX=9606 GN=AGAP1 PE=1 SV=4	Q9UPQ3 [831-841]	[R].FVLMATPNLSR.[R]	1xTMTpro [N-Term];1xPhospho [T6(100)]	Q9UPQ3 1xPhospho [T836(100)]	T836(100)	836	100	0.16	-0.11	0.984913	0.935939	1	1	9260.47	10364.7	13458.8	12505.1	7904.14	23.63	19.76	22.45	20.91	10.19	7980.42	12528.2	9260.47	9835.87	8537.73	13519.8	10921.9	8827.26	13458.8	13461.5	12986.7	12041.3	17412.7	11084.2	7353.98	8495.46	7977.43	12105.1	8128.31	7429.1	6423.98	10556	10921.9
FALSE	Q9UPQ3	agap1	Arf-GAP with GTPase, ANK repeat and PH domain-containing protein 1 OS=Homo sapiens OX=9606 GN=AGAP1 PE=1 SV=4	Q9UPQ3 [516-527]	[K].LDPPPSPHANRK.[K]	1xTMTpro [K12];1xTMTpro [N-Term];1xPhospho [S6(100)]	Q9UPQ3 1xPhospho [S521(100)]	S521(100)	521	100	-0.09	0.13	0.998978	0.996569	1	1	179156	167860	158666	173687	153816	18.34	11.81	21.49	10.09	2.88	141284	179156	205183	147653	159654	193529	176488	158666	214031	143842	179164	159230	200691	168376	150713	156983	141231	173104	180098	111523	120127	151104	176488
FALSE	Q96P47	agap3	Arf-GAP with GTPase, ANK repeat and PH domain-containing protein 3 OS=Homo sapiens OX=9606 GN=AGAP3 PE=1 SV=2	Q96P47 [533-543]	[K].LDPPPSPHSNR.[K]	1xTMTpro [N-Term];1xPhospho [S6(100)]	Q96P47 1xPhospho [S538(100)]	S538(100)	538	100	0.15	0.09	0.470163	0.980369	1	1	141371	157200	132243	141184	133333	5.48	30.28	5.05	7.97	1.81	135444	141371	150932	142950	145194	170200	258452	132243	143461	131047	144733	137722	160969	135433	131634	135054	135393	136595	132479	107971	109247	132889	258452
FALSE	Q96P47	agap3	Arf-GAP with GTPase, ANK repeat and PH domain-containing protein 3 OS=Homo sapiens OX=9606 GN=AGAP3 PE=1 SV=2	Q96P47 [316-329]	[R].IETIAASSTPTPIR.[K]	1xTMTpro [N-Term];1xPhospho [T9(100)]	Q96P47 1xPhospho [T324(100)]	T324(100)	324	100	0.22	0.35	0.749372	0.0817705	1	0.472569	26746.7	31167.1	27480.4	34975.4	28125.5	3.85	17.36	11.21	26.94	10.33	26746.7	26150.5	28174.1	28826.4	26257.6	38786.4	33697.8	23114.6	28773.2	27480.4	32600	37523.8	54849.4	32420.1	26141.2	30260.5	26736.7	25267.2	24729.6	21772.8	19756.8	30283.7	33697.8
FALSE	Q96P47	agap3	Arf-GAP with GTPase, ANK repeat and PH domain-containing protein 3 OS=Homo sapiens OX=9606 GN=AGAP3 PE=1 SV=2	Q96P47 [316-330]	[R].IETIAASSTPTPIRK.[Q]	1xTMTpro [K15];1xTMTpro [N-Term];1xPhospho [S/T]	Q96P47 1xPhospho [S/T]	S/T			0.01	0.44	0.953917	0.546233	1	1	64607.7	64895	49724.7	67589.1	48015.7	31.96	34.77	20.46	43.39	8.17	37372.6	64607.7	73050.1	51255.3	47592.9	97539.8	82164.6	44964.4	65856.4	49724.7	68981.9	66224.5	135441	58521.8	50875.8	45316.3	37358.6	62425.4	64119.2	38713.5	35809.9	76157.3	82164.6
FALSE	Q96P47	agap3	Arf-GAP with GTPase, ANK repeat and PH domain-containing protein 3 OS=Homo sapiens OX=9606 GN=AGAP3 PE=1 SV=2	Q96P47 [316-330]	[R].IETIAASSTPTPIRK.[Q]	1xTMTpro [K15];1xTMTpro [N-Term];1xPhospho [T9(100)]	Q96P47 1xPhospho [T324(100)]	T324(100)	324	100	0.24	0.67	0.984913	0.459291	1	1	19476.9	23007	13293.4	21169.8	15584.2	38.25	40.33	31.88	43.58	4.31	11509.5	19476.9	26024.5	18113	11682.9	30407.5	29223.2	12647.3	21725.4	13293.4	21193.5	21146.2	44296.7	20524.9	16066.5	15116.3	11505.2	18819	22842.8	13680.9	8790.44	23741.7	29223.2
FALSE	Q96P47	agap3	Arf-GAP with GTPase, ANK repeat and PH domain-containing protein 3 OS=Homo sapiens OX=9606 GN=AGAP3 PE=1 SV=2	Q96P47 [434-445]	[R].ATPATAPGTSPR.[A]	1xTMTpro [N-Term];1xPhospho [S10(100)]	Q96P47 1xPhospho [S443(100)]	S443(100)	443	100	0.02	-0.29	0.985295	0.00468312	1	0.0889508	81811.7	82675.2	80671.1	65902.2	76283.1	9.7	6.08	3.23	1.29	5.69	77681.6	81811.7	93449.6	85126.4	76402.9	80294.6	87626.3	78738.5	83922.4	80671.1	65516.7	67433.1	66043	65761.6	73274.7	79415	77652.5	79048.3	82024.7	64296.5	57487.3	62692.6	87626.3
FALSE	Q96P47	agap3	Arf-GAP with GTPase, ANK repeat and PH domain-containing protein 3 OS=Homo sapiens OX=9606 GN=AGAP3 PE=1 SV=2	Q96P47 [533-544]	[K].LDPPPSPHSNRK.[K]	1xTMTpro [K12];1xTMTpro [N-Term];1xPhospho [S6(100)]	Q96P47 1xPhospho [S538(100)]	S538(100)	538	100	0.05	-0.04	0.998621	0.775446	1	1	86714.1	89597.1	83786.3	81619.6	81122	13	7.75	11.87	3.86	0.86	78525.1	86714.1	101335	97558.8	83627.2	94665.1	84800.4	83786.3	101329	82307.7	86593.9	79259.6	80721.3	82527.9	80628.4	81618.5	78495.7	83785.2	88946.2	73686.8	62923	73912.8	84800.4
FALSE	P52594	agfg1	Arf-GAP domain and FG repeat-containing protein 1 OS=Homo sapiens OX=9606 GN=AGFG1 PE=1 SV=2	P52594 [176-186]	[K].GTPSQSPVVGR.[S]	1xTMTpro [N-Term];1xPhospho [S4(99.6)]	P52594 1xPhospho [S179(99.6)]	S179(99.6)	179	99.6	0.25	0.31	0.0646341	0.0241628	1	0.232404	86823.9	103259	93643.7	115758	86334.7	2.2	5.72	11.26	11.05	3.33	84975.6	86823.9	88800.5	105055	100363	113638	101494	93643.7	84723.4	105980	136394	110046	121767	107678	88393.8	84323.5	84943.8	83891.2	77944	79348.9	75515.5	88726.4	101494
FALSE	P52594	agfg1	Arf-GAP domain and FG repeat-containing protein 1 OS=Homo sapiens OX=9606 GN=AGFG1 PE=1 SV=2	P52594 [176-186]	[K].GTPSQSPVVGR.[S]	1xTMTpro [N-Term];2xPhospho [T2(99.6); S]	P52594 2xPhospho [T177(100); S]	T177(100); S	177;	100;	-0.46	0.62	0.985073	0.363272	1	1	2741.79	1998.1	2988.21	4606.23	2362.92	43.27	28.74	53.69	25.58	35.18	3622.72	1399.11	2741.79	2381.94	2870.55	1579.31	1676.11	2988.21	1448.96	4727.11	4465.59	4751.3	6853.49	3937.17	1832.77	3046.41	3621.36	1351.85	2406.59	1799.09	2159.87	1233.09	1676.11
FALSE	P52594	agfg1	Arf-GAP domain and FG repeat-containing protein 1 OS=Homo sapiens OX=9606 GN=AGFG1 PE=1 SV=2	P52594 [162-175]	[K].SLLGDSAPTLHLNK.[G]	1xTMTpro [K14];1xTMTpro [N-Term];1xPhospho [S6(100)]	P52594 1xPhospho [S167(100)]	S167(100)	167	100	-0.01	0.41	0.999403	0.579017	1	1	39576.3	39330.9	36418.5	48321	34562.1	14.95	13.21	20.24	14.94	7.57	44746.9	39576.3	33070.3	37201.3	46807.7	41582.5	34763.2	33388.2	36418.5	48471	45528.9	52802	51284.3	37385.1	36463.5	32759.9	44730.1	38239.5	29027.2	28098.4	35219.2	32466.8	34763.2
FALSE	P52594	agfg1	Arf-GAP domain and FG repeat-containing protein 1 OS=Homo sapiens OX=9606 GN=AGFG1 PE=1 SV=2	P52594 [162-186]	[K].SLLGDSAPTLHLNKGTPSQSPVVGR.[S]	1xTMTpro [K14];1xTMTpro [N-Term];2xPhospho [T16(100); S20(98.9)]	P52594 2xPhospho [T177(100); S181(98.9)]	T177(100); S181(98.9)	177; 181	100; 98.9	-0.7	0.99	0.999805	0.678991	1	1	32847.6	20224	13388.4	26607.2	19194.5	43.46	115.16	28.05	24.21	11.4	15147	39826.4	32847.6	14734.4	16769.9	24389.5	118973	13388.4	11395.7	19322.4	18367.8	33941.8	27282.9	25948.3	17704.5	20809.9	15141.3	38481.1	28831.7	11129	12618	19042.9	118973
FALSE	P52594	agfg1	Arf-GAP domain and FG repeat-containing protein 1 OS=Homo sapiens OX=9606 GN=AGFG1 PE=1 SV=2	P52594 [176-186]	[K].GTPSQSPVVGR.[S]	1xTMTpro [N-Term];2xPhospho [T2(100); S6(100)]	P52594 2xPhospho [T177(99.6); S181(100)]	T177(99.6); S181(100)	177; 181	99.6; 100	-0.06	0.84	0.999922	0.0221423	1	0.220948	597186	573664	570882	1.01943e+06	614842	7.43	19.46	23.12	10.28	3.13	653312	597186	564442	799823	565534	581910	536100	570882	554318	822170	1.03713e+06	1.04289e+06	1.00203e+06	829639	628610	601377	653068	577014	495435	604112	425521	454345	536100
FALSE	P52594	agfg1	Arf-GAP domain and FG repeat-containing protein 1 OS=Homo sapiens OX=9606 GN=AGFG1 PE=1 SV=2	P52594 [176-186]	[K].GTPSQSPVVGR.[S]	1xTMTpro [N-Term];1xPhospho [S6(100)]	P52594 1xPhospho [S181(100)]	S181(100)	181	100	0.08	0.7	0.645778	0.00115681	1	0.040429	962860	1.01635e+06	886612	1.44096e+06	883370	8.43	4.15	5.41	16.09	4.07	962860	835460	977125	1.02016e+06	994487	1.01255e+06	1.0917e+06	828855	886612	923224	1.56234e+06	1.36615e+06	1.51987e+06	1.07181e+06	909148	858323	962500	807240	857664	770537	748275	790581	1.0917e+06
FALSE	O95081	agfg2	Arf-GAP domain and FG repeat-containing protein 2 OS=Homo sapiens OX=9606 GN=AGFG2 PE=1 SV=2	O95081 [159-173]	[K].GSASTPVQGSIPEGK.[P]	1xTMTpro [K15];1xTMTpro [N-Term];1xPhospho [T5(99.5)]	O95081 1xPhospho [T163(99.5)]	T163(99.5)	163	99.5	0.02	-0.03	0.999621	0.727101	1	1	56463.5	57349.3	50821.4	49929.3	51026.8	5.09	9.69	10.85	3.95	7.8	56463.5	57938	52467.9	54401	60457.4	61240.7	49624.9	50601.3	60876.7	50821.4	48581.3	48166.2	51314.8	52151.4	48287	53922.1	56442.3	55981	46053.3	41089.5	45489.5	47815.7	49624.9
FALSE	Q8N302	aggf1	Angiogenic factor with G patch and FHA domains 1 OS=Homo sapiens OX=9606 GN=AGGF1 PE=1 SV=2	Q8N302 [333-357]	[K].VTVPTSGNTIESPLHENISNSTSFK.[D]	1xTMTpro [K25];1xTMTpro [N-Term];1xPhospho [S12(100)]	Q8N302 1xPhospho [S344(100)]	S344(100)	344	100	-0.06	0.09	0.9985	0.402785	1	1	143755	138139	151509	161176	147454	11.4	3.63	1.31	11.63	1.27	124638	156748	143755	133435	145596	138498	137781	151913	151509	148315	163545	155352	197966	158842	146141	148779	124591	151454	126180	100784	109550	108137	137781
FALSE	Q9UKV8	ago2	Protein argonaute-2 OS=Homo sapiens OX=9606 GN=AGO2 PE=1 SV=3	Q9UKV8 [385-395]	[R].SASFNTDPYVR.[E]	1xTMTpro [N-Term];1xPhospho [S3(100)]	Q9UKV8 1xPhospho [S387(100)]	S387(100)	387	100	-0.23	0.08	0.986733	0.999989	1	1	145765	123907	105583	111388	111607	13.88	13.55	11.69	4.6	0.07	115261	145765	150204	125327	120656	122503	158314	103610	105583	127244	114248	118997	108042	108600	111552	111662	115218	140841	131840	94660	90784.5	95647.9	158314
FALSE	O00116	agps	Alkyldihydroxyacetonephosphate synthase, peroxisomal OS=Homo sapiens OX=9606 GN=AGPS PE=1 SV=1	O00116 [63-85]	[R].AASAATAAPTATPAAQESGTIPK.[K]	1xTMTpro [K23];1xTMTpro [N-Term];1xPhospho [S3(100)]	O00116 1xPhospho [S65(100)]	S65(100)	65	100	0.01	0.17	0.990225	0.37662	1	1	67280.3	67962.6	68137.2	76892.7	57879.7	8.08	7.65	6.08	12.09	4.76	67280.3	68143	58691.8	59957.1	70858.3	65565.4	70447.5	68137.2	71452.9	63274.9	67797.6	86443.6	70580.7	83769.2	59859.6	55965.2	67255.2	65841.3	51516.3	45286	53315.4	51192.3	70447.5
FALSE	Q8WYP5	ahctf1	Protein ELYS OS=Homo sapiens OX=9606 GN=AHCTF1 PE=1 SV=3	Q8WYP5 [1993-1998]	[K].EERSPK.[K]	1xTMTpro [K6];1xTMTpro [N-Term];1xPhospho [S4(100)]	Q8WYP5 1xPhospho [S1996(100)]	S1996(100)	1996	100	1.89	0.29	0.0282295	0.999599	1	1	47688.5	176141	95414.6	116802	134020	76.42	9.34	31.59	39.53	0.95	137834	47688.5	34823.9	179757	206747	172597	169256	92254.6	156566	95414.6	155693	87626.3	79538.8	179729	133121	134926	137783	46077.7	30566.4	135771	155561	134761	169256
FALSE	Q8WYP5	ahctf1	Protein ELYS OS=Homo sapiens OX=9606 GN=AHCTF1 PE=1 SV=3	Q8WYP5 [2009-2016]	[R].STRNTPAK.[S]	1xTMTpro [K8];1xTMTpro [N-Term];1xPhospho [T5(100)]	Q8WYP5 1xPhospho [T2013(100)]	T2013(100)	2013	100	0.6	-0.82	0.287062	0.083664	1	0.478772	52443.8	79448.1	50049.5	28354.3	83050.1	26.38	26.52	57.52	34.7	0.64	52443.8	54539.4	32351.6	58201.3	67528.2	93472	103775	50049.5	115246	42795.9	32932.6	20209.3	24412.5	44111.7	83424.4	82677.5	52424.2	52697.2	28396.4	43959.8	50809.7	72981.3	103775
FALSE	Q8WYP5	ahctf1	Protein ELYS OS=Homo sapiens OX=9606 GN=AHCTF1 PE=1 SV=3	Q8WYP5 [1940-1949]	[R].GREVSPSDVR.[E]	1xTMTpro [N-Term];1xPhospho [S5(100)]	Q8WYP5 1xPhospho [S1944(100)]	S1944(100)	1944	100	0.57	0.46	0.343472	0.430077	1	1	46193.7	68728	49879.5	68787.4	66443.4	6.55	18	24.51	37.44	6.12	48045.9	42213.4	46193.7	65185	72463.5	79064	50978.6	49879.5	61320.7	37104.8	72503.7	42222.4	65261.5	107144	69385.4	63626.1	48028	40787.6	40546.2	49234.7	54523.2	61731.8	50978.6
FALSE	Q8WYP5	ahctf1	Protein ELYS OS=Homo sapiens OX=9606 GN=AHCTF1 PE=1 SV=3	Q8WYP5 [1287-1300]	[K].EHQEMDEGSQSLEK.[L]	1xOxidation [M5];1xTMTpro [K14];1xTMTpro [N-Term];1xPhospho [S11(100)]	Q8WYP5 1xPhospho [S1297(100)]	S1297(100)	1297	100	0.62	0.3	0.445766	0.904086	1	1	18509.3	28444.1	17171.4	21155.5	28293.7	10.97	21.22	30.35	38.58	2.99	22163.2	18509.3	18347.7	20850.7	26791.2	30198.9	35105.1	14685.4	25798.1	17171.4	23243.2	15021.6	19255.3	35894.2	28897.8	27702.2	22154.9	17884.1	16104.6	15748.7	20158.3	23578.8	35105.1
FALSE	Q8WYP5	ahctf1	Protein ELYS OS=Homo sapiens OX=9606 GN=AHCTF1 PE=1 SV=3	Q8WYP5 [1159-1166]	[K].GSPQAISR.[A]	1xTMTpro [N-Term];1xPhospho [S2(100)]	Q8WYP5 1xPhospho [S1160(100)]	S1160(100)	1160	100	0.71	0.53	0.530758	0.992643	1	1	162958	266391	120567	173708	155851	3.61	24	59.76	47.73	11.38	164348	153701	162958	179649	269401	263415	332357	99899.1	283037	120567	257800	117047	102744	269814	168942	143774	164286	148509	143035	135690	202703	205670	332357
FALSE	Q8WYP5	ahctf1	Protein ELYS OS=Homo sapiens OX=9606 GN=AHCTF1 PE=1 SV=3	Q8WYP5 [1539-1552]	[R].NLSFNELYPSGTLK.[L]	1xTMTpro [K14];1xTMTpro [N-Term];1xPhospho [S3(100)]	Q8WYP5 1xPhospho [S1541(100)]	S1541(100)	1541	100	0.56	-0.09	0.556612	0.866215	1	1	141691	208779	104002	97633.3	131556	11.73	29.29	60.92	31.28	1.73	115078	141691	142519	131455	232994	187080	271157	104002	238631	79423	125015	71704.3	76248.9	131989	129957	133175	115035	136905	125095	99288.9	175310	146069	271157
FALSE	Q8WYP5	ahctf1	Protein ELYS OS=Homo sapiens OX=9606 GN=AHCTF1 PE=1 SV=3	Q8WYP5 [1209-1225]	[R].STPLASPSPSPGRSPQR.[L]	1xTMTpro [N-Term];1xPhospho [S14(100)]	Q8WYP5 1xPhospho [S1222(100)]	S1222(100)	1222	100	0.6	0.29	0.600634	0.991759	1	1	156760	236956	120716	147302	137184	2.92	23.58	53.02	43.21	5.35	156760	154193	163152	169543	239964	233985	306622	85574.1	234655	120716	200133	108417	97955.8	241087	132093	142472	156701	148985	143205	128057	180554	182691	306622
FALSE	Q8WYP5	ahctf1	Protein ELYS OS=Homo sapiens OX=9606 GN=AHCTF1 PE=1 SV=3	Q8WYP5 [1362-1375]	[K].DVFASEVTPSDLQK.[Q]	1xTMTpro [K14];1xTMTpro [N-Term];1xPhospho [T8(100)]	Q8WYP5 1xPhospho [T1369(100)]	T1369(100)	1369	100	0.41	0.34	0.609397	0.959865	1	1	60491.2	80270	48354.4	61109.3	59584.4	12.58	21.28	37.3	21.1	9.01	65090	50632.7	60491.2	55036.8	87338.9	73773.3	91229	41723.4	81552.7	48354.4	71317.9	52362	50378.7	76520.9	63508	55903.2	65065.6	48922.4	53095.7	41569.7	65715.8	57600.9	91229
FALSE	Q8WYP5	ahctf1	Protein ELYS OS=Homo sapiens OX=9606 GN=AHCTF1 PE=1 SV=3	Q8WYP5 [1508-1527]	[K].LPISDSPPDTQEIHVIEQEK.[L]	1xTMTpro [K20];1xTMTpro [N-Term];1xPhospho [S6(100)]	Q8WYP5 1xPhospho [S1513(100)]	S1513(100)	1513	100	0.43	0.73	0.635098	0.674242	1	1	57503.2	77566.7	43953.2	72999.4	62185.4	8.97	8.72	42.8	28.82	0.63	64100.1	53741.8	57503.2	76902.9	78236.2	82056.1	66558.8	40587.8	83752.1	43953.2	84093.1	45051.9	63369.2	89303.7	62462.4	61909.7	64076.1	51926.5	50473	58085.3	58866.7	64068	66558.8
FALSE	Q8WYP5	ahctf1	Protein ELYS OS=Homo sapiens OX=9606 GN=AHCTF1 PE=1 SV=3	Q8WYP5 [1893-1901]	[K].VSTVTSPSR.[M]	1xTMTpro [N-Term];1xPhospho [S6(99.6)]	Q8WYP5 1xPhospho [S1898(99.6)]	S1898(99.6)	1898	99.6	0.4	-0.37	0.771036	0.394014	1	1	87397.7	114924	66796.9	51806.3	87534.2	8.89	14.95	32.36	27.18	7.96	84253.5	99465.7	87397.7	86879.6	113205	116669	125164	66796.9	99490.5	53415.9	64276.1	40140	41755.6	67673.6	92609	82737.4	84222	96106	76712.7	65620.8	85177.8	91092.9	125164
FALSE	Q8WYP5	ahctf1	Protein ELYS OS=Homo sapiens OX=9606 GN=AHCTF1 PE=1 SV=3	Q8WYP5 [1942-1949]	[R].EVSPSDVR.[E]	1xTMTpro [N-Term];1xPhospho [S3(100)]	Q8WYP5 1xPhospho [S1944(100)]	S1944(100)	1944	100	0.58	0.44	0.799548	0.947721	1	1	263256	394491	260205	352198	296125	32.19	21.06	33.9	33.55	1.51	405025	222980	263256	410119	442069	379458	261832	249062	440201	260205	445184	278635	257055	512733	299314	292970	404873	215448	231071	309766	332623	296274	261832
FALSE	Q8WYP5	ahctf1	Protein ELYS OS=Homo sapiens OX=9606 GN=AHCTF1 PE=1 SV=3	Q8WYP5 [1142-1149]	[K].SPLYLVSR.[S]	1xTMTpro [N-Term];1xPhospho [S1(100)]	Q8WYP5 1xPhospho [S1142(100)]	S1142(100)	1142	100	0.52	0.45	0.809379	0.999029	1	1	151019	216183	132305	180414	186288	16.72	19.13	49.81	42.06	5	196512	146829	151019	176216	250885	254597	186281	130103	290053	132305	252085	120301	129120	278752	192999	179810	196438	141869	132556	133097	188772	198785	186281
FALSE	Q8WYP5	ahctf1	Protein ELYS OS=Homo sapiens OX=9606 GN=AHCTF1 PE=1 SV=3	Q8WYP5 [1209-1225]	[R].STPLASPSPSPGRSPQR.[L]	1xTMTpro [N-Term];2xPhospho [S8(99.4); S/T]	Q8WYP5 2xPhospho [S1216(99.4); S/T]	S1216(99.4); S/T	1216;	99.4;	0.04	0.27	0.809838	0.401577	1	1	57773.5	59567.7	44240.3	53352.3	58373.6	15.8	7.07	18.06	12.05	17.64	43604.4	57773.5	58591.9	59781.9	54079.7	59354.3	64350.4	44240.3	53096.1	36950.2	54601.8	46917.4	52131.5	62558.3	51495.9	66170	43588.1	55822	51428.6	45153.7	40690.8	46342.8	64350.4
FALSE	Q8WYP5	ahctf1	Protein ELYS OS=Homo sapiens OX=9606 GN=AHCTF1 PE=1 SV=3	Q8WYP5 [1276-1286]	[R].TTSFFLNSPEK.[E]	1xTMTpro [K11];1xTMTpro [N-Term];1xPhospho [S8(100)]	Q8WYP5 1xPhospho [S1283(100)]	S1283(100)	1283	100	0.27	-0.16	0.941057	0.625355	1	1	245721	296651	198819	178180	278397	4.57	9.28	44.15	36.19	0.43	263800	242595	245721	259271	314160	314382	280119	198819	386371	183175	215603	123317	147252	275580	279240	277557	263702	234401	215680	195829	236381	245464	280119
FALSE	Q8WYP5	ahctf1	Protein ELYS OS=Homo sapiens OX=9606 GN=AHCTF1 PE=1 SV=3	Q8WYP5 [521-530]	[R].CLVAGLLSPR.[F]	1xCarbamidomethyl [C1];1xTMTpro [N-Term];1xPhospho [S8(100)]	Q8WYP5 1xPhospho [S528(100)]	S528(100)	528	100	0.05	-0.46	0.95709	0.276341	1	0.935399	97646.5	101021	70554.3	51312.5	79117.7	7.28	26.69	41.8	38.84	4.81	85998.1	98028.1	97646.5	90303	110130	92665.5	154804	65593.3	132844	70554.3	66363.6	39674.9	35809.1	80967.3	76472.7	81854.3	85965.9	94716.9	85708.5	68206.5	82864.2	72351.6	154804
FALSE	Q8WYP5	ahctf1	Protein ELYS OS=Homo sapiens OX=9606 GN=AHCTF1 PE=1 SV=3	Q8WYP5 [1287-1300]	[K].EHQEMDEGSQSLEK.[L]	1xTMTpro [K14];1xTMTpro [N-Term];1xPhospho [S9(100)]	Q8WYP5 1xPhospho [S1295(100)]	S1295(100)	1295	100	0.01	0.15	0.967603	0.998306	1	1	86903	87693.1	88556.5	98319	78366.2	5.55	12.14	14.84	14.92	3.31	81027	90492.8	86903	87485.5	87901.1	83230.9	108052	88556.5	107794	81210.2	106536	90954.6	76873.6	106280	76552.9	80222.5	80996.7	87436.2	76278.4	66078.4	66138.8	64985.2	108052
FALSE	Q8WYP5	ahctf1	Protein ELYS OS=Homo sapiens OX=9606 GN=AHCTF1 PE=1 SV=3	Q8WYP5 [1252-1259]	[K].LEVFTTPK.[K]	1xTMTpro [K8];1xTMTpro [N-Term];1xPhospho [T6(100)]	Q8WYP5 1xPhospho [T1257(100)]	T1257(100)	1257	100	0.28	-0.32	0.989213	0.669918	1	1	19537.2	23735.3	16018	12806.3	25937	19.47	31.46	61.72	58.98	13.51	25723.6	19537.2	17961	18981.1	29680.2	34533.5	18421.4	16018	39556.3	13802.7	20825.9	6954.71	7874.87	24165.5	23566.7	28545.7	25713.9	18877.3	15765.1	14336.5	22332.1	26963.1	18421.4
FALSE	Q8WYP5	ahctf1	Protein ELYS OS=Homo sapiens OX=9606 GN=AHCTF1 PE=1 SV=3	Q8WYP5 [1252-1260]	[K].LEVFTTPKK.[C]	2xTMTpro [K8; K9];1xTMTpro [N-Term];1xPhospho [T6(100)]	Q8WYP5 1xPhospho [T1257(100)]	T1257(100)	1257	100	0.24	-0.33	0.99098	0.681209	1	1	195564	230934	121243	96683	206029	15.13	21.84	69.23	52.24	6.4	158425	214874	195564	154548	229980	270146	231891	121243	310266	87999.4	136793	54044.3	68333.7	173193	196911	215570	158366	207616	171655	116731	173043	210925	231891
FALSE	Q8WYP5	ahctf1	Protein ELYS OS=Homo sapiens OX=9606 GN=AHCTF1 PE=1 SV=3	Q8WYP5 [2208-2219]	[K].ESAWSPPPIEIR.[L]	1xTMTpro [N-Term];1xPhospho [S5(100)]	Q8WYP5 1xPhospho [S2212(100)]	S2212(100)	2212	100	0.03	0.25	0.991428	0.599515	1	1	55431.6	56658.8	40380.1	48104.4	53252.7	4.95	4.13	19.53	19.62	1.25	55431.6	55949.2	51067.6	54276	55043.2	58973	58321.9	40380.1	50005.2	33924.1	43146.8	38028.1	58790.6	53631.7	53727.3	52782.3	55410.8	54059.4	44824.2	40995	41415.8	46045	58321.9
FALSE	Q5TGY3	ahdc1	AT-hook DNA-binding motif-containing protein 1 OS=Homo sapiens OX=9606 GN=AHDC1 PE=1 SV=1	Q5TGY3 [37-50]	[R].PLLPTRPPASPPDK.[A]	1xTMTpro [K14];1xTMTpro [N-Term];1xPhospho [S10(100)]	Q5TGY3 1xPhospho [S46(100)]	S46(100)	46	100	-0.2	-0.5	0.339091	0.0413619	1	0.317899	45523.5	39597.1	44107	31191.2	41357.1	8.84	18.29	5.24	6.7	1.24	40936.6	45523.5	48877.5	40335.4	45262.3	38872.2	28605.4	44543.8	44107	40436.3	31736.7	30655.2	35033.6	30360.7	41720.3	40997.1	40921.3	43985.9	42901.8	30465.6	34056.4	30350.7	28605.4
FALSE	Q5TGY3	ahdc1	AT-hook DNA-binding motif-containing protein 1 OS=Homo sapiens OX=9606 GN=AHDC1 PE=1 SV=1	Q5TGY3 [184-189]	[R].ATPHAK.[S]	1xTMTpro [K6];1xTMTpro [N-Term];1xPhospho [T2(100)]	Q5TGY3 1xPhospho [T185(100)]	T185(100)	185	100	0.93	-0.61	0.412381	0.265434	1	0.91608	16100.5	30581.9	35443.8	23243.7	41162.8	52.71	25.2	6.96	4.11	1.22	35152.6	16100.5	14371.8	28584.3	32719.2	36886.6	19535.4	38301.9	35443.8	33354.7	23459.6	24756.8	22501.3	23029.9	41518.7	40809.9	35139.5	15556.7	12614.8	21589.9	24618.7	28800.4	19535.4
FALSE	Q5TGY3	ahdc1	AT-hook DNA-binding motif-containing protein 1 OS=Homo sapiens OX=9606 GN=AHDC1 PE=1 SV=1	Q5TGY3 [895-918]	[K].ASPVAVGSSGAGADPSFQPVLSAR.[Q]	1xTMTpro [N-Term];1xPhospho [S2(100)]	Q5TGY3 1xPhospho [S896(100)]	S896(100)	896	100	-0.46	-0.18	0.473989	0.551446	1	1	81897.9	59587.9	55761	49297	64652.1	15.37	15.13	13.88	15.04	15.72	62863.3	81897.9	84261.1	56149.9	56273.6	63097.3	76427.8	55761	69802.5	54948	46612.4	43026.2	52136.2	60489.5	57823.5	72287.1	62839.8	79131.6	73959.6	42410.4	42341.5	49265.3	76427.8
FALSE	Q5TGY3	ahdc1	AT-hook DNA-binding motif-containing protein 1 OS=Homo sapiens OX=9606 GN=AHDC1 PE=1 SV=1	Q5TGY3 [1060-1072]	[R].ASTVSPGGYMVPK.[G]	1xOxidation [M10];1xTMTpro [K13];1xTMTpro [N-Term];1xPhospho [S5(100)]	Q5TGY3 1xPhospho [S1064(100)]	S1064(100)	1064	100	0.19	0.03	0.719765	0.973606	1	1	38683.5	44189	33910.4	34585.3	39811.2	6.01	18.6	9.15	10.61	1.2	36509.4	38683.5	41170.2	51735.6	35609.8	50565.2	38616.8	33910.4	36603.4	30459.1	34089.8	32246.2	40990.1	35087.9	40149.1	39476	36495.7	37376.8	36136.8	39076.2	26793.6	39480.4	38616.8
FALSE	Q5TGY3	ahdc1	AT-hook DNA-binding motif-containing protein 1 OS=Homo sapiens OX=9606 GN=AHDC1 PE=1 SV=1	Q5TGY3 [1448-1462]	[R].DLPLGQPHYDSPSCK.[G]	1xCarbamidomethyl [C14];1xTMTpro [K15];1xTMTpro [N-Term];1xPhospho [S11(100)]	Q5TGY3 1xPhospho [S1458(100)]	S1458(100)	1458	100	0.06	0.23	0.97282	0.315939	1	1	53741.8	56057.5	44725.3	52336.8	59717.4	6.67	9.55	8.24	4.05	8.82	48429.2	53741.8	55012.5	46877.1	58494.2	57051.4	55080.9	42854.8	50139.1	44725.3	52333.2	52340.4	48553.5	53264.5	56102	63565.8	48411.1	51926.5	48286.8	35406.6	44012.4	44544.7	55080.9
FALSE	Q5TGY3	ahdc1	AT-hook DNA-binding motif-containing protein 1 OS=Homo sapiens OX=9606 GN=AHDC1 PE=1 SV=1	Q5TGY3 [594-609]	[K].LASPQPSYAADANDSK.[A]	1xTMTpro [K16];1xTMTpro [N-Term];1xPhospho [S3(100)]	Q5TGY3 1xPhospho [S596(100)]	S596(100)	596	100	-0.1	-0.32	0.995606	0.0880386	1	0.494798	104532	97334.7	84317	67715.7	101252	14.36	8.74	3.86	12.95	6.29	84868.5	104532	113113	94676.3	87460.5	100068	107626	88671.1	84317	82236.5	58183.3	62393.1	73492.2	76540.6	96845.2	105860	84836.7	101001	99284	71509.6	65807.2	78131.1	107626
FALSE	Q5TGY3	ahdc1	AT-hook DNA-binding motif-containing protein 1 OS=Homo sapiens OX=9606 GN=AHDC1 PE=1 SV=1	Q5TGY3 [1397-1409]	[K].AYSPTCSPTLGFK.[E]	1xCarbamidomethyl [C6];1xTMTpro [K13];1xTMTpro [N-Term];1xPhospho [S3(100)]	Q5TGY3 1xPhospho [S1399(100)]	S1399(100)	1399	100	-0.34	-0.11	0.998733	0.980831	1	1	42422.4	33621.5	39735.5	36903.2	35540.7	23.81	27.42	8.28	11.81	3.87	27425.8	42422.4	43541.1	29162.1	28498.4	38762.8	49864.6	39735.5	44752.2	38300.2	37247.9	36561.8	44245.6	33688.8	36525.9	34582.1	27415.5	40989.4	38217.9	22026.3	21442.9	30265.3	49864.6
FALSE	Q5TGY3	ahdc1	AT-hook DNA-binding motif-containing protein 1 OS=Homo sapiens OX=9606 GN=AHDC1 PE=1 SV=1	Q5TGY3 [1495-1513]	[R].TEAACLSAPHLASPPATPK.[A]	1xCarbamidomethyl [C5];1xTMTpro [K19];1xTMTpro [N-Term];1xPhospho [S13(100)]	Q5TGY3 1xPhospho [S1507(100)]	S1507(100)	1507	100	-0.25	-0.15	0.999231	0.869872	1	1	82098.5	68848.5	58416.9	52703.7	74971.4	26.34	16.99	8.98	17.38	2.24	50463.1	82098.5	84750.5	56382.2	62122.9	76302.3	81373.2	66016	58416.9	55597.4	46673.8	43646.6	62207.4	59512.7	73791.2	76170.5	50444.3	79325.4	74389.1	42585.8	46742.7	59575.5	81373.2
FALSE	Q5TGY3	ahdc1	AT-hook DNA-binding motif-containing protein 1 OS=Homo sapiens OX=9606 GN=AHDC1 PE=1 SV=1	Q5TGY3 [1060-1072]	[R].ASTVSPGGYMVPK.[G]	1xTMTpro [K13];1xTMTpro [N-Term];1xPhospho [S5(100)]	Q5TGY3 1xPhospho [S1064(100)]	S1064(100)	1064	100	-0.05	-0.18	0.999235	0.424652	1	1	28143	27169.7	26791.4	23693.6	23690.2	14.66	8.15	2.64	5.35	2.13	23152.1	28143	31120.1	26227.5	24202.2	28145.8	29172.7	27920.9	26791.4	26595.9	23906.4	23482.7	26125	23348.6	24049.6	23336.2	23143.4	27192.4	27315.4	19809.8	18210.3	21975.7	29172.7
FALSE	Q5TGY3	ahdc1	AT-hook DNA-binding motif-containing protein 1 OS=Homo sapiens OX=9606 GN=AHDC1 PE=1 SV=1	Q5TGY3 [1463-1482]	[K].GTAYWYPPGSAARSPPYEGK.[V]	1xTMTpro [K20];1xTMTpro [N-Term];1xPhospho [S14(100)]	Q5TGY3 1xPhospho [S1476(100)]	S1476(100)	1476	100	-0.63	-0.24	0.999366	0.949562	1	1	47979.2	30949.7	25714.7	21733.9	31393.7	43.43	28.98	20.59	13.9	1.62	19273.1	47979.2	48700.2	27739.3	33520.1	28576.4	49477.1	25714.7	29469.5	19350.6	17057.3	20770.8	23660.7	22741.5	31035.4	31756.3	19265.9	46358.6	42746.2	20951.7	25221.3	22312	49477.1
FALSE	Q8N157	ahi1	Jouberin OS=Homo sapiens OX=9606 GN=AHI1 PE=1 SV=1	Q8N157 [1121-1131]	[K].ERSPPLSPEEK.[T]	1xTMTpro [K11];1xTMTpro [N-Term];1xPhospho [S3(100)]	Q8N157 1xPhospho [S1123(100)]	S1123(100)	1123	100	-0.02	0.38	0.999904	0.000458625	1	0.0230293	65198.3	64326.2	50075.3	65119.4	52145	2.04	2.85	8.39	1.8	6.87	63002.6	65198.3	65362.5	64395.2	64257.3	63207	67495.8	50051.2	57705.7	50075.3	66388.5	65982.2	64081.8	64267.9	54741.6	49671.6	62979.1	62996.1	57371.4	48638.1	48348.6	49350.9	67495.8
FALSE	Q09666	ahnak	Neuroblast differentiation-associated protein AHNAK OS=Homo sapiens OX=9606 GN=AHNAK PE=1 SV=2	Q09666 [5862-5873]	[R].LSSSSSNDSGNK.[V]	1xTMTpro [K12];1xTMTpro [N-Term];1xPhospho [S9(100)]	Q09666 1xPhospho [S5870(100)]	S5870(100)	5870	100	0.53	0.41	0.0494422	0.333723	1	1	78607.1	113331	152183	201706	133377	24.68	4.02	18.29	5.99	1.69	106543	66175.2	78607.1	111857	120235	114823	109633	146936	202299	152183	216544	208077	189707	195531	134979	131795	106503	63939.9	68996.8	84486.6	90467.6	89652.1	109633
FALSE	Q09666	ahnak	Neuroblast differentiation-associated protein AHNAK OS=Homo sapiens OX=9606 GN=AHNAK PE=1 SV=2	Q09666 [5726-5740]	[K].GGVTGSPEASISGSK.[G]	1xTMTpro [K15];1xTMTpro [N-Term];2xPhospho [S6(99.3); S14(100)]	Q09666 2xPhospho [S5731(99.3); S5739(100)]	S5731(99.3); S5739(100)	5731; 5739	99.3; 100	-0.29	-0.47	0.10273	0.00268118	1	0.0650311	66173.9	54224.3	57946.2	41809.5	61713.7	12.21	10.69	6.55	3.76	6.5	56152.3	71732.9	66173.9	60098.9	54684.3	53768.1	46158.4	62840.2	57946.2	55264.8	42425.5	41202.3	40027.2	43684.1	58939.8	64618.2	56131.3	69309.9	58083.7	45393.1	41145.7	41981.2	46158.4
FALSE	Q09666	ahnak	Neuroblast differentiation-associated protein AHNAK OS=Homo sapiens OX=9606 GN=AHNAK PE=1 SV=2	Q09666 [5726-5740]	[K].GGVTGSPEASISGSK.[G]	1xTMTpro [K15];1xTMTpro [N-Term];1xPhospho [S6(100)]	Q09666 1xPhospho [S5731(100)]	S5731(100)	5731	100	0.42	0.23	0.141801	0.573802	1	1	176999	236257	235375	276631	228125	6.71	19.74	7.08	9.04	1.31	192927	176999	169267	176298	256797	217360	281121	221635	235375	255092	299889	264783	244523	289009	230244	226025	192855	171021	148573	133159	193220	169711	281121
FALSE	Q09666	ahnak	Neuroblast differentiation-associated protein AHNAK OS=Homo sapiens OX=9606 GN=AHNAK PE=1 SV=2	Q09666 [5862-5873]	[R].LSSSSSNDSGNK.[V]	1xTMTpro [K12];1xTMTpro [N-Term];1xPhospho [S]	Q09666 1xPhospho [S]	S			0.24	0.26	0.168264	0.0562427	1	0.378785	38412	45363.4	43520.5	52286.7	47066.9	3.7	8.26	9.22	8.34	0.37	36911.1	38412	39746.4	38981.3	46295.5	47085.6	44450.1	42360.9	50106.1	43520.5	51321.2	53015.5	51567.9	60887.3	46944.3	47189.8	36897.3	37114.6	34887.1	29442.8	34833.8	36763.6	44450.1
FALSE	Q09666	ahnak	Neuroblast differentiation-associated protein AHNAK OS=Homo sapiens OX=9606 GN=AHNAK PE=1 SV=2	Q09666 [133-149]	[R].LKSEDGVEGDLGETQSR.[T]	1xTMTpro [K2];1xTMTpro [N-Term];1xPhospho [S3(100)]	Q09666 1xPhospho [S135(100)]	S135(100)	135	100	-0.58	0.57	0.181003	0.0753368	1	0.449613	2.31063e+06	1.54184e+06	1.56673e+06	2.32177e+06	2.00292e+06	25.77	14.63	16.53	15.79	0.64	1.48826e+06	2.51133e+06	2.31063e+06	1.46765e+06	1.19424e+06	1.61978e+06	1.68516e+06	1.9982e+06	1.56673e+06	1.47892e+06	2.31591e+06	2.32764e+06	3.1121e+06	2.30986e+06	2.01194e+06	1.99393e+06	1.4877e+06	2.4265e+06	2.02814e+06	1.10853e+06	898575	1.2647e+06	1.68516e+06
FALSE	Q09666	ahnak	Neuroblast differentiation-associated protein AHNAK OS=Homo sapiens OX=9606 GN=AHNAK PE=1 SV=2	Q09666 [5862-5873]	[R].LSSSSSNDSGNK.[V]	1xTMTpro [K12];1xTMTpro [N-Term];2xPhospho [S6(100); S9(100)]	Q09666 2xPhospho [S5867(100); S5870(100)]	S5867(100); S5870(100)	5867; 5870	100; 100	0.78	0.55	0.189569	0.178026	1	0.739002	12008.6	20647.4	28479.7	41773.3	29114.5	47.3	10.95	8.18	6.91	3.45	23529.8	10236.5	12008.6	22538.2	18632	22849.9	18915.1	31706.6	28479.7	27068.1	41316.4	46457.9	42235.2	39559.6	29834.3	28412	23521	9890.74	10540.5	17023.3	14019.1	17840.8	18915.1
FALSE	Q09666	ahnak	Neuroblast differentiation-associated protein AHNAK OS=Homo sapiens OX=9606 GN=AHNAK PE=1 SV=2	Q09666 [5862-5873]	[R].LSSSSSNDSGNK.[V]	1xTMTpro [K12];1xTMTpro [N-Term];1xPhospho [S6(99.8)]	Q09666 1xPhospho [S5867(99.8)]	S5867(99.8)	5867	99.8	0.73	-0.3	0.243648	0.617038	1	1	20283	33615.9	53323.2	43199.8	42798.4	32.34	19.28	5.56	12.52	7.77	34093.8	20283	20094.9	24932.9	40546.4	33793.7	33438.9	53323.2	55929.6	50040.3	50313.9	45704.1	37894.5	40832.6	45217.3	40508.9	34081	19597.9	17638.1	18832	30508	26385.5	33438.9
FALSE	Q09666	ahnak	Neuroblast differentiation-associated protein AHNAK OS=Homo sapiens OX=9606 GN=AHNAK PE=1 SV=2	Q09666 [5862-5873]	[R].LSSSSSNDSGNK.[V]	1xTMTpro [K12];1xTMTpro [N-Term];1xPhospho [S4(99.4)]	Q09666 1xPhospho [S5865(98.5)]	S5865(98.5)	5865	98.5	0.17	0	0.269317	0.99488	1	1	88001.3	99266.5	124830	125133	102749	9.8	6.27	10.16	10.92	4.08	88009.6	88001.3	73866.9	87917.7	100092	101078	98447.9	124830	133846	109227	123355	100135	127595	126936	99824.4	105760	87976.7	85028.8	64836.1	66404.9	75311.4	78919.8	98447.9
FALSE	Q09666	ahnak	Neuroblast differentiation-associated protein AHNAK OS=Homo sapiens OX=9606 GN=AHNAK PE=1 SV=2	Q09666 [633-642]	[K].MPTFSTPGAK.[G]	1xTMTpro [K10];1xTMTpro [N-Term];1xPhospho [T6(100)]	Q09666 1xPhospho [T638(100)]	T638(100)	638	100	0.49	-0.31	0.399791	0.907888	1	1	133182	186838	152906	123126	159599	35.35	24.43	18.94	6.31	0.78	133182	177762	84583	122356	165099	211439	214180	118092	173639	152906	121415	137910	120824	124862	160479	158724	133132	171757	74242.1	92416.5	124224	165088	214180
FALSE	Q09666	ahnak	Neuroblast differentiation-associated protein AHNAK OS=Homo sapiens OX=9606 GN=AHNAK PE=1 SV=2	Q09666 [90-102]	[K].GDRSPEPGQTWTR.[E]	1xTMTpro [N-Term];1xPhospho [S4(100)]	Q09666 1xPhospho [S93(100)]	S93(100)	93	100	0.25	-0.15	0.503081	0.786102	1	1	480262	571950	514666	465116	561244	9.15	10.18	5.95	19.18	2.46	552909	480262	468345	593525	667534	551159	533407	528648	514666	471073	555883	492680	347950	439094	571100	551558	552702	464040	411086	448294	502267	430335	533407
FALSE	Q09666	ahnak	Neuroblast differentiation-associated protein AHNAK OS=Homo sapiens OX=9606 GN=AHNAK PE=1 SV=2	Q09666 [5726-5740]	[K].GGVTGSPEASISGSK.[G]	1xTMTpro [K15];1xTMTpro [N-Term];1xPhospho [S10(100)]	Q09666 1xPhospho [S5735(100)]	S5735(100)	5735	100	0.2	0.39	0.573927	0.0981305	1	0.52613	44174.2	50854.9	43793.6	57348.7	56737.2	19.2	16.1	12.41	14.24	7.88	44174.2	51290.7	34690	42207.6	51530.4	62399.9	50188.2	35802.7	45498.7	43793.6	48937.5	60629.1	54245.8	68067.5	53661	59989.7	44157.7	49558.3	30448.9	31879.7	38772.6	48720.7	50188.2
FALSE	Q09666	ahnak	Neuroblast differentiation-associated protein AHNAK OS=Homo sapiens OX=9606 GN=AHNAK PE=1 SV=2	Q09666 [5282-5296]	[K].GPGVDLPSVNLSMPK.[V]	1xTMTpro [K15];1xTMTpro [N-Term];1xPhospho [S12(100)]	Q09666 1xPhospho [S5293(100)]	S5293(100)	5293	100	-1.26	0.05	0.597389	0.999872	1	1	67669.6	28330.9	38156.4	39524.8	39302.8	69.81	62.81	15.82	14.64	2.04	25090.2	126834	67669.6	27403.5	29289.6	26465.4	78404.8	38156.4	42629	30950.8	40061.9	31879.9	45866.6	38994.9	39874.7	38739.1	25080.9	122550	59396.5	20698	22038.2	20663.7	78404.8
FALSE	Q09666	ahnak	Neuroblast differentiation-associated protein AHNAK OS=Homo sapiens OX=9606 GN=AHNAK PE=1 SV=2	Q09666 [29-45]	[R].DDGVFVQEVTQNSPAAR.[T]	1xTMTpro [N-Term];1xPhospho [S13(100)]	Q09666 1xPhospho [S41(100)]	S41(100)	41	100	-0.14	-0.37	0.640407	0.0298398	1	0.263206	106288	96754.4	107825	83421.2	126715	4.21	4.54	13.91	12.4	7.46	103177	112064	106288	91615.1	97134.1	102364	96376.2	107825	126400	96024.7	77559.5	75309.9	89725.9	97753.1	120198	133586	103139	108279	93293.2	69197.5	73085.9	79924.3	96376.2
FALSE	Q09666	ahnak	Neuroblast differentiation-associated protein AHNAK OS=Homo sapiens OX=9606 GN=AHNAK PE=1 SV=2	Q09666 [569-582]	[R].ISMSEVDLNVAAPK.[V]	1xTMTpro [K14];1xTMTpro [N-Term];1xPhospho [S2(100)]	Q09666 1xPhospho [S570(100)]	S570(100)	570	100	-0.1	0.05	0.649283	0.93415	1	1	450471	418901	575047	595797	572161	24.03	20.43	18.61	15.28	5.55	450471	612045	386846	394363	444966	455249	279796	575047	623985	429698	540371	516659	710086	656908	595058	550145	450303	591371	339551	297865	334802	355450	279796
FALSE	Q09666	ahnak	Neuroblast differentiation-associated protein AHNAK OS=Homo sapiens OX=9606 GN=AHNAK PE=1 SV=2	Q09666 [5822-5831]	[K].FGTFGGLGSK.[S]	1xTMTpro [K10];1xTMTpro [N-Term];1xPhospho [T3(100)]	Q09666 1xPhospho [T5824(100)]	T5824(100)	5824	100	0.28	0.83	0.690368	0.282211	1	0.946465	159504	194339	222176	394497	294037	27.62	44.94	6.4	28.55	4.68	163026	159504	94797.3	110843	267096	297110	141400	201882	228524	222176	237775	409541	380005	500807	303927	284470	162965	154116	83207.6	83720.3	200969	231979	141400
FALSE	Q09666	ahnak	Neuroblast differentiation-associated protein AHNAK OS=Homo sapiens OX=9606 GN=AHNAK PE=1 SV=2	Q09666 [204-225]	[K].TVIRLPSGSGAASPTGSAVDIR.[A]	1xTMTpro [N-Term];1xPhospho [S/T]	Q09666 1xPhospho [S/T]	S/T			0.06	0.4	0.691585	0.460119	1	1	28722.2	29877.8	28282.8	37219.7	29840.2	10.13	37.68	12.31	8.55	15.73	29322.3	28722.2	24240.1	30618.9	25467.2	29154.5	54353.9	25778.8	28282.8	32809.8	34084	36071.1	41542.4	38404.9	26686.5	33366.5	29311.3	27752	21276.6	23126.7	19162.1	22763.3	54353.9
FALSE	Q09666	ahnak	Neuroblast differentiation-associated protein AHNAK OS=Homo sapiens OX=9606 GN=AHNAK PE=1 SV=2	Q09666 [564-582]	[K].TGTCRISMSEVDLNVAAPK.[V]	1xCarbamidomethyl [C4];1xTMTpro [K19];1xTMTpro [N-Term];1xPhospho [S7(100)]	Q09666 1xPhospho [S570(100)]	S570(100)	570	100	0.38	0.19	0.731212	0.997929	1	1	40372.5	52381	50129.6	57099.2	107536	46.86	35.41	46.87	28.67	5.44	19123.2	54493.7	40372.5	31321.9	56548.5	76801.7	48520.7	50129.6	80788.8	30708.8	49124.2	37541.4	66369	73144.2	103476	111754	19116.1	52653	35436.7	23657.6	42548.4	59965.4	48520.7
FALSE	Q09666	ahnak	Neuroblast differentiation-associated protein AHNAK OS=Homo sapiens OX=9606 GN=AHNAK PE=1 SV=2	Q09666 [500-513]	[K].ISMQDVDLSLGSPK.[L]	1xTMTpro [K14];1xTMTpro [N-Term];1xPhospho [S12(100)]	Q09666 1xPhospho [S511(100)]	S511(100)	511	100	-0.13	0.1	0.752829	0.993952	1	1	372896	339844	428100	459117	434470	17.05	6.84	15.05	6.05	1.13	323455	452916	372896	325013	326079	354191	373772	394399	524579	428100	495945	429875	450800	467587	431014	437954	323334	437617	327307	245485	245349	276546	373772
FALSE	Q09666	ahnak	Neuroblast differentiation-associated protein AHNAK OS=Homo sapiens OX=9606 GN=AHNAK PE=1 SV=2	Q09666 [204-225]	[K].TVIRLPSGSGAASPTGSAVDIR.[A]	1xTMTpro [N-Term];1xPhospho [S13(100)]	Q09666 1xPhospho [S216(100)]	S216(100)	216	100	0.16	0.69	0.760389	0.698721	1	1	49404.1	55197.5	70541.1	113614	86651.7	20.96	116.48	2.7	12.29	7.79	45605.2	66806.2	49404.1	56926.2	47369.4	53521.2	345826	70541.1	68632.4	72447.4	121243	104905	106465	135592	82005.2	91561.4	45588.1	64549.7	43364.1	42996.8	35641.8	41788.4	345826
FALSE	Q09666	ahnak	Neuroblast differentiation-associated protein AHNAK OS=Homo sapiens OX=9606 GN=AHNAK PE=1 SV=2	Q09666 [208-225]	[R].LPSGSGAASPTGSAVDIR.[A]	1xTMTpro [N-Term];2xPhospho [S5(100); S9(100)]	Q09666 2xPhospho [S212(100); S216(100)]	S212(100); S216(100)	212; 216	100; 100	0.13	0.38	0.788992	0.00461724	1	0.0883913	67092.9	73197.7	77228.2	100827	85632.4	13.73	7.15	11.9	7.03	1.35	67092.9	76721.3	58233.4	66127.5	74624.1	78477.9	71798.5	77228.2	63153	79070.8	101799	95734.2	99864.1	112630	84819.8	86452.8	67067.8	74129.8	51113.9	49946.6	56148.9	61274.2	71798.5
FALSE	Q09666	ahnak	Neuroblast differentiation-associated protein AHNAK OS=Homo sapiens OX=9606 GN=AHNAK PE=1 SV=2	Q09666 [5834-5847]	[K].GHYEVTGSDDETGK.[L]	1xTMTpro [K14];1xTMTpro [N-Term];1xPhospho [S8(99.7)]	Q09666 1xPhospho [S5841(100)]	S5841(100)	5841	100	0.23	-0.03	0.799769	0.976517	1	1	606798	709702	810278	793356	837687	13.04	7.31	12.77	10.68	0.82	749774	606798	598648	762956	741118	679617	651930	827677	650920	810278	708209	845705	744247	890278	832851	842551	749494	586302	525459	576266	557634	530633	651930
FALSE	Q09666	ahnak	Neuroblast differentiation-associated protein AHNAK OS=Homo sapiens OX=9606 GN=AHNAK PE=1 SV=2	Q09666 [5860-5873]	[K].SRLSSSSSNDSGNK.[V]	1xTMTpro [K14];1xTMTpro [N-Term];2xPhospho [S6(96.5); S11(100)]	Q09666 2xPhospho [S5865(96.5); S5870(100)]	S5865(96.5); S5870(100)	5865; 5870	96.5; 100	0.18	0.12	0.815359	0.235216	1	0.857974	18375.2	20750.7	26842.8	29208.5	27557.8	10.68	5.9	13.27	11.14	9.97	21632.8	18375.2	17824	22473.3	19705.5	20195.9	21320.7	27146.3	26842.8	21236.8	26555.6	29957.4	28478.3	34366.1	25678.1	29575.2	21624.7	17754.5	15644.9	16974.2	14826.9	15768.6	21320.7
FALSE	Q09666	ahnak	Neuroblast differentiation-associated protein AHNAK OS=Homo sapiens OX=9606 GN=AHNAK PE=1 SV=2	Q09666 [5748-5765]	[K].ASLGSLEGEAEAEASSPK.[G]	1xTMTpro [K18];1xTMTpro [N-Term];2xPhospho [S16(100); S]	Q09666 2xPhospho [S5763(100); S]	S5763(100); S	5763;	100;	-0.25	0.8	0.816341	0.172898	1	0.727467	2744.09	2312.45	2085.11	3637.39	2666.64	16.58	27.02	18.73	31.31	38.88	2457.71	3384.47	2744.09	2796.43	1686.75	1912.24	2955.63	2085.11	1931.05	2724.64	4351.66	3040.37	2656.67	5255.96	2011.06	3535.93	2456.79	3270.15	2408.61	2112.16	1269.15	1493.04	2955.63
FALSE	Q09666	ahnak	Neuroblast differentiation-associated protein AHNAK OS=Homo sapiens OX=9606 GN=AHNAK PE=1 SV=2	Q09666 [5726-5740]	[K].GGVTGSPEASISGSK.[G]	1xTMTpro [K15];1xTMTpro [N-Term];3xPhospho [T4(50.7); S6(50.7); S10(98.5)]	Q09666 3xPhospho [T5729(50.7); S5731(50.7); S5735(98.5)]	T5729(50.7); S5731(50.7); S5735(98.5)	5729; 5731; 5735	50.7; 50.7; 98.5	-0.07	-0.13	0.822219	0.868497	1	1	69013	65875	70915.9	64617.7	70708.8	9.64	5.21	7.4	7.41	10.48	63281.6	76670.1	69013	61084.8	64039.2	67763.5	68340.2	70915.9	73266.8	63453.8	60785.5	66779.5	62525.9	71645.7	65651.4	76155.7	63258	74080.4	60575.6	46137.8	48184.5	52908.5	68340.2
FALSE	Q09666	ahnak	Neuroblast differentiation-associated protein AHNAK OS=Homo sapiens OX=9606 GN=AHNAK PE=1 SV=2	Q09666 [4899-4905]	[K].LSGPSLK.[M]	1xTMTpro [K7];1xTMTpro [N-Term];1xPhospho [S5(100)]	Q09666 1xPhospho [S4903(100)]	S4903(100)	4903	100	0.45	0.45	0.835095	0.722127	1	1	47005.7	64233.1	53196.5	72813.1	60098.5	21.43	28.98	24.79	16.61	1.28	47005.7	60869.4	40112.8	36533.4	62371.7	66150.1	78542.5	45102	72578.7	53196.5	54911.5	83286.7	73047.8	72579.2	59558.5	60643.3	46988.1	58813.4	35208.7	27594	46929.9	51648.9	78542.5
FALSE	Q09666	ahnak	Neuroblast differentiation-associated protein AHNAK OS=Homo sapiens OX=9606 GN=AHNAK PE=1 SV=2	Q09666 [204-225]	[K].TVIRLPSGSGAASPTGSAVDIR.[A]	1xTMTpro [N-Term];1xPhospho [S7(100)]	Q09666 1xPhospho [S210(100)]	S210(100)	210	100	-0.22	1.02	0.855761	0.604822	1	1	25485.4	21816	19383.2	39222.3	25071.4	23.75	117.24	26.79	3.41	5.2	16942	25485.4	27262.6	19587.6	19398.7	24298	140426	18795.9	29555.1	19383.2	41519.5	39563.3	38468.5	38884.2	24165.4	26011.5	16935.7	24624.6	23929.6	14794.6	14596	18971.5	140426
FALSE	Q09666	ahnak	Neuroblast differentiation-associated protein AHNAK OS=Homo sapiens OX=9606 GN=AHNAK PE=1 SV=2	Q09666 [89-102]	[R].KGDRSPEPGQTWTR.[E]	1xTMTpro [K1];1xTMTpro [N-Term];1xPhospho [S5(100)]	Q09666 1xPhospho [S93(100)]	S93(100)	93	100	0.87	-1.1	0.870114	0.136118	1	0.635932	308026	563259	1.6806e+06	783403	889044	51.01	37.4	15.02	52.71	1.79	651608	272210	308026	769835	622241	509867	284831	1.6806e+06	1.61994e+06	2.11716e+06	891304	1.49367e+06	411325	688565	900356	877874	651365	263016	270368	581462	468188	398095	284831
FALSE	Q09666	ahnak	Neuroblast differentiation-associated protein AHNAK OS=Homo sapiens OX=9606 GN=AHNAK PE=1 SV=2	Q09666 [5778-5787]	[R].HRSNSFSDER.[E]	1xTMTpro [N-Term];2xPhospho [S3(100); S5(100)]	Q09666 2xPhospho [S5780(100); S5782(100)]	S5780(100); S5782(100)	5780; 5782	100; 100	0.05	-0.03	0.886291	0.999655	1	1	219736	227998	324248	317948	292489	27.4	20.3	3.7	24.38	1.77	330605	219736	204220	236105	220168	258273	155578	342360	324248	319245	311669	467589	276629	324354	288844	296181	330482	212314	179253	178332	165660	201655	155578
FALSE	Q09666	ahnak	Neuroblast differentiation-associated protein AHNAK OS=Homo sapiens OX=9606 GN=AHNAK PE=1 SV=2	Q09666 [557-563]	[R].LGSPSGK.[T]	1xTMTpro [K7];1xTMTpro [N-Term];1xPhospho [S3(99.7)]	Q09666 1xPhospho [S559(100)]	S559(100)	559	100	0.6	-0.12	0.886438	0.981816	1	1	1.37254e+06	2.07482e+06	2.38971e+06	2.20256e+06	2.52575e+06	56.83	47.7	20.28	9.65	0.9	2.23019e+06	628379	1.37254e+06	1.68061e+06	2.63084e+06	2.5615e+06	704196	2.38856e+06	3.33948e+06	2.38971e+06	2.34147e+06	2.07189e+06	2.06731e+06	2.51039e+06	2.50968e+06	2.54192e+06	2.22935e+06	607154	1.20474e+06	1.26937e+06	1.9795e+06	1.99998e+06	704196
FALSE	Q09666	ahnak	Neuroblast differentiation-associated protein AHNAK OS=Homo sapiens OX=9606 GN=AHNAK PE=1 SV=2	Q09666 [3324-3330]	[K].APSLDIK.[G]	1xTMTpro [K7];1xTMTpro [N-Term];1xPhospho [S3(100)]	Q09666 1xPhospho [S3326(100)]	S3326(100)	3326	100	-0.02	0.48	0.887156	0.00955248	1	0.132817	136396	134584	128934	180452	143966	9.66	14.04	6.87	9.13	4.35	136396	139947	116476	129225	169064	140164	125259	121531	128934	139289	159849	181003	179902	200144	139605	148463	136345	135220	102236	97604.9	127208	109438	125259
FALSE	Q09666	ahnak	Neuroblast differentiation-associated protein AHNAK OS=Homo sapiens OX=9606 GN=AHNAK PE=1 SV=2	Q09666 [818-828]; [1195-1205]; [1653-1663]; [1855-1865]; [1922-1932]; [1989-1999]; [2117-2127]	[K].ISMPDVDLHLK.[G]	1xTMTpro [K11];1xTMTpro [N-Term];1xPhospho [S2(100)]	Q09666 1xPhospho [S819(100)]; 1xPhospho [S1196(100)]; 1xPhospho [S1654(100)]; 1xPhospho [S1856(100)]; 1xPhospho [S1923(100)]; 1xPhospho [S1990(100)]; 1xPhospho [S2118(100)]	S819(100)	819	100	0.02	0.28	0.888983	0.948221	1	1	52002.2	52567.5	82763.4	100155	85243.7	25.7	20.26	15.22	8.85	5.36	52002.2	78126.7	50657	46289.5	65124.1	59697	42317.3	82240.3	106344	82763.4	86917.3	107905	101046	99272.7	82070.7	88539.4	51982.8	75487.8	44463.8	34962.8	49000.8	46610.4	42317.3
FALSE	Q09666	ahnak	Neuroblast differentiation-associated protein AHNAK OS=Homo sapiens OX=9606 GN=AHNAK PE=1 SV=2	Q09666 [5834-5847]	[K].GHYEVTGSDDETGK.[L]	1xTMTpro [K14];1xTMTpro [N-Term];1xPhospho [T/S/Y]	Q09666 1xPhospho [T/S/Y]	T/S/Y			-0.1	0.06	0.890924	0.999852	1	1	3384.17	3161.47	4865.92	5089.73	5823.04	50.26	50.9	22.98	31.79	0.39	6034.25	2228.4	3384.17	2982.69	984.749	3350.97	4673.49	4865.92	4245.61	6565.59	3140.96	6902.07	5724.47	4525.37	5806.94	5839.18	6031.99	2153.13	2970.43	2252.84	740.947	2616.38	4673.49
FALSE	Q09666	ahnak	Neuroblast differentiation-associated protein AHNAK OS=Homo sapiens OX=9606 GN=AHNAK PE=1 SV=2	Q09666 [488-497]	[K].VKTPEMIIQK.[P]	2xTMTpro [K2; K10];1xTMTpro [N-Term];1xPhospho [T3(100)]	Q09666 1xPhospho [T490(100)]	T490(100)	490	100	-0.08	-0.15	0.931343	0.229169	1	0.847425	735036	694071	780962	701969	787501	9.79	11.7	9.9	7.51	1.21	735036	805221	661486	597409	796012	701727	686500	772370	917781	780962	755029	639980	673889	731220	794246	780814	734761	778022	580614	451227	598937	547896	686500
FALSE	Q09666	ahnak	Neuroblast differentiation-associated protein AHNAK OS=Homo sapiens OX=9606 GN=AHNAK PE=1 SV=2	Q09666 [4906-4915]	[K].MPSLEISAPK.[V]	1xTMTpro [K10];1xTMTpro [N-Term];1xPhospho [S3(100)]	Q09666 1xPhospho [S4908(100)]	S4908(100)	4908	100	0.22	0.44	0.947148	0.207041	1	0.802411	24024.2	27997.2	25757	35051.2	25736.3	5.32	19.91	12.09	9.27	15.84	22604	25145.4	24024.2	18775.7	29103	26933.5	30484.7	25757	31084.1	25048.8	31545.4	36102.1	39258.6	34030.8	22998.6	28800	22595.5	24296.1	21087.1	14181.4	21897.8	21029.2	30484.7
FALSE	Q09666	ahnak	Neuroblast differentiation-associated protein AHNAK OS=Homo sapiens OX=9606 GN=AHNAK PE=1 SV=2	Q09666 [103-123]	[R].EVFSSCSSEVVLSGDDEEYQR.[I]	1xCarbamidomethyl [C6];1xTMTpro [N-Term];1xPhospho [S13(96.4)]	Q09666 1xPhospho [S115(100)]	S115(100)	115	100	-0.01	0.02	0.948256	0.941186	1	1	106356	105728	99157.5	100609	105098	7	8.45	13.26	11.45	12.4	94204.3	106356	106881	122181	105178	101388	106280	99157.5	78806.4	101036	83789.3	96710.3	109732	104665	96249.9	114759	94169	102763	93814.4	92284	79138.6	79161.9	106280
FALSE	Q09666	ahnak	Neuroblast differentiation-associated protein AHNAK OS=Homo sapiens OX=9606 GN=AHNAK PE=1 SV=2	Q09666 [5848-5859]	[K].LQGSGVSLASKK.[S]	2xTMTpro [K11; K12];1xTMTpro [N-Term];1xPhospho [S10(100)]	Q09666 1xPhospho [S5857(100)]	S5857(100)	5857	100	-0.07	-0.18	0.951095	0.913033	1	1	187272	178073	235862	207692	213596	26.67	14.94	9.87	13.29	0.59	157406	262132	187272	155760	221160	176867	179287	260460	235862	213751	213862	201700	189057	254952	214496	212699	157347	253277	164376	117647	166406	138095	179287
FALSE	Q09666	ahnak	Neuroblast differentiation-associated protein AHNAK OS=Homo sapiens OX=9606 GN=AHNAK PE=1 SV=2	Q09666 [5862-5873]	[R].LSSSSSNDSGNK.[V]	1xTMTpro [K12];1xTMTpro [N-Term];2xPhospho [S9(100); S]	Q09666 2xPhospho [S5870(100); S]	S5870(100); S	5870;	100;	-0.27	0.28	0.964401	0.809987	1	1	103471	85610	86400.3	104887	92180.8	32.11	31.12	9.85	11.67	0.62	56697.9	109351	103471	85363	80705.9	85857.7	145671	93345.3	76595.6	86400.3	87280.6	115762	107931	101929	91774.9	92588.5	56676.7	105657	90821	64475.3	60724.9	67036.1	145671
FALSE	Q09666	ahnak	Neuroblast differentiation-associated protein AHNAK OS=Homo sapiens OX=9606 GN=AHNAK PE=1 SV=2	Q09666 [4949-4971]	[K].VEAPSLDVHMDSPDINIEGPDVK.[I]	1xTMTpro [K23];1xTMTpro [N-Term];1xPhospho [S12(100)]	Q09666 1xPhospho [S4960(100)]	S4960(100)	4960	100	-0.03	0.34	0.967608	0.0647353	1	0.410334	97710.9	95406.2	114988	145597	104373	8.82	10.76	11.57	4.46	2.08	91660.2	108953	97710.9	89495.9	84547.9	101707	106575	114988	108283	134836	138606	142349	148919	153112	105921	102848	91626	105273	85765	67596.9	63615.7	79410.9	106575
FALSE	Q09666	ahnak	Neuroblast differentiation-associated protein AHNAK OS=Homo sapiens OX=9606 GN=AHNAK PE=1 SV=2	Q09666 [488-497]	[K].VKTPEMIIQK.[P]	1xOxidation [M6];2xTMTpro [K2; K10];1xTMTpro [N-Term];1xPhospho [T3(100)]	Q09666 1xPhospho [T490(100)]	T490(100)	490	100	0.23	0.09	0.967723	1	1	1	919443	1.07555e+06	990211	1.05152e+06	1.13712e+06	10.94	12.64	10.58	7.85	2.84	919443	1.0842e+06	887838	823455	1.08814e+06	1.08075e+06	1.07038e+06	990211	1.17335e+06	974077	1.06866e+06	943253	1.03465e+06	1.14122e+06	1.1145e+06	1.16018e+06	919099	1.04758e+06	779294	621961	818739	843829	1.07038e+06
FALSE	Q09666	ahnak	Neuroblast differentiation-associated protein AHNAK OS=Homo sapiens OX=9606 GN=AHNAK PE=1 SV=2	Q09666 [4762-4779]	[K].VDINTPDVDVHGPDWHLK.[M]	1xTMTpro [K18];1xTMTpro [N-Term];1xPhospho [T5(100)]	Q09666 1xPhospho [T4766(100)]	T4766(100)	4766	100	-0.1	0.28	0.968704	0.784113	1	1	186517	174175	213686	258751	163085	20.2	44.15	23.75	9.03	6.5	133873	200288	186517	334876	137643	145319	208762	165449	267825	213686	246023	265463	252209	299735	155758	170756	133823	193523	163714	252934	103566	113462	208762
FALSE	Q09666	ahnak	Neuroblast differentiation-associated protein AHNAK OS=Homo sapiens OX=9606 GN=AHNAK PE=1 SV=2	Q09666 [5385-5402]	[K].VSVGAPDLSLEASEGSIK.[L]	1xTMTpro [K18];1xTMTpro [N-Term];1xPhospho [S16(100)]	Q09666 1xPhospho [S5400(100)]	S5400(100)	5400	100	-0.08	0.31	0.97231	0.444278	1	1	71143.3	67293.6	112893	139859	113070	19.34	18.46	17.69	7.15	7.3	71143.3	91094	62871.8	59155.4	85278.1	76197.4	59430.3	94614.2	134948	112893	125732	149857	140368	139351	107375	119067	71116.7	88017.1	55185.2	44680.4	64165.1	59493.6	59430.3
FALSE	Q09666	ahnak	Neuroblast differentiation-associated protein AHNAK OS=Homo sapiens OX=9606 GN=AHNAK PE=1 SV=2	Q09666 [3712-3727]	[K].VDIDTPDINIEGSEGK.[F]	1xTMTpro [K16];1xTMTpro [N-Term];1xPhospho [T5(100)]	Q09666 1xPhospho [T3716(100)]	T3716(100)	3716	100	-0.18	0.78	0.973513	0.0210852	1	0.215216	311310	275490	276199	473033	264108	14.98	12.15	15.37	20.01	1.4	247619	311310	333420	260577	237229	291257	313309	224905	276199	306795	306037	459918	486523	488188	266734	261508	247526	300795	292657	196816	178497	227408	313309
FALSE	Q09666	ahnak	Neuroblast differentiation-associated protein AHNAK OS=Homo sapiens OX=9606 GN=AHNAK PE=1 SV=2	Q09666 [5778-5787]	[R].HRSNSFSDER.[E]	1xTMTpro [N-Term];1xPhospho [S3(100)]	Q09666 1xPhospho [S5780(100)]	S5780(100)	5780	100	-0.09	0.16	0.979927	0.975039	1	1	76730.6	72311.8	88538.6	98705.7	82288.5	17.95	19.46	11.22	11.18	3.91	85811.5	59631.5	76730.6	79863.8	81132.7	65474	52374.2	102801	88538.6	82895.4	110281	101352	96128.5	84055.6	84593.4	80046.3	85779.4	57617.3	67349.7	60321.6	61046.1	51121	52374.2
FALSE	Q09666	ahnak	Neuroblast differentiation-associated protein AHNAK OS=Homo sapiens OX=9606 GN=AHNAK PE=1 SV=2	Q09666 [208-225]	[R].LPSGSGAASPTGSAVDIR.[A]	1xTMTpro [N-Term];2xPhospho [S9(100); S13(99.5)]	Q09666 2xPhospho [S216(100); S220(99.5)]	S216(100); S220(99.5)	216; 220	100; 99.5	0.22	0.45	0.979978	0.179966	1	0.743688	17329.1	20170.6	18259.4	24876	22838.1	17.48	5.67	12.02	16.01	11.13	16886.2	22854.2	17329.1	18475.2	19705.2	21011.1	20647.1	18259.4	15731.2	20038.7	17719.8	24422.1	25548.7	25338.2	21106.8	24711.4	16879.9	22082.2	15210.5	13954.5	14826.6	16405.1	20647.1
FALSE	Q09666	ahnak	Neuroblast differentiation-associated protein AHNAK OS=Homo sapiens OX=9606 GN=AHNAK PE=1 SV=2	Q09666 [208-225]	[R].LPSGSGAASPTGSAVDIR.[A]	1xTMTpro [N-Term];1xPhospho [S3(100)]	Q09666 1xPhospho [S210(100)]	S210(100)	210	100	0.09	0.27	0.980219	0.0624534	1	0.401817	253063	269116	283786	341678	265658	7.12	9.73	12.85	10.09	2.28	240130	276149	253063	234467	264390	297336	273926	241721	313190	283786	328217	355691	398861	320536	261412	269973	240041	266822	222125	177095	198933	232155	273926
FALSE	Q09666	ahnak	Neuroblast differentiation-associated protein AHNAK OS=Homo sapiens OX=9606 GN=AHNAK PE=1 SV=2	Q09666 [5447-5460]	[R].ISAPNVDFNLEGPK.[V]	1xTMTpro [K14];1xTMTpro [N-Term];1xPhospho [S2(100)]	Q09666 1xPhospho [S5448(100)]	S5448(100)	5448	100	0.03	-0.01	0.98529	0.999522	1	1	408139	417389	620989	618505	618339	18.73	26.18	20.45	13.37	0.62	408139	530277	374462	289997	511979	493151	353267	620989	731851	482225	580579	538416	658909	727019	615646	621044	407986	512365	328681	219037	385224	385044	353267
FALSE	Q09666	ahnak	Neuroblast differentiation-associated protein AHNAK OS=Homo sapiens OX=9606 GN=AHNAK PE=1 SV=2	Q09666 [5788-5812]	[R].EFSGPSTPTGTLEFEGGEVSLEGGK.[V]	1xTMTpro [K25];1xTMTpro [N-Term];1xPhospho [T7(99)]	Q09666 1xPhospho [T5794(99)]	T5794(99)	5794	99	0.05	0.32	0.985945	0.379917	1	1	146783	152231	243356	302776	179462	19.8	22.36	10.03	8.26	2.2	196336	146783	137300	168359	189441	137649	112175	214532	243356	262351	285029	274422	321628	322561	182278	176689	196262	141826	120514	127163	142539	107474	112175
FALSE	Q09666	ahnak	Neuroblast differentiation-associated protein AHNAK OS=Homo sapiens OX=9606 GN=AHNAK PE=1 SV=2	Q09666 [5726-5740]	[K].GGVTGSPEASISGSK.[G]	1xTMTpro [K15];1xTMTpro [N-Term];1xPhospho [S14(100)]	Q09666 1xPhospho [S5739(100)]	S5739(100)	5739	100	-0.06	0.24	0.986945	0.309763	1	0.990797	351668	336935	537541	635724	508010	9.32	19.02	17.76	13.37	10.03	351668	398771	333558	290801	390389	412617	287010	537541	612553	426955	591405	608274	664412	787323	473165	545420	351536	385301	292778	219644	293738	322164	287010
FALSE	Q09666	ahnak	Neuroblast differentiation-associated protein AHNAK OS=Homo sapiens OX=9606 GN=AHNAK PE=1 SV=2	Q09666 [5848-5858]	[K].LQGSGVSLASK.[K]	1xTMTpro [K11];1xTMTpro [N-Term];1xPhospho [S4(100)]	Q09666 1xPhospho [S5851(100)]	S5851(100)	5851	100	0	0.36	0.987274	0.0567456	1	0.380563	134170	133974	132902	170579	145048	9.55	18.32	14	13.65	0.09	134170	118504	143454	125460	175173	143065	117148	132902	137620	105166	204865	159595	152092	182317	145140	144958	134120	114501	125915	94761.2	131804	111703	117148
FALSE	Q09666	ahnak	Neuroblast differentiation-associated protein AHNAK OS=Homo sapiens OX=9606 GN=AHNAK PE=1 SV=2	Q09666 [4516-4529]	[K].SPQISMSDIDLNLK.[G]	1xTMTpro [K14];1xTMTpro [N-Term];1xPhospho [S1(100)]	Q09666 1xPhospho [S4516(100)]	S4516(100)	4516	100	0.15	-0.14	0.987895	0.948921	1	1	116497	128922	164428	149309	165722	26.59	21.89	7.95	5.29	3.38	153433	116497	89920.4	117557	141386	156427	92957.7	164428	176937	150872	158976	149524	139622	149093	161811	169729	153375	112562	78927	88791.5	106382	122135	92957.7
FALSE	Q09666	ahnak	Neuroblast differentiation-associated protein AHNAK OS=Homo sapiens OX=9606 GN=AHNAK PE=1 SV=2	Q09666 [569-582]	[R].ISMSEVDLNVAAPK.[V]	1xOxidation [M3];1xTMTpro [K14];1xTMTpro [N-Term];1xPhospho [S]	Q09666 1xPhospho [S]	S			0.1	0.59	0.988403	0.0295438	1	0.262008	30118	32227.8	21101.6	31690.7	26207.2	8.29	13.65	18.47	6.72	6.01	28265.5	30118	33274.6	35905.5	29170.5	35605.5	27407.6	20674.5	21101.6	28358.3	30919.7	32480.8	34432.1	29447.8	25116.5	27345.3	28254.9	29100.7	29206.5	27119.7	21948.6	27800.2	27407.6
FALSE	Q09666	ahnak	Neuroblast differentiation-associated protein AHNAK OS=Homo sapiens OX=9606 GN=AHNAK PE=1 SV=2	Q09666 [5073-5079]	[K].VDVKSPK.[T]	2xTMTpro [K4; K7];1xTMTpro [N-Term];1xPhospho [S5(100)]	Q09666 1xPhospho [S5077(100)]	S5077(100)	5077	100	-0.08	0.44	0.988577	0.831598	1	1	290167	275103	181544	246464	230116	42.93	54.02	10.23	13.48	2.59	155782	396248	290167	173958	279107	271156	580664	173571	181544	210231	214378	224564	270499	282091	234365	225943	155724	382864	254692	131392	210006	211713	580664
FALSE	Q09666	ahnak	Neuroblast differentiation-associated protein AHNAK OS=Homo sapiens OX=9606 GN=AHNAK PE=1 SV=2	Q09666 [3049-3073]; [3831-3855]	[K].ADLDVSGPKVDIDVPDVNIEGPEGK.[L]	2xTMTpro [K9; K25];1xTMTpro [N-Term];1xPhospho [S6(100)]	Q09666 1xPhospho [S3054(100)]; 1xPhospho [S3836(100)]	S3054(100)	3054	100	-0.12	0.01	0.989588	0.999934	1	1	121450	111615	120323	121528	135875	46.55	25.54	5.39	4.34	8.47	81312.7	205441	121450	91265.4	105130	118501	161591	126907	113921	120323	122544	118684	120520	130801	144269	127970	81282.3	198502	106602	68933.4	79102.1	92523.5	161591
FALSE	Q09666	ahnak	Neuroblast differentiation-associated protein AHNAK OS=Homo sapiens OX=9606 GN=AHNAK PE=1 SV=2	Q09666 [5780-5787]	[R].SNSFSDER.[E]	1xTMTpro [N-Term];1xPhospho [S1(99.3)]	Q09666 1xPhospho [S5780(100)]	S5780(100)	5780	100	0.07	0.57	0.991176	0.0969398	1	0.522571	47034.3	49407.5	53725	79940.2	49877.5	30.37	22.27	2.07	13.88	9.09	67501.3	37383.8	47034.3	54421.7	55674	44855.2	33074.1	53725	55587.6	53573.7	84153.3	73343.4	98962.7	75938.1	53194.7	46767.1	67476.1	36121	41284	41105.1	41890.4	35022.2	33074.1
FALSE	Q09666	ahnak	Neuroblast differentiation-associated protein AHNAK OS=Homo sapiens OX=9606 GN=AHNAK PE=1 SV=2	Q09666 [5748-5765]	[K].ASLGSLEGEAEAEASSPK.[G]	1xTMTpro [K18];1xTMTpro [N-Term];2xPhospho [S5(100); S16(100)]	Q09666 2xPhospho [S5752(100); S5763(100)]	S5752(100); S5763(100)	5752; 5763	100; 100	0.07	0.28	0.991676	0.0497411	1	0.353677	221908	233647	219653	266584	248445	6.21	7.53	6.61	15.83	6.11	221908	242128	215074	213788	240001	227460	255089	226313	199065	219653	235625	256945	276585	337314	237925	259429	221825	233949	188780	161475	180582	177597	255089
FALSE	Q09666	ahnak	Neuroblast differentiation-associated protein AHNAK OS=Homo sapiens OX=9606 GN=AHNAK PE=1 SV=2	Q09666 [5748-5765]	[K].ASLGSLEGEAEAEASSPK.[G]	1xTMTpro [K18];1xTMTpro [N-Term];1xPhospho [S5(99.7)]	Q09666 1xPhospho [S5752(100)]	S5752(100)	5752	100	-0.04	0.29	0.995855	0.0762705	1	0.452834	604656	589760	797288	976392	780038	6.85	11.56	7.11	10.01	3.28	592875	672031	604656	550176	603511	576324	710887	884411	797288	774004	912450	955210	998043	1.14322e+06	762172	798323	592654	649331	530733	415552	454095	449983	710887
FALSE	Q09666	ahnak	Neuroblast differentiation-associated protein AHNAK OS=Homo sapiens OX=9606 GN=AHNAK PE=1 SV=2	Q09666 [5104-5112]	[K].AEAPLPSPK.[L]	1xTMTpro [K9];1xTMTpro [N-Term];1xPhospho [S7(100)]	Q09666 1xPhospho [S5110(100)]	S5110(100)	5110	100	-0.01	0.45	0.99597	0.127751	1	0.614773	361265	359634	449359	615418	478605	11.65	20.67	6.26	8.61	0.27	361265	435611	355334	318415	406188	470093	305604	443398	496299	449359	612658	527495	648115	618190	479518	477693	361130	420897	311892	240501	305625	367040	305604
FALSE	Q09666	ahnak	Neuroblast differentiation-associated protein AHNAK OS=Homo sapiens OX=9606 GN=AHNAK PE=1 SV=2	Q09666 [5780-5812]	[R].SNSFSDEREFSGPSTPTGTLEFEGGEVSLEGGK.[V]	1xTMTpro [K33];1xTMTpro [N-Term];2xPhospho [S3(97.9); S/T]	Q09666 2xPhospho [S5782(97.9); S/T]	S5782(97.9); S/T	5782;	97.9;	-0.16	0.32	0.996612	0.950373	1	1	37254.9	33310.2	32529.9	40510.4	40720.7	31.49	37.33	18.61	26.53	17.2	25083.9	48299.1	37254.9	34033.8	32602	31203.1	62442.7	38673.4	32529.9	26546.4	25552.2	46230	35498.4	47422.1	46015.6	36035.1	25074.6	46667.7	32700.2	25706	24530.5	24362.8	62442.7
FALSE	Q09666	ahnak	Neuroblast differentiation-associated protein AHNAK OS=Homo sapiens OX=9606 GN=AHNAK PE=1 SV=2	Q09666 [3364-3372]	[K].VQTPEVDVK.[G]	1xTMTpro [K9];1xTMTpro [N-Term];1xPhospho [T3(100)]	Q09666 1xPhospho [T3366(100)]	T3366(100)	3366	100	0.04	-0.13	0.996626	0.564198	1	1	62039.1	63868.4	72841.6	66389.5	73690	15.9	7.97	11.29	8.61	6.94	62039.1	75372.6	55296.8	54870.2	64102.2	63635.5	65973.3	68752.1	85146	72841.6	64004.1	60483.3	73668.7	68863.8	77399.2	70158.5	62015.9	72826.7	48536.4	41443.9	48231.9	49685.4	65973.3
FALSE	Q09666	ahnak	Neuroblast differentiation-associated protein AHNAK OS=Homo sapiens OX=9606 GN=AHNAK PE=1 SV=2	Q09666 [5748-5765]	[K].ASLGSLEGEAEAEASSPK.[G]	1xTMTpro [K18];1xTMTpro [N-Term];1xPhospho [S16(99.6)]	Q09666 1xPhospho [S5763(100)]	S5763(100)	5763	100	-0.04	0.1	0.996784	0.356548	1	1	495037	480890	564595	605466	597034	7.8	10.01	6.24	9.82	8.02	512866	495037	440567	452190	496116	466131	563489	564595	512314	577192	622660	583644	588746	716737	564088	631905	512674	478315	386704	341542	373289	363947	563489
FALSE	Q09666	ahnak	Neuroblast differentiation-associated protein AHNAK OS=Homo sapiens OX=9606 GN=AHNAK PE=1 SV=2	Q09666 [5088-5101]	[K].MYFPDVEFDIKSPK.[F]	2xTMTpro [K11; K14];1xTMTpro [N-Term];1xPhospho [S12(100)]	Q09666 1xPhospho [S5099(100)]	S5099(100)	5099	100	-0.15	-0.09	0.996992	0.999982	1	1	57326.4	51767	52200.7	48975.2	56416.1	50.81	33.63	13.08	21.8	0.66	40438.7	107202	57326.4	47860.8	52075.9	51459.9	91063	52200.7	48590.7	62314.3	46305.7	46389.9	71067.1	51704.6	56679.3	56154	40423.5	103581	50317.8	36149.6	39183.1	40179	91063
FALSE	Q09666	ahnak	Neuroblast differentiation-associated protein AHNAK OS=Homo sapiens OX=9606 GN=AHNAK PE=1 SV=2	Q09666 [3405-3414]	[K].MPFLSISSPK.[V]	1xOxidation [M1];1xTMTpro [K10];1xTMTpro [N-Term];1xPhospho [S8(100)]	Q09666 1xPhospho [S3412(100)]	S3412(100)	3412	100	0.03	0.56	0.99764	0.167588	1	0.713573	51159.4	52244.3	55356.8	81620.4	55745.8	7.35	23.67	21.99	19.16	3.92	45013.5	51387.9	51159.4	39841.7	43846.2	62251	64025.7	45518.2	70455.9	55356.8	84746.9	62686.5	100516	78609.3	54219.6	57315	44996.6	49652.1	44904.8	30092.7	32990.8	48604.5	64025.7
FALSE	Q09666	ahnak	Neuroblast differentiation-associated protein AHNAK OS=Homo sapiens OX=9606 GN=AHNAK PE=1 SV=2	Q09666 [5822-5831]	[K].FGTFGGLGSK.[S]	1xTMTpro [K10];1xTMTpro [N-Term];1xPhospho [S9(100)]	Q09666 1xPhospho [S5830(100)]	S5830(100)	5830	100	-0.21	-0.57	0.997975	0.185479	1	0.756814	170034	146618	280036	189044	274035	25.31	35.11	15.96	27.83	2.16	218192	130761	170034	121165	248676	167016	128712	360916	280036	273593	141898	234542	152371	245082	269889	278245	218111	126344	149246	91516.6	187109	130403	128712
FALSE	Q09666	ahnak	Neuroblast differentiation-associated protein AHNAK OS=Homo sapiens OX=9606 GN=AHNAK PE=1 SV=2	Q09666 [4516-4529]	[K].SPQISMSDIDLNLK.[G]	1xTMTpro [K14];1xTMTpro [N-Term];1xPhospho [S5(99.6)]	Q09666 1xPhospho [S4520(99.6)]	S4520(99.6)	4520	99.6	0.21	0	0.998073	0.999915	1	1	33940.2	39315.1	41269.8	41392.6	42474.1	9.65	15.77	11.97	8.9	3.88	39790	33680.2	33940.2	41197.7	38738.2	39900.7	28427.8	36517.2	46423.7	41269.8	38061.7	43135	46442.8	39720.6	41324.8	43655.3	39775.1	32542.5	29790.8	31116.9	29147.5	31153.8	28427.8
FALSE	Q09666	ahnak	Neuroblast differentiation-associated protein AHNAK OS=Homo sapiens OX=9606 GN=AHNAK PE=1 SV=2	Q09666 [208-225]	[R].LPSGSGAASPTGSAVDIR.[A]	1xTMTpro [N-Term];1xPhospho [S9(100)]	Q09666 1xPhospho [S216(100)]	S216(100)	216	100	0.08	0.14	0.998328	0.812637	1	1	332034	352013	335541	368579	353224	10.64	11.13	7.16	6.92	1.29	302320	373504	332034	291247	337176	367503	375540	334102	378144	335541	361133	353615	376178	412154	350009	356470	302207	360888	291440	219981	253699	286940	375540
FALSE	Q09666	ahnak	Neuroblast differentiation-associated protein AHNAK OS=Homo sapiens OX=9606 GN=AHNAK PE=1 SV=2	Q09666 [3415-3428]	[K].VSMPDVELNLKSPK.[V]	2xTMTpro [K11; K14];1xTMTpro [N-Term];1xPhospho [S12(100)]	Q09666 1xPhospho [S3426(100)]	S3426(100)	3426	100	-0.41	0.7	0.998496	0.827064	1	1	92992.8	69875.5	32107.4	52137	54117.9	49.39	93.29	30.81	15.87	16.25	43442.9	131409	92992.8	47996.2	58538.9	83407.4	280922	29081.5	32107.4	50242.5	51150.3	46845.2	53142.8	66865.7	48217.3	60740.5	43426.7	126970	81623.7	36251.9	44046	65123	280922
FALSE	Q09666	ahnak	Neuroblast differentiation-associated protein AHNAK OS=Homo sapiens OX=9606 GN=AHNAK PE=1 SV=2	Q09666 [5860-5873]	[K].SRLSSSSSNDSGNK.[V]	1xTMTpro [K14];1xTMTpro [N-Term];1xPhospho [S4(100)]	Q09666 1xPhospho [S5863(100)]	S5863(100)	5863	100	0.08	-0.71	0.998997	0.0244398	1	0.234243	78367.2	82583.3	174024	106445	135493	12.5	15.3	15.95	14.44	1.07	69750.6	89497.9	78367.2	59712.3	84710.3	81948.1	83223.4	181128	174024	133055	111424	101689	91281.6	127985	134467	136526	69724.5	86474.8	68786.2	45101.1	63737.9	63983.6	83223.4
FALSE	Q09666	ahnak	Neuroblast differentiation-associated protein AHNAK OS=Homo sapiens OX=9606 GN=AHNAK PE=1 SV=2	Q09666 [172-181]	[K].DIDISSPEFK.[I]	1xTMTpro [K10];1xTMTpro [N-Term];1xPhospho [S6(100)]	Q09666 1xPhospho [S177(100)]	S177(100)	177	100	-0.03	0.34	0.999324	0.0211658	1	0.215643	361292	353951	378537	478555	426253	6.08	8.85	9.39	13.2	4.29	370716	361292	329644	372672	374826	336169	310706	378537	324772	388130	409570	471555	485658	564578	413499	439401	370578	349088	289343	281482	282028	262475	310706
FALSE	Q09666	ahnak	Neuroblast differentiation-associated protein AHNAK OS=Homo sapiens OX=9606 GN=AHNAK PE=1 SV=2	Q09666 [5444-5460]	[K].GPRISAPNVDFNLEGPK.[V]	1xTMTpro [K17];1xTMTpro [N-Term];1xPhospho [S5(100)]	Q09666 1xPhospho [S5448(100)]	S5448(100)	5448	100	-0.57	0.52	0.999457	0.938559	1	1	187919	126399	131652	188668	153064	43.02	91.06	28.93	13.3	10.81	84729	219826	187919	91276.4	122618	130297	495607	131652	200428	119696	196392	168685	181248	228356	141780	165246	84697.3	212401	164944	68941.7	92260.2	101734	495607
FALSE	Q09666	ahnak	Neuroblast differentiation-associated protein AHNAK OS=Homo sapiens OX=9606 GN=AHNAK PE=1 SV=2	Q09666 [5748-5765]	[K].ASLGSLEGEAEAEASSPK.[G]	1xTMTpro [K18];1xTMTpro [N-Term];2xPhospho [S2(100); S5(100)]	Q09666 2xPhospho [S5749(100); S5752(100)]	S5749(100); S5752(100)	5749; 5752	100; 100	-0.09	0.52	0.999458	0.0341722	1	0.285549	158855	149493	189558	271380	207779	5.27	18.38	19.5	13.01	1.24	159572	158855	145120	148238	150758	189726	121649	216983	189558	145786	231207	250016	304608	294569	205962	209612	159512	153489	127378	111966	113434	148135	121649
FALSE	Q09666	ahnak	Neuroblast differentiation-associated protein AHNAK OS=Homo sapiens OX=9606 GN=AHNAK PE=1 SV=2	Q09666 [5860-5873]	[K].SRLSSSSSNDSGNK.[V]	1xTMTpro [K14];1xTMTpro [N-Term];2xPhospho [S4(98.7); S7(99.4)]	Q09666 2xPhospho [S5863(98.7); S5866(99.4)]	S5863(98.7); S5866(99.4)	5863; 5866	98.7; 99.4	0.07	0.05	0.999535	0.936528	1	1	72625.6	76039.9	131372	136255	142750	13.64	9.86	7.8	23.63	3.98	69463.9	89032.8	72625.6	73838.6	78306.9	89646.5	72646.9	142953	131372	122381	117775	149521	124166	193981	138785	146827	69437.9	86025.5	63746.6	55770.8	58919.9	69994.4	72646.9
FALSE	Q09666	ahnak	Neuroblast differentiation-associated protein AHNAK OS=Homo sapiens OX=9606 GN=AHNAK PE=1 SV=2	Q09666 [5848-5858]	[K].LQGSGVSLASK.[K]	1xTMTpro [K11];1xTMTpro [N-Term];2xPhospho [S7(100); S10(100)]	Q09666 2xPhospho [S5854(100); S5857(100)]	S5854(100); S5857(100)	5854; 5857	100; 100	0.08	0.22	0.99959	0.817054	1	1	11626.5	12255.5	16541.4	19237.1	18360.3	32.98	20.55	5.71	12.7	20.82	17767.8	11626.5	9533.59	12877.6	15494.6	11663.5	9399.72	14969.2	16564	16541.4	15754.6	19423	19053.1	21585.4	21294.9	15830.1	17761.2	11233.8	8368.04	9726.53	11658.5	9106.67	9399.72
FALSE	Q09666	ahnak	Neuroblast differentiation-associated protein AHNAK OS=Homo sapiens OX=9606 GN=AHNAK PE=1 SV=2	Q09666 [5848-5858]	[K].LQGSGVSLASK.[K]	1xTMTpro [K11];1xTMTpro [N-Term];1xPhospho [S10(100)]	Q09666 1xPhospho [S5857(100)]	S5857(100)	5857	100	-0.15	0	0.999684	0.997719	1	1	87478.4	79042.9	100402	100437	102755	19.86	13.39	7.97	9.02	8.1	93226	87478.4	62869.4	77534.7	92027.8	80580.3	66269	100402	114817	100209	99789.7	101088	92657.3	114706	97031	108817	93191.2	84523.6	55183.1	58562.5	69243.8	62915.7	66269
FALSE	Q09666	ahnak	Neuroblast differentiation-associated protein AHNAK OS=Homo sapiens OX=9606 GN=AHNAK PE=1 SV=2	Q09666 [5745-5765]	[K].SSKASLGSLEGEAEAEASSPK.[G]	2xTMTpro [K3; K21];1xTMTpro [N-Term];2xPhospho [S5(99.5); S8(100)]	Q09666 2xPhospho [S5749(99.5); S5752(100)]	S5749(99.5); S5752(100)	5749; 5752	99.5; 100	-0.48	0.36	0.999771	0.595367	1	1	78597.9	56339	54843.6	70207.8	64398.6	36.31	21.43	9.46	13.67	3.8	38501	78597.9	81513.2	53110.1	55550.7	57138.6	81559.4	56763.1	47282.2	54843.6	55926.9	67683.5	77771.6	72826.3	62691.9	66151.8	38486.6	75943.1	71547.7	40114.4	41797.6	44612.8	81559.4
FALSE	Q09666	ahnak	Neuroblast differentiation-associated protein AHNAK OS=Homo sapiens OX=9606 GN=AHNAK PE=1 SV=2	Q09666 [3405-3414]	[K].MPFLSISSPK.[V]	1xTMTpro [K10];1xTMTpro [N-Term];1xPhospho [S8(100)]	Q09666 1xPhospho [S3412(100)]	S3412(100)	3412	100	-0.02	0.11	0.999788	0.615873	1	1	239946	237112	300955	324210	246028	18.95	18	15.78	5.62	5.04	195047	286125	239946	185612	218906	256832	282300	229600	300955	310557	309361	328175	352708	320293	254950	237417	194974	276460	210611	140194	164710	200530	282300
FALSE	Q09666	ahnak	Neuroblast differentiation-associated protein AHNAK OS=Homo sapiens OX=9606 GN=AHNAK PE=1 SV=2	Q09666 [5780-5787]	[R].SNSFSDER.[E]	1xTMTpro [N-Term];1xPhospho [S3(99.5)]	Q09666 1xPhospho [S5782(100)]	S5782(100)	5782	100	0.3	0.12	0.999827	0.98148	1	1	2.34341e+06	2.88094e+06	5.66137e+06	6.15467e+06	4.14555e+06	38.24	31	6.07	8.84	8.3	4.18016e+06	2.18243e+06	2.34341e+06	3.05859e+06	3.77482e+06	2.71361e+06	1.68263e+06	5.7968e+06	5.15864e+06	5.66137e+06	5.90795e+06	6.41168e+06	5.4814e+06	6.7042e+06	3.90908e+06	4.39633e+06	4.17859e+06	2.10871e+06	2.05691e+06	2.31017e+06	2.84026e+06	2.11874e+06	1.68263e+06
FALSE	Q09666	ahnak	Neuroblast differentiation-associated protein AHNAK OS=Homo sapiens OX=9606 GN=AHNAK PE=1 SV=2	Q09666 [5745-5765]	[K].SSKASLGSLEGEAEAEASSPK.[G]	2xTMTpro [K3; K21];1xTMTpro [N-Term];2xPhospho [S8(100); S]	Q09666 2xPhospho [S5752(100); S]	S5752(100); S	5752;	100;	-0.59	0.75	0.999852	0.256927	1	0.8998	48704.4	32328.3	30303.8	51074.3	43288.6	42.3	51.56	14.64	23.01	9.72	22975	58530.1	48704.4	28924.1	32329.7	32326.9	74368.7	32906.5	30303.8	24539.8	40573.6	43597	59834.1	65104.4	46372.7	40409.7	22966.4	56553.1	42749.9	21846.5	24325.6	25240.2	74368.7
FALSE	Q09666	ahnak	Neuroblast differentiation-associated protein AHNAK OS=Homo sapiens OX=9606 GN=AHNAK PE=1 SV=2	Q09666 [4509-4529]	[K].MPDVHFKSPQISMSDIDLNLK.[G]	2xTMTpro [K7; K21];1xTMTpro [N-Term];1xPhospho [S8(99.4)]	Q09666 1xPhospho [S4516(99.4)]	S4516(99.4)	4516	99.4	-0.25	-0.32	0.999921	0.842141	1	1	129729	109321	101221	80969.7	108044	33.25	39.52	8.37	4	6.96	87442.3	174200	129729	93207.3	94156.3	126929	201790	88279.5	101221	103381	81014.8	80924.6	76275.9	84101.1	113500	102850	87409.6	168316	113869	70400.1	70845.4	99103.9	201790
FALSE	Q09666	ahnak	Neuroblast differentiation-associated protein AHNAK OS=Homo sapiens OX=9606 GN=AHNAK PE=1 SV=2	Q09666 [569-582]	[R].ISMSEVDLNVAAPK.[V]	1xOxidation [M3];1xTMTpro [K14];1xTMTpro [N-Term];1xPhospho [S2(100)]	Q09666 1xPhospho [S570(100)]	S570(100)	570	100	0.18	0.93	0.99995	0.140034	1	0.645717	69000.6	78240.2	72211.5	137416	104687	32.09	27.73	26.18	24.96	12.49	69000.6	97671.2	51448	46679	85260.3	94027.4	71798.1	72211.5	104686	65069.7	113363	105076	171367	166574	95814.5	114380	68974.8	94372.1	45158.1	35257	64151.8	73414.9	71798.1
FALSE	Q09666	ahnak	Neuroblast differentiation-associated protein AHNAK OS=Homo sapiens OX=9606 GN=AHNAK PE=1 SV=2	Q09666 [5780-5812]	[R].SNSFSDEREFSGPSTPTGTLEFEGGEVSLEGGK.[V]	1xTMTpro [K33];1xTMTpro [N-Term];1xPhospho [S/T]	Q09666 1xPhospho [S/T]	S/T			-0.41	-0.07	0.999976	0.997886	1	1	46861.4	35225.9	35970.8	34342.7	44013.2	42.9	28.25	24.3	27.32	9.61	20431.9	52552.2	46861.4	26478.3	36956.3	33576.6	51393.5	38309.1	35970.8	23564.8	31587.3	24813.4	37338.4	47621.6	41117.9	47112.4	20424.3	50777.1	41132.3	19999.2	27806.8	26216	51393.5
FALSE	Q09666	ahnak	Neuroblast differentiation-associated protein AHNAK OS=Homo sapiens OX=9606 GN=AHNAK PE=1 SV=2	Q09666 [3177-3201]; [3959-3983]; [4679-4703]	[K].ADIDVSGPKVDVDVPDVNIEGPDAK.[L]	2xTMTpro [K9; K25];1xTMTpro [N-Term];1xPhospho [S6(100)]	Q09666 1xPhospho [S3182(100)]; 1xPhospho [S3964(100)]; 1xPhospho [S4684(100)]	S3182(100)	3182	100	0.02	0.17	0.999977	0.658093	1	1	75947.3	77157.2	71786.2	80654	83486.8	10.33	11.88	11.01	13.04	3.02	70063.6	85868.5	75947.3	80897.4	68183.3	73589.9	89567.5	82990	67149.5	71786.2	73189.8	82911	78458.4	98392.9	81720.9	85290.8	70037.4	82968	66662.2	61102.4	51302.6	57457.7	89567.5
FALSE	Q09666	ahnak	Neuroblast differentiation-associated protein AHNAK OS=Homo sapiens OX=9606 GN=AHNAK PE=1 SV=2	Q09666 [5780-5812]	[R].SNSFSDEREFSGPSTPTGTLEFEGGEVSLEGGK.[V]	1xTMTpro [K33];1xTMTpro [N-Term];1xPhospho [S3(97)]	Q09666 1xPhospho [S5782(99.2)]	S5782(99.2)	5782	99.2	-0.6	0.07	0.999989	0.980977	1	1	266038	175595	175617	184731	256627	56.91	37.95	19.02	30.11	1.52	79573.8	320626	266038	147238	204241	150967	313218	175617	185212	127440	161381	140560	211460	273578	253891	259393	79544.1	309796	233513	111210	153675	117873	313218
FALSE	Q09666	ahnak	Neuroblast differentiation-associated protein AHNAK OS=Homo sapiens OX=9606 GN=AHNAK PE=1 SV=2	Q09666 [490-497]	[K].TPEMIIQK.[P]	1xTMTpro [K8];1xTMTpro [N-Term];1xPhospho [T1(100)]	Q09666 1xPhospho [T490(100)]	T490(100)	490	100	0.24	-0.21	0.999998	0.83737	1	1	17868.2	21058.7	28725.7	24917.8	27676.3	28.41	23	16.99	17.38	18.33	28163.6	17589.9	17868.2	23229.3	26251.9	19090.9	15216.4	28725.7	37605.4	28017.7	33477.9	23521.4	23833.7	26051.2	31528.3	24294.9	28153.1	16995.7	15683.7	17545.2	19752.6	14905.8	15216.4
FALSE	Q09666	ahnak	Neuroblast differentiation-associated protein AHNAK OS=Homo sapiens OX=9606 GN=AHNAK PE=1 SV=2	Q09666 [208-225]	[R].LPSGSGAASPTGSAVDIR.[A]	1xTMTpro [N-Term];2xPhospho [S9(100); S/T]	Q09666 2xPhospho [S216(100); S/T]	S216(100); S/T	216;	100;	0.6	1.49	1	0.0733576	1	0.441967	25537.1	38610.2	21010.6	59025.3	37082.4	69.84	29.93	30.9	38.85	13.53	72891.5	22690.2	25537.1	21501	37308.5	47547.8	39957.2	21010.6	28567.1	15254.3	79616.2	32214.1	74668.4	46659.5	40818.7	33688.1	72864.2	21923.8	22415	16239.9	28071.8	37124.5	39957.2
FALSE	Q09666	ahnak	Neuroblast differentiation-associated protein AHNAK OS=Homo sapiens OX=9606 GN=AHNAK PE=1 SV=2	Q09666 [5788-5812]	[R].EFSGPSTPTGTLEFEGGEVSLEGGK.[V]	1xTMTpro [K25];1xTMTpro [N-Term];1xPhospho [T11(97.2)]	Q09666 1xPhospho [T5798(97.2)]	T5798(97.2)	5798	97.2	0.02	0.27	1	0.25332	1	0.892607	27790	28239.3	26383.8	31911.4	29132.1	7.96	8.65	2.08	15.59	14.65	27790	26897.2	31212.9	28972.1	26068.5	31864.1	27524.9	25720.4	26383.8	26804.2	26415.5	28991.5	35125.5	36903.6	26255.5	32323.9	27779.6	25988.7	27396.9	21882.8	19614.5	24878.9	27524.9
FALSE	Q09666	ahnak	Neuroblast differentiation-associated protein AHNAK OS=Homo sapiens OX=9606 GN=AHNAK PE=1 SV=2	Q09666 [500-513]	[K].ISMQDVDLSLGSPK.[L]	1xOxidation [M3];1xTMTpro [K14];1xTMTpro [N-Term];1xPhospho [S12(100)]	Q09666 1xPhospho [S511(100)]	S511(100)	511	100	-0.13	0.49	1	0.183811	1	0.752927	104826	95592.2	99193.2	138873	120126	17.2	17.48	13.33	16.11	4.38	83448.4	118300	104826	88993.1	90897.3	127680	100530	99193.2	121557	95621.2	122777	119174	162669	157078	116464	123904	83417.2	114304	92010.5	67217.1	68393.2	99690.6	100530
FALSE	Q09666	ahnak	Neuroblast differentiation-associated protein AHNAK OS=Homo sapiens OX=9606 GN=AHNAK PE=1 SV=2	Q09666 [1281-1289]; [2665-2673]; [2793-2801]; [3049-3057]; [3177-3185]; [3831-3839]; [3959-3967]; [4087-4095]; [4215-4223]; [4679-4687]; [4807-4815]	[K].ADIDVSGPK.[V]	1xTMTpro [K9];1xTMTpro [N-Term];1xPhospho [S6(100)]	Q09666 1xPhospho [S1286(100)]; 1xPhospho [S3950(100)]; 1xPhospho [S4078(100)]; 1xPhospho [S4334(100)]; 1xPhospho [S4462(100)]; 1xPhospho [S5116(100)]; 1xPhospho [S5244(100)]; 1xPhospho [S5372(100)]; 1xPhospho [S5500(100)]; 1xPhospho [S5964(100)]; 1xPhospho [S6092(100)]	S1286(100)	1286	100	0.22	0.09	1	0.974086	1	1	286233	332525	381905	407623	412379	31.27	19.9	3.41	10.6	2.08	439733	286233	247919	319690	382549	345875	232814	363064	381905	387635	455502	440415	369710	377271	418502	406347	439569	276564	217609	241464	287839	270053	232814
FALSE	Q09666	ahnak	Neuroblast differentiation-associated protein AHNAK OS=Homo sapiens OX=9606 GN=AHNAK PE=1 SV=2	Q09666 [5726-5740]	[K].GGVTGSPEASISGSK.[G]	1xTMTpro [K15];1xTMTpro [N-Term];2xPhospho [S6(99.7); S10(100)]	Q09666 2xPhospho [S5731(99.7); S5735(100)]	S5731(99.7); S5735(100)	5731; 5735	99.7; 100	0.06	1.22	0.997379	3.46684e-05	1	0.00578063	36787.7	38321	37718.4	87758.9	50968.8	5.8	12.49	14.56	17.84	3.56	36787.7	40414.7	36456	35663.7	35079.5	45454.4	41176.4	30466.1	37718.4	40754.9	66567.1	89044.8	86491.6	104143	49701	52268.9	36773.9	39049.6	31999	26937	26394.6	35490	41176.4
FALSE	Q09666	ahnak	Neuroblast differentiation-associated protein AHNAK OS=Homo sapiens OX=9606 GN=AHNAK PE=1 SV=2	Q09666 [4096-4111]	[K].VDIDTPDIDIHGPEGK.[L]	1xTMTpro [K16];1xTMTpro [N-Term];1xPhospho [T5(100)]	Q09666 1xPhospho [T4100(100)]	T4100(100)	4100	100	-0.21	1.12	0.944389	0.0011443	1	0.0402391	362189	312967	277963	605248	309599	15.44	9.1	18.51	16.07	0.72	277254	362189	371781	296067	275517	333615	330832	263979	277963	367382	432196	609186	601335	629151	308035	311171	277150	349955	326328	223621	207306	260480	330832
FALSE	Q09666	ahnak	Neuroblast differentiation-associated protein AHNAK OS=Homo sapiens OX=9606 GN=AHNAK PE=1 SV=2	Q09666 [5613-5623]	[K].FAGGLHFSGPK.[V]	1xTMTpro [K11];1xTMTpro [N-Term];1xPhospho [S8(100)]	Q09666 1xPhospho [S5620(100)]	S5620(100)	5620	100	0.16	0.8	0.645133	0.0012468	1	0.0420275	18684.3	20851.9	21585.2	37656.4	22722.8	13.14	7.48	18.76	7.98	4.01	21374	18684.3	16431.9	19967.5	21775.3	23065.1	19721.2	19982.4	28213.3	21585.2	38988.2	36370.1	39928.7	33318.4	22087	23377	21366	18053.2	14422.9	15081.6	16384.3	18008.8	19721.2
FALSE	Q09666	ahnak	Neuroblast differentiation-associated protein AHNAK OS=Homo sapiens OX=9606 GN=AHNAK PE=1 SV=2	Q09666 [5848-5859]	[K].LQGSGVSLASKK.[S]	2xTMTpro [K11; K12];1xTMTpro [N-Term];2xPhospho [S7(100); S10(100)]	Q09666 2xPhospho [S5854(100); S5857(100)]	S5854(100); S5857(100)	5854; 5857	100; 100	-0.09	0.78	0.979309	0.000469649	1	0.0233149	70459	66260.3	67929.9	116460	70419.7	9.47	16.16	2.14	8.29	7.83	76653.5	70459	63378.5	57984.6	78480	75316.6	58293.1	65990.7	68819.5	67929.9	99394.8	120310	115635	117292	66621.8	74434.2	76624.8	68079.1	55630	43796.2	59050.1	58805.8	58293.1
FALSE	Q09666	ahnak	Neuroblast differentiation-associated protein AHNAK OS=Homo sapiens OX=9606 GN=AHNAK PE=1 SV=2	Q09666 [208-225]	[R].LPSGSGAASPTGSAVDIR.[A]	1xTMTpro [N-Term];2xPhospho [S3(100); S9(100)]	Q09666 2xPhospho [S210(100); S216(100)]	S210(100); S216(100)	210; 216	100; 100	0.02	0.72	0.868238	0.000306939	1	0.0187179	51390.3	52192.8	50758.9	83571.6	59497.2	9.88	8.43	8.4	9.81	2.61	53685.3	51390.3	44257.7	54852.9	49661.6	58575.8	49202.1	50758.9	49169.5	57476.6	71026.1	81703.8	89849.6	85482.1	60606.7	58408	53665.2	49654.4	38846.9	41430.8	37366.5	45734.9	49202.1
FALSE	Q8IVF2	ahnak2	Protein AHNAK2 OS=Homo sapiens OX=9606 GN=AHNAK2 PE=1 SV=2	Q8IVF2 [1703-1725]	[K].TTDLSIQSPSADLEVQAGQVNVK.[L]	1xTMTpro [K23];1xTMTpro [N-Term];1xPhospho [S8(100)]	Q8IVF2 1xPhospho [S1710(100)]	S1710(100)	1710	100	0.32	0.25	0.0414702	0.191952	1	0.768794	29313.7	36647.5	42561.4	50509.7	37576.6	3.29	10.47	2.32	9.38	4.28	29766.1	27936.3	29313.7	34964.7	30629.6	38565.7	38411.3	41359.6	42561.4	43307.1	49415.5	51628.1	52885.6	42552	36455.1	38732.6	29755	26992.7	25729.9	26409.1	23046.4	30111.5	38411.3
FALSE	Q8IVF2	ahnak2	Protein AHNAK2 OS=Homo sapiens OX=9606 GN=AHNAK2 PE=1 SV=2	Q8IVF2 [278-288]	[R].SHSSSEAYEPR.[D]	1xTMTpro [N-Term];1xPhospho [S3(100)]	Q8IVF2 1xPhospho [S280(100)]	S280(100)	280	100	0.33	0.47	0.0555395	0.00475616	1	0.0898284	115177	144885	227123	315318	176053	10.49	10.78	0.58	9.21	0.15	131594	107336	115177	130320	134449	162089	156131	226175	228777	227123	338964	328740	274967	302444	176246	175861	131545	103710	101096	98431.9	101162	126556	156131
FALSE	Q8IVF2	ahnak2	Protein AHNAK2 OS=Homo sapiens OX=9606 GN=AHNAK2 PE=1 SV=2	Q8IVF2 [330-344]	[R].TGSGQGPSSTGQPGR.[G]	1xTMTpro [N-Term];1xPhospho [S3(100)]	Q8IVF2 1xPhospho [S332(100)]	S332(100)	332	100	0.66	0.3	0.233961	0.844035	1	1	8727.75	13837.2	20121.8	24826.9	21004.5	26.06	37.26	23.37	14.76	14.83	11967.8	7222.56	8727.75	11115.9	17224.7	21699.5	9706.58	20121.8	27522.5	17754.7	23680.5	25291.7	24370.6	32119.8	18906.4	23335.5	11963.3	6978.6	7660.72	8395.92	12960.3	16942.6	9706.58
FALSE	Q8IVF2	ahnak2	Protein AHNAK2 OS=Homo sapiens OX=9606 GN=AHNAK2 PE=1 SV=2	Q8IVF2 [507-513]	[R].RLSTPQR.[G]	1xTMTpro [N-Term];1xPhospho [S3(100)]	Q8IVF2 1xPhospho [S509(100)]	S509(100)	509	100	0.5	0.07	0.347167	0.995382	1	1	17641.1	24914.7	26386.5	27747.8	24054	15.95	23.76	15.69	12.59	8.27	16358.9	17641.1	22040.7	17684.3	21991.4	28226.6	30486.2	30950	26386.5	22601.5	31347.2	24633.4	25181.7	30575.3	25504.1	22686.3	16352.8	17045.3	19346.1	13357.1	16546.9	22038.8	30486.2
FALSE	Q8IVF2	ahnak2	Protein AHNAK2 OS=Homo sapiens OX=9606 GN=AHNAK2 PE=1 SV=2	Q8IVF2 [313-320]	[K].AGPGSQRR.[R]	1xTMTpro [N-Term];1xPhospho [S5(100)]	Q8IVF2 1xPhospho [S317(100)]	S317(100)	317	100	0.6	0.34	0.4055	0.68305	1	1	6452.66	9777.09	12958.9	16350.6	13828	17.86	40.18	25.67	20.39	3.36	8612.51	6452.66	6357.72	7347.38	16339.7	12936.5	7389.27	12958.9	15793.7	9298.45	20284.5	14407.5	13118.8	18555.8	14160.2	13503.6	8609.28	6234.7	5580.44	5549.52	12294.3	10100.6	7389.27
FALSE	Q8IVF2	ahnak2	Protein AHNAK2 OS=Homo sapiens OX=9606 GN=AHNAK2 PE=1 SV=2	Q8IVF2 [3408-3414]	[K].SPQVDIK.[G]	1xTMTpro [K7];1xTMTpro [N-Term];1xPhospho [S1(100)]	Q8IVF2 1xPhospho [S3408(100)]	S3408(100)	3408	100	0.2	0.59	0.571848	0.024795	1	0.236299	49800.6	57109.2	91132.2	136878	72129.3	6.73	20.99	18.75	12.61	4.06	54155.1	49800.6	47463.8	55614	58644.5	79494.4	50264.7	70875.8	103805	91132.2	149908	127629	146797	113827	70088.9	74229.1	54134.8	48118.4	41661	42005.7	44125.5	62067.8	50264.7
FALSE	Q8IVF2	ahnak2	Protein AHNAK2 OS=Homo sapiens OX=9606 GN=AHNAK2 PE=1 SV=2	Q8IVF2 [4178-4200]	[K].TTDLSIQSPSADLEVQAGQVDVK.[L]	1xTMTpro [K23];1xTMTpro [N-Term];1xPhospho [S8(100)]	Q8IVF2 1xPhospho [S4185(100)]	S4185(100)	4185	100	0.11	0.16	0.578409	0.197283	1	0.782358	31422.4	33915	53063.5	59377.8	35163.4	5.63	3.81	15.4	7.59	11.86	31422.4	32283.2	28934.9	34076.6	33754.2	36234.6	33274.3	41513.2	53063.5	56215.6	61955.1	56907.7	63452.4	53783.6	38247.5	32328	31410.7	31192.8	25397.4	25738.3	25397.4	28291.3	33274.3
FALSE	Q8IVF2	ahnak2	Protein AHNAK2 OS=Homo sapiens OX=9606 GN=AHNAK2 PE=1 SV=2	Q8IVF2 [278-288]	[R].SHSSSEAYEPR.[D]	1xTMTpro [N-Term];1xPhospho [S/Y]	Q8IVF2 1xPhospho [S/Y]	S/Y			0.17	0.62	0.613096	0.0219257	1	0.219497	21582.9	24254.6	23052	35432	27746.2	21.47	15.52	8.18	7.8	1.05	17334.7	26715.3	21582.9	21955.3	22102.7	30070.4	26616.1	25940.4	23052	22246.8	37216.8	34827.4	30971.1	36047.1	27540.9	27953.1	17328.2	25812.9	18944.2	16583	16630.6	23478.5	26616.1
FALSE	Q8IVF2	ahnak2	Protein AHNAK2 OS=Homo sapiens OX=9606 GN=AHNAK2 PE=1 SV=2	Q8IVF2 [3404-3414]	[K].VDLKSPQVDIK.[G]	2xTMTpro [K4; K11];1xTMTpro [N-Term];1xPhospho [S5(100)]	Q8IVF2 1xPhospho [S3408(100)]	S3408(100)	3408	100	0.27	0.41	0.680755	0.18801	1	0.762121	71307.3	85904.5	137617	182582	85350.1	11.75	17.01	17.29	13.34	0.29	68007.5	84577.6	71307.3	70735.9	81699.1	105872	90326.4	109563	137617	155614	186912	178352	193510	141234	85524.5	85176	67982	81720.8	62589.4	53427.3	61472.3	82662.7	90326.4
FALSE	Q8IVF2	ahnak2	Protein AHNAK2 OS=Homo sapiens OX=9606 GN=AHNAK2 PE=1 SV=2	Q8IVF2 [507-513]	[R].RLSTPQR.[G]	1xTMTpro [N-Term];1xPhospho [S/T]	Q8IVF2 1xPhospho [S/T]	S/T			0.23	0.36	0.711532	0.625462	1	1	94884.4	110917	132404	169429	120189	19.2	18.73	16.75	17.37	1.27	69062.6	94884.4	101005	78574.7	102421	120354	120118	132404	160680	115520	196477	128957	160387	178981	119114	121274	69036.7	91679.4	88656.1	59348	77063.9	93970.1	120118
FALSE	Q8IVF2	ahnak2	Protein AHNAK2 OS=Homo sapiens OX=9606 GN=AHNAK2 PE=1 SV=2	Q8IVF2 [4470-4480]	[K].MPSFGMLSPGK.[S]	1xTMTpro [K11];1xTMTpro [N-Term];1xPhospho [S8(100)]	Q8IVF2 1xPhospho [S4477(100)]	S4477(100)	4477	100	0.14	-0.37	0.783602	0.0918313	1	0.509233	79711.2	87980.3	145386	112124	107675	10.03	14.94	17.51	13.39	3.22	79711.2	84385.1	69161.8	71782.7	85362	103474	90678.9	145386	187616	136278	138554	114001	110279	102474	110152	105253	79681.4	81534.7	60706.3	54218	64228.3	80790.9	90678.9
FALSE	Q8IVF2	ahnak2	Protein AHNAK2 OS=Homo sapiens OX=9606 GN=AHNAK2 PE=1 SV=2	Q8IVF2 [5702-5710]	[K].LGFSSSPTK.[K]	1xTMTpro [K9];1xTMTpro [N-Term];1xPhospho [S/T]	Q8IVF2 1xPhospho [S/T]	S/T			0.33	0.09	0.833753	0.999963	1	1	68534	86288.7	132309	140373	117602	32.24	39.8	21.37	6.3	2.4	84465.8	42774	68534	74599	99810.3	121883	43319.7	132309	186485	130009	157556	138231	138902	141860	115626	119612	84434.3	41329.2	60155.2	56345.1	75099.5	95164.3	43319.7
FALSE	Q8IVF2	ahnak2	Protein AHNAK2 OS=Homo sapiens OX=9606 GN=AHNAK2 PE=1 SV=2	Q8IVF2 [5702-5710]	[K].LGFSSSPTK.[K]	1xTMTpro [K9];1xTMTpro [N-Term];1xPhospho [S6(100)]	Q8IVF2 1xPhospho [S5707(100)]	S5707(100)	5707	100	0.44	-0.07	0.852465	0.99978	1	1	129636	176109	292923	279031	241351	39.66	44.23	11.25	8.49	1.21	162245	68428.4	129636	156487	198192	234072	66051.4	277212	342804	292923	326921	277637	280432	275462	243428	239292	162184	66117.1	113787	118196	149124	182759	66051.4
FALSE	Q8IVF2	ahnak2	Protein AHNAK2 OS=Homo sapiens OX=9606 GN=AHNAK2 PE=1 SV=2	Q8IVF2 [257-263]	[R].ERLSWPK.[F]	1xTMTpro [K7];1xTMTpro [N-Term];1xPhospho [S4(100)]	Q8IVF2 1xPhospho [S260(100)]	S260(100)	260	100	0.19	0.06	0.882521	0.999875	1	1	1.08368e+06	1.2329e+06	2.30635e+06	2.41015e+06	1.56757e+06	9.79	16.86	10.47	33.07	1.51	963022	1.08368e+06	1.1722e+06	1.05129e+06	1.38482e+06	1.48065e+06	1.09765e+06	2.30635e+06	2.68948e+06	2.21552e+06	3.31493e+06	2.90533e+06	1.55486e+06	1.99937e+06	1.58441e+06	1.5509e+06	962662	1.04707e+06	1.02889e+06	794044	1.04197e+06	1.15606e+06	1.09765e+06
FALSE	Q8IVF2	ahnak2	Protein AHNAK2 OS=Homo sapiens OX=9606 GN=AHNAK2 PE=1 SV=2	Q8IVF2 [5165-5183]	[R].KPDAEVLTVESPEEEAMTK.[Y]	2xTMTpro [K1; K19];1xTMTpro [N-Term];1xPhospho [T8(99.5)]	Q8IVF2 1xPhospho [T5172(99.5)]	T5172(99.5)	5172	99.5	-0.09	-0.06	0.896328	0.99446	1	1	15489.4	14601.9	21310.3	20421.8	21246.3	13.59	10.78	8.49	13.29	6.53	13008.3	17109.1	15489.4	14523	15092	14681.2	11781.2	21310.3	22405.7	18937.3	17082.8	19054.5	23005.2	21887.1	20286.8	22251.1	13003.5	16531.2	13595.7	10969.3	11355.5	11462.8	11781.2
FALSE	Q8IVF2	ahnak2	Protein AHNAK2 OS=Homo sapiens OX=9606 GN=AHNAK2 PE=1 SV=2	Q8IVF2 [761-767]	[K].VQRPSLK.[M]	1xTMTpro [K7];1xTMTpro [N-Term];1xPhospho [S5(100)]	Q8IVF2 1xPhospho [S765(100)]	S765(100)	765	100	0.09	-0.2	0.923975	0.899144	1	1	86250.1	91892.1	146653	127363	108312	29.43	22.43	8.4	26.27	2.7	86250.1	105547	57059.8	71381	122757	92328.8	91457.5	146653	149461	127645	155922	112776	83454.8	143836	110402	106260	86217.8	101982	50083.8	53914.5	92365.2	72088.7	91457.5
FALSE	Q8IVF2	ahnak2	Protein AHNAK2 OS=Homo sapiens OX=9606 GN=AHNAK2 PE=1 SV=2	Q8IVF2 [4415-4439]	[K].VEVTSPNLDVSLPSMEVDIQAPGAK.[L]	1xOxidation [M15];1xTMTpro [K25];1xTMTpro [N-Term];1xPhospho [S5(99)]	Q8IVF2 1xPhospho [S4419(99)]	S4419(99)	4419	99	-0.07	0.19	0.961759	0.104871	1	0.545663	23747.7	22572.3	25602.6	29115.9	24793.1	10.12	7.9	7.11	9.73	5.8	23747.7	21035.9	25782.4	23164.8	20329.5	24520.1	21995	22614.1	25602.6	25692.4	27668.6	30638.9	33223.5	26959.6	23796.2	25831.8	23738.9	20325.3	22630.3	17496.6	15296.4	19144.9	21995
FALSE	Q8IVF2	ahnak2	Protein AHNAK2 OS=Homo sapiens OX=9606 GN=AHNAK2 PE=1 SV=2	Q8IVF2 [289-308]	[R].DAHDVSPTSTDTEAQLTVER.[Q]	1xTMTpro [N-Term];1xPhospho [S6(100)]	Q8IVF2 1xPhospho [S294(100)]	S294(100)	294	100	-0.06	0.29	0.970939	0.239897	1	0.866875	187468	180046	271818	332157	223507	10.57	9.91	10.66	5.89	1.59	187468	174391	214223	168357	209079	187267	173103	321028	271818	265227	338034	326382	352005	305943	221000	226042	187397	168501	188033	127162	157315	146215	173103
FALSE	Q8IVF2	ahnak2	Protein AHNAK2 OS=Homo sapiens OX=9606 GN=AHNAK2 PE=1 SV=2	Q8IVF2 [23-51]	[R].QLQPGEPGAETEDDHSVTEGPADEGIRPR.[P]	1xTMTpro [N-Term];1xPhospho [S16(100)]	Q8IVF2 1xPhospho [S38(100)]	S38(100)	38	100	0.06	0.72	0.991513	0.00309533	1	0.0703552	21763.6	22761.4	19492.6	32212.1	22499.6	14.34	17.34	9.41	8.12	10.42	21542.6	21763.6	27514.4	22258.9	23275.2	31049.5	22130.4	22100.9	18443.9	19492.6	28428.6	31521.9	32917.5	34512.8	24222.6	20899.2	21534.5	21028.5	24150.6	16812.3	17512.8	24242.9	22130.4
FALSE	Q8IVF2	ahnak2	Protein AHNAK2 OS=Homo sapiens OX=9606 GN=AHNAK2 PE=1 SV=2	Q8IVF2 [4415-4439]	[K].VEVTSPNLDVSLPSMEVDIQAPGAK.[L]	1xOxidation [M15];1xTMTpro [K25];1xTMTpro [N-Term];1xPhospho [T/S]	Q8IVF2 1xPhospho [T/S]	T/S			-0.01	0.31	0.995247	0.140798	1	0.647871	32366.5	32079.1	37360.3	46186.3	33557.8	0.63	15.5	11.41	10.19	5.01	32419.4	32366.5	32046.3	40710.7	34135.1	30147	29299.3	32870.6	37360.3	41356.3	45453.3	46931.2	51516.3	40140.9	34768.3	32389.3	32407.3	31273.2	28128.4	30749.1	25684	23538.2	29299.3
FALSE	Q8IVF2	ahnak2	Protein AHNAK2 OS=Homo sapiens OX=9606 GN=AHNAK2 PE=1 SV=2	Q8IVF2 [587-596]	[K].IPSLGWSPSK.[H]	1xTMTpro [K10];1xTMTpro [N-Term];1xPhospho [S7(100)]	Q8IVF2 1xPhospho [S593(100)]	S593(100)	593	100	0	-0.43	0.999533	0.302928	1	0.982821	288063	287352	518820	384844	421169	9.69	20.33	10.92	39.37	0.24	266340	322490	288063	258046	304078	396828	271546	518820	610419	499413	569588	430801	206119	343789	421878	420462	266240	311597	252845	194904	228795	309836	271546
FALSE	C9J069	ajm1	Apical junction component 1 homolog OS=Homo sapiens OX=9606 GN=AJM1 PE=3 SV=1	C9J069 [99-115]	[R].APPGLTPAPASPPVLPR.[R]	1xTMTpro [N-Term];1xPhospho [S11(100)]	C9J069 1xPhospho [S109(100)]	S109(100)	109	100	-0.04	0.13	0.999334	0.357727	1	1	21415.1	20873.3	19541.1	21336.9	19480.7	13.1	7.97	6.27	14.44	6.67	18076.5	21415.1	23537	19817.5	20442.3	23694.1	21313.4	19541.1	18093.6	20507.6	20711.1	21210.9	27671.4	21463.7	18582.7	20422	18069.8	20691.7	20659.4	14968.3	15381.2	18499.9	21313.4
FALSE	Q96IF1	ajuba	LIM domain-containing protein ajuba OS=Homo sapiens OX=9606 GN=AJUBA PE=1 SV=1	Q96IF1 [255-275]	[R].RGAQPGRHSVTGYGDCAVGAR.[Y]	1xCarbamidomethyl [C16];1xTMTpro [N-Term];1xPhospho [S9(100)]	Q96IF1 1xPhospho [S263(100)]	S263(100)	263	100	0.4	1.03	0.259313	0.00367094	1	0.0773233	11900.9	15651.2	19001.7	38670.7	18810.2	12.17	25.41	19.43	20.08	0.05	12300.7	11900.9	9741.47	13245.1	18494.3	20449	11970.7	22052.8	19001.7	14841.6	35167.4	30371.9	42523	48096.2	18817.1	18803.2	12296	11499	8550.5	10004.1	13915.5	15966.2	11970.7
FALSE	Q96IF1	ajuba	LIM domain-containing protein ajuba OS=Homo sapiens OX=9606 GN=AJUBA PE=1 SV=1	Q96IF1 [256-275]	[R].GAQPGRHSVTGYGDCAVGAR.[Y]	1xCarbamidomethyl [C15];1xTMTpro [N-Term];1xPhospho [S8(100)]	Q96IF1 1xPhospho [S263(100)]	S263(100)	263	100	0.08	-0.25	0.901067	0.933104	1	1	57452.4	60645.5	111699	93938.5	77947.5	14.77	24.23	16.03	8.58	0.97	64712	57452.4	48007	50911.1	70703.4	83139.9	52018.4	85432.9	111699	116604	91960.5	104345	84960.6	95959.1	77415.6	78483	64687.8	55511.8	42137.8	38453.5	53198.8	64914.2	52018.4
FALSE	Q96IF1	ajuba	LIM domain-containing protein ajuba OS=Homo sapiens OX=9606 GN=AJUBA PE=1 SV=1	Q96IF1 [111-121]	[R].LEPTAPALSPR.[S]	1xTMTpro [N-Term];1xPhospho [S9(100)]	Q96IF1 1xPhospho [S119(100)]	S119(100)	119	100	-0.07	0.2	0.95887	0.3106	1	0.992748	125961	120261	140709	161453	140785	2.42	14.82	6.2	2.77	7.52	124544	125961	130421	112488	128570	144931	103845	147496	140709	130314	161770	152791	161138	161888	148479	133489	124497	121706	114476	84963.1	96739	113160	103845
FALSE	Q96IF1	ajuba	LIM domain-containing protein ajuba OS=Homo sapiens OX=9606 GN=AJUBA PE=1 SV=1	Q96IF1 [229-254]	[R].HSYPPALGSPGALAGAGVGAAGPLER.[R]	1xTMTpro [N-Term];1xPhospho [S2(100)]	Q96IF1 1xPhospho [S230(100)]	S230(100)	230	100	-0.12	0.29	0.991677	0.788349	1	1	152517	140768	134510	164792	147118	4.65	13.19	11.45	18.05	6.06	141319	154013	152517	166920	150631	131550	125241	134510	122194	153271	115139	174766	155886	174207	140945	153561	141267	148811	133871	126075	113338	102712	125241
FALSE	Q96IF1	ajuba	LIM domain-containing protein ajuba OS=Homo sapiens OX=9606 GN=AJUBA PE=1 SV=1	Q96IF1 [122-139]	[R].SSFASSSASDASKPSSPR.[G]	1xTMTpro [K13];1xTMTpro [N-Term];1xPhospho [S]	Q96IF1 1xPhospho [S]	S			-0.44	0.17	0.993567	0.964569	1	1	249795	184008	274844	308504	193109	32.43	39.6	7.7	9.6	3.62	140213	275821	249795	136229	180965	187103	326133	289895	274844	248637	333649	277770	332184	286513	198117	188227	140161	266504	219256	102895	136162	146087	326133
FALSE	Q96IF1	ajuba	LIM domain-containing protein ajuba OS=Homo sapiens OX=9606 GN=AJUBA PE=1 SV=1	Q96IF1 [78-84]	[R].GSFEAPR.[Y]	1xTMTpro [N-Term];1xPhospho [S2(100)]	Q96IF1 1xPhospho [S79(100)]	S79(100)	79	100	0.16	0.1	0.999862	0.941017	1	1	104530	117109	189134	203252	154760	27.74	21.09	13.56	6.25	6.11	147870	86894	104530	109287	128087	125490	77591.7	189134	159586	209797	197405	193132	209272	221655	161597	148212	147815	83958.9	91750.8	82545.3	96375.9	97980.7	77591.7
FALSE	Q92667	akap1	A-kinase anchor protein 1, mitochondrial OS=Homo sapiens OX=9606 GN=AKAP1 PE=1 SV=1	Q92667 [531-549]	[K].AITPPLPESTVPFSNGVLK.[G]	1xTMTpro [K19];1xTMTpro [N-Term];1xPhospho [T3(100)]	Q92667 1xPhospho [T533(100)]	T533(100)	533	100	-0.01	0.53	0.724053	0.183828	1	0.752927	62484.4	61942.2	51785.5	74593.7	56742.7	25.05	30.14	21.63	6.18	11.78	40425.8	62484.4	66889.9	59399.6	54474.3	64593.5	100747	51785.5	62136.9	39960.5	76979.5	72281.8	80008.3	69718	61684.4	52196.9	40410.7	60373.8	58712.1	44864.9	40987.7	50433.5	100747
FALSE	Q92667	akap1	A-kinase anchor protein 1, mitochondrial OS=Homo sapiens OX=9606 GN=AKAP1 PE=1 SV=1	Q92667 [142-153]	[K].SIPLECPLSSPK.[G]	1xCarbamidomethyl [C6];1xTMTpro [K12];1xTMTpro [N-Term];1xPhospho [S10(100)]	Q92667 1xPhospho [S151(100)]	S151(100)	151	100	-0.06	0.09	0.972415	0.924088	1	1	164949	158126	157153	167334	135776	14.14	13.7	33.81	18.61	3.78	164949	204195	158175	138284	144678	172823	183876	157153	195840	95584.8	155010	127132	180639	197462	132199	139451	164888	197297	138837	104447	108859	134937	183876
FALSE	Q92667	akap1	A-kinase anchor protein 1, mitochondrial OS=Homo sapiens OX=9606 GN=AKAP1 PE=1 SV=1	Q92667 [441-448]	[K].SLLSSPTK.[D]	1xTMTpro [K8];1xTMTpro [N-Term];1xPhospho [S5(100)]	Q92667 1xPhospho [S445(99.7)]	S445(99.7)	445	99.7	-0.1	-0.08	0.989124	0.947501	1	1	805280	751504	472187	447161	516279	11.21	18.66	37.49	22.98	2.25	805280	857919	686504	546509	785154	719296	866919	472187	747262	363432	480878	336073	415808	582566	524575	508115	804978	828940	602574	412782	590768	561614	866919
FALSE	O43572	akap10	A-kinase anchor protein 10, mitochondrial OS=Homo sapiens OX=9606 GN=AKAP10 PE=1 SV=2	O43572 [179-190]	[K].QSSLAEPVSPSK.[K]	1xTMTpro [K12];1xTMTpro [N-Term];1xPhospho [S9(100)]	O43572 1xPhospho [S187(100)]	S187(100)	187	100	-0.27	-0.19	0.511279	0.966057	1	1	187155	155405	148912	130451	135665	4.54	16.15	14.96	7.84	1.68	177952	194860	187155	157116	153713	141583	201921	119184	160660	148912	133215	127379	127745	149845	137282	134067	177885	188278	164274	118671	115657	110545	201921
FALSE	O43572	akap10	A-kinase anchor protein 10, mitochondrial OS=Homo sapiens OX=9606 GN=AKAP10 PE=1 SV=2	O43572 [46-55]	[K].ASISVHSPQK.[S]	1xTMTpro [K10];1xTMTpro [N-Term];1xPhospho [S7(100)]	O43572 1xPhospho [S52(100)]	S52(100)	52	100	-0.19	-0.14	0.885388	0.81435	1	1	74261.6	65246.6	79854.1	72319	62337.1	9.84	23.9	16.85	11.98	9.92	68084.9	82793.4	74261.6	58483.9	52509.1	72791.3	89076	74926.3	102010	79854.1	86914.2	69376.3	75386.5	66828.2	66872.9	58109	68059.4	79996.8	65182.6	44173.3	39509	56834.2	89076
FALSE	O43572	akap10	A-kinase anchor protein 10, mitochondrial OS=Homo sapiens OX=9606 GN=AKAP10 PE=1 SV=2	O43572 [277-284]	[R].NSPASPLK.[E]	1xTMTpro [K8];1xTMTpro [N-Term];1xPhospho [S5(100)]	O43572 1xPhospho [S281(100)]	S281(100)	281	100	0.07	-0.12	0.999925	0.695015	1	1	53380.9	56013.6	44853.2	41405.5	43972.1	10.44	7.04	7.71	13.01	7.88	52608.8	63164.8	53380.9	50695.4	55972.5	56054.8	60282.3	42619.2	49519.9	44853.2	35277.5	42416.9	40418.1	48373.7	41585.1	46496.1	52589.1	61031.2	46854.7	38290.6	42115	43766.6	60282.3
FALSE	Q9UKA4	akap11	A-kinase anchor protein 11 OS=Homo sapiens OX=9606 GN=AKAP11 PE=1 SV=1	Q9UKA4 [419-438]	[R].KPESPYGNLCDAPDSPRPVK.[A]	1xCarbamidomethyl [C10];2xTMTpro [K1; K20];1xTMTpro [N-Term];1xPhospho [S15(100)]	Q9UKA4 1xPhospho [S433(100)]	S433(100)	433	100	-0.28	-0.58	0.431998	0.00298296	1	0.068923	113111	92872.3	117659	78564.5	97030.4	15.23	3.31	8.32	8.21	5.34	89041.9	120299	113111	99021.1	92789.1	92579.8	92955.5	103867	117659	122147	76621.5	76920.9	80243.2	90839.2	93431.5	100768	89008.5	116235	99282.1	74791.3	69816.6	72284.7	92955.5
FALSE	Q9UKA4	akap11	A-kinase anchor protein 11 OS=Homo sapiens OX=9606 GN=AKAP11 PE=1 SV=1	Q9UKA4 [1335-1354]	[K].YPSCESVTDEYAGHLIQILK.[Q]	1xCarbamidomethyl [C4];1xTMTpro [K20];1xTMTpro [N-Term];1xPhospho [S3(99.2)]	Q9UKA4 1xPhospho [S1337(99.4)]	S1337(99.4)	1337	99.4	-0.13	-0.23	0.545816	0.581195	1	1	136956	125008	124503	106310	124510	11.5	17.52	13	6.58	5.75	136956	135101	165000	153852	133022	117477	101946	138689	106694	124503	103100	98771.6	114641	109620	119550	129675	136905	130538	144827	116205	100089	91724.3	101946
FALSE	Q9UKA4	akap11	A-kinase anchor protein 11 OS=Homo sapiens OX=9606 GN=AKAP11 PE=1 SV=1	Q9UKA4 [452-476]	[R].SSAFSPLGGCTPAECFCQTDIGGDR.[I]	3xCarbamidomethyl [C10; C15; C17];1xTMTpro [N-Term];1xPhospho [S5(100)]	Q9UKA4 1xPhospho [S456(100)]	S456(100)	456	100	-0.28	-0.03	0.629747	0.999841	1	1	95255.9	78440.9	79991.8	78262	73592.5	10.39	12.02	4.69	16.46	12.5	80548.5	95255.9	98312.8	93242.1	80689.8	70561.4	76254.7	78631.4	79991.8	85827.4	70979	69436.8	86292.4	97489.1	80413.4	67350.2	80518.4	92038.4	86293.3	70426.4	60712.8	55093.1	76254.7
FALSE	Q9UKA4	akap11	A-kinase anchor protein 11 OS=Homo sapiens OX=9606 GN=AKAP11 PE=1 SV=1	Q9UKA4 [1573-1588]	[R].VTYAEKLSPLTGQACR.[Y]	1xCarbamidomethyl [C15];1xTMTpro [K6];1xTMTpro [N-Term];1xPhospho [S8(100)]	Q9UKA4 1xPhospho [S1580(100)]	S1580(100)	1580	100	-0.74	-0.22	0.706113	0.887131	1	1	100962	60601.5	55245.8	47537.6	54858.4	35.82	23.11	1.5	10.07	1.53	49492.7	102689	100962	54345.1	64361.5	57061.2	87856.8	55420	53916.4	55245.8	41407.7	46558.7	52903.8	48537.1	55455.8	54267.4	49474.2	99220.2	88618.6	41047.2	48427.1	44552.4	87856.8
FALSE	Q9UKA4	akap11	A-kinase anchor protein 11 OS=Homo sapiens OX=9606 GN=AKAP11 PE=1 SV=1	Q9UKA4 [1095-1110]	[R].NVIPDTPPSTPLVPSR.[A]	1xTMTpro [N-Term];1xPhospho [T6(100)]	Q9UKA4 1xPhospho [T1100(100)]	T1100(100)	1100	100	0	-0.09	0.997863	0.282205	1	0.946465	128293	128058	119490	112320	110833	12.11	2.06	14.95	10.72	0.42	117234	128293	148614	130626	128618	127502	124330	119490	148692	113032	112845	90723.8	111797	116057	110505	111163	117190	123960	130445	98662.4	96774.8	99551.1	124330
FALSE	Q9UKA4	akap11	A-kinase anchor protein 11 OS=Homo sapiens OX=9606 GN=AKAP11 PE=1 SV=1	Q9UKA4 [18-28]	[K].SFSEDVFQSVK.[S]	1xTMTpro [K11];1xTMTpro [N-Term];1xPhospho [S1(99.7)]	Q9UKA4 1xPhospho [S18(100)]	S18(100)	18	100	0.02	-0.13	0.999467	0.720739	1	1	79951.1	81107.3	81705.6	74823.5	93092.6	4.01	7.05	10.95	12.4	2.32	79951.1	79223.4	85215.1	78015.8	79064.3	90873.3	83203	70155.7	81705.6	87261.2	61528.4	70415.1	79507.9	81132.4	91576	94634.4	79921.2	76547.5	74796.9	58925.8	59489.8	70952.3	83203
FALSE	Q9UKA4	akap11	A-kinase anchor protein 11 OS=Homo sapiens OX=9606 GN=AKAP11 PE=1 SV=1	Q9UKA4 [1169-1188]	[R].SLSEEVESSESGELPEVDVK.[S]	1xTMTpro [K20];1xTMTpro [N-Term];1xPhospho [S3(100)]	Q9UKA4 1xPhospho [S1171(100)]	S1171(100)	1171	100	0.04	0.33	0.999592	0.66173	1	1	44160.9	45513.7	45345.8	56950.1	49862.8	12.57	14.99	13.24	22.94	2.65	54298.1	44160.9	43795.1	54857.4	42265.1	39364.1	49012	45345.8	39160.3	51131	38868.1	50397.9	65189.7	64354.2	48936.1	50806.9	54277.8	42669.3	38440.8	41434.2	31801.3	30734.8	49012
FALSE	Q9UKA4	akap11	A-kinase anchor protein 11 OS=Homo sapiens OX=9606 GN=AKAP11 PE=1 SV=1	Q9UKA4 [969-984]	[K].ESLPVSGEESQLTPEK.[S]	1xTMTpro [K16];1xTMTpro [N-Term];1xPhospho [T13(100)]	Q9UKA4 1xPhospho [T981(100)]	T981(100)	981	100	-0.03	-0.3	0.999949	0.194466	1	0.774834	75716.4	74138.3	68932.3	56098.4	74849.3	8.28	17.23	2.52	13.36	7.02	71064.5	75716.4	83648	75487.9	72812.9	63377.3	94831.8	68932.3	67093	70554.6	46546.2	58422.2	53867	64186.8	71223.3	78659.8	71037.9	73158.9	73421.4	57016.5	54786	49483.9	94831.8
FALSE	Q9UKA4	akap11	A-kinase anchor protein 11 OS=Homo sapiens OX=9606 GN=AKAP11 PE=1 SV=1	Q9UKA4 [1579-1588]	[K].LSPLTGQACR.[Y]	1xCarbamidomethyl [C9];1xTMTpro [N-Term];1xPhospho [S2(98.8)]	Q9UKA4 1xPhospho [S1580(100)]	S1580(100)	1580	100	0.1	-0.57	1	0.0257165	1	0.240568	120510	129599	155317	104430	132868	11.68	20	7.4	7.22	1.14	141708	113623	120510	123666	135817	153263	93190.2	137581	155317	158098	95603.7	106704	102204	113528	133939	131805	141655	109785	105777	93405.5	102192	119665	93190.2
FALSE	Q9UKA4	akap11	A-kinase anchor protein 11 OS=Homo sapiens OX=9606 GN=AKAP11 PE=1 SV=1	Q9UKA4 [1240-1254]	[R].SVSPTFLNPSDENLK.[T]	1xTMTpro [K15];1xTMTpro [N-Term];1xPhospho [S3(100)]	Q9UKA4 1xPhospho [S1242(100)]	S1242(100)	1242	100	-0.03	-0.55	0.959716	2.92003e-05	1	0.00527125	223684	219062	247268	169403	205798	2.2	3.65	8.57	6.22	0.06	221719	231106	223684	211309	228451	214369	223859	218317	258349	247268	158639	173649	165260	183074	205709	205887	221636	223299	196337	159603	171892	167375	223859
FALSE	Q9UKA4	akap11	A-kinase anchor protein 11 OS=Homo sapiens OX=9606 GN=AKAP11 PE=1 SV=1	Q9UKA4 [442-451]	[R].EDSGLFSPIR.[S]	1xTMTpro [N-Term];1xPhospho [S7(100)]	Q9UKA4 1xPhospho [S448(100)]	S448(100)	448	100	-0.43	-0.7	0.0268648	0.000820854	1	0.0332652	215902	160490	224995	138228	179554	8.4	12.17	6.62	13.02	1.78	187204	218653	215902	171001	162938	158078	127816	206273	235309	224995	124185	121631	153859	154324	177311	181825	187134	211267	189506	129158	122598	123425	127816
FALSE	Q02952	akap12	A-kinase anchor protein 12 OS=Homo sapiens OX=9606 GN=AKAP12 PE=1 SV=4	Q02952 [280-297]	[K].SAESPTSPVTSETGSTFK.[K]	1xTMTpro [K18];1xTMTpro [N-Term];1xPhospho [S7(99.6)]	Q02952 1xPhospho [S286(99.6)]	S286(99.6)	286	99.6	0.13	0.03	0.647321	0.423905	1	1	102927	112627	90450.7	92417.8	108258	5.74	9.04	14.52	11.77	2.5	107851	102927	96155.7	108341	127515	117082	104196	69893.5	90450.7	91529	90101.2	87784.4	94794	112812	110193	106358	107811	99450.7	84400	81831	95945.1	91415.6	104196
FALSE	Q02952	akap12	A-kinase anchor protein 12 OS=Homo sapiens OX=9606 GN=AKAP12 PE=1 SV=4	Q02952 [605-615]	[R].EGVTPWASFKK.[M]	2xTMTpro [K10; K11];1xTMTpro [N-Term];1xPhospho [S8(100)]	Q02952 1xPhospho [S612(100)]	S612(100)	612	100	0.85	0	0.669101	0.998551	1	1	95604.2	172100	185603	185260	242493	50.98	30.01	38.91	26.41	4.11	210418	95604.2	91383.6	132708	231474	221409	133772	130980	185603	284835	169496	235800	122747	202489	235541	249650	210339	92374.9	80211.2	100236	174166	172872	133772
FALSE	Q02952	akap12	A-kinase anchor protein 12 OS=Homo sapiens OX=9606 GN=AKAP12 PE=1 SV=4	Q02952 [511-517]	[K].VQGSPLK.[K]	1xTMTpro [K7];1xTMTpro [N-Term];1xPhospho [S4(100)]	Q02952 1xPhospho [S514(100)]	S514(100)	514	100	-0.09	-0.07	0.758268	0.983651	1	1	301623	282931	238860	227884	322529	3.43	11.18	15.14	11.1	1.1	301623	294405	314933	234010	281054	307851	284820	206593	238860	279587	220383	235641	203793	264128	320026	325051	301510	284461	276430	176750	211471	240364	284820
FALSE	Q02952	akap12	A-kinase anchor protein 12 OS=Homo sapiens OX=9606 GN=AKAP12 PE=1 SV=4	Q02952 [343-349]	[K].AEVASEK.[L]	1xTMTpro [K7];1xTMTpro [N-Term];1xPhospho [S5(100)]	Q02952 1xPhospho [S347(100)]	S347(100)	347	100	0.5	0.86	0.915607	0.0578102	1	0.383931	97867	138654	119836	216961	202497	39.32	16.1	21.28	27.71	5.22	178138	97867	91755.5	124360	158366	154591	113542	107593	119836	160149	176648	237751	197990	323481	210119	195151	178072	94561.2	80537.7	93929.9	119158	120702	113542
FALSE	Q02952	akap12	A-kinase anchor protein 12 OS=Homo sapiens OX=9606 GN=AKAP12 PE=1 SV=4	Q02952 [350-376]	[K].LTASEQAHPQEPAESAHEPRLSAEYEK.[V]	1xTMTpro [K27];1xTMTpro [N-Term];1xPhospho [S22(100)]	Q02952 1xPhospho [S371(100)]	S371(100)	371	100	-0.39	0.25	0.936728	0.95728	1	1	259158	197801	171270	203958	327322	9.54	24	29.89	28.57	5.37	259158	264309	220962	190352	301592	198084	197518	171270	167348	275180	185648	224074	183905	323542	315119	339997	259061	255381	193948	143774	226925	154660	197518
FALSE	Q02952	akap12	A-kinase anchor protein 12 OS=Homo sapiens OX=9606 GN=AKAP12 PE=1 SV=4	Q02952 [625-637]	[R].RPSESDKEDELDK.[V]	2xTMTpro [K7; K13];1xTMTpro [N-Term];2xPhospho [S3(100); S5(100)]	Q02952 2xPhospho [S627(100); S629(100)]	S627(100); S629(100)	627; 629	100; 100	-0.18	0.15	0.965649	0.989809	1	1	132223	116592	85813.2	95322.5	152853	10.67	10.62	20.39	23.3	3.88	137043	132223	111544	102601	132860	118186	115021	85813.2	79363.8	115114	79927.2	113417	80114.8	125316	148720	157101	136992	127757	97907	77495.2	99967	92277.3	115021
FALSE	Q02952	akap12	A-kinase anchor protein 12 OS=Homo sapiens OX=9606 GN=AKAP12 PE=1 SV=4	Q02952 [1388-1409]	[K].EVSSLEGSPPPCLGQEEAVCTK.[I]	2xCarbamidomethyl [C12; C20];1xTMTpro [K22];1xTMTpro [N-Term];1xPhospho [S8(100)]	Q02952 1xPhospho [S1395(100)]	S1395(100)	1395	100	-0.09	0.13	0.985517	0.943489	1	1	36600.8	34411.7	30795.9	33720.8	36442.1	3.17	17.3	19.6	18.79	2.27	36600.8	37653.1	35340.4	28554.6	38353.3	30875.1	41232.1	30795.9	25270.7	37476.6	26667.4	34003.9	33440.1	42316.7	37031.3	35862.2	36587.1	36381.2	31019.8	21567.5	28857.9	24106.7	41232.1
FALSE	Q02952	akap12	A-kinase anchor protein 12 OS=Homo sapiens OX=9606 GN=AKAP12 PE=1 SV=4	Q02952 [1111-1122]	[K].VVGQTTPESFEK.[A]	1xTMTpro [K12];1xTMTpro [N-Term];1xPhospho [T6(100)]	Q02952 1xPhospho [T1116(100)]	T1116(100)	1116	100	-0.05	0.55	0.990056	0.034229	1	0.285727	48185.5	46449.7	32333.6	47338.3	53755.7	1.34	12.37	19.42	10.57	4.49	48185.5	47168.5	48361.8	40042.9	50369.6	42835	51827.5	31012.9	32333.6	43611.1	43085.1	46161.5	48545	55089	55492.3	52073.5	48167.4	45575.3	42449.2	30244.7	37899.2	33444.8	51827.5
FALSE	Q02952	akap12	A-kinase anchor protein 12 OS=Homo sapiens OX=9606 GN=AKAP12 PE=1 SV=4	Q02952 [563-581]	[K].GESSASSPEEPEEITCLEK.[G]	1xCarbamidomethyl [C16];1xTMTpro [K19];1xTMTpro [N-Term];1xPhospho [S6(99.4)]	Q02952 1xPhospho [S568(99.4)]	S568(99.4)	568	99.4	0.29	0.89	0.993911	0.0295294	1	0.261987	48877	59731.2	42978.6	79896.1	70660.5	18.48	12.96	22.22	19.45	0.45	65429	47522.5	48877	61454.9	58270.5	61228.6	45910.8	39111.3	42978.6	58811.9	55063.1	81299.7	78516.7	89609.4	70887.5	70434.1	65404.6	45917.3	42901.5	46417.3	43844.1	47806.2	45910.8
FALSE	Q02952	akap12	A-kinase anchor protein 12 OS=Homo sapiens OX=9606 GN=AKAP12 PE=1 SV=4	Q02952 [511-518]	[K].VQGSPLKK.[L]	2xTMTpro [K7; K8];1xTMTpro [N-Term];1xPhospho [S4(100)]	Q02952 1xPhospho [S514(100)]	S514(100)	514	100	-0.03	-0.22	0.995213	0.964211	1	1	332237	324733	228007	196257	352742	15.25	27.3	24.03	19.35	1.32	271144	369011	332237	196596	311228	338824	399536	176409	228007	287093	190271	202431	167497	260697	356044	349471	271042	356546	291619	148490	234175	264548	399536
FALSE	Q02952	akap12	A-kinase anchor protein 12 OS=Homo sapiens OX=9606 GN=AKAP12 PE=1 SV=4	Q02952 [1328-1335]	[K].SPPSPVER.[E]	1xTMTpro [N-Term];1xPhospho [S4(100)]	Q02952 1xPhospho [S1331(100)]	S1331(100)	1331	100	-0.24	0.57	0.995495	0.154324	1	0.681815	1.12346e+06	953240	924956	1.37489e+06	1.45983e+06	26.84	26.5	32.44	21.55	5.02	1.41898e+06	1.12346e+06	817806	908968	1.44357e+06	999669	821455	652940	924956	1.26679e+06	1.27475e+06	1.4551e+06	1.2991e+06	1.96937e+06	1.51262e+06	1.40889e+06	1.41844e+06	1.08552e+06	717823	686550	1.08617e+06	780523	821455
FALSE	Q02952	akap12	A-kinase anchor protein 12 OS=Homo sapiens OX=9606 GN=AKAP12 PE=1 SV=4	Q02952 [582-602]	[K].GLAEVQQDGEAEEGATSDGEK.[K]	1xTMTpro [K21];1xTMTpro [N-Term];1xPhospho [S17(100)]	Q02952 1xPhospho [S598(100)]	S598(100)	598	100	-0.02	0.32	0.998565	0.580905	1	1	41721.7	41159.6	35259.3	43923.4	58367	17.15	9.91	25.03	28.39	9.22	49363.3	41721.7	34959.6	34649.6	42835.8	39549.1	43227.2	35259.3	29897.1	48302.6	40468.4	47673.3	36309.9	66982.2	54677.9	62305	49344.8	40312.4	30685.5	26171.1	32230.6	30879.2	43227.2
FALSE	Q02952	akap12	A-kinase anchor protein 12 OS=Homo sapiens OX=9606 GN=AKAP12 PE=1 SV=4	Q02952 [280-297]	[K].SAESPTSPVTSETGSTFK.[K]	1xTMTpro [K18];1xTMTpro [N-Term];1xPhospho [S4(99.6)]	Q02952 1xPhospho [S283(99.6)]	S283(99.6)	283	99.6	0	0.2	0.998644	0.289892	1	0.961033	87613.4	87526.5	84227.6	96940.5	104645	11.22	15.93	14.4	8.96	1.81	98281.6	87613.4	78522.7	70224.4	99521.5	95958.7	79835.3	69503.2	84227.6	92927.7	92784.9	97596.3	96289.2	112987	103314	105994	98244.9	84654.1	68922.7	53041	74882.3	74922.8	79835.3
FALSE	Q02952	akap12	A-kinase anchor protein 12 OS=Homo sapiens OX=9606 GN=AKAP12 PE=1 SV=4	Q02952 [625-637]	[R].RPSESDKEDELDK.[V]	2xTMTpro [K7; K13];1xTMTpro [N-Term];1xPhospho [S3(100)]	Q02952 1xPhospho [S627(100)]	S627(100)	627	100	-0.01	0.54	0.999872	0.436568	1	1	305626	304248	252762	366292	493964	21.95	6.37	32.77	24.55	3.58	398238	305626	259807	305334	337280	303165	291234	252762	219271	398077	296787	438575	305923	481891	481599	506647	398089	295303	228044	230621	253777	236706	291234
FALSE	Q02952	akap12	A-kinase anchor protein 12 OS=Homo sapiens OX=9606 GN=AKAP12 PE=1 SV=4	Q02952 [605-614]	[R].EGVTPWASFK.[K]	1xTMTpro [K10];1xTMTpro [N-Term];1xPhospho [S8(100)]	Q02952 1xPhospho [S612(100)]	S612(100)	612	100	0.06	0.21	0.999992	0.841847	1	1	112342	117251	117015	135553	118620	16.73	18.43	7.09	6.91	9.29	128853	91792.4	112342	127095	115135	119405	80979.6	116884	117015	131933	125892	140654	130638	146581	111072	126682	128805	88691.9	98607.8	95995.7	86630.3	93229.2	80979.6
FALSE	Q02952	akap12	A-kinase anchor protein 12 OS=Homo sapiens OX=9606 GN=AKAP12 PE=1 SV=4	Q02952 [370-376]	[R].LSAEYEK.[V]	1xTMTpro [K7];1xTMTpro [N-Term];1xPhospho [S2(100)]	Q02952 1xPhospho [S371(100)]	S371(100)	371	100	0.93	0.63	1	0.948316	1	1	112542	214366	207931	322017	303227	92.47	44.33	50.44	28.44	2	485745	112542	106499	221467	292840	207493	79488.5	207931	166317	413783	246175	393903	263251	439057	298968	307546	485563	108740	93478.4	167276	220339	162007	79488.5
FALSE	Q12802	akap13	A-kinase anchor protein 13 OS=Homo sapiens OX=9606 GN=AKAP13 PE=1 SV=2	Q12802 [2385-2404]	[R].DMAECSTPLPEDCSPTHSPR.[V]	2xCarbamidomethyl [C5; C13];1xTMTpro [N-Term];1xPhospho [S14(99.6)]	Q12802 1xPhospho [S2398(99.6)]	S2398(99.6)	2398	99.6	-0.23	-0.01	0.407629	0.989265	1	1	74618.8	63798.9	76433.3	76096.6	63444.4	6.95	18.32	6.44	17.3	9.85	80112.1	74618.8	69719.4	71708.2	69645.9	47203.6	58442.7	74489.5	76433.3	84036.2	58458.5	78206.4	74043.8	89904.7	59169.5	68028.3	80082.2	72098.4	61195.7	54161.7	52403.2	36855.7	58442.7
FALSE	Q12802	akap13	A-kinase anchor protein 13 OS=Homo sapiens OX=9606 GN=AKAP13 PE=1 SV=2	Q12802 [1925-1935]	[K].FLSHSTDSLNK.[I]	1xTMTpro [K11];1xTMTpro [N-Term];1xPhospho [S8(100)]	Q12802 1xPhospho [S1932(100)]	S1932(100)	1932	100	-0.36	-0.14	0.467952	0.565865	1	1	81638.6	63583.3	106190	96349.2	68686.4	4.07	22.77	7.59	10.15	2.67	81638.6	84554.3	77943.7	63203.6	59404.7	63965.2	93864.3	104588	119811	106190	105170	82738.4	93067.9	99746.2	69996.8	67400.5	81608	81698.2	68414.5	47738.1	44697.5	49942.9	93864.3
FALSE	Q12802	akap13	A-kinase anchor protein 13 OS=Homo sapiens OX=9606 GN=AKAP13 PE=1 SV=2	Q12802 [1640-1656]	[R].VDSLVSLSEEDLESDQR.[E]	1xTMTpro [N-Term];1xPhospho [S3(100)]	Q12802 1xPhospho [S1642(100)]	S1642(100)	1642	100	-0.16	0.14	0.577339	0.654239	1	1	47546.5	42530.2	36009.2	39689.1	40201.1	7.73	8.9	8.73	11.78	8.64	46319.4	53422.7	47546.5	43314.4	41703.1	41760.3	49980.5	41610.2	35787.6	36009.2	39668.8	39709.3	38516.2	49070.6	37814.9	42737.9	46302.1	51618.2	41733.6	32715.6	31378.4	32605.7	49980.5
FALSE	Q12802	akap13	A-kinase anchor protein 13 OS=Homo sapiens OX=9606 GN=AKAP13 PE=1 SV=2	Q12802 [649-660]	[K].SSPICSTTGDDK.[L]	1xCarbamidomethyl [C5];1xTMTpro [K12];1xTMTpro [N-Term];1xPhospho [S2(99.5)]	Q12802 1xPhospho [S650(100)]	S650(100)	650	100	-0.07	-0.09	0.677883	0.308237	1	0.989166	355810	337950	329160	308321	321500	3.02	10.24	3.94	5.84	5.26	355810	340195	360473	347188	359412	328958	282506	350098	329160	325672	311452	312320	275075	305220	333694	309752	355677	328704	316403	262234	270430	256844	282506
FALSE	Q12802	akap13	A-kinase anchor protein 13 OS=Homo sapiens OX=9606 GN=AKAP13 PE=1 SV=2	Q12802 [1925-1935]	[K].FLSHSTDSLNK.[I]	1xTMTpro [K11];1xTMTpro [N-Term];2xPhospho [S5(100); S8(100)]	Q12802 2xPhospho [S1929(100); S1932(100)]	S1929(100); S1932(100)	1929; 1932	100; 100	-0.14	-0.14	0.783081	0.689704	1	1	75614.6	68625	90528.5	82132.3	84223.7	11.83	15.52	4.39	14.68	0.84	68834.7	86891.4	75614.6	71037.9	57330.5	66294.1	83204.4	90528.5	87782.2	95674.1	65749.9	82941.9	81330.6	94789	84727	83723.5	68809	83956.4	66370.2	53655.4	43136.7	51761.3	83204.4
FALSE	Q12802	akap13	A-kinase anchor protein 13 OS=Homo sapiens OX=9606 GN=AKAP13 PE=1 SV=2	Q12802 [1925-1935]	[K].FLSHSTDSLNK.[I]	1xTMTpro [K11];1xTMTpro [N-Term];1xPhospho [S5(100)]	Q12802 1xPhospho [S1929(100)]	S1929(100)	1929	100	-0.28	-0.49	0.806007	0.156466	1	0.688645	201845	166605	294984	209480	181895	10.28	25.37	13.2	17.1	5.5	193603	234427	201845	153596	159864	173631	254982	294984	315608	242761	245635	160968	201998	217239	189119	174948	193530	226509	177168	116012	120285	135568	254982
FALSE	Q12802	akap13	A-kinase anchor protein 13 OS=Homo sapiens OX=9606 GN=AKAP13 PE=1 SV=2	Q12802 [2561-2573]	[R].SLSRPSSLIEQEK.[Q]	1xTMTpro [K13];1xTMTpro [N-Term];1xPhospho [S3(99.4)]	Q12802 1xPhospho [S2563(99.4)]	S2563(99.4)	2563	99.4	-0.08	-0.04	0.862828	0.818834	1	1	67427.2	63599.1	59057.5	57251.9	54516.8	14.28	4.16	12.03	13.55	14.38	60575.9	80099.7	67427.2	63087.6	59569.4	64114.8	65776.1	54667	68971.3	59057.5	44810.6	62356.3	58184.7	56334	49227.4	60374.5	60553.2	77394.2	59183.8	47650.5	44821.4	50059.7	65776.1
FALSE	Q12802	akap13	A-kinase anchor protein 13 OS=Homo sapiens OX=9606 GN=AKAP13 PE=1 SV=2	Q12802 [330-367]	[R].LSSSEETESTQCCPGSPVAQTESPCDLSSIVEEENTDR.[S]	3xCarbamidomethyl [C12; C13; C25];1xTMTpro [N-Term];1xPhospho [S16(99.2)]	Q12802 1xPhospho [S345(99.2)]	S345(99.2)	345	99.2	-0.48	-0.08	0.871551	0.995332	1	1	23142.7	16562.7	24236.6	22974.8	21599.8	22.76	23.89	17.7	39.32	19.92	23142.7	23232.9	15108.8	20941.6	12668.2	19420.6	14125.4	24236.6	32093.7	23641.7	17879.8	17394.6	29521.6	38540.1	18744.4	24890.1	23134.1	22448.1	13261.7	15817.3	9531.83	15163.2	14125.4
FALSE	Q12802	akap13	A-kinase anchor protein 13 OS=Homo sapiens OX=9606 GN=AKAP13 PE=1 SV=2	Q12802 [2561-2573]	[R].SLSRPSSLIEQEK.[Q]	1xTMTpro [K13];1xTMTpro [N-Term];2xPhospho [S3(99.5); S7(99.5)]	Q12802 2xPhospho [S2563(99.5); S2567(99.5)]	S2563(99.5); S2567(99.5)	2563; 2567	99.5; 99.5	-0.1	0.18	0.967923	0.964677	1	1	34631.8	32314.1	32198.4	36448.3	32819.6	6.37	6.95	13.82	18.94	4.26	35365.7	34631.8	31325.7	33598.5	32204.1	28508.5	32424.4	34842.1	26425.1	32198.4	24112.2	35670.9	37323.4	37242.6	31846.2	33822.9	35352.5	33462	27495.9	25377.2	24231.1	22259	32424.4
FALSE	Q12802	akap13	A-kinase anchor protein 13 OS=Homo sapiens OX=9606 GN=AKAP13 PE=1 SV=2	Q12802 [1600-1615]	[R].SFSLEGLTGGAGVGNK.[P]	1xTMTpro [K16];1xTMTpro [N-Term];1xPhospho [S3(100)]	Q12802 1xPhospho [S1602(100)]	S1602(100)	1602	100	0.24	-0.19	0.969368	0.905994	1	1	234930	277249	306555	268278	252617	27.34	23.76	8.47	8.74	3.96	307760	176885	234930	317847	293715	261707	175300	306555	344459	293025	313328	273390	261206	263262	259791	245642	307645	170910	206208	240072	220998	204336	175300
FALSE	Q12802	akap13	A-kinase anchor protein 13 OS=Homo sapiens OX=9606 GN=AKAP13 PE=1 SV=2	Q12802 [2718-2730]	[K].SGSLDSELSVSPK.[R]	1xTMTpro [K13];1xTMTpro [N-Term];1xPhospho [S11(100)]	Q12802 1xPhospho [S2728(100)]	S2728(100)	2728	100	0.17	-0.25	0.973332	0.445224	1	1	271638	306066	335457	282368	333295	20.7	16.9	2.21	6.71	0.16	328971	216251	271638	307917	326496	304226	217196	335457	328676	343474	256476	274721	290228	299388	332923	333667	328848	208947	238428	232572	245663	237534	217196
FALSE	Q12802	akap13	A-kinase anchor protein 13 OS=Homo sapiens OX=9606 GN=AKAP13 PE=1 SV=2	Q12802 [1410-1424]	[K].QSPECENFLDVGLGR.[E]	1xCarbamidomethyl [C5];1xTMTpro [N-Term];1xPhospho [S2(100)]	Q12802 1xPhospho [S1411(100)]	S1411(100)	1411	100	0.14	0.23	0.973614	0.47029	1	1	70396.2	77344.1	76914.9	90007.9	72188.2	21.92	12.78	4.99	8.82	2.23	100045	70396.2	69098.3	83191.7	79707.6	75050.7	61384.6	77639.9	76914.9	70812.6	77801.1	90823.7	96422.9	89199.5	71057.3	73337.2	100007	68018.4	60650.5	62835.3	59973.8	58598.3	61384.6
FALSE	Q12802	akap13	A-kinase anchor protein 13 OS=Homo sapiens OX=9606 GN=AKAP13 PE=1 SV=2	Q12802 [1876-1893]	[R].SAVLLVDETATTPIFANR.[R]	1xTMTpro [N-Term];1xPhospho [S1(100)]	Q12802 1xPhospho [S1876(100)]	S1876(100)	1876	100	-0.08	-0.14	0.974724	0.803659	1	1	74304.1	70189.4	69224.3	63038.8	62578.4	23.67	6.42	6.54	11.93	6.37	59183.9	74304.1	95108.5	65951.7	72075.2	68353.1	76338.2	61977.1	69875.3	69224.3	64348.5	65510.5	61755.8	49815.8	65461.8	59822	59161.8	71794.3	83480.8	49813.7	54231	53368.9	76338.2
FALSE	Q12802	akap13	A-kinase anchor protein 13 OS=Homo sapiens OX=9606 GN=AKAP13 PE=1 SV=2	Q12802 [1563-1570]	[R].RHSWGPGK.[N]	1xTMTpro [K8];1xTMTpro [N-Term];1xPhospho [S3(100)]	Q12802 1xPhospho [S1565(100)]	S1565(100)	1565	100	-0.22	-1.06	0.986603	0.00800979	1	0.120494	483708	415905	602684	288616	431590	15.13	8.96	9.31	41.45	1.4	405151	550172	483708	410421	489686	421462	407602	602684	702313	597678	324362	415871	136806	256810	435881	427341	405000	531589	424571	309994	368451	329070	407602
FALSE	Q12802	akap13	A-kinase anchor protein 13 OS=Homo sapiens OX=9606 GN=AKAP13 PE=1 SV=2	Q12802 [2495-2503]	[R].RTESDSGLK.[K]	1xTMTpro [K9];1xTMTpro [N-Term];1xPhospho [S4(100)]	Q12802 1xPhospho [S2498(100)]	S2498(100)	2498	100	0.02	0.16	0.992112	0.640975	1	1	271511	275429	305445	340866	278342	4	20.21	4.91	7.39	1.15	271511	270233	290073	330048	293586	258396	201441	305445	313129	284585	326699	371562	355647	316904	276088	280614	271410	261105	254609	249288	220901	201751	201441
FALSE	Q12802	akap13	A-kinase anchor protein 13 OS=Homo sapiens OX=9606 GN=AKAP13 PE=1 SV=2	Q12802 [772-798]	[K].ELVPDQAVISDSTFSLANSPGSESVTK.[D]	1xTMTpro [K27];1xTMTpro [N-Term];1xPhospho [S19(100)]	Q12802 1xPhospho [S790(100)]	S790(100)	790	100	0.04	-0.1	0.999651	0.584421	1	1	48188.8	49466.1	49565.4	46086.3	51080.5	6.7	11.3	13.63	11.42	0.56	46823.8	53109	48188.8	48040.8	50933.5	57851.9	44436.5	49565.4	57075.9	43456.2	47882.1	36774	46629.7	45549.3	50879.5	51282.4	46806.3	51315.1	42297.4	36285.6	38323.6	45169.8	44436.5
FALSE	Q12802	akap13	A-kinase anchor protein 13 OS=Homo sapiens OX=9606 GN=AKAP13 PE=1 SV=2	Q12802 [1564-1570]	[R].HSWGPGK.[N]	1xTMTpro [K7];1xTMTpro [N-Term];1xPhospho [S2(100)]	Q12802 1xPhospho [S1565(100)]	S1565(100)	1565	100	0.16	-0.76	0.999906	0.0255328	1	0.240361	142211	158692	219823	129469	159763	17.4	23.22	3.36	23.82	2.31	184638	135065	142211	161607	189441	155830	104338	212541	227307	219823	158932	152452	96654.9	109952	162394	157174	184569	130503	124824	122063	142540	121670	104338
FALSE	Q12802	akap13	A-kinase anchor protein 13 OS=Homo sapiens OX=9606 GN=AKAP13 PE=1 SV=2	Q12802 [1557-1563]	[R].SLSPFRR.[H]	1xTMTpro [N-Term];1xPhospho [S3(100)]	Q12802 1xPhospho [S1559(100)]	S1559(100)	1559	100	-0.2	-0.34	1	0.43845	1	1	232681	202303	200077	157821	177823	28.45	6.69	15.69	9.97	1.73	137699	243505	232681	179159	198610	206064	208344	200077	226904	165129	170774	142024	145850	171236	180009	175664	137648	235280	204234	135320	149439	160891	208344
FALSE	Q12802	akap13	A-kinase anchor protein 13 OS=Homo sapiens OX=9606 GN=AKAP13 PE=1 SV=2	Q12802 [1640-1656]	[R].VDSLVSLSEEDLESDQR.[E]	1xTMTpro [N-Term];1xPhospho [S8(100)]	Q12802 1xPhospho [S1647(100)]	S1647(100)	1647	100	0.17	0.54	0.277214	0.000664423	1	0.0285292	30692.8	34580.8	21661.9	31507.7	37639.9	10.1	6.57	5.67	7.93	2.4	30692.8	27265.3	33404.4	31233.8	36664.8	34440.5	34721.6	21426.9	21661.9	23723.5	28671.2	33416.5	33434.4	29707.9	37007	38283.6	30681.3	26344.3	29320.5	23591.1	27587.4	26890.5	34721.6
FALSE	Q12802	akap13	A-kinase anchor protein 13 OS=Homo sapiens OX=9606 GN=AKAP13 PE=1 SV=2	Q12802 [977-992]	[K].ALQLSNSPGASSAFLK.[A]	1xTMTpro [K16];1xTMTpro [N-Term];1xPhospho [S7(100)]	Q12802 1xPhospho [S983(100)]	S983(100)	983	100	-0.05	-0.98	0.959987	3.70229e-05	1	0.00599124	122351	118253	121217	61490.9	111627	11.01	13.79	7.5	11.68	3.01	115626	142448	122351	102707	122675	113992	142010	121217	135536	117909	71886.3	57496	56301	65763.5	109278	114026	115583	137636	107393	77575.6	92303.2	89002.6	142010
FALSE	Q02040	akap17a	A-kinase anchor protein 17A OS=Homo sapiens OX=9606 GN=AKAP17A PE=1 SV=2	Q02040 [638-645]	[R].STSPDHTR.[S]	1xTMTpro [N-Term];1xPhospho [S3(99.6)]	Q02040 1xPhospho [S640(99.6)]	S640(99.6)	640	99.6	-0.19	0.03	0.854303	0.999997	1	1	9478.61	8285.79	7207.29	7348.06	9512.09	9.48	7.07	20.23	27.58	5.57	10376.2	8579.32	9478.61	7534.29	8966.08	8282.06	8289.53	9012.02	6032.86	7207.29	5610.21	9776.36	6006.52	8989.22	9894.1	9144.82	10372.3	8289.53	8319.78	5690.7	6746.28	6466.48	8289.53
FALSE	Q02040	akap17a	A-kinase anchor protein 17A OS=Homo sapiens OX=9606 GN=AKAP17A PE=1 SV=2	Q02040 [579-585]	[K].CNREPSK.[G]	1xCarbamidomethyl [C1];1xTMTpro [K7];1xTMTpro [N-Term];1xPhospho [S6(100)]	Q02040 1xPhospho [S584(100)]	S584(100)	584	100	0.28	-0.14	0.946707	0.994499	1	1	367391	447063	395937	359300	310333	15.9	21.97	15.83	21.33	0.5	348031	464753	367391	488600	409058	320791	542625	358085	395937	485480	339362	518015	375122	344144	311425	309245	347901	449055	322475	369043	307784	250468	542625
FALSE	Q02040	akap17a	A-kinase anchor protein 17A OS=Homo sapiens OX=9606 GN=AKAP17A PE=1 SV=2	Q02040 [636-645]	[R].RRSTSPDHTR.[S]	1xTMTpro [N-Term];2xPhospho [S/T]	Q02040 2xPhospho [S/T]	S/T			0.14	0.47	0.976764	0.0309622	1	0.268482	7276.41	7998.5	5810.51	8023.56	8569.48	10.27	15.77	26.3	12.76	9.35	7276.41	6944.53	8422.36	9766.38	7387.06	6909.08	8660.54	5810.51	3523.19	5844.7	6537.56	8889.39	7745.25	8311.88	8020.4	9156.15	7273.69	6709.96	7392.66	7376.62	5558.19	5394.49	8660.54
FALSE	Q02040	akap17a	A-kinase anchor protein 17A OS=Homo sapiens OX=9606 GN=AKAP17A PE=1 SV=2	Q02040 [531-541]	[R].VVPEDGSPEKR.[C]	1xTMTpro [K10];1xTMTpro [N-Term];1xPhospho [S7(100)]	Q02040 1xPhospho [S537(100)]	S537(100)	537	100	-0.04	0.52	0.980698	0.568712	1	1	57625.5	55956.1	35586	50872.2	38448.8	36.13	32.23	20.55	20.18	2.28	35850.7	76854.2	57625.5	46916.5	64222.3	48753.9	90552.1	33698.1	35586	48525.3	43307.9	68637.9	49886.8	51877.1	37834.8	39072.9	35837.3	74258.3	50580.3	35436.4	48322.3	38066.2	90552.1
FALSE	Q02040	akap17a	A-kinase anchor protein 17A OS=Homo sapiens OX=9606 GN=AKAP17A PE=1 SV=2	Q02040 [531-540]	[R].VVPEDGSPEK.[R]	1xTMTpro [K10];1xTMTpro [N-Term];1xPhospho [S7(100)]	Q02040 1xPhospho [S537(100)]	S537(100)	537	100	-0.09	0.1	0.988246	0.839978	1	1	254525	238742	225369	242009	219107	6.79	15.47	12.56	12.91	1.26	233292	254525	267118	286367	204599	219076	260172	225369	191720	246889	207151	283393	247115	237008	217167	221064	233204	245927	234461	216295	153945	171051	260172
FALSE	Q02040	akap17a	A-kinase anchor protein 17A OS=Homo sapiens OX=9606 GN=AKAP17A PE=1 SV=2	Q02040 [498-510]	[K].ESPAHPEADGAPK.[S]	1xTMTpro [K13];1xTMTpro [N-Term];1xPhospho [S2(100)]	Q02040 1xPhospho [S499(100)]	S499(100)	499	100	0.15	0.4	0.989256	0.415647	1	1	47947.3	53147.6	56734	74685.3	48698.7	29.21	20.36	17.96	13.2	8.04	67002.4	37713.6	47947.3	67979.4	52865.6	53431.1	41202.2	45327.2	56734	65298.1	76866.2	82253.4	72566.3	59699	51551.1	46004.2	66977.3	36439.8	42085.4	51345.3	39777.3	41718	41202.2
FALSE	Q02040	akap17a	A-kinase anchor protein 17A OS=Homo sapiens OX=9606 GN=AKAP17A PE=1 SV=2	Q02040 [609-618]	[R].ASSREDGRPR.[K]	1xTMTpro [N-Term];1xPhospho [S]	Q02040 1xPhospho [S]	S			-0.32	-0.25	0.98957	0.938697	1	1	342502	273864	257074	216623	204220	32.07	15.79	9.28	14.97	6.39	184592	342502	351739	301036	255757	209638	293252	222931	266985	257074	217116	269688	190017	216132	213661	195195	184523	330933	308737	227375	192438	163682	293252
FALSE	Q02040	akap17a	A-kinase anchor protein 17A OS=Homo sapiens OX=9606 GN=AKAP17A PE=1 SV=2	Q02040 [636-645]	[R].RRSTSPDHTR.[S]	1xTMTpro [N-Term];2xPhospho [S3(100); T4(99.6)]	Q02040 2xPhospho [S638(100); T639(99.6)]	S638(100); T639(99.6)	638; 639	100; 99.6	-0.13	0.01	0.997125	0.940685	1	1	42139.4	38398	39833.3	40155.7	39237.5	5.73	20.93	10.8	15.35	5.9	43626.5	42139.4	38960.3	52891.4	39140.3	37669.8	33117.1	41842.6	33846	39833.3	36669.7	50491	37288.8	43242.9	40911.4	37632	43610.2	40716	34197.1	39949.3	29450	29412	33117.1
FALSE	Q02040	akap17a	A-kinase anchor protein 17A OS=Homo sapiens OX=9606 GN=AKAP17A PE=1 SV=2	Q02040 [627-635]	[K].HAYKDDSPR.[R]	1xTMTpro [K4];1xTMTpro [N-Term];1xPhospho [S7(100)]	Q02040 1xPhospho [S633(100)]	S633(100)	633	100	-0.82	0.11	0.998969	0.976166	1	1	85091.7	48314.2	37398.6	40487.1	43377.8	65.56	38.44	26.88	34.9	14.64	15347	85091.7	88509.3	40780	42357.7	55108.2	87536.2	37398.6	26201.3	45725.5	34193.4	69518	44827.5	36567.1	48128	39096.5	15341.3	82217.5	77688.4	30801.4	31870.9	43027.5	87536.2
FALSE	Q9Y2D5	akap2	A-kinase anchor protein 2 OS=Homo sapiens OX=9606 GN=AKAP2 PE=1 SV=3	Q9Y2D5 [131-140]	[R].TNGHSPSQPR.[D]	1xTMTpro [N-Term];1xPhospho [S5(100)]	Q9Y2D5 1xPhospho [S135(100)]	S135(100)	135	100	0.47	-0.04	0.12786	1	1	1	43758.7	60524.8	67699.8	65896.2	67593.8	33.48	22.47	3.69	4.35	1.18	43758.7	23180.9	46115.6	61107.8	59947.3	67095.2	38086.8	64467.5	69341.8	67699.8	66799.7	64920.2	71141.7	65005	68159.3	67033	43742.3	22397.9	40477.7	46155.1	45105.7	52386.7	38086.8
FALSE	Q9Y2D5	akap2	A-kinase anchor protein 2 OS=Homo sapiens OX=9606 GN=AKAP2 PE=1 SV=3	Q9Y2D5 [620-636]	[K].PQSMFEPPQVSSPVQEK.[R]	1xTMTpro [K17];1xTMTpro [N-Term];1xPhospho [S12(100)]	Q9Y2D5 1xPhospho [S631(100)]	S631(100)	631	100	-0.17	-0.08	0.614173	0.971024	1	1	816112	725873	922989	873169	784478	6.51	8.35	1.83	14.39	8.19	742781	843699	816112	783406	762439	691060	654440	942551	908929	922989	869835	1.06584e+06	755942	876515	740306	831287	742503	815200	716337	591712	573676	539568	654440
FALSE	Q9Y2D5	akap2	A-kinase anchor protein 2 OS=Homo sapiens OX=9606 GN=AKAP2 PE=1 SV=3	Q9Y2D5 [393-414]	[K].SPGALETPSAAGSQGNTASQGK.[E]	1xTMTpro [K22];1xTMTpro [N-Term];1xPhospho [S1(100)]	Q9Y2D5 1xPhospho [S393(100)]	S393(100)	393	100	0.12	0.08	0.674795	0.888177	1	1	168971	183479	147020	155805	166326	8.7	10.6	1.91	10.39	2.72	147807	168971	174922	154704	174834	192552	196241	147020	151523	146293	160753	151010	179733	141197	169557	163156	147751	163264	153537	116849	131549	150341	196241
FALSE	Q9Y2D5	akap2	A-kinase anchor protein 2 OS=Homo sapiens OX=9606 GN=AKAP2 PE=1 SV=3	Q9Y2D5 [110-130]	[R].QAPPHIELSNSSPDPMAEAER.[T]	1xTMTpro [N-Term];1xPhospho [S]	Q9Y2D5 1xPhospho [S]	S			0.13	0	0.760552	0.999067	1	1	29193.7	32005.5	37159	37094.2	28766.6	9.54	13.89	7.01	3.63	5.99	29193.7	26383.3	31947.1	37125.7	31339	32686.1	26371.6	38803.3	33774.9	37159	37064.5	38917.2	37123.9	35616.9	30011.1	27573.7	29182.7	25492.1	28041.3	28041.3	23580.2	25520.7	26371.6
FALSE	Q9Y2D5	akap2	A-kinase anchor protein 2 OS=Homo sapiens OX=9606 GN=AKAP2 PE=1 SV=3	Q9Y2D5 [773-802]	[K].VKPPPSPTTEGPSLQPDLAPEEAAGTQRPK.[N]	2xTMTpro [K2; K30];1xTMTpro [N-Term];1xPhospho [S6(100)]	Q9Y2D5 1xPhospho [S778(100)]	S778(100)	778	100	0.08	0.26	0.885074	0.455636	1	1	975548	1.03196e+06	1.12631e+06	1.35316e+06	1.01402e+06	7.87	12.55	8.34	13.36	1.48	899117	1.05265e+06	975548	936574	963010	1.10585e+06	1.22155e+06	1.12631e+06	1.25177e+06	1.06393e+06	1.3506e+06	1.35571e+06	1.52373e+06	1.09303e+06	1.00346e+06	1.02469e+06	898781	1.0171e+06	856280	707401	724590	863429	1.22155e+06
FALSE	Q9Y2D5	akap2	A-kinase anchor protein 2 OS=Homo sapiens OX=9606 GN=AKAP2 PE=1 SV=3	Q9Y2D5 [110-130]	[R].QAPPHIELSNSSPDPMAEAER.[T]	1xOxidation [M16];1xTMTpro [N-Term];1xPhospho [S12(98.9)]	Q9Y2D5 1xPhospho [S121(98.9)]	S121(98.9)	121	98.9	0.18	0.26	0.892085	0.118939	1	0.590182	17734.3	20057.3	15335.3	18418.3	19967.5	10.75	5.42	5.25	19.34	9.28	17525.2	21125.8	17734.3	19368.2	19359.3	20770.8	21587	15335.3	14763	16368.9	17028.6	19258.5	17614.7	25398.5	18697.5	21323.9	17518.6	20412.2	15566.1	14628.9	14566.4	16217.5	21587
FALSE	Q9Y2D5	akap2	A-kinase anchor protein 2 OS=Homo sapiens OX=9606 GN=AKAP2 PE=1 SV=3	Q9Y2D5 [741-750]	[R].QVLQSTQSPR.[T]	1xTMTpro [N-Term];1xPhospho [S8(100)]	Q9Y2D5 1xPhospho [S748(100)]	S748(100)	748	100	-0.24	0.39	0.892282	0.394864	1	1	909338	771756	744177	973118	715629	21.09	9.63	6.3	12.33	3.19	643885	982882	909338	743003	669158	801621	837003	729198	819007	744177	973020	973217	999470	755088	731940	699681	643645	949683	798165	561195	503490	625891	837003
FALSE	Q9Y2D5	akap2	A-kinase anchor protein 2 OS=Homo sapiens OX=9606 GN=AKAP2 PE=1 SV=3	Q9Y2D5 [367-389]	[K].PLTNPRPPSVGGPPEDSGASAAK.[G]	1xTMTpro [K23];1xTMTpro [N-Term];1xPhospho [S9(100)]	Q9Y2D5 1xPhospho [S375(100)]	S375(100)	375	100	-0.28	-0.01	0.929271	0.999997	1	1	180455	148843	164275	163527	146865	22.54	14.99	6.5	6.57	8.63	122321	191386	180455	127660	133667	165741	172389	169734	164275	149498	159191	168088	167981	145742	138159	156120	122275	184922	158393	96422.8	100574	129407	172389
FALSE	Q9Y2D5	akap2	A-kinase anchor protein 2 OS=Homo sapiens OX=9606 GN=AKAP2 PE=1 SV=3	Q9Y2D5 [141-160]	[R].DALGDSLQVPVSPSSTTSSR.[C]	1xTMTpro [N-Term];1xPhospho [S12(100)]	Q9Y2D5 1xPhospho [S152(100)]	S152(100)	152	100	-0.08	0.2	0.97477	0.778682	1	1	920294	872790	785880	903664	900399	30.24	18.74	3.42	8.2	11.66	786096	1.37919e+06	920294	813829	866084	879549	1.20095e+06	775528	826972	785880	897311	910063	1.02727e+06	849226	829001	977947	785802	1.33261e+06	807781	614691	651661	686736	1.20095e+06
FALSE	Q9Y2D5	akap2	A-kinase anchor protein 2 OS=Homo sapiens OX=9606 GN=AKAP2 PE=1 SV=3	Q9Y2D5 [110-130]	[R].QAPPHIELSNSSPDPMAEAER.[T]	1xTMTpro [N-Term];1xPhospho [S12(100)]	Q9Y2D5 1xPhospho [S121(100)]	S121(100)	121	100	0.07	-0.11	0.981192	0.999785	1	1	146351	153297	143742	133055	136986	17.45	9.58	7.1	7.83	2.93	146351	177458	125528	163358	141607	143856	172012	143742	145417	127548	134175	131943	152981	129446	139855	134177	146297	171464	110181	123385	106548	112320	172012
FALSE	Q9Y2D5	akap2	A-kinase anchor protein 2 OS=Homo sapiens OX=9606 GN=AKAP2 PE=1 SV=3	Q9Y2D5 [773-800]	[K].VKPPPSPTTEGPSLQPDLAPEEAAGTQR.[P]	1xTMTpro [K2];1xTMTpro [N-Term];1xPhospho [S6(100)]	Q9Y2D5 1xPhospho [S778(100)]	S778(100)	778	100	-0.21	0.47	0.987009	0.249061	1	0.884411	53945.4	46620.1	47698.6	66039.3	43752	19.45	13.83	11.68	14.92	8.15	55967.6	38392.4	53945.4	45842.1	47411.3	54087.1	38442.1	47698.6	45860.4	56792.3	53148.7	73414.6	72032.6	60544.7	46351.1	41298.7	55946.7	37095.6	47350.2	34624.9	35673.4	42230.2	38442.1
FALSE	Q9Y2D5	akap2	A-kinase anchor protein 2 OS=Homo sapiens OX=9606 GN=AKAP2 PE=1 SV=3	Q9Y2D5 [718-727]	[R].TLSMIEEEIR.[A]	1xTMTpro [N-Term];1xPhospho [S3(100)]	Q9Y2D5 1xPhospho [S720(100)]	S720(100)	720	100	-0.02	0.63	0.990898	0.0587952	1	0.387878	129890	127739	142141	219568	141388	1.77	17.61	9.49	18.47	3.35	129890	132222	127621	148863	130754	124793	95816.8	142141	132120	159244	216312	222872	242626	153444	144780	138076	129842	127756	112018	112437	98382.4	97435.9	95816.8
FALSE	Q9Y2D5	akap2	A-kinase anchor protein 2 OS=Homo sapiens OX=9606 GN=AKAP2 PE=1 SV=3	Q9Y2D5 [620-636]	[K].PQSMFEPPQVSSPVQEK.[R]	1xOxidation [M4];1xTMTpro [K17];1xTMTpro [N-Term];1xPhospho [S12(99.3)]	Q9Y2D5 1xPhospho [S631(100)]	S631(100)	631	100	-0.03	0.22	0.995203	0.14805	1	0.666585	222056	217737	212888	248709	219799	12.18	4.49	3.12	5.86	3.72	182987	222056	231846	203014	223567	222742	212845	212129	224167	212888	228861	250856	246581	263996	214086	225664	182919	214555	203501	153338	168217	173913	212845
FALSE	Q9Y2D5	akap2	A-kinase anchor protein 2 OS=Homo sapiens OX=9606 GN=AKAP2 PE=1 SV=3	Q9Y2D5 [620-636]	[K].PQSMFEPPQVSSPVQEK.[R]	1xOxidation [M4];1xTMTpro [K17];1xTMTpro [N-Term];1xPhospho [S]	Q9Y2D5 1xPhospho [S]	S			-0.14	0.16	0.999353	0.376722	1	1	96137.6	87051.2	84151.3	93974.6	86370.3	15.51	12.83	6.23	4.66	0.84	72451.9	96137.6	96188.5	78804.8	83800.7	90427.8	105261	85736.3	84151.3	76203.5	90855.7	101186	94751.1	93204.4	86885.4	85858.2	72424.8	92890.3	84428.7	59521.8	63053.6	70604.4	105261
FALSE	Q9Y2D5	akap2	A-kinase anchor protein 2 OS=Homo sapiens OX=9606 GN=AKAP2 PE=1 SV=3	Q9Y2D5 [718-727]	[R].TLSMIEEEIR.[A]	1xOxidation [M4];1xTMTpro [N-Term];1xPhospho [S3(100)]	Q9Y2D5 1xPhospho [S720(100)]	S720(100)	720	100	0.05	0.91	0.999705	0.000124649	1	0.0113446	174067	180266	147558	276684	212376	3.77	11.95	1.52	21.35	1.79	185196	173214	174067	162928	199449	201098	162501	147558	147992	143934	296910	257837	385809	245925	215087	209700	185127	167363	152786	123061	150070	157014	162501
FALSE	P24588	akap5	A-kinase anchor protein 5 OS=Homo sapiens OX=9606 GN=AKAP5 PE=1 SV=3	P24588 [51-60]	[K].AGSEAADVAR.[K]	1xTMTpro [N-Term];1xPhospho [S3(100)]	P24588 1xPhospho [S53(100)]	S53(100)	53	100	-0.17	-0.08	0.970661	0.882456	1	1	1848.07	1639.88	2350.85	2217.62	1429.35	26.81	27.47	16.58	28.72	4.92	1848.07	1223.87	2133.62	0	1052.25	1639.88	1857.45	1985.91	2770.86	2350.85	2451.63	2234.04	1161.58	2201.32	1380.47	1479.96	1847.38	1182.53	1872.77	0	791.74	1280.39	1857.45
FALSE	O43823	akap8	A-kinase anchor protein 8 OS=Homo sapiens OX=9606 GN=AKAP8 PE=1 SV=1	O43823 [321-345]	[R].VDSEGDFSENDDAAGDFRSGDEEFK.[G]	1xTMTpro [K25];1xTMTpro [N-Term];2xPhospho [S8(100); S19(100)]	O43823 2xPhospho [S328(100); S339(100)]	S328(100); S339(100)	328; 339	100; 100	-0.03	0.28	0.916361	0.122457	1	0.599604	43283.2	42349	35406.8	42850.5	47064.1	6.37	11.72	6.38	10.25	4.12	43283.2	39509.7	44760.9	42934.6	33188.6	41771.4	42947	36029.8	31948.4	35406.8	35954.1	46144.3	43203.3	42500.5	45711.1	48457.2	43267	38175.1	39288.6	32428.8	24971.9	32614.3	42947
FALSE	O43823	akap8	A-kinase anchor protein 8 OS=Homo sapiens OX=9606 GN=AKAP8 PE=1 SV=1	O43823 [321-338]	[R].VDSEGDFSENDDAAGDFR.[S]	1xTMTpro [N-Term];1xPhospho [S8(100)]	O43823 1xPhospho [S328(100)]	S328(100)	328	100	-0.01	0.22	0.995328	0.286793	1	0.954795	59691.4	59230.3	55237.9	64381.9	67704.7	7.57	8.09	11.3	9.9	4.34	65682.7	56661.1	59691.4	63776.6	55916.4	62740.6	54252.6	55237.9	47876	60087.2	54482	66997.9	68140	61868	65657.1	69816.1	65658.1	54747.2	52393.7	48170.9	42072.8	48986.7	54252.6
FALSE	O43823	akap8	A-kinase anchor protein 8 OS=Homo sapiens OX=9606 GN=AKAP8 PE=1 SV=1	O43823 [110-122]	[R].GGSGGGGEGIQDR.[E]	1xTMTpro [N-Term];1xPhospho [S3(100)]	O43823 1xPhospho [S112(100)]	S112(100)	112	100	0.04	0.32	0.999781	0.102883	1	0.539829	39540	40578.4	50436.2	62983.9	49173.3	7.34	16.39	7.76	8.27	14.32	41881.5	36157.1	39540	38685	44461.3	42564.4	30078.5	52801.3	45286.7	50436.2	66585.3	59577.3	69890.5	59232.6	54430.4	44423.9	41865.9	34935.8	34705.9	29219.1	33453.7	33233.5	30078.5
FALSE	O43823	akap8	A-kinase anchor protein 8 OS=Homo sapiens OX=9606 GN=AKAP8 PE=1 SV=1	O43823 [321-345]	[R].VDSEGDFSENDDAAGDFRSGDEEFK.[G]	1xTMTpro [K25];1xTMTpro [N-Term];3xPhospho [S3(100); S8(100); S19(100)]	O43823 3xPhospho [S323(100); S328(100); S339(100)]	S323(100); S328(100); S339(100)	323; 328; 339	100; 100; 100	0.28	0.22	0.999889	0.95076	1	1	41248.2	50094.3	50533.1	58869.2	62732	57.14	22.51	9.76	15.46	10.89	95614.4	36156.2	41248.2	67253.9	51195.1	49017.1	39200.3	54318.4	44667.7	50533.1	47523.9	64521.1	53712.4	66430.9	58074.2	67763.4	95578.6	34934.9	36205.3	50797.3	38520.4	38271.7	39200.3
FALSE	Q9ULX6	akap8l	A-kinase anchor protein 8-like OS=Homo sapiens OX=9606 GN=AKAP8L PE=1 SV=4	Q9ULX6 [325-336]	[K].GSRVDGEDEEGK.[E]	1xTMTpro [K12];1xTMTpro [N-Term];1xPhospho [S2(100)]	Q9ULX6 1xPhospho [S326(100)]	S326(100)	326	100	0.39	0.17	0.987814	0.976829	1	1	45665.9	59941	66617.9	74827	71612.3	34.63	27.84	4.15	12.54	2.11	75937.7	41435.3	45665.9	77217.3	58576.1	61337.6	37480.2	66617.9	65065.4	70490.3	69704.3	80326.1	84331.2	64061.9	72687.3	70553.2	75909.3	40035.7	40082.9	58322.7	44074	47891.3	37480.2
FALSE	Q9ULX6	akap8l	A-kinase anchor protein 8-like OS=Homo sapiens OX=9606 GN=AKAP8L PE=1 SV=4	Q9ULX6 [280-290]	[K].QGGSPDEPDSK.[A]	1xTMTpro [K11];1xTMTpro [N-Term];1xPhospho [S4(100)]	Q9ULX6 1xPhospho [S283(100)]	S283(100)	283	100	0.16	0.23	0.996451	0.977294	1	1	57373.1	64078.9	60732.5	71059	71974.2	56.31	39.86	9	13.42	9.52	79651.9	20923.2	57373.1	72100.7	63345.5	64820.8	22936.1	66096.6	55176.7	60732.5	63391.4	73762.6	86186.9	68454.5	76992.7	67282.7	79622.1	20216.5	50358.8	54458.1	47662.6	50610.9	22936.1
FALSE	Q99996	akap9	A-kinase anchor protein 9 OS=Homo sapiens OX=9606 GN=AKAP9 PE=1 SV=4	Q99996 [25-34]	[K].AQSDGQSPSK.[K]	1xTMTpro [K10];1xTMTpro [N-Term];1xPhospho [S7(100)]	Q99996 1xPhospho [S31(100)]	S31(100)	31	100	0.72	-0.43	0.403209	0.516903	1	1	143501	236358	235645	175091	234014	45.33	21.3	2.94	11.58	1.81	241702	143501	98739.6	239966	238032	234695	146190	227532	241275	235645	200939	179930	170381	152019	237029	231038	241611	138654	86668	181248	179101	183246	146190
FALSE	Q53H80	akirin2	Akirin-2 OS=Homo sapiens OX=9606 GN=AKIRIN2 PE=1 SV=2	Q53H80 [9-23]	[K].RTLDFDPLLSPASPK.[R]	1xTMTpro [K15];1xTMTpro [N-Term];1xPhospho [S13(100)]	Q53H80 1xPhospho [S21(100)]	S21(100)	21	100	0.25	1.08	0.828674	0.172916	1	0.727467	63780.4	76018.8	54221	114537	133579	18.11	12.3	35.81	36.41	7.87	48723.4	63780.4	70209.7	74134.6	64227.4	77950.9	86706.9	90637.3	54221	48017.3	99487.5	59585.5	151744	131862	126342	141230	48705.2	61626.1	61626.1	55994.4	48326.2	60862.7	86706.9
FALSE	Q53H80	akirin2	Akirin-2 OS=Homo sapiens OX=9606 GN=AKIRIN2 PE=1 SV=2	Q53H80 [10-23]	[R].TLDFDPLLSPASPK.[R]	1xTMTpro [K14];1xTMTpro [N-Term];1xPhospho [S12(100)]	Q53H80 1xPhospho [S21(100)]	S21(100)	21	100	-0.01	-0.64	0.999999	0.00365108	1	0.0771282	161693	160248	121540	77877.1	130487	7.21	5.67	6.51	20.62	2.43	145501	167508	161693	159565	165054	160935	144621	113483	121540	129293	88976.4	95709.1	61851.2	68162.4	132746	128267	145447	161850	141925	120520	124190	125655	144621
FALSE	Q7Z591	akna	Microtubule organization protein AKNA OS=Homo sapiens OX=9606 GN=AKNA PE=1 SV=2	Q7Z591 [1429-1439]	[R].QAHSLRGSCLF.[-]	1xCarbamidomethyl [C9];1xTMTpro [N-Term];1xPhospho [S8(99.5)]	Q7Z591 1xPhospho [S1436(99.5)]	S1436(99.5)	1436	99.5	-0.09	0.63	1	0.0208549	1	0.213756	24036.6	22577.1	16236.8	25155.8	22066.8	11.9	18.44	20.57	7.79	1.34	24036.6	26320.8	20712.4	21328.3	20079.5	23899	29955	14707.4	21566.4	16236.8	24595.2	28975.9	25257.2	25054.7	21858.5	22276.9	24027.6	25431.8	18180.2	16109.4	15108.3	18659.9	29955
FALSE	Q7Z591	akna	Microtubule organization protein AKNA OS=Homo sapiens OX=9606 GN=AKNA PE=1 SV=2	Q7Z591 [1192-1198]	[K].DSPQAAR.[D]	1xTMTpro [N-Term];1xPhospho [S2(100)]	Q7Z591 1xPhospho [S1193(100)]	S1193(100)	1193	100	0.93	1.02	0.00985251	0.000196227	1	0.0143832	8317.41	15796.1	16146.8	32664.6	16114.5	27.68	5.09	24.05	5.36	4.58	12534.4	7691.57	8317.41	16000.4	14793.6	16716	15594.4	10240.3	16146.8	16148.1	31825.1	35178.9	33526.2	31275	16645.4	15600.5	12529.7	7431.77	7300.54	12085.2	11131	13051.5	15594.4
FALSE	P15121	akr1b1	Aldo-keto reductase family 1 member B1 OS=Homo sapiens OX=9606 GN=AKR1B1 PE=1 SV=3	P15121 [204-233]	[K].GIVVTAYSPLGSPDRPWAKPEDPSLLEDPR.[I]	1xTMTpro [K19];1xTMTpro [N-Term];1xPhospho [S12(100)]	P15121 1xPhospho [S215(100)]	S215(100)	215	100	-0.27	-0.71	0.628898	0.0230259	1	0.226149	168722	140151	178481	109036	144461	12.84	17.26	12.4	14.54	12.05	135211	172012	168722	158399	133130	104279	147542	185811	146171	178481	106792	111326	95247.3	134039	132632	157344	135160	166202	148094	119640	100170	81419.3	147542
FALSE	P42330	akr1c3	Aldo-keto reductase family 1 member C3 OS=Homo sapiens OX=9606 GN=AKR1C3 PE=1 SV=4	P42330 [124-136]	[K].PGEELSPTDENGK.[V]	1xTMTpro [K13];1xTMTpro [N-Term];1xPhospho [S6(100)]	P42330 1xPhospho [S129(100)]	S129(100)	129	100	0.07	-0.06	0.999998	0.965739	1	1	61204.8	64057.3	58624.1	56177.9	57655	3.61	16.52	6.25	13.59	7.45	61204.8	60455.5	64657.3	73305.6	64101.3	64013.4	48428.6	58624.1	63067.4	55726.7	51558.1	47754.6	63701.7	61211.6	60776.7	54693.7	61181.9	58413.5	56752.4	55368.2	48231.3	49980.5	48428.6
FALSE	P31749	akt1	RAC-alpha serine/threonine-protein kinase OS=Homo sapiens OX=9606 GN=AKT1 PE=1 SV=2	P31749 [122-140]	[R].SGSPSDNSGAEEMEVSLAK.[P]	1xTMTpro [K19];1xTMTpro [N-Term];1xPhospho [S8(100)]	P31749 1xPhospho [S129(100)]	S129(100)	129	100	0.28	0.67	0.939062	0.0678345	1	0.422199	21548.7	26143.5	24493	38883.1	23746.8	12.7	19.6	18.1	16.64	11.62	25471.9	21548.7	19963.1	29080	24408.7	28001.7	18244	24493	21596.3	30664.6	30135.6	40583.4	45296.3	37253.9	25784.4	21870.3	25462.4	20820.8	17522.5	21964.3	18365.6	21863.2	18244
FALSE	Q96B36	akt1s1	Proline-rich AKT1 substrate 1 OS=Homo sapiens OX=9606 GN=AKT1S1 PE=1 SV=1	Q96B36 [71-100]	[R].AATAARPPAPPPAPQPPSPTPSPPRPTLAR.[E]	1xTMTpro [N-Term];2xPhospho [S18(98.7); S22(98.7)]	Q96B36 2xPhospho [S88(99.3); S92(100)]	S88(99.3); S92(100)	88; 92	99.3; 100	-0.17	-0.03	0.546303	0.946328	1	1	1.83897e+06	1.63904e+06	1.57011e+06	1.54066e+06	1.76209e+06	7.21	6.99	10.83	5.43	5.13	1.67521e+06	1.93404e+06	1.83897e+06	1.81346e+06	1.68669e+06	1.59274e+06	1.55203e+06	1.60964e+06	1.31123e+06	1.57011e+06	1.51665e+06	1.66839e+06	1.56504e+06	1.47163e+06	1.69925e+06	1.82725e+06	1.67459e+06	1.86871e+06	1.61414e+06	1.36972e+06	1.2691e+06	1.24358e+06	1.55203e+06
FALSE	Q96B36	akt1s1	Proline-rich AKT1 substrate 1 OS=Homo sapiens OX=9606 GN=AKT1S1 PE=1 SV=1	Q96B36 [183-194]	[K].SLPVSVPVWGFK.[E]	1xTMTpro [K12];1xTMTpro [N-Term];1xPhospho [S1(100)]	Q96B36 1xPhospho [S183(100)]	S183(100)	183	100	-0.49	-0.77	0.8012	0.500797	1	1	13720.7	9746.71	12046.9	7058.26	12235.3	46.04	49.89	16.81	18.6	25.05	13720.7	19591.6	7170.99	10133.5	9374.66	4070.34	16183.6	9257.46	12933	12046.9	7738.61	8217.56	6437.72	5366.49	10229.7	14634.1	13715.6	18929.8	6294.28	7653.92	7053.71	3178.05	16183.6
FALSE	Q96B36	akt1s1	Proline-rich AKT1 substrate 1 OS=Homo sapiens OX=9606 GN=AKT1S1 PE=1 SV=1	Q96B36 [71-100]	[R].AATAARPPAPPPAPQPPSPTPSPPRPTLAR.[E]	1xTMTpro [N-Term];1xPhospho [S18(100)]	Q96B36 1xPhospho [S88(100)]	S88(100)	88	100	-0.12	-0.02	0.992858	0.987346	1	1	254058	234237	192861	189927	204661	14.55	2.12	4.12	5.43	3.68	201433	254058	267937	227980	231409	238638	237101	197927	182485	192861	171250	187680	192845	192200	199401	210060	201357	245477	235180	172195	174117	186324	237101
FALSE	Q96B36	akt1s1	Proline-rich AKT1 substrate 1 OS=Homo sapiens OX=9606 GN=AKT1S1 PE=1 SV=1	Q96B36 [197-217]	[K].RTEARSSDEENGPPSSPDLDR.[I]	1xTMTpro [N-Term];2xPhospho [S/T]	Q96B36 2xPhospho [S/T]	S/T			-0.54	1.17	0.99817	0.549553	1	1	11756.8	8094.81	3693.98	8298.42	8759.34	73.94	65.53	21.37	37.06	15.36	2053.88	17051.4	11756.8	4425.75	5440.54	12044	18809.5	2661.19	3693.98	4109.02	7525.94	4035.3	10921.4	9150.18	7854.43	9768.5	2053.12	16475.4	10319.4	3342.8	4093.59	9403.76	18809.5
FALSE	Q96B36	akt1s1	Proline-rich AKT1 substrate 1 OS=Homo sapiens OX=9606 GN=AKT1S1 PE=1 SV=1	Q96B36 [244-251]	[R].LNTSDFQK.[L]	1xTMTpro [K8];1xTMTpro [N-Term];1xPhospho [T3(100)]	Q96B36 1xPhospho [T246(100)]	T246(100)	246	100	0.15	0.21	0.999359	0.698714	1	1	758901	839566	649238	750979	784286	23.13	13.17	6.23	8.4	1.14	717690	1.07744e+06	758901	679541	858958	820611	939329	599106	649238	678119	643724	770396	777248	732051	790623	778000	717421	1.04104e+06	666119	513262	646300	640718	939329
FALSE	Q96B36	akt1s1	Proline-rich AKT1 substrate 1 OS=Homo sapiens OX=9606 GN=AKT1S1 PE=1 SV=1	Q96B36 [197-217]	[K].RTEARSSDEENGPPSSPDLDR.[I]	1xTMTpro [N-Term];2xPhospho [S15(50); S16(50)]	Q96B36 2xPhospho [S211(50); S212(50)]	S211(50); S212(50)	211; 212	50; 50	-0.86	1.58	0.999989	0.25403	1	0.894322	15638.7	8622.8	2776.64	8287.51	9123.52	64.9	72.29	22.21	43.19	7.99	2969.49	15638.7	16692.7	4761.93	8178.15	9091.62	23299	3501.29	2776.64	2244.37	6166.11	4334.8	11138.8	11461.1	8621.6	9654.66	2968.38	15110.5	14651.9	3596.72	6153.43	7098.57	23299
FALSE	P31751; P31749	akt2	RAC-beta serine/threonine-protein kinase OS=Homo sapiens OX=9606 GN=AKT2 PE=1 SV=2_x000D_ RAC-alpha serine/threonine-protein kinase OS=Homo sapiens OX=9606 GN=AKT1 PE=1 SV=2	P31751 [309-329]; P31749 [308-328]	[K].TFCGTPEYLAPEVLEDNDYGR.[A]	1xCarbamidomethyl [C3];1xTMTpro [N-Term];1xPhospho [T1(100)]	P31751 1xPhospho [T309(100)]; P31749 1xPhospho [T308(100)]	T309(100)	309	100	0.03	0.46	0.987808	0.419425	1	1	59051.1	60163.8	51042.8	70360.3	56452.4	23.93	39.02	14.7	17.02	2.67	51187.9	80594.1	59051.1	59385.6	52439.9	60952.3	112815	41925.6	51042.8	56396.2	64068.4	54675.5	77270	79718	57529.1	55395.9	51168.7	77871.8	51831.7	44854.3	39457	47590.4	112815
FALSE	P31751	akt2	RAC-beta serine/threonine-protein kinase OS=Homo sapiens OX=9606 GN=AKT2 PE=1 SV=2	P31751 [438-455]	[R].YFDDEFTAQSITITPPDR.[Y]	1xTMTpro [N-Term];1xPhospho [T14(100)]	P31751 1xPhospho [T451(100)]	T451(100)	451	100	0.4	0.23	0.999639	0.915717	1	1	51132.8	67407.5	70211	82587	70233.3	43.29	21.26	5.76	5.61	0.41	97219.4	46340	51132.8	76614.5	62403.8	72812.3	45982.3	69251.1	70211	76878.4	76884.8	88082.9	81719.3	83463.9	70435	70032.2	97183	44774.8	44881.4	57867.5	46954	56850.6	45982.3
FALSE	P04075	aldoa	Fructose-bisphosphate aldolase A OS=Homo sapiens OX=9606 GN=ALDOA PE=1 SV=2	P04075 [29-42]	[K].GILAADESTGSIAK.[R]	1xTMTpro [K14];1xTMTpro [N-Term];1xPhospho [S8(100)]	P04075 1xPhospho [S36(99.8)]	S36(99.8)	36	99.8	0.12	0.41	0.596102	0.00238364	1	0.0611508	74816.5	81277.8	70827.6	94218.8	76553	8.27	10.12	2.85	4.61	8.11	74816.5	66308.2	77992.1	87202.9	79165.9	83446	68569	72741.5	68715.5	70827.6	94776.1	93664.8	100887	90413.7	81078.9	72279.7	74788.5	64068.5	68457	65864.9	59566.2	65153.2	68569
FALSE	P04075	aldoa	Fructose-bisphosphate aldolase A OS=Homo sapiens OX=9606 GN=ALDOA PE=1 SV=2	P04075 [44-56]	[R].LQSIGTENTEENR.[R]	1xTMTpro [N-Term];1xPhospho [S3(100)]	P04075 1xPhospho [S46(100)]	S46(100)	46	100	0.06	0.19	0.997591	0.178992	1	0.741575	94377.7	98327.1	124431	142042	105335	4.32	8.69	5.4	11.82	1.39	101502	94377.7	94171.6	106920	91585.5	105565	91228.9	124431	114395	126798	143365	140730	163692	122534	106375	104305	101464	91189.9	82658.4	80757.8	68911	82423.2	91228.9
FALSE	P04075	aldoa	Fructose-bisphosphate aldolase A OS=Homo sapiens OX=9606 GN=ALDOA PE=1 SV=2	P04075 [44-57]	[R].LQSIGTENTEENRR.[F]	1xTMTpro [N-Term];1xPhospho [S3(100)]	P04075 1xPhospho [S46(100)]	S46(100)	46	100	0.16	0.03	0.999944	0.92481	1	1	45181.6	50621.4	48927.2	49894.8	47408.3	16.55	10.64	7.63	10.81	5.64	59136.9	44644.6	45181.6	52697	48627.6	55339.5	43136.6	42803.1	48927.2	49090.4	57432.1	49276.5	50520.9	44225.1	45554.3	49337.7	59114.8	43136.6	39657.8	39802.4	36588.5	43208.1	43136.6
FALSE	P04075	aldoa	Fructose-bisphosphate aldolase A OS=Homo sapiens OX=9606 GN=ALDOA PE=1 SV=2	P04075 [29-42]	[K].GILAADESTGSIAK.[R]	1xTMTpro [K14];1xTMTpro [N-Term];1xPhospho [S11(100)]	P04075 1xPhospho [S39(100)]	S39(100)	39	100	0.12	0.4	0.999966	0.0144067	1	0.170235	80870.8	87686.4	73512	97128.8	84619.9	13.78	4.76	7.99	11.06	2.34	80870.8	80109.4	101356	88954.1	86436.8	89502	80517.8	82019.3	73512	70390.8	102502	92037.1	113959	89992.4	86031.7	83231.2	80840.5	77403.5	88964.8	67187.6	65037	69881.6	80517.8
FALSE	P04075	aldoa	Fructose-bisphosphate aldolase A OS=Homo sapiens OX=9606 GN=ALDOA PE=1 SV=2	P04075 [43-57]	[K].RLQSIGTENTEENRR.[F]	1xTMTpro [N-Term];1xPhospho [S4(100)]	P04075 1xPhospho [S46(100)]	S46(100)	46	100	-0.49	-0.22	0.999999	0.993496	1	1	163247	116526	109433	93888.1	117886	37.07	38.7	15.09	15.07	4.57	76996.8	163654	163247	103136	95016.1	131655	209447	109433	115149	85706.9	106893	82434.9	107511	82465.7	114133	121762	76968	158127	143289	77899.6	71492.3	102794	209447
FALSE	Q92685	alg3	Dol-P-Man:Man(5)GlcNAc(2)-PP-Dol alpha-1,3-mannosyltransferase OS=Homo sapiens OX=9606 GN=ALG3 PE=1 SV=1	Q92685 [11-22]	[R].SGSAAQAEGLCK.[Q]	1xCarbamidomethyl [C11];1xTMTpro [K12];1xTMTpro [N-Term];1xPhospho [S]	Q92685 1xPhospho [S]	S			0.24	0.11	0.870201	0.983638	1	1	57440.8	67980.6	59080.3	63795.4	68980.1	17.94	16.91	20.06	9.96	3.14	73420.9	52430.6	57440.8	60113.8	76876.9	79416.2	56648.8	52408.1	76769.8	59080.3	64331.9	60828.8	63263.4	75620.6	70530	67464.3	73393.4	50659.6	50418.3	45404.4	57843.9	62006.8	56648.8
FALSE	Q92685	alg3	Dol-P-Man:Man(5)GlcNAc(2)-PP-Dol alpha-1,3-mannosyltransferase OS=Homo sapiens OX=9606 GN=ALG3 PE=1 SV=1	Q92685 [11-22]	[R].SGSAAQAEGLCK.[Q]	1xCarbamidomethyl [C11];1xTMTpro [K12];1xTMTpro [N-Term];1xPhospho [S3(99.8)]	Q92685 1xPhospho [S13(99.8)]	S13(99.8)	13	99.8	0.29	-0.04	0.978762	0.995604	1	1	95574.9	116959	120186	116899	113047	33.11	28.6	29.66	31.94	2.97	156136	87675.6	95574.9	100230	175083	136479	97637.5	120186	171710	96612.8	149315	83837.4	91520.6	158658	110700	115444	156077	84714.2	83890.2	75704.5	131736	106560	97637.5
FALSE	Q92685	alg3	Dol-P-Man:Man(5)GlcNAc(2)-PP-Dol alpha-1,3-mannosyltransferase OS=Homo sapiens OX=9606 GN=ALG3 PE=1 SV=1	Q92685 [11-22]	[R].SGSAAQAEGLCK.[Q]	1xCarbamidomethyl [C11];1xTMTpro [K12];1xTMTpro [N-Term];1xPhospho [S1(100)]	Q92685 1xPhospho [S11(100)]	S11(100)	11	100	0.31	0.39	0.980815	0.955428	1	1	84614.5	105259	68239	89123.2	80215.8	18.99	22.8	26.16	22.93	4.33	111156	78490	84614.5	69550.8	124944	105867	104655	67467.6	104062	68239	105723	75129.6	68965.7	108935	82710.3	77796.5	111114	75838.8	74269.8	52532.2	94011	82658.7	104655
FALSE	Q6P6C2	alkbh5	RNA demethylase ALKBH5 OS=Homo sapiens OX=9606 GN=ALKBH5 PE=1 SV=2	Q6P6C2 [60-78]	[K].YQEDSDPERSDYEEQQLQK.[E]	1xTMTpro [K19];1xTMTpro [N-Term];2xPhospho [S5(100); S10(100)]	Q6P6C2 2xPhospho [S64(100); S69(100)]	S64(100); S69(100)	64; 69	100; 100	-0.17	0.56	0.639186	0.0372818	1	0.299583	25500.2	22619.3	22301.1	32928.5	25374.3	8.24	10.98	7.88	15.49	17.74	24351.8	28519.3	25500.2	26279	20205.8	22927.7	22315	22301.1	22275.5	25474.5	26142.8	31175.6	37846.9	34779.8	22368.1	28784.5	24342.7	27556	22382.6	19848.7	15203.3	17901.6	22315
FALSE	Q6P6C2	alkbh5	RNA demethylase ALKBH5 OS=Homo sapiens OX=9606 GN=ALKBH5 PE=1 SV=2	Q6P6C2 [60-78]	[K].YQEDSDPERSDYEEQQLQK.[E]	1xTMTpro [K19];1xTMTpro [N-Term];1xPhospho [S5(100)]	Q6P6C2 1xPhospho [S64(100)]	S64(100)	64	100	-0.14	0.31	0.884008	0.815085	1	1	54065.9	49079.9	50631.5	62605.4	64738.5	21.39	22.18	23.05	8.56	1.82	48537.1	54065.9	72378.2	66640.8	41397.5	54549.2	44158.9	70622.1	50631.5	46526	63080.3	62134.1	71405.1	58480.8	63908.9	65578.9	48519	52239.7	63529.4	50334.2	31148.4	42591	44158.9
FALSE	Q6P6C2	alkbh5	RNA demethylase ALKBH5 OS=Homo sapiens OX=9606 GN=ALKBH5 PE=1 SV=2	Q6P6C2 [60-68]	[K].YQEDSDPER.[S]	1xTMTpro [N-Term];1xPhospho [S5(100)]	Q6P6C2 1xPhospho [S64(100)]	S64(100)	64	100	-0.18	-0.18	0.899204	0.998386	1	1	41169.6	36310.6	62911	55407.6	45857.7	37.97	25.77	17.98	14.89	2.22	63801.5	30249.6	41169.6	50188.4	33665.7	39163.2	27349.2	66969.2	46929.2	62911	59574.6	65440.3	51532	46745.9	46581.8	45144.8	63777.6	29227.9	36136.3	37907.7	25330.8	30577.9	27349.2
FALSE	Q6P6C2	alkbh5	RNA demethylase ALKBH5 OS=Homo sapiens OX=9606 GN=ALKBH5 PE=1 SV=2	Q6P6C2 [360-369]	[R].GSFSSENYWR.[K]	1xTMTpro [N-Term];1xPhospho [S2(100)]	Q6P6C2 1xPhospho [S361(100)]	S361(100)	361	100	-0.09	0.07	0.939075	0.999991	1	1	52159.7	48974	52370.8	55016.8	44903.4	3.97	40.79	10.08	14.66	5.22	52159.7	49017.4	52834.4	47355.5	49176.3	48772.6	98039.3	48403.4	59027.4	52370.8	62412.1	58169.1	52035.4	44129.4	46592.3	43275.7	52140.2	47361.7	46375	35768	37001.3	38080.8	98039.3
FALSE	Q6P6C2	alkbh5	RNA demethylase ALKBH5 OS=Homo sapiens OX=9606 GN=ALKBH5 PE=1 SV=2	Q6P6C2 [371-388]	[K].SYESSEDCSEAAGSPARK.[V]	1xCarbamidomethyl [C8];1xTMTpro [K18];1xTMTpro [N-Term];1xPhospho [S14(100)]	Q6P6C2 1xPhospho [S384(100)]	S384(100)	384	100	-0.54	-0.08	0.994502	0.999998	1	1	351546	242549	274723	259784	268615	39.93	20.94	19.31	8.85	1.93	160996	378613	351546	254354	220869	231292	341605	274723	282995	195220	257122	218131	262474	266128	264978	272303	160936	365824	308567	192115	166187	180589	341605
FALSE	Q6P6C2	alkbh5	RNA demethylase ALKBH5 OS=Homo sapiens OX=9606 GN=ALKBH5 PE=1 SV=2	Q6P6C2 [359-369]	[R].RGSFSSENYWR.[K]	1xTMTpro [N-Term];1xPhospho [S3(100)]	Q6P6C2 1xPhospho [S361(100)]	S361(100)	361	100	0.02	-0.29	0.998011	0.165687	1	0.70921	330049	333525	395271	323815	351134	7.03	12.37	5.16	12.55	0.63	330049	292129	331578	366351	320723	346839	272965	395271	413097	372559	359504	364855	290893	291668	349577	352697	329925	282262	291040	276707	241319	270805	272965
FALSE	Q6P6C2	alkbh5	RNA demethylase ALKBH5 OS=Homo sapiens OX=9606 GN=ALKBH5 PE=1 SV=2	Q6P6C2 [371-387]	[K].SYESSEDCSEAAGSPAR.[K]	1xCarbamidomethyl [C8];1xTMTpro [N-Term];1xPhospho [S14(100)]	Q6P6C2 1xPhospho [S384(100)]	S384(100)	384	100	0.25	0.24	0.99998	0.865914	1	1	81709.1	97326.6	135720	160805	104794	36.62	37.11	11.91	14.16	2.89	133488	67941.1	81709.1	133601	102315	92581.8	48854.7	135810	109552	135720	166136	179261	155644	126955	106956	102677	133438	65646.2	71719.6	100910	76983.8	72286.2	48854.7
FALSE	Q96BT7	alkbh8	Alkylated DNA repair protein alkB homolog 8 OS=Homo sapiens OX=9606 GN=ALKBH8 PE=1 SV=2	Q96BT7 [560-577]	[R].INDSQEGGCNSRQVSNSK.[L]	1xCarbamidomethyl [C9];1xTMTpro [K18];1xTMTpro [N-Term];1xPhospho [S4(100)]	Q96BT7 1xPhospho [S563(100)]	S563(100)	563	100	-0.27	-0.09	0.0284511	0.992774	1	1	47077.8	39175.3	38010.8	35825.7	32793.7	5.42	10.45	6.24	7.26	3.64	45030	47077.8	50137.3	42596.8	38504.9	33031	39857.3	34049	38024.6	38010.8	33245.5	37814.6	33941.4	38299.5	33648.6	31960.5	45013.2	45487.6	44007.6	32173.6	28971.9	25790	39857.3
FALSE	Q96Q42	als2	Alsin OS=Homo sapiens OX=9606 GN=ALS2 PE=1 SV=2	Q96Q42 [464-480]	[K].SSSLVDIREEETEGGSR.[R]	1xTMTpro [N-Term];1xPhospho [S3(99.4)]	Q96Q42 1xPhospho [S466(99.4)]	S466(99.4)	466	99.4	-0.12	-0.04	0.961953	0.896823	1	1	63923.8	58933.3	64241.1	62319.8	61207.3	11.55	8.93	7.38	16.02	4.68	52944	66069.5	63923.8	61628.1	59625.8	49966.8	58248.9	64241.1	59566.3	69056.1	46357.4	68298.2	60139	64579.6	59215.4	63266.1	52924.2	63837.9	56108.6	46548.2	44863.8	39013.2	58248.9
FALSE	Q96Q42	als2	Alsin OS=Homo sapiens OX=9606 GN=ALS2 PE=1 SV=2	Q96Q42 [464-471]	[K].SSSLVDIR.[E]	1xTMTpro [N-Term];1xPhospho [S]	Q96Q42 1xPhospho [S]	S			0.47	-0.13	0.992972	0.999779	1	1	36499.2	50724.5	65060.5	59274.2	48231.1	41.84	12.78	15.55	5.99	5.19	70727.1	35845.3	36499.2	51973.5	49505.4	52865.5	39396.7	51390.7	65060.5	70073.2	57486.8	64881.4	57226.3	61117.1	46491.7	50035.6	70700.7	34634.5	32036.9	39256	37249	41276.5	39396.7
FALSE	Q96Q42	als2	Alsin OS=Homo sapiens OX=9606 GN=ALS2 PE=1 SV=2	Q96Q42 [1331-1341]	[R].QHRDSPEILSR.[S]	1xTMTpro [N-Term];1xPhospho [S5(100)]	Q96Q42 1xPhospho [S1335(100)]	S1335(100)	1335	100	0.11	-0.07	0.997846	0.996207	1	1	30153.3	32546.7	31915.6	30426.5	33546.9	8.96	15.37	5.18	2.98	0.11	35076.4	30131.3	30153.3	35667.6	32564.1	32529.4	24426.8	32399.4	29387.7	31915.6	31098.7	31268.9	29768.8	29497.8	33574.1	33519.7	35063.3	29113.5	26466.8	26940	24502	25398.4	24426.8
FALSE	Q96Q42	als2	Alsin OS=Homo sapiens OX=9606 GN=ALS2 PE=1 SV=2	Q96Q42 [482-494]	[R].LSLPGLLSQVSPR.[L]	1xTMTpro [N-Term];1xPhospho [S11(100)]	Q96Q42 1xPhospho [S492(100)]	S492(100)	492	100	-0.16	-0.37	0.999988	0.502257	1	1	17993.6	16129.9	20238.3	15634.7	12768.2	12.34	15.1	19.84	21.28	10.43	18404.2	14584.2	17993.6	17007.1	20387.1	15298	14733.7	15437.9	20238.3	23137.6	14832.2	16480.5	11954	20020.4	13747.5	11858.7	18397.3	14091.6	15793.7	12845.6	15339.7	11944.4	14733.7
FALSE	Q86V81	alyref	THO complex subunit 4 OS=Homo sapiens OX=9606 GN=ALYREF PE=1 SV=3	Q86V81 [190-197]	[R].RPAQSVNR.[G]	1xTMTpro [N-Term];1xPhospho [S5(100)]	Q86V81 1xPhospho [S194(100)]	S194(100)	194	100	0.37	-0.09	0.413886	0.924594	1	1	29024.5	37451.8	30296.9	28461.6	38193.8	29.4	16.51	9.34	4.29	7.53	29024.5	40238	22463.5	30295.2	40042.3	35028.8	44604.3	28410.2	30296.9	34083.9	26214.7	28198.7	28726.9	28754	40285.7	36210.5	29013.7	38878.9	19717.1	22882.1	30128.8	27349.9	44604.3
FALSE	Q86V81	alyref	THO complex subunit 4 OS=Homo sapiens OX=9606 GN=ALYREF PE=1 SV=3	Q86V81 [5-14]	[K].MDMSLDDIIK.[L]	1xTMTpro [K10];1xTMTpro [N-Term];1xPhospho [S4(100)]	Q86V81 1xPhospho [S8(100)]	S8(100)	8	100	0.04	0.36	0.999972	0.995519	1	1	35249.4	36265.8	20128.7	25904.9	42077.1	60.03	28.63	16.84	23.06	0	67305.4	35249.4	19401.4	31543.1	51413.2	41695.6	27103.1	20128.7	26513.5	19950.2	24816.9	16872.3	30264.5	27040.7	42075.9	42078.3	67280.2	34058.8	17029.4	23824.7	38684.4	32555.2	27103.1
FALSE	Q9C0C7	ambra1	Activating molecule in BECN1-regulated autophagy protein 1 OS=Homo sapiens OX=9606 GN=AMBRA1 PE=1 SV=2	Q9C0C7 [622-631]	[R].TEGQTPSSSR.[L]	1xTMTpro [N-Term];1xPhospho [T5(100)]	Q9C0C7 1xPhospho [T626(100)]	T626(100)	626	100	0.04	-0.17	0.912617	0.899252	1	1	8661.52	8882.22	6154.74	5475.11	8192.13	33.06	20.1	17.63	25.27	31.76	10439.3	8661.52	5179.31	7728.78	10007.2	11656.8	7883.7	5455.1	7671.14	6154.74	4921.98	3855.24	7036.11	6090.41	10294.7	6518.99	10435.4	8368.95	4546.1	5837.6	7529.65	9101.43	7883.7
FALSE	Q9C0C7	ambra1	Activating molecule in BECN1-regulated autophagy protein 1 OS=Homo sapiens OX=9606 GN=AMBRA1 PE=1 SV=2	Q9C0C7 [632-644]	[R].LELSSSASPQEER.[T]	1xTMTpro [N-Term];1xPhospho [S8(100)]	Q9C0C7 1xPhospho [S639(100)]	S639(100)	639	100	-0.08	0.02	0.924271	0.999999	1	1	51113.2	48302.5	37155.7	37755	40321.3	3.37	6.39	17.51	4.87	8.26	48354.8	51440.1	51113.2	43498.4	47553.6	49063.2	50579.7	37155.7	46017.8	32735.2	37574.6	37936.3	36947.7	41138	38030.2	42750.4	48336.7	49702.6	44864.3	32854.6	35780.4	38307.7	50579.7
FALSE	Q9C0C7	ambra1	Activating molecule in BECN1-regulated autophagy protein 1 OS=Homo sapiens OX=9606 GN=AMBRA1 PE=1 SV=2	Q9C0C7 [1191-1212]	[R].SSQTGTEPGAAHTSSPQPSTSR.[G]	1xTMTpro [N-Term];1xPhospho [S/T]	Q9C0C7 1xPhospho [S/T]	S/T			-0.05	-0.71	0.995489	0.023768	1	0.22982	46051.6	44514.5	41470.1	25414.3	35518.2	17.37	23.36	19.43	13.83	3.75	40518.2	56850.4	46051.6	34452.6	42052.5	47120.7	59953.3	32914	48862.2	41470.1	24946.1	25891.4	19649.3	27454.8	36472.4	34589	40503	54930.1	40421.5	26022.3	31641.2	36791	59953.3
FALSE	Q5JTC6	amer1	APC membrane recruitment protein 1 OS=Homo sapiens OX=9606 GN=AMER1 PE=1 SV=2	Q5JTC6 [239-252]	[K].VSPTPEPSPPATEK.[M]	1xTMTpro [K14];1xTMTpro [N-Term];2xPhospho [T4(99.4); S8(100)]	Q5JTC6 2xPhospho [T242(99.4); S246(100)]	T242(99.4); S246(100)	242; 246	99.4; 100	-0.13	0.01	0.424059	0.993824	1	1	49396.2	45205	42122.6	42452	47040.1	2.97	10.34	4.95	2.65	12.09	49396.2	51770.2	49036.9	51761.4	40289.7	45545.4	44867	43919.8	39782.3	42122.6	42401.4	41931.6	42502.6	44495.4	43175.6	51250.5	49377.7	50021.5	43041.8	39095.7	30314.9	35561.1	44867
FALSE	Q5JTC6	amer1	APC membrane recruitment protein 1 OS=Homo sapiens OX=9606 GN=AMER1 PE=1 SV=2	Q5JTC6 [239-252]	[K].VSPTPEPSPPATEK.[M]	1xTMTpro [K14];1xTMTpro [N-Term];1xPhospho [S8(100)]	Q5JTC6 1xPhospho [S246(100)]	S246(100)	246	100	-0.01	0.41	0.761586	0.0952717	1	0.51857	78558.4	78165	58177.9	77257.6	78660.4	14.87	11.78	9.79	7.62	8.35	78558.4	60700.7	80435.9	78595.9	77736.5	94062.3	71833.5	58177.9	68042	57237.1	71780.5	72716.3	82082.4	82763.5	74144.2	83451.8	78529	58650.4	70602.1	59364	58490.7	73442.2	71833.5
FALSE	Q5JTC6	amer1	APC membrane recruitment protein 1 OS=Homo sapiens OX=9606 GN=AMER1 PE=1 SV=2	Q5JTC6 [239-252]	[K].VSPTPEPSPPATEK.[M]	1xTMTpro [K14];1xTMTpro [N-Term];2xPhospho [S8(100); S/T]	Q5JTC6 2xPhospho [S246(100); S/T]	S246(100); S/T	246;	100;	0.03	0.15	0.982423	0.221609	1	0.832091	27901.6	28442.8	29171.7	32476.6	31368.6	5.09	6.01	3.64	9.68	11.22	29204.2	27901.6	26372.4	26881.5	28947.1	30928.4	27947.2	29171.7	29777.7	27730.8	30220.2	30224.3	36391.2	34896.9	28971.2	33964.5	29193.3	26959.2	23148.2	20303.8	21780.5	24148.4	27947.2
FALSE	Q9Y4X0	ammecr1	AMME syndrome candidate gene 1 protein OS=Homo sapiens OX=9606 GN=AMMECR1 PE=1 SV=1	Q9Y4X0 [13-40]	[K].LSSSPPSGSGGGGGASSSSHCSGESQCR.[A]	2xCarbamidomethyl [C21; C27];1xTMTpro [N-Term];1xPhospho [S4(100)]	Q9Y4X0 1xPhospho [S16(100)]	S16(100)	16	100	-0.05	-0.52	0.999999	0.641443	1	1	7622.86	7352.16	9100.3	6365.2	6764.31	10.27	39.52	29.15	13.79	37.67	7101.13	8672.95	7622.86	5586.48	5879.5	9193.69	12582.2	6028.37	11083	9100.3	7114.86	5775.79	5386.44	7014.77	5148.37	8887.47	7098.48	8380	6690.91	4219.51	4423.87	7178.27	12582.2
FALSE	Q6DCA0	ammecr1l	AMMECR1-like protein OS=Homo sapiens OX=9606 GN=AMMECR1L PE=1 SV=1	Q6DCA0 [62-78]	[R].ENVSDLTLGPGNSPITR.[M]	1xTMTpro [N-Term];1xPhospho [S13(100)]	Q6DCA0 1xPhospho [S74(100)]	S74(100)	74	100	0.1	0.42	0.990459	0.143143	1	0.654486	20334.7	21733.6	16066.6	21558.9	20139.2	26.9	8.57	10.92	20.68	11.15	27788.3	20334.7	16397.8	20919.1	22579.8	24944.4	20882.4	13825.2	17191.3	16066.6	21534	17345.9	28447.2	21584	18609.2	21794.9	27778	19647.8	14393.1	15800.3	16989.6	19476.2	20882.4
FALSE	Q8IY63	amotl1	Angiomotin-like protein 1 OS=Homo sapiens OX=9606 GN=AMOTL1 PE=1 SV=1	Q8IY63 [793-806]	[R].SVPSIAAATGTHSR.[Q]	1xTMTpro [N-Term];1xPhospho [S1(100)]	Q8IY63 1xPhospho [S793(100)]	S793(100)	793	100	-0.05	0.35	0.992578	0.126693	1	0.611989	28642.5	27679.1	25771.4	32765.3	28328.8	3.14	16.41	6.34	12.32	7.81	28642.5	28789.5	27185	21727.5	27224.8	32701.8	28140.9	23779.6	26984	25771.4	27277.6	32464.9	37010.9	33068.5	26805.6	29938.5	28631.7	27817.1	23861.4	16410.9	20484.6	25533	28140.9
FALSE	Q8IY63	amotl1	Angiomotin-like protein 1 OS=Homo sapiens OX=9606 GN=AMOTL1 PE=1 SV=1	Q8IY63 [899-910]	[R].LSTTPAHSPVLK.[H]	1xTMTpro [K12];1xTMTpro [N-Term];2xPhospho [S8(100); T/S]	Q8IY63 2xPhospho [S906(100); T/S]	S906(100); T/S	906;	100;	0.09	0.58	0.995611	0.00931843	1	0.130727	26768	28465	34546.9	51620	28245.5	6.59	18.71	13.3	12.15	7.61	29044	26768	25519.9	26599.3	22251.1	30461.5	34734.3	27587.8	34546.9	35529.7	48667.3	54751.8	56991.4	43287.7	26764.2	29808.9	29033.2	25863.9	22399.9	20090.7	16742.2	23783.8	34734.3
FALSE	Q8IY63	amotl1	Angiomotin-like protein 1 OS=Homo sapiens OX=9606 GN=AMOTL1 PE=1 SV=1	Q8IY63 [921-929]	[K].LENSPGHGK.[S]	1xTMTpro [K9];1xTMTpro [N-Term];1xPhospho [S4(100)]	Q8IY63 1xPhospho [S924(100)]	S924(100)	924	100	-0.04	0.63	0.998507	0.20029	1	0.788987	82834.5	80773.6	97930	151626	78237.8	6.46	2.7	19.98	20.27	2.32	78604.2	82834.5	89323.6	83799.3	80864.2	78469.1	80683	93325	132805	97930	160106	143595	161020	99975.7	79533.1	76963.6	78574.8	80036.5	78403.1	63294.2	60844.1	61267.3	80683
FALSE	Q8IY63	amotl1	Angiomotin-like protein 1 OS=Homo sapiens OX=9606 GN=AMOTL1 PE=1 SV=1	Q8IY63 [807-819]	[R].QTSLTSSQLAEEK.[K]	1xTMTpro [K13];1xTMTpro [N-Term];1xPhospho [T/S]	Q8IY63 1xPhospho [T/S]	T/S			-0.05	0.63	0.9999	0.00299221	1	0.068923	41938.9	40550.4	42666.4	66126.6	40690.2	16.35	8.72	7.76	12.49	4.18	36438.9	50367.4	41938.9	39926	41184.6	47586.3	39889.3	38168.8	44456.2	42666.4	68783.6	63572.3	71685.6	53399	39506.2	41909.8	36425.2	48666.1	36811.5	30156.3	30988.2	37154.6	39889.3
FALSE	Q8IY63	amotl1	Angiomotin-like protein 1 OS=Homo sapiens OX=9606 GN=AMOTL1 PE=1 SV=1	Q8IY63 [713-721]	[R].DTTIINHSR.[N]	1xTMTpro [N-Term];1xPhospho [S8(100)]	Q8IY63 1xPhospho [S720(100)]	S720(100)	720	100	0.19	0.62	0.10579	0.000353027	1	0.0201943	29550.4	33604.3	30586.8	46903.7	29724.7	6.6	13.91	8.08	6.72	3.96	27182.6	31009.8	29550.4	33356	32187.7	33854.4	42931.2	27204.1	30586.8	31881.5	47363.4	50241.5	46448.4	42639.1	28903.6	30569.1	27172.5	29962.4	25937.6	25194	24218.8	26432.9	42931.2
FALSE	Q9Y2J4	amotl2	Angiomotin-like protein 2 OS=Homo sapiens OX=9606 GN=AMOTL2 PE=1 SV=3	Q9Y2J4 [527-547]	[R].QAGAPGGSSGSGGSPELSALR.[L]	1xTMTpro [N-Term];1xPhospho [S14(100)]	Q9Y2J4 1xPhospho [S540(100)]	S540(100)	540	100	0.01	0.38	0.872623	0.192601	1	0.77066	68818.8	69187.1	59344.9	77495.6	63785.9	9.48	16.94	11.59	13.73	2.75	58541.2	69788.1	68818.8	62100.2	70932.2	90389.9	67484.9	52485.2	66249.2	59344.9	61072.2	77898.5	77094.8	85773.7	65037.8	62558.1	58519.3	67430.9	60405.2	46904.7	53371	70574.8	67484.9
FALSE	Q9Y2J4	amotl2	Angiomotin-like protein 2 OS=Homo sapiens OX=9606 GN=AMOTL2 PE=1 SV=3	Q9Y2J4 [41-71]	[R].GGAGTGGTGSPQASLEILAPEDSQVLQQATR.[Q]	1xTMTpro [N-Term];1xPhospho [S10(100)]	Q9Y2J4 1xPhospho [S50(100)]	S50(100)	50	100	-0.03	0.47	0.991471	0.0568064	1	0.380854	20625.5	20229.3	19747	27365.4	21297.3	9.72	12.89	14.05	15.09	2.32	19531.8	20625.5	23526.5	18982.9	17617.5	23515.7	21557.4	23523.3	19747	17901.1	24013.2	24196.3	31703.8	30949.6	21649.1	20951.3	19524.5	19928.8	20650.2	14337.9	13255.8	18360.6	21557.4
FALSE	Q9Y2J4	amotl2	Angiomotin-like protein 2 OS=Homo sapiens OX=9606 GN=AMOTL2 PE=1 SV=3	Q9Y2J4 [595-621]	[R].DTTLIRHSPQPSPSSSFNEGLLTGGHR.[H]	1xTMTpro [N-Term];1xPhospho [T2(99.4)]	Q9Y2J4 1xPhospho [T596(99.4)]	T596(99.4)	596	99.4	-0.07	-0.11	0.998357	0.999979	1	1	24334.7	23181.3	27744.9	25648	23805.4	10.71	20.32	15.15	25.65	6.27	24334.7	28353.7	23199.7	24736.8	20228	21723.6	31470.8	27744.9	28262.2	21259.9	26760.9	17985.2	34075	24581.5	22772.9	24884.7	24325.6	27396	20363.3	18683.9	15220	16961.4	31470.8
FALSE	Q01433	ampd2	AMP deaminase 2 OS=Homo sapiens OX=9606 GN=AMPD2 PE=1 SV=2	Q01433 [100-109]	[R].SLPGPAPCLK.[H]	1xCarbamidomethyl [C8];1xTMTpro [K10];1xTMTpro [N-Term];1xPhospho [S1(100)]	Q01433 1xPhospho [S100(100)]	S100(100)	100	100	-0.38	-0.28	0.369117	0.873752	1	1	23145.1	17799.8	21415.7	17684.1	19512.6	10.92	14.31	15.27	13.38	12.53	19361	23145.1	23850.7	21304.9	15683.5	19287.9	16426.5	21415.7	21456.3	16225.1	15388.2	19271.6	20365.8	16227.4	17854.6	21324.6	19353.8	22363.4	20934.8	16091.7	11800.6	15059.7	16426.5
FALSE	Q01433	ampd2	AMP deaminase 2 OS=Homo sapiens OX=9606 GN=AMPD2 PE=1 SV=2	Q01433 [166-172]	[R].QISQDVK.[L]	1xTMTpro [K7];1xTMTpro [N-Term];1xPhospho [S3(100)]	Q01433 1xPhospho [S168(100)]	S168(100)	168	100	0.03	0.45	0.870711	0.418134	1	1	791282	806104	771504	1.05203e+06	781502	15.08	28.36	19.92	15.19	0.04	959395	717386	791282	827307	785446	859053	418482	954435	771504	641573	1.14691e+06	964994	1.25137e+06	900178	781275	781729	959036	693154	694542	624870	590987	670733	418482
FALSE	Q01433	ampd2	AMP deaminase 2 OS=Homo sapiens OX=9606 GN=AMPD2 PE=1 SV=2	Q01433 [166-180]	[R].QISQDVKLEPDILLR.[A]	1xTMTpro [K7];1xTMTpro [N-Term];1xPhospho [S3(100)]	Q01433 1xPhospho [S168(100)]	S168(100)	168	100	-1.86	0.6	0.952551	0.987683	1	1	216047	59668.4	43548	65975.2	66826.4	63.34	122.45	28.91	20.09	4.17	43126.7	216047	221914	42198.2	46864.2	75971	399151	67563.4	43548	40990.7	48909.8	77362.3	73126.5	59523.3	64883	68827.9	43110.5	208749	194783	31872.6	35261.7	59316.8	399151
FALSE	Q9H1A4	anapc1	Anaphase-promoting complex subunit 1 OS=Homo sapiens OX=9606 GN=ANAPC1 PE=1 SV=1	Q9H1A4 [369-379]	[R].FNISSHNQSPK.[R]	1xTMTpro [K11];1xTMTpro [N-Term];1xPhospho [S9(100)]	Q9H1A4 1xPhospho [S377(100)]	S377(100)	377	100	-0.26	-0.52	0.828102	0.0247679	1	0.236247	93783.6	78239.8	92788.7	64738.7	73474.7	12.01	15.52	17.66	20.05	3.23	80740.3	102834	93783.6	71096.3	74076.5	82637	99357	92788.7	124311	92652.9	83496.3	53500.6	58887.8	71170.9	75173.7	71814.2	80710.1	99360.2	82317.9	53699.5	55736.9	64521.5	99357
FALSE	Q9H1A4	anapc1	Anaphase-promoting complex subunit 1 OS=Homo sapiens OX=9606 GN=ANAPC1 PE=1 SV=1	Q9H1A4 [727-739]	[R].SLCLSPSEASQMK.[D]	1xCarbamidomethyl [C3];1xTMTpro [K13];1xTMTpro [N-Term];1xPhospho [S5(100)]	Q9H1A4 1xPhospho [S731(100)]	S731(100)	731	100	0.03	-0.2	0.8971	0.302845	1	0.982821	83568.5	85535.2	106531	92662.6	74891.1	14.36	12.73	3.31	5.34	2.76	105244	82082.3	83568.5	95262.1	91572.6	79895.8	71804.2	105224	106531	111964	88780	88540.3	97733.3	96714.9	73443.1	76367.6	105205	79309.8	73351.7	71952.1	68901.3	62381.2	71804.2
FALSE	Q9H1A4	anapc1	Anaphase-promoting complex subunit 1 OS=Homo sapiens OX=9606 GN=ANAPC1 PE=1 SV=1	Q9H1A4 [680-694]	[R].NFDFEGSLSPVIAPK.[K]	1xTMTpro [K15];1xTMTpro [N-Term];1xPhospho [S]	Q9H1A4 1xPhospho [S]	S			-0.12	-0.12	0.913412	0.70687	1	1	104529	96515.3	99251.2	91613.2	74528.6	7.98	2.16	5.05	12.04	12.2	106705	91781.3	104529	96465.3	96565.2	96641.3	92427.9	95407.5	105418	99251.2	80068.7	89163.6	106792	94130.1	68351.8	81263.7	106665	88681.2	91749.7	72860.9	72657.9	75455.8	92427.9
FALSE	Q9H1A4	anapc1	Anaphase-promoting complex subunit 1 OS=Homo sapiens OX=9606 GN=ANAPC1 PE=1 SV=1	Q9H1A4 [341-352]	[R].SPSISNMAALSR.[A]	1xTMTpro [N-Term];1xPhospho [S1(100)]	Q9H1A4 1xPhospho [S341(100)]	S341(100)	341	100	-0.07	-0.13	0.962827	0.963343	1	1	46331	44248.3	39849.5	36451	40068.5	7.84	29.73	4.74	12.56	1.29	41108.3	47845.6	46331	39796.7	43133.7	45391.8	72231.9	39849.5	42174.6	38399.4	35415.3	32584.2	43618.7	37517	40436.1	39704.1	41092.9	46229.5	40666.7	30058.7	32454.8	35441.1	72231.9
FALSE	Q9H1A4	anapc1	Anaphase-promoting complex subunit 1 OS=Homo sapiens OX=9606 GN=ANAPC1 PE=1 SV=1	Q9H1A4 [341-352]	[R].SPSISNMAALSR.[A]	1xTMTpro [N-Term];1xPhospho [S3(100)]	Q9H1A4 1xPhospho [S343(100)]	S343(100)	343	100	-0.16	0.54	0.978632	0.583312	1	1	43549.1	39081.2	35376.7	51370.3	35885.1	8.96	52.2	12.4	15.71	4.38	38050.9	45318.9	43549.1	36114.9	35299.3	42291.2	90944.6	34484	42968.3	35376.7	41709.1	57092.8	57650.6	46221.4	34790.1	37014.5	38036.7	43788.1	38224.9	27277.9	26560	33020.2	90944.6
FALSE	Q9H1A4	anapc1	Anaphase-promoting complex subunit 1 OS=Homo sapiens OX=9606 GN=ANAPC1 PE=1 SV=1	Q9H1A4 [1345-1353]	[K].HKSPSYQIK.[E]	2xTMTpro [K2; K9];1xTMTpro [N-Term];1xPhospho [S3(100)]	Q9H1A4 1xPhospho [S1347(100)]	S1347(100)	1347	100	-0.49	-0.54	0.994087	0.638794	1	1	59069.8	42059.8	48938.5	33773.4	34220.3	26.18	45.36	9.5	18.55	0.78	35900.1	59400.7	59069.8	31490.6	43369.6	40789.7	82256.5	42374.6	51007.2	48938.5	34417.3	45756.2	30715.2	33141.6	34409.3	34032.3	35886.7	57394.3	51848.1	23785	32632.3	31847.8	82256.5
FALSE	Q9H1A4	anapc1	Anaphase-promoting complex subunit 1 OS=Homo sapiens OX=9606 GN=ANAPC1 PE=1 SV=1	Q9H1A4 [680-694]	[R].NFDFEGSLSPVIAPK.[K]	1xTMTpro [K15];1xTMTpro [N-Term];1xPhospho [S9(99.8)]	Q9H1A4 1xPhospho [S688(99.8)]	S688(99.8)	688	99.8	-0.09	-0.24	0.99463	0.223146	1	0.83462	83533.4	78692.1	91420.1	77568.1	65447.9	3.22	14.52	6.36	3.3	0.92	79836.4	85010.4	83533.4	98064.8	77770.2	79625	70215.3	82382.7	91420.1	92770.7	78258.6	79515.3	73614.8	76883.8	65873.9	65024.6	79806.5	82139	73320.9	74069	58516.1	62169.8	70215.3
FALSE	Q9H1A4	anapc1	Anaphase-promoting complex subunit 1 OS=Homo sapiens OX=9606 GN=ANAPC1 PE=1 SV=1	Q9H1A4 [528-539]	[R].PSTPLDGVSTPK.[P]	1xTMTpro [K12];1xTMTpro [N-Term];1xPhospho [T3(99.7)]	Q9H1A4 1xPhospho [T530(99.7)]	T530(99.7)	530	99.7	0.24	-0.06	0.99853	0.999816	1	1	35989.8	42519.8	50284.8	48340.4	32300.3	43.39	23.42	8.96	18.6	7.58	57476.6	23952.4	35989.8	47254.2	44560.4	40572.6	26368.1	49061.4	50284.8	57726.7	50032.4	64893.3	46705.7	43241.9	30612.4	34081.2	57455.1	23143.3	31589.8	35691.4	33528.2	31678.4	26368.1
FALSE	Q9H1A4	anapc1	Anaphase-promoting complex subunit 1 OS=Homo sapiens OX=9606 GN=ANAPC1 PE=1 SV=1	Q9H1A4 [331-340]	[R].STSSPSLHSR.[S]	1xTMTpro [N-Term];1xPhospho [S/T]	Q9H1A4 1xPhospho [S/T]	S/T			-0.01	-0.04	0.999955	0.993195	1	1	19659.9	19557.9	18458.7	17966.4	17274.6	21.75	11	2.75	8.98	3.89	19659.9	16057.2	24786.8	20541.1	17420.2	22359.8	18621.7	19016.7	18458.7	18000.1	16136.3	19150.5	19300.9	16855.6	16805.6	17756.7	19652.5	15514.8	21756.4	15514.8	13107.3	17458.2	18621.7
FALSE	Q9H1A4	anapc1	Anaphase-promoting complex subunit 1 OS=Homo sapiens OX=9606 GN=ANAPC1 PE=1 SV=1	Q9H1A4 [727-739]	[R].SLCLSPSEASQMK.[D]	1xCarbamidomethyl [C3];1xTMTpro [K13];1xTMTpro [N-Term];1xPhospho [S1(100)]	Q9H1A4 1xPhospho [S727(100)]	S727(100)	727	100	0.1	-0.51	0.999999	0.03518	1	0.289649	27851.6	29764.5	28510.6	20010.4	23685.6	2.43	15.74	8.54	9.68	0.32	27851.6	27881.2	26710.8	29697.5	30635.3	29831.6	21318.1	24770.7	29093.1	28510.6	21018.8	19029.8	19050.4	23221.1	23739.2	23632.1	27841.2	26939.4	23445.2	22430.8	23050.7	23292	21318.1
FALSE	Q9H1A4	anapc1	Anaphase-promoting complex subunit 1 OS=Homo sapiens OX=9606 GN=ANAPC1 PE=1 SV=1	Q9H1A4 [1347-1353]	[K].SPSYQIK.[E]	1xTMTpro [K7];1xTMTpro [N-Term];1xPhospho [S1(100)]	Q9H1A4 1xPhospho [S1347(100)]	S1347(100)	1347	100	0.16	-0.08	1	0.739776	1	1	164151	183119	170938	161894	140571	11.5	14.97	9.82	8.82	3.18	192683	164151	155081	188085	182304	183938	133523	163797	196858	170938	172578	139334	161166	162625	137448	143766	192611	158606	136121	142062	137170	143615	133523
FALSE	Q9UJX6	anapc2	Anaphase-promoting complex subunit 2 OS=Homo sapiens OX=9606 GN=ANAPC2 PE=1 SV=1	Q9UJX6 [527-537]	[R].LLHQFSFSPER.[E]	1xTMTpro [N-Term];1xPhospho [S8(100)]	Q9UJX6 1xPhospho [S534(100)]	S534(100)	534	100	-0.04	-0.23	0.866027	0.721891	1	1	31363.5	30459.8	30021.3	25550.8	29424.4	8.14	6.65	7.9	18.85	10.81	31363.5	35673.8	30835.4	30014.4	31723.3	30911.8	27152.8	27291.3	30021.3	31975.3	22378.2	25357.5	25745.7	34183.1	27255.6	31765.7	31351.8	34468.8	27065.5	22670.1	23869.4	24135.4	27152.8
FALSE	Q9UJX6	anapc2	Anaphase-promoting complex subunit 2 OS=Homo sapiens OX=9606 GN=ANAPC2 PE=1 SV=1	Q9UJX6 [312-322]	[R].PASPEAGNTLR.[R]	1xTMTpro [N-Term];1xPhospho [S3(100)]	Q9UJX6 1xPhospho [S314(100)]	S314(100)	314	100	0.62	0.16	0.991864	0.929271	1	1	86866.1	133719	131884	147598	114271	65.88	6.23	7.84	2.21	5.91	243786	86866.1	84743.3	132658	134788	141515	121626	114872	132174	131884	150165	144492	150626	145074	109592	119151	243695	83932	74382.8	100198	101418	110492	121626
FALSE	Q9UJX6	anapc2	Anaphase-promoting complex subunit 2 OS=Homo sapiens OX=9606 GN=ANAPC2 PE=1 SV=1	Q9UJX6 [459-491]	[K].TDPASLETGQDSEDDSGEPEDWVPDPVDADPGK.[S]	1xTMTpro [K33];1xTMTpro [N-Term];1xPhospho [S12(100)]	Q9UJX6 1xPhospho [S470(100)]	S470(100)	470	100	-0.01	0.51	0.997993	0.901824	1	1	40609.3	40352.7	25323.1	35960	30997.9	10.37	17.51	40.36	7.32	11.09	46933.4	40609.3	38576.8	49234.8	38836.4	32129	41928.3	25323.1	48271.5	25187.5	38209.9	37783.6	34224.5	32908.6	28654.3	33533	46915.9	39237.6	33860.5	37187.4	29221.4	25085.7	41928.3
FALSE	Q9UJX6	anapc2	Anaphase-promoting complex subunit 2 OS=Homo sapiens OX=9606 GN=ANAPC2 PE=1 SV=1	Q9UJX6 [303-322]	[K].VFLQDGPARPASPEAGNTLR.[R]	1xTMTpro [N-Term];1xPhospho [S12(100)]	Q9UJX6 1xPhospho [S314(100)]	S314(100)	314	100	-0.05	0.01	0.999779	0.994211	1	1	93499.6	90385.6	79311	80008.4	82960.4	3.25	5.21	1.46	9.45	2.39	88855.5	94460.3	93499.6	98426.8	90907.3	87316.8	89866.9	79311	79363.7	77347.7	71502.8	78345.7	81706.4	89778.4	81568.8	84375.6	88822.2	91269.7	82068.6	74342.4	68400.7	68175.4	89866.9
FALSE	Q9UJX6	anapc2	Anaphase-promoting complex subunit 2 OS=Homo sapiens OX=9606 GN=ANAPC2 PE=1 SV=1	Q9UJX6 [215-228]	[R].LLQSPLCAGCSSDK.[Q]	2xCarbamidomethyl [C7; C10];1xTMTpro [K14];1xTMTpro [N-Term];1xPhospho [S4(100)]	Q9UJX6 1xPhospho [S218(100)]	S218(100)	218	100	-0.06	-0.19	1	0.100315	1	0.531974	212740	203427	182245	159596	152653	10.53	7.95	4.25	5.52	0.36	184541	212740	227772	201821	205046	193303	231579	178963	193934	182245	158181	169901	148548	161024	153046	152262	184472	205554	199926	152437	154281	150927	231579
FALSE	Q9UJX5	anapc4	Anaphase-promoting complex subunit 4 OS=Homo sapiens OX=9606 GN=ANAPC4 PE=1 SV=2	Q9UJX5 [773-798]	[K].EEVLSESEAENQQAGAAALAPEIVIK.[V]	1xTMTpro [K26];1xTMTpro [N-Term];1xPhospho [S5(100)]	Q9UJX5 1xPhospho [S777(100)]	S777(100)	777	100	0.12	0.19	0.993153	0.958231	1	1	80363.6	87612.1	101055	115472	84161.5	35.27	28.07	12.46	9.89	3.76	132164	70188.4	80363.6	115691	95173.1	80651.8	57503.2	113034	87958	101055	97118	123093	117372	113603	86428.2	81954.2	132115	67817.6	70538.6	87382.5	71610.4	62971.5	57503.2
FALSE	Q9UJX5	anapc4	Anaphase-promoting complex subunit 4 OS=Homo sapiens OX=9606 GN=ANAPC4 PE=1 SV=2	Q9UJX5 [771-798]	[K].IKEEVLSESEAENQQAGAAALAPEIVIK.[V]	2xTMTpro [K2; K28];1xTMTpro [N-Term];1xPhospho [S7(100)]	Q9UJX5 1xPhospho [S777(100)]	S777(100)	777	100	-0.12	-0.14	0.999484	0.999895	1	1	86954.8	80066.2	93814.5	85044.2	70361	13.99	3.8	13.69	6.89	0.94	67638.5	86954.8	87395.6	80180.9	79951.6	79442	86018.8	73631	94873.6	93814.5	85479.5	96982.1	84611.2	84593.4	69894.6	70830.5	67613.2	84017.7	76710.8	60561.2	60157.4	62026.9	86018.8
FALSE	Q9UJX4	anapc5	Anaphase-promoting complex subunit 5 OS=Homo sapiens OX=9606 GN=ANAPC5 PE=1 SV=2	Q9UJX4 [230-238]	[K].ALTPASLQK.[E]	1xTMTpro [K9];1xTMTpro [N-Term];1xPhospho [T3(100)]	Q9UJX4 1xPhospho [T232(100)]	T232(100)	232	100	-0.01	-0.1	0.999497	0.879684	1	1	31905.2	31705.4	24699.6	23080.9	22066.5	7.38	11.42	10.26	6.04	7.5	28013.3	31947.7	31905.2	25150.1	31308.4	32107.5	32549.4	24699.6	27634.5	22533.8	23083.7	23078.2	25270.5	21894	20925.3	23270	28002.8	30868.5	28004.5	18996	23557.1	25069	32549.4
FALSE	P16157	ank1	Ankyrin-1 OS=Homo sapiens OX=9606 GN=ANK1 PE=1 SV=3	P16157 [1683-1695]	[R].ITHSPTVSQVTER.[S]	1xTMTpro [N-Term];1xPhospho [S4(100)]	P16157 1xPhospho [S1686(100)]	S1686(100)	1686	100	0	-0.15	0.943055	0.445477	1	1	41102.9	41016.8	53375.8	47966.5	42943.5	8.24	11.06	3.2	7.88	8.65	41102.9	42193.7	36048.4	37058.2	40435.1	41606.9	48106	54783	53375.8	51395.3	50961.2	43449.8	50616.1	45455.5	45656.2	40391.9	41087.5	40768.5	31641.3	27990.3	30424.3	32485.9	48106
FALSE	Q01484	ank2	Ankyrin-2 OS=Homo sapiens OX=9606 GN=ANK2 PE=1 SV=4	Q01484 [1458-1475]	[K].ESESDQEQEEEIDMTSEK.[N]	1xTMTpro [K18];1xTMTpro [N-Term];1xPhospho [S4(99.8)]	Q01484 1xPhospho [S1461(99.8)]	S1461(99.8)	1461	99.8	0.27	0.71	0.924097	0.0460971	1	0.336997	20972.7	25308.1	17626.4	28773.5	22292.9	11	15.5	5.92	21.05	24.81	24996.8	20590	20972.7	25390.7	19658.3	25225.8	28975	17626.4	16341.9	18384.5	19466.3	30693.1	26974.1	32490.2	18672	26615.9	24987.5	19894.5	18408.6	19177.7	14791.3	19695.9	28975
FALSE	Q01484	ank2	Ankyrin-2 OS=Homo sapiens OX=9606 GN=ANK2 PE=1 SV=4	Q01484 [3843-3861]	[R].KTSLVIVESADNQPETCER.[L]	1xCarbamidomethyl [C17];1xTMTpro [K1];1xTMTpro [N-Term];1xPhospho [S3(100)]	Q01484 1xPhospho [S3845(100)]	S3845(100)	3845	100	0.35	1.28	0.578743	0.000133141	1	0.0117266	22967.2	29212.3	24846.2	60534.8	23818.6	10.86	19.91	13.25	12.58	5.36	24536.2	19759.5	22967.2	30868	29361.1	29064.3	19092	30239.1	24846.2	23729.4	52261.9	71012.8	60330.1	60740.2	22931.7	24739.7	24527	19092	20159.3	23314.8	22091.9	22692.9	19092
FALSE	Q01484	ank2	Ankyrin-2 OS=Homo sapiens OX=9606 GN=ANK2 PE=1 SV=4	Q01484 [29-37]	[K].SDSNASFLR.[A]	1xTMTpro [N-Term];1xPhospho [S3(100)]	Q01484 1xPhospho [S31(100)]	S31(100)	31	100	-0.03	0.84	0.992889	4.41658e-05	1	0.00654202	80196.8	78515.4	56978.5	101949	64998.8	10.81	5.77	6.51	11.42	1.94	66428.7	81044.8	80196.8	79981.3	77076.4	71920.4	82350.7	56978.5	53410.7	60841.5	83768.6	109614	98551.2	105463	65898.7	64111.1	66403.9	78307.3	70392.2	60410.5	57994	56154.2	82350.7
FALSE	Q01484	ank2	Ankyrin-2 OS=Homo sapiens OX=9606 GN=ANK2 PE=1 SV=4	Q01484 [3787-3796]	[K].AMIVPSSPSK.[T]	1xTMTpro [K10];1xTMTpro [N-Term];1xPhospho [S7(100)]	Q01484 1xPhospho [S3793(100)]	S3793(100)	3793	100	0.02	0.59	0.874835	3.78548e-05	1	0.00599176	83450	84499.1	59809.3	89882.3	63188.3	9.41	7.83	5.3	6.07	1.17	72793.8	83450	87636.9	83177.5	78284	94249.5	85841.7	59809.3	61431.8	55404.5	99187.6	86212.5	89968.5	89796.3	62668.9	63712	72766.6	80631.3	76922.7	62824.5	58902.7	73588.3	85841.7
FALSE	Q8IWZ3	ankhd1	Ankyrin repeat and KH domain-containing protein 1 OS=Homo sapiens OX=9606 GN=ANKHD1 PE=1 SV=1	Q8IWZ3 [1648-1662]	[R].LEGEVTPNSLSTSYK.[T]	1xTMTpro [K15];1xTMTpro [N-Term];1xPhospho [T6(100)]	Q8IWZ3 1xPhospho [T1653(100)]	T1653(100)	1653	100	-0.2	-0.11	0.046686	0.105455	1	0.547271	96722.4	84476.1	86352.4	79826	90472.1	7	3.36	5.65	4.8	0.59	88111.8	96722.4	101247	85135.8	87275.9	83821.5	80525.2	86352.4	93806.4	84356.7	80958.3	74519.4	83512	78709.6	90848.6	90097	88078.8	93455.4	88868.9	64303.6	65668.4	65446.3	80525.2
FALSE	Q8IWZ3	ankhd1	Ankyrin repeat and KH domain-containing protein 1 OS=Homo sapiens OX=9606 GN=ANKHD1 PE=1 SV=1	Q8IWZ3 [1533-1543]	[R].ANVVTTPSTNR.[K]	1xTMTpro [N-Term];1xPhospho [T6(99.6)]	Q8IWZ3 1xPhospho [T1538(99.6)]	T1538(99.6)	1538	99.6	0.34	0.18	0.521056	0.65074	1	1	63078	79624.9	75487.2	85391.9	62365.6	13.14	13.05	16.75	11.95	7.23	75719.9	63078	59120.2	83168.4	76232.4	87240.1	64081.8	63578.5	75487.2	89025.6	83324.1	100979	87511	76267.2	59254.4	65640.2	75691.6	60947.4	51892.4	62817.6	57359	68115.5	64081.8
FALSE	Q8IWZ3	ankhd1	Ankyrin repeat and KH domain-containing protein 1 OS=Homo sapiens OX=9606 GN=ANKHD1 PE=1 SV=1	Q8IWZ3 [1663-1674]	[K].TVSLPLSSPNIK.[L]	1xTMTpro [K12];1xTMTpro [N-Term];1xPhospho [S8(100)]	Q8IWZ3 1xPhospho [S1670(100)]	S1670(100)	1670	100	-0.3	-0.21	0.595848	0.603228	1	1	150723	122722	102252	88245	131884	16.31	18.75	17.12	5.52	1.21	117670	163033	150723	95592.2	112385	147408	134009	102252	120422	85284.1	87088.2	89464.3	89417.1	79391	130759	133019	117626	157526	132296	72201.5	84561.2	115094	134009
FALSE	Q8IWZ3	ankhd1	Ankyrin repeat and KH domain-containing protein 1 OS=Homo sapiens OX=9606 GN=ANKHD1 PE=1 SV=1	Q8IWZ3 [1584-1610]	[R].GGGAGGNSDSDNLDSTDCNSESSSGGK.[S]	1xCarbamidomethyl [C18];1xTMTpro [K27];1xTMTpro [N-Term];1xPhospho [S8(100)]	Q8IWZ3 1xPhospho [S1591(100)]	S1591(100)	1591	100	0.12	-0.04	0.919327	0.99646	1	1	66963.8	72801.5	89936.8	87221	88560.6	9.34	14.02	17.74	8.48	5.25	74626.2	66963.8	62043.1	87027.5	71715.4	73904.1	61938.1	103624	72266.8	89936.8	74917.3	89394.8	85100	90940	91911.1	85332.3	74598.3	64701.9	54457.9	65732.4	53960.3	57703	61938.1
FALSE	Q8IWZ3	ankhd1	Ankyrin repeat and KH domain-containing protein 1 OS=Homo sapiens OX=9606 GN=ANKHD1 PE=1 SV=1	Q8IWZ3 [2313-2328]	[R].VFLQGPAPVGTPSFNR.[Q]	1xTMTpro [N-Term];1xPhospho [T11(99.5)]	Q8IWZ3 1xPhospho [T2323(99.5)]	T2323(99.5)	2323	99.5	-0.03	-0.2	0.947139	0.920093	1	1	23410.2	22853.5	24425.8	21258	24588.8	10.79	17.31	12.01	12.65	9.68	23410.2	27336.2	22346.2	18002.9	21582.3	27289.3	24199.5	24425.8	24544.9	19722	17778	20106	23815.1	22476	26333	22960	23401.5	26412.8	19614.2	13597.7	16239	21307	24199.5
FALSE	Q8IWZ3	ankhd1	Ankyrin repeat and KH domain-containing protein 1 OS=Homo sapiens OX=9606 GN=ANKHD1 PE=1 SV=1	Q8IWZ3 [1532-1544]	[K].RANVVTTPSTNRK.[N]	1xTMTpro [K13];1xTMTpro [N-Term];1xPhospho [T/S]	Q8IWZ3 1xPhospho [T/S]	T/S			-0.37	0.75	0.998667	0.479468	1	1	46924	36433.4	26687.1	44794.9	44377.7	41.81	22.63	17.47	18.57	2.98	19761.2	47878.5	46924	33335.6	29951.8	39819	49581	26533.8	35566.1	26687.1	42511.6	31267.4	48657.4	47200.7	43453.3	45321.9	19753.8	46261.3	41187.2	25178.6	22536.4	31090	49581
FALSE	Q8IWZ3	ankhd1	Ankyrin repeat and KH domain-containing protein 1 OS=Homo sapiens OX=9606 GN=ANKHD1 PE=1 SV=1	Q8IWZ3 [1533-1544]	[R].ANVVTTPSTNRK.[N]	1xTMTpro [K12];1xTMTpro [N-Term];1xPhospho [T6(99.5)]	Q8IWZ3 1xPhospho [T1538(99.5)]	T1538(99.5)	1538	99.5	-0.27	-0.81	0.999977	0.352156	1	1	132699	110276	111827	63647	81573.7	34.75	30.28	16.05	26.96	6.77	78801	165170	132699	91580.7	97086.8	125256	172041	83617.7	112450	111827	63316.3	97912.6	55392.5	63979.3	85578.8	77756.1	78771.5	159591	116476	69171.5	73050.3	97798	172041
FALSE	Q8IWZ3	ankhd1	Ankyrin repeat and KH domain-containing protein 1 OS=Homo sapiens OX=9606 GN=ANKHD1 PE=1 SV=1	Q8IWZ3 [1675-1681]	[K].LNLTSPK.[R]	1xTMTpro [K7];1xTMTpro [N-Term];1xPhospho [S5(99.8)]	Q8IWZ3 1xPhospho [S1679(100)]	S1679(100)	1679	100	-0.27	-0.48	0.121455	0.000117211	1	0.010911	1.18289e+06	978208	1.01077e+06	722523	1.04109e+06	12.35	2.87	2.69	4.63	1.57	966260	1.22527e+06	1.18289e+06	980586	956569	975835	1.02358e+06	1.0575e+06	1.01077e+06	1.00885e+06	757198	702103	686595	743536	1.0527e+06	1.0296e+06	965899	1.18388e+06	1.03827e+06	740643	719744	761915	1.02358e+06
FALSE	Q9P2G1	ankib1	Ankyrin repeat and IBR domain-containing protein 1 OS=Homo sapiens OX=9606 GN=ANKIB1 PE=1 SV=3	Q9P2G1 [877-895]	[R].DFLSNEASLGAIGTSLPSR.[L]	1xTMTpro [N-Term];1xPhospho [S15(99.6)]	Q9P2G1 1xPhospho [S891(99.6)]	S891(99.6)	891	99.6	-0.17	-0.23	0.843893	0.978178	1	1	22713.1	20147.4	30801.2	26335.2	19613.2	14.13	9.08	17.63	8.15	11.68	26002.1	22713.1	19572.2	20904.2	19418	23133.5	18986.2	22465.6	30801.2	31330.9	24076.1	25992.1	29299.2	26682.9	18055.1	21305.7	25992.4	21945.9	17179.3	15789.1	14610.5	18062.2	18986.2
FALSE	Q9P2G1	ankib1	Ankyrin repeat and IBR domain-containing protein 1 OS=Homo sapiens OX=9606 GN=ANKIB1 PE=1 SV=3	Q9P2G1 [731-742]	[R].GVAPADSPEAPR.[R]	1xTMTpro [N-Term];1xPhospho [S7(100)]	Q9P2G1 1xPhospho [S737(100)]	S737(100)	737	100	-0.02	-0.1	0.980108	0.645572	1	1	83257.5	82371.4	105034	98048.7	89033.1	17.94	8.45	7.89	5.84	3.68	104193	73656.7	83257.5	91803	83744.1	81021.2	74915	105034	100208	116669	101607	97570.8	88497.3	98528.9	91379.7	86746.7	104154	71168.8	73078.6	69339.4	63011	63259.9	74915
FALSE	Q86XL3	ankle2	Ankyrin repeat and LEM domain-containing protein 2 OS=Homo sapiens OX=9606 GN=ANKLE2 PE=1 SV=4	Q86XL3 [522-531]	[R].AFAGPLSPAK.[A]	1xTMTpro [K10];1xTMTpro [N-Term];1xPhospho [S7(100)]	Q86XL3 1xPhospho [S528(100)]	S528(100)	528	100	-0.22	-0.29	0.891545	0.205627	1	0.799628	108441	93076.9	99380.1	81446.3	101194	9.2	7.94	31.84	14.01	1.2	93104.1	108441	110718	84672.1	88548.4	100104	97836.9	99380.1	142355	75873	80452.4	60702.1	82452.4	83292.8	100338	102057	93069.2	104778	97181.7	63953.4	66625.9	78159.4	97836.9
FALSE	Q86XL3	ankle2	Ankyrin repeat and LEM domain-containing protein 2 OS=Homo sapiens OX=9606 GN=ANKLE2 PE=1 SV=4	Q86XL3 [910-927]	[K].PGLGSPGRYSPVHGSQLR.[R]	1xTMTpro [N-Term];1xPhospho [S10(100)]	Q86XL3 1xPhospho [S919(100)]	S919(100)	919	100	0.01	-0.17	0.910932	0.244467	1	0.874904	31328.3	31582.9	30873.5	27415	29635.3	8.6	15.82	13.79	9.86	0.02	27316.2	31328.3	32198.1	30009.9	28202.4	33238.3	40007.4	30873.5	38865.7	30841.9	24247.7	28204	26648.1	30694.2	29630.7	29639.9	27305.9	30270.1	28261.7	22666.7	21220.2	25951.9	40007.4
FALSE	Q86XL3	ankle2	Ankyrin repeat and LEM domain-containing protein 2 OS=Homo sapiens OX=9606 GN=ANKLE2 PE=1 SV=4	Q86XL3 [910-917]	[K].PGLGSPGR.[Y]	1xTMTpro [N-Term];1xPhospho [S5(100)]	Q86XL3 1xPhospho [S914(100)]	S914(100)	914	100	-0.02	-0.26	0.954021	0.39649	1	1	50108.8	49474.9	49345.5	41323.7	47933.5	8.11	12.97	11.36	15.5	9.03	50108.8	46407	54562	47867.7	51135.9	51788.1	38475.8	49345.5	55339.8	44078.6	41871.4	40783.2	34137.4	49888.3	44964.8	51098.2	50090	44839.5	47891.4	36154.8	38475.8	40435.3	38475.8
FALSE	Q86XL3	ankle2	Ankyrin repeat and LEM domain-containing protein 2 OS=Homo sapiens OX=9606 GN=ANKLE2 PE=1 SV=4	Q86XL3 [860-870]	[K].SAVLCYSPSDR.[Q]	1xCarbamidomethyl [C5];1xTMTpro [N-Term];1xPhospho [S7(100)]	Q86XL3 1xPhospho [S866(100)]	S866(100)	866	100	-0.17	-0.15	0.976072	0.99826	1	1	51592.8	45981	44912.2	40450.1	48999.4	10.51	79.49	12.26	20.76	0.55	43794.9	51592.8	53711.3	35402.2	40804.9	51813.6	153874	44912.2	51672	40553.7	36636.7	54209.9	34860.6	44660.4	49188.7	48810.8	43778.5	49850.1	47144.7	26739.5	30702.5	40455.1	153874
FALSE	Q86XL3	ankle2	Ankyrin repeat and LEM domain-containing protein 2 OS=Homo sapiens OX=9606 GN=ANKLE2 PE=1 SV=4	Q86XL3 [263-271]	[K].TSLPLSPVK.[T]	1xTMTpro [K9];1xTMTpro [N-Term];1xPhospho [S6(100)]	Q86XL3 1xPhospho [S268(100)]	S268(100)	268	100	-0.08	-0.4	0.97649	0.38934	1	1	35539.7	33680.5	29147	22115	29432.2	6.59	20.85	39.16	22.08	6.2	32437.4	35539.7	36941.7	22657.5	33783	38450.8	33578.3	29147	47613.4	22600	25119.1	18319.3	19470.1	29220.7	28169.8	30751.2	32425.3	34339.3	32425.3	17113.3	25419.1	30021.7	33578.3
FALSE	Q86XL3	ankle2	Ankyrin repeat and LEM domain-containing protein 2 OS=Homo sapiens OX=9606 GN=ANKLE2 PE=1 SV=4	Q86XL3 [252-262]	[R].GICDYFPSPSK.[T]	1xCarbamidomethyl [C3];1xTMTpro [K11];1xTMTpro [N-Term];1xPhospho [S8(100)]	Q86XL3 1xPhospho [S259(100)]	S259(100)	259	100	-0.15	-0.38	0.998989	0.508352	1	1	156638	141588	141266	108602	147499	17.45	14.67	27.7	12.68	3.38	115172	156638	160583	141414	130646	141763	180284	141266	180720	102361	101237	98769.1	116502	128979	144015	151068	115129	151347	140950	106811	98300.9	110686	180284
FALSE	Q86XL3	ankle2	Ankyrin repeat and LEM domain-containing protein 2 OS=Homo sapiens OX=9606 GN=ANKLE2 PE=1 SV=4	Q86XL3 [884-899]	[K].SQLPDLSGPHSYSPGR.[N]	1xTMTpro [N-Term];1xPhospho [S13(100)]	Q86XL3 1xPhospho [S896(100)]	S896(100)	896	100	-0.08	-0.11	0.999995	0.741774	1	1	53794.3	50919.3	48503.3	44887.3	50805.8	12.54	16.48	27.63	10.02	1.7	44673.7	57285.7	53794.3	44268.6	44489.4	59919.5	58278.4	48503.3	69350.9	41120	44597.4	45179	38924.2	49844.2	51421.1	50197.9	44657	55350.7	47217.6	33436.4	33474.8	46784.1	58278.4
FALSE	Q8IV38	ankmy2	Ankyrin repeat and MYND domain-containing protein 2 OS=Homo sapiens OX=9606 GN=ANKMY2 PE=1 SV=1	Q8IV38 [418-441]	[K].ESLESEAELEGLQDAPAGPQVSEE.[-]	1xTMTpro [N-Term];1xPhospho [S5(100)]	Q8IV38 1xPhospho [S422(100)]	S422(100)	422	100	0.01	0.18	0.995885	0.69677	1	1	23653.5	23809.8	21033.3	23849.1	26770.2	18.9	17.08	10.25	8.84	5.45	18539.3	23653.5	27244.2	19627.2	21654.2	26179.9	28592.1	18656	21033.3	22924.1	26220.1	22544.3	25229.5	21786.3	25757	27823.3	18532.4	22854.5	23913.4	14824.5	16293.1	20440.8	28592.1
FALSE	Q9H9E1	ankra2	Ankyrin repeat family A protein 2 OS=Homo sapiens OX=9606 GN=ANKRA2 PE=1 SV=1	Q9H9E1 [122-127]	[K].HFSPIK.[Q]	1xTMTpro [K6];1xTMTpro [N-Term];1xPhospho [S3(100)]	Q9H9E1 1xPhospho [S124(100)]	S124(100)	124	100	-0.17	-0.56	0.636135	0.0137724	1	0.165565	76313.3	67989.9	84037.3	57045.3	65746.4	22.2	3.78	7.15	15.93	4.41	63443.5	76313.3	98271.1	66770.7	69231.4	69927.8	64318.5	86545.1	84037.3	75375.4	59405.9	61928.4	54778.5	42348.2	67827.8	63728.9	63419.8	73735.6	86256.8	50432.4	52091.3	54598.4	64318.5
FALSE	Q6UB99	ankrd11	Ankyrin repeat domain-containing protein 11 OS=Homo sapiens OX=9606 GN=ANKRD11 PE=1 SV=3	Q6UB99 [2371-2385]	[K].ARGSEDDDAQAQHPR.[K]	1xTMTpro [N-Term];1xPhospho [S4(100)]	Q6UB99 1xPhospho [S2374(100)]	S2374(100)	2374	100	0.13	1.83	0.871978	5.13419e-07	1	0.000772086	12389.2	13564.4	8269.8	29494.5	11529.6	2.38	14.76	17.83	12.56	10.34	12389.2	12872	12326.3	16640.2	11703.4	13478.8	13650.6	8269.8	10154.7	7147.73	33774.1	26376.5	32319.9	26916.1	10715.6	12405.5	12384.5	12437.2	10819.4	12568.5	8805.88	10524	13650.6
FALSE	Q6UB99	ankrd11	Ankyrin repeat domain-containing protein 11 OS=Homo sapiens OX=9606 GN=ANKRD11 PE=1 SV=3	Q6UB99 [149-156]	[K].GTPNSASK.[T]	1xTMTpro [K8];1xTMTpro [N-Term];1xPhospho [S5(100)]	Q6UB99 1xPhospho [S153(100)]	S153(100)	153	100	1.45	-0.26	0.255532	0.993866	1	1	22067.3	60163.3	51973.7	43531.5	56531.4	70.98	27.73	26.82	15.52	0.64	67478.4	22067.3	21709.7	51099	70835.3	74378.4	39879.8	51973.7	55533.9	32324	45844.8	31720.7	43824.1	43240.8	56274.5	56789.5	67453.2	21321.9	19055.6	38595.4	53298.1	58073.4	39879.8
FALSE	Q6UB99	ankrd11	Ankyrin repeat domain-containing protein 11 OS=Homo sapiens OX=9606 GN=ANKRD11 PE=1 SV=3	Q6UB99 [941-949]	[K].RRESAEAGR.[D]	1xTMTpro [N-Term];1xPhospho [S4(100)]	Q6UB99 1xPhospho [S944(100)]	S944(100)	944	100	0.14	1.39	0.560827	0.000510668	1	0.0244267	41245.1	45386.6	29613.9	77436	34252.7	22	9.34	26.69	26.56	0.32	41418.2	27360.5	41245.1	52718.6	43699.9	47138.3	43274.7	29613.9	34063.9	19599.8	95906.3	62522.8	96283.7	58025.4	34174.6	34330.9	41402.7	26436.3	36202.6	39818.7	32880.8	36804.8	43274.7
FALSE	Q6UB99	ankrd11	Ankyrin repeat domain-containing protein 11 OS=Homo sapiens OX=9606 GN=ANKRD11 PE=1 SV=3	Q6UB99 [1983-1992]	[K].SPQRFPESPK.[R]	1xTMTpro [K10];1xTMTpro [N-Term];1xPhospho [S1(100)]	Q6UB99 1xPhospho [S1983(100)]	S1983(100)	1983	100	0.14	-0.01	0.814201	0.998382	1	1	140735	155376	112631	111825	118659	7.15	4.99	10.27	10.93	3.55	140735	136968	156477	164173	153931	156835	145462	114323	112631	94473.4	119902	93198	107314	116525	115717	121675	140683	132342	137346	124001	115821	122454	145462
FALSE	Q6UB99	ankrd11	Ankyrin repeat domain-containing protein 11 OS=Homo sapiens OX=9606 GN=ANKRD11 PE=1 SV=3	Q6UB99 [1983-1992]	[K].SPQRFPESPK.[R]	1xTMTpro [K10];1xTMTpro [N-Term];2xPhospho [S1(100); S8(100)]	Q6UB99 2xPhospho [S1983(100); S1990(100)]	S1983(100); S1990(100)	1983; 1990	100; 100	0.07	0.22	0.954732	0.269754	1	0.924516	137291	143620	108332	125975	149525	7.92	4.69	24.67	11.82	0.21	137291	124673	146119	155819	144783	142467	140494	123222	108332	74189.1	126683	106110	142216	125272	149749	149302	137240	120462	128255	117691	108938	111236	140494
FALSE	Q6UB99	ankrd11	Ankyrin repeat domain-containing protein 11 OS=Homo sapiens OX=9606 GN=ANKRD11 PE=1 SV=3	Q6UB99 [1862-1889]	[K].VDALHCPPAAVVTVTPSPEGVFSSLQAK.[P]	1xCarbamidomethyl [C6];1xTMTpro [K28];1xTMTpro [N-Term];1xPhospho [T/S]	Q6UB99 1xPhospho [T/S]	T/S			0.17	0.29	0.973684	0.995757	1	1	26996.7	30403.9	24281	29768.1	27076.7	12.5	15.54	29.38	12.73	21.26	26746.7	26996.7	33136.7	26920	29062.7	38195.1	31807.1	24281	38163.7	23101.3	29513.7	30024.7	24402.7	33466.5	31506.1	23270.1	26736.7	26084.8	29085.5	20332.9	21867.4	29822.1	31807.1
FALSE	Q6UB99	ankrd11	Ankyrin repeat domain-containing protein 11 OS=Homo sapiens OX=9606 GN=ANKRD11 PE=1 SV=3	Q6UB99 [1843-1861]	[K].FACLSPGYYSPDYGLPSPK.[V]	1xCarbamidomethyl [C3];1xTMTpro [K19];1xTMTpro [N-Term];3xPhospho [S5(100); S10(100); S17(100)]	Q6UB99 3xPhospho [S1847(100); S1852(100); S1859(100)]	S1847(100); S1852(100); S1859(100)	1847; 1852; 1859	100; 100; 100	0.06	0.67	0.9894	0.0234146	1	0.228426	12911.1	13489	9805.8	15629.2	13240.4	27.49	14.34	21.29	13.79	9.48	19887.9	12911.1	12501.2	13204.5	12051.7	16743.3	13779.6	11236.9	9805.8	7268.94	16983.2	13191	17757.9	14383.2	14160	12380.5	19880.5	12475	10972.8	9973.47	9067.98	13072.9	13779.6
FALSE	Q6UB99	ankrd11	Ankyrin repeat domain-containing protein 11 OS=Homo sapiens OX=9606 GN=ANKRD11 PE=1 SV=3	Q6UB99 [1843-1861]	[K].FACLSPGYYSPDYGLPSPK.[V]	1xCarbamidomethyl [C3];1xTMTpro [K19];1xTMTpro [N-Term];1xPhospho [S5(100)]	Q6UB99 1xPhospho [S1847(100)]	S1847(100)	1847	100	0.07	0.23	0.999904	0.967564	1	1	202251	213021	163263	191524	194856	18.59	3.18	14.27	21.25	8.69	265610	189556	202251	205205	215083	210978	221289	163263	182091	136484	200331	120277	194067	189015	183235	207213	265510	183153	177524	154993	161834	164728	221289
FALSE	Q6UB99	ankrd11	Ankyrin repeat domain-containing protein 11 OS=Homo sapiens OX=9606 GN=ANKRD11 PE=1 SV=3	Q6UB99 [504-510]	[K].GSPLVLK.[D]	1xTMTpro [K7];1xTMTpro [N-Term];1xPhospho [S2(100)]	Q6UB99 1xPhospho [S505(100)]	S505(100)	505	100	0.02	0.21	0.999956	0.807453	1	1	209409	212272	174063	201570	193634	9.48	14.5	26.27	24.17	5.32	209409	191696	231602	202851	222132	239287	168882	174063	197073	114649	236229	128257	213046	190712	201064	186479	209331	185221	203287	153214	167137	186831	168882
FALSE	Q6UB99	ankrd11	Ankyrin repeat domain-containing protein 11 OS=Homo sapiens OX=9606 GN=ANKRD11 PE=1 SV=3	Q6UB99 [1843-1861]	[K].FACLSPGYYSPDYGLPSPK.[V]	1xCarbamidomethyl [C3];1xTMTpro [K19];1xTMTpro [N-Term];1xPhospho [S10(98)]	Q6UB99 1xPhospho [S1852(98)]	S1852(98)	1852	98	0.31	0.54	0.999997	0.452622	1	1	37175.3	46086	38528.7	55871.6	46127.4	42.01	14.32	15.21	28.09	8.15	72570.2	36858.6	37175.3	38194.8	46116.7	54394.6	46055.3	41387.6	38528.7	30576.5	62719.1	33318.9	66125.3	49771.7	48866.7	43541.7	72543	35613.6	32630.3	28848.8	34699.2	42470.4	46055.3
FALSE	Q6UB99	ankrd11	Ankyrin repeat domain-containing protein 11 OS=Homo sapiens OX=9606 GN=ANKRD11 PE=1 SV=3	Q6UB99 [1506-1512]	[R].DKDSPPR.[V]	1xTMTpro [K2];1xTMTpro [N-Term];1xPhospho [S4(100)]	Q6UB99 1xPhospho [S1509(100)]	S1509(100)	1509	100	0.03	0.2	0.999998	0.570493	1	1	27593.1	28250.7	24154.4	27722	28314.5	7.9	4.79	15.58	17.02	4.18	27593.1	26559.6	30846.3	28864.1	30141.3	27650.4	27075.1	26276.4	24154.4	19224.3	31627.2	20629.9	27818.2	27626.2	29164.5	27489.4	27582.8	25662.5	27075.1	21801.3	22679	21588.9	27075.1
FALSE	Q6UB99	ankrd11	Ankyrin repeat domain-containing protein 11 OS=Homo sapiens OX=9606 GN=ANKRD11 PE=1 SV=3	Q6UB99 [1843-1861]	[K].FACLSPGYYSPDYGLPSPK.[V]	1xCarbamidomethyl [C3];1xTMTpro [K19];1xTMTpro [N-Term];3xPhospho [S5(100); S17(100); Y/S]	Q6UB99 3xPhospho [S1847(100); S1859(100); Y/S]	S1847(100); S1859(100); Y/S	1847; 1859;	100; 100;	-0.1	0.73	1	0.512789	1	1	4851.48	4524.17	3214.74	5326.45	5766.84	54.17	31.95	34.29	18.8	4.72	8706.78	4851.48	2872.56	4826.17	4241.06	7590.32	4012.88	3214.74	5131.47	2737.72	6415.68	4518.31	6199.34	4576.46	5962.48	5577.62	8703.52	4687.61	2521.36	3645.24	3191.07	5926.39	4012.88
FALSE	Q6UB98	ankrd12	Ankyrin repeat domain-containing protein 12 OS=Homo sapiens OX=9606 GN=ANKRD12 PE=1 SV=3	Q6UB98 [1178-1191]	[K].SSFVSDNSLNRSPR.[S]	1xTMTpro [N-Term];1xPhospho [S12(100)]	Q6UB98 1xPhospho [S1189(100)]	S1189(100)	1189	100	0.14	-0.06	0.996004	0.992319	1	1	50435.7	55483.4	53486.9	51200.2	55839.1	2.13	10.7	25.2	18.43	3.68	49403.3	50435.7	51554.1	56454.7	54898.6	56074.4	44546.7	53486.9	65479.3	38986.5	48403.9	37261.5	54158.1	58293.7	57311.4	54404.7	49384.8	48732.1	45251.3	42640.6	41307	43781.9	44546.7
FALSE	O75179	ankrd17	Ankyrin repeat domain-containing protein 17 OS=Homo sapiens OX=9606 GN=ANKRD17 PE=1 SV=3	O75179 [2036-2057]	[K].EHYPVSSPSSPSPPAQPGGVSR.[N]	1xTMTpro [N-Term];2xPhospho [S12(100); S/Y]	O75179 2xPhospho [S2047(100); S/Y]	S2047(100); S/Y	2047;	100;	0.28	0.38	0.323095	0.0355431	1	0.292025	44703.1	54266	50281.9	65474.6	49587.9	10.56	10.26	10.32	7.47	3.08	44703.1	42371.1	51757.8	56301.1	52304.5	46068.1	58542.8	47559.8	57891.9	50281.9	67478.4	60840.6	72164.8	63530.4	50681.6	48517.9	44686.4	40939.9	45430.1	42524.6	39355.1	35969.1	58542.8
FALSE	O75179	ankrd17	Ankyrin repeat domain-containing protein 17 OS=Homo sapiens OX=9606 GN=ANKRD17 PE=1 SV=3	O75179 [1937-1948]	[R].ATNSPKPHMVPR.[H]	1xTMTpro [K6];1xTMTpro [N-Term];1xPhospho [S4(100)]	O75179 1xPhospho [S1940(100)]	S1940(100)	1940	100	-0.9	-0.79	0.571807	0.153947	1	0.680565	431917	231937	203014	117707	239928	41.9	29.24	11.8	3.78	3.83	195646	431917	490760	212238	212477	253179	374996	203014	214979	170296	117338	118078	113050	123893	233515	246518	195573	417328	430761	160305	159873	197678	374996
FALSE	O75179	ankrd17	Ankyrin repeat domain-containing protein 17 OS=Homo sapiens OX=9606 GN=ANKRD17 PE=1 SV=3	O75179 [2036-2057]	[K].EHYPVSSPSSPSPPAQPGGVSR.[N]	1xTMTpro [N-Term];2xPhospho [S7(99.2); S12(100)]	O75179 2xPhospho [S2042(99.2); S2047(100)]	S2042(99.2); S2047(100)	2042; 2047	99.2; 100	0.19	0.34	0.70505	0.701873	1	1	25182.1	28699.2	20883.5	26467.4	27565.4	35.62	33.82	9.29	13.73	8.17	14874.8	25182.1	31805.9	29261.3	19957.1	28147.9	44683.3	20883.5	20544	24222.4	26607.4	26328.1	33971	25836.5	26016.3	29206.7	14869.3	24331.5	27917.4	22101.3	15016.2	21977.4	44683.3
FALSE	O75179	ankrd17	Ankyrin repeat domain-containing protein 17 OS=Homo sapiens OX=9606 GN=ANKRD17 PE=1 SV=3	O75179 [2036-2057]	[K].EHYPVSSPSSPSPPAQPGGVSR.[N]	1xTMTpro [N-Term];1xPhospho [S12(100)]	O75179 1xPhospho [S2047(100)]	S2047(100)	2047	100	0.09	0.29	0.717673	0.0972299	1	0.523617	44486.5	47416.1	49367	60500	45325.9	6.22	6.68	6.05	8.72	8.95	41676.5	44486.5	47202.4	47190.6	44242.1	51978	47642.6	49367	53956	48165.3	61205.2	52094	64256.7	59802.8	42544	48289.6	41660.9	42983.8	41431.6	35643.4	33288.7	40583.5	47642.6
FALSE	O75179	ankrd17	Ankyrin repeat domain-containing protein 17 OS=Homo sapiens OX=9606 GN=ANKRD17 PE=1 SV=3	O75179 [4-44]	[K].ATVPVAAATAAEGEGSPPAVAAVAGPPAAAEVGGGVGGSSR.[A]	1xTMTpro [N-Term];1xPhospho [S16(100)]	O75179 1xPhospho [S19(100)]	S19(100)	19	100	0.04	0.12	0.748258	0.462241	1	1	42129.3	43290.1	35393.9	38577.5	37921	18.42	7.89	1.5	11.18	2.19	32664.2	47491.4	42129.3	41878.3	43213.7	43366.6	49717.8	35393.9	34544.5	35506.9	37882.6	38593.3	47403	38561.6	37339.5	38511.7	32652	45887.3	36978.7	31631	32514.9	33859.9	49717.8
FALSE	O75179	ankrd17	Ankyrin repeat domain-containing protein 17 OS=Homo sapiens OX=9606 GN=ANKRD17 PE=1 SV=3	O75179 [2399-2413]	[R].APSPAPSSVPLGSEK.[P]	1xTMTpro [K15];1xTMTpro [N-Term];1xPhospho [S3(100)]	O75179 1xPhospho [S2401(100)]	S2401(100)	2401	100	0.09	0.32	0.769135	0.877526	1	1	349449	372625	270546	337453	336837	18.21	22.66	23.61	18.78	3.24	349449	379314	263315	314149	387054	522273	358734	258844	389532	270546	356592	319340	438857	285992	329209	344642	349318	366501	231123	237279	291228	407781	358734
FALSE	O75179	ankrd17	Ankyrin repeat domain-containing protein 17 OS=Homo sapiens OX=9606 GN=ANKRD17 PE=1 SV=3	O75179 [1574-1598]	[K].NKITPENVQIIFDDPLPISYSQPEK.[V]	2xTMTpro [K2; K25];1xTMTpro [N-Term];1xPhospho [T4(100)]	O75179 1xPhospho [T1577(100)]	T1577(100)	1577	100	-0.12	0.37	0.883534	0.0615797	1	0.398513	31205	28619.9	25503.7	32973.6	35089.7	3.13	5.07	14.78	12.87	7.89	29555.9	31205	31227.8	30185.6	29404.9	26987.4	27855.9	22579.1	30226.5	25503.7	28552.6	30346.4	37404.5	35828.4	33184.2	37104.6	29544.8	30151	27410	22799.4	22124.9	21071.3	27855.9
FALSE	O75179	ankrd17	Ankyrin repeat domain-containing protein 17 OS=Homo sapiens OX=9606 GN=ANKRD17 PE=1 SV=3	O75179 [2058-2070]	[R].NSPLDCGSASPNK.[V]	1xCarbamidomethyl [C6];1xTMTpro [K13];1xTMTpro [N-Term];1xPhospho [S2(100)]	O75179 1xPhospho [S2059(100)]	S2059(100)	2059	100	0.14	0.38	0.887354	0.111121	1	0.566313	41631	45912.8	54576	70836.4	43373.3	17.62	15.95	12.38	13.66	2.57	41631	34576.9	49314.1	55577	45061.2	46780.5	37611.4	54576	43721.4	54746.6	66259.4	75729.6	77929.1	57307.2	44169.9	42591	41615.4	33409	43285.1	41977.7	33905.1	36525.4	37611.4
FALSE	O75179	ankrd17	Ankyrin repeat domain-containing protein 17 OS=Homo sapiens OX=9606 GN=ANKRD17 PE=1 SV=3	O75179 [1693-1704]	[K].SGPSPLSSPNGK.[L]	1xTMTpro [K12];1xTMTpro [N-Term];1xPhospho [S4(99.8)]	O75179 1xPhospho [S1696(99.8)]	S1696(99.8)	1696	99.8	-0.08	-0.47	0.937383	0.0784646	1	0.46085	42037.5	39790.1	44445.9	32184.9	45861.4	18.99	20.99	0.41	4.28	5.31	42037.5	33107.8	48736.7	45611	37510.2	42208.5	27209.5	44171.5	44445.9	44513.2	30012	32883.3	32854.6	31528.9	44169.4	47618.1	42021.8	31989.5	42778.3	34450.3	28223.6	32955.7	27209.5
FALSE	O75179	ankrd17	Ankyrin repeat domain-containing protein 17 OS=Homo sapiens OX=9606 GN=ANKRD17 PE=1 SV=3	O75179 [707-743]	[K].GGHTSVVCYLLDYPNNLLSAPPPDVTQLTPPSHDLNR.[A]	1xCarbamidomethyl [C8];1xTMTpro [N-Term];1xPhospho [T29(100)]	O75179 1xPhospho [T735(100)]	T735(100)	735	100	0.23	-0.16	0.953656	0.637093	1	1	32767.1	38364	36855.9	33054.6	34921	21.02	9.68	5.34	12.02	1.54	31236.5	45185.3	32767.1	41892.6	34837.3	41354.6	35589.7	36855.9	34218.9	38003.4	26680.3	35446.7	34100.2	32041	35303.8	34542.3	31224.8	43659	28761.1	31641.7	26212.4	32289	35589.7
FALSE	O75179	ankrd17	Ankyrin repeat domain-containing protein 17 OS=Homo sapiens OX=9606 GN=ANKRD17 PE=1 SV=3	O75179 [2036-2057]	[K].EHYPVSSPSSPSPPAQPGGVSR.[N]	1xTMTpro [N-Term];2xPhospho [S10(99.3); S12(100)]	O75179 2xPhospho [S2045(99.4); S2047(100)]	S2045(99.4); S2047(100)	2045; 2047	99.4; 100	-0.01	0.18	0.988196	0.427465	1	1	76598	75827.1	76439.4	86673.2	76173	13.96	9.93	13.82	11.79	15.45	73337.9	76598	94455.2	73888.3	70535.4	77816.7	88306	76439.4	61204.1	80120.6	74283.3	80961	92788.4	95990.2	85004.4	68259.1	73310.4	74010.7	82907.4	55808.3	53072.4	60757.9	88306
FALSE	O75179	ankrd17	Ankyrin repeat domain-containing protein 17 OS=Homo sapiens OX=9606 GN=ANKRD17 PE=1 SV=3	O75179 [1605-1618]	[K].SSSTSESGDSDNMR.[I]	1xOxidation [M13];1xTMTpro [N-Term];1xPhospho [S5(99.4)]	O75179 1xPhospho [S1609(99.4)]	S1609(99.4)	1609	99.4	-0.06	-0.12	0.993857	0.999875	1	1	5211.06	5013.74	5577.65	5143.74	4179.03	16.23	21.27	19.06	16.22	17.26	5211.06	4887.26	6587.27	6848.29	4311.66	4641.91	5415.34	5577.65	4350.77	6415.3	4637.94	5704.71	6361.32	4586.99	3696.51	4724.54	5209.11	4722.18	5781.93	5172.56	3244.19	3624.32	5415.34
FALSE	O75179	ankrd17	Ankyrin repeat domain-containing protein 17 OS=Homo sapiens OX=9606 GN=ANKRD17 PE=1 SV=3	O75179 [1693-1704]	[K].SGPSPLSSPNGK.[L]	1xTMTpro [K12];1xTMTpro [N-Term];2xPhospho [S4(99.3); S7(99.3)]	O75179 2xPhospho [S1696(99.3); S1699(99.3)]	S1696(99.3); S1699(99.3)	1696; 1699	99.3; 99.3	-0.46	-0.96	0.998638	0.253473	1	0.892948	259235	188091	190711	98334.9	197293	50.18	52.18	10.63	27.33	3.39	126091	383111	259235	145798	179394	197209	414939	195006	190711	159586	69618.4	108752	88915.5	133593	192622	202077	126044	370170	227542	110122	134980	153978	414939
FALSE	O75179	ankrd17	Ankyrin repeat domain-containing protein 17 OS=Homo sapiens OX=9606 GN=ANKRD17 PE=1 SV=3	O75179 [1937-1948]	[R].ATNSPKPHMVPR.[H]	1xOxidation [M9];1xTMTpro [K6];1xTMTpro [N-Term];1xPhospho [S4(100)]	O75179 1xPhospho [S1940(100)]	S1940(100)	1940	100	-0.17	0	0.999855	0.999851	1	1	98638.2	87938.9	49200.3	49242.2	72031.8	32.76	21.74	8.12	12.34	5.24	57449.8	98638.2	114838	63912.9	77557	103476	99710.6	52425.3	49200.3	44552.7	43852.5	46809.4	57976.7	51801.4	74753.8	69408.9	57428.3	95306.4	100799	48273.8	58355.6	80792.3	99710.6
FALSE	O75179	ankrd17	Ankyrin repeat domain-containing protein 17 OS=Homo sapiens OX=9606 GN=ANKRD17 PE=1 SV=3	O75179 [2370-2398]	[R].QHFSPLSLLTPCSSASNDSSAQSVSSGVR.[A]	1xCarbamidomethyl [C12];1xTMTpro [N-Term];1xPhospho [S4(100)]	O75179 1xPhospho [S2373(100)]	S2373(100)	2373	100	-0.07	0.57	1	0.0368968	1	0.297984	33406	31912.2	28469.1	42212.9	31486.9	9.23	4.64	12.7	22.84	4.61	29001.7	33406	34703.9	32225.1	30906.4	31602.3	34373.5	25947	28469.1	33253.7	33738.5	35068.6	51823	50812.5	32531	30476.3	28990.8	32277.6	30461.1	24339.9	23254.7	24674.5	34373.5
FALSE	O75179	ankrd17	Ankyrin repeat domain-containing protein 17 OS=Homo sapiens OX=9606 GN=ANKRD17 PE=1 SV=3	O75179 [2036-2057]	[K].EHYPVSSPSSPSPPAQPGGVSR.[N]	1xTMTpro [N-Term];1xPhospho [S7(99.6)]	O75179 1xPhospho [S2042(99.6)]	S2042(99.6)	2042	99.6	0.16	0.35	1	0.0787726	1	0.462356	15527.3	17313.8	15031	19126.5	17070.6	10.97	17.83	4.25	14.6	6.42	15237.9	15527.3	18490.9	12381.1	17704	16932.1	19255	15142.7	15031	14007.3	20111.5	18189.7	24269.5	17896.3	16312.7	17863.8	15232.2	15002.8	16230.3	9351.55	13320.9	13220.3	19255
FALSE	O75179	ankrd17	Ankyrin repeat domain-containing protein 17 OS=Homo sapiens OX=9606 GN=ANKRD17 PE=1 SV=3	O75179 [2058-2070]	[R].NSPLDCGSASPNK.[V]	1xCarbamidomethyl [C6];1xTMTpro [K13];1xTMTpro [N-Term];1xPhospho [S10(100)]	O75179 1xPhospho [S2067(100)]	S2067(100)	2067	100	-0.15	-0.36	0.1548	7.79444e-05	1	0.00900815	315450	284066	282878	220563	272583	4.25	3.73	6.21	1.94	0.94	293761	317434	315450	283957	284175	275872	301248	282878	256613	288874	221103	222534	220024	212973	274402	270777	293651	306712	276884	214474	213820	215396	301248
FALSE	O75179	ankrd17	Ankyrin repeat domain-containing protein 17 OS=Homo sapiens OX=9606 GN=ANKRD17 PE=1 SV=3	O75179 [1635-1650]	[K].SDNHSPAVVTTTVSSK.[K]	1xTMTpro [K16];1xTMTpro [N-Term];1xPhospho [S5(100)]	O75179 1xPhospho [S1639(100)]	S1639(100)	1639	100	-0.17	-0.41	0.365697	0.00124172	1	0.0419858	59433	52836.1	54364.8	40930.7	47132.7	6.94	5.41	9.86	8.16	4.22	54207.5	59433	62226.7	51734.3	53961.4	55605.5	49043.8	54364.8	61283.2	50500.8	43395.7	36183.4	39351.7	42572.9	48561.7	45745.8	54187.2	57425.5	54619	39075.2	40601.8	43415.8	49043.8
FALSE	O75179	ankrd17	Ankyrin repeat domain-containing protein 17 OS=Homo sapiens OX=9606 GN=ANKRD17 PE=1 SV=3	O75179 [1705-1711]	[K].LTVASPK.[R]	1xTMTpro [K7];1xTMTpro [N-Term];1xPhospho [S5(100)]	O75179 1xPhospho [S1709(100)]	S1709(100)	1709	100	-0.19	-0.59	0.69498	7.02492e-05	1	0.00852474	2.22189e+06	1.94755e+06	1.70397e+06	1.12902e+06	1.69003e+06	9.77	9.13	5.44	1.61	3.46	1.88523e+06	2.26374e+06	2.22189e+06	1.80115e+06	1.95619e+06	1.93895e+06	2.23296e+06	1.59543e+06	1.77844e+06	1.70397e+06	1.14287e+06	1.12427e+06	1.13378e+06	1.10062e+06	1.73186e+06	1.64921e+06	1.88453e+06	2.18728e+06	1.95025e+06	1.36042e+06	1.47188e+06	1.5139e+06	2.23296e+06
FALSE	Q9UPS8	ankrd26	Ankyrin repeat domain-containing protein 26 OS=Homo sapiens OX=9606 GN=ANKRD26 PE=1 SV=4	Q9UPS8 [627-636]	[K].ESVNSPVFGK.[A]	1xTMTpro [K10];1xTMTpro [N-Term];1xPhospho [S5(100)]	Q9UPS8 1xPhospho [S631(100)]	S631(100)	631	100	0.13	-0.19	0.949966	0.152007	1	0.676228	119424	131040	156576	137262	159154	7.92	5.41	1.41	10.94	4	119424	119243	136494	136490	134906	127285	121334	156288	160268	156576	149380	122877	151423	126128	154719	163716	119379	115216	119807	103092	101506	99381.5	121334
FALSE	Q9UPS8	ankrd26	Ankyrin repeat domain-containing protein 26 OS=Homo sapiens OX=9606 GN=ANKRD26 PE=1 SV=4	Q9UPS8 [22-43]	[R].SSAGGGGEPGEGAYSQPGYHVR.[D]	1xTMTpro [N-Term];1xPhospho [S2(99.6)]	Q9UPS8 1xPhospho [S23(99.6)]	S23(99.6)	23	99.6	0.05	-0.03	0.994166	0.959163	1	1	26579.4	27531	31609.2	31060.7	32916.6	4.15	10.8	0.63	11.36	12.15	26286.3	26579.4	28363	29664.6	25250.6	25550.8	31320.8	31609.2	31448.2	31846.8	25753.5	32563.4	29627.3	33354.2	30199.3	35878.5	26276.5	25681.6	24895.4	22405.9	18999.2	19949.6	31320.8
FALSE	Q96NW4	ankrd27	Ankyrin repeat domain-containing protein 27 OS=Homo sapiens OX=9606 GN=ANKRD27 PE=1 SV=2	Q96NW4 [627-637]	[K].SSEAPVQSPQR.[S]	1xTMTpro [N-Term];1xPhospho [S8(100)]	Q96NW4 1xPhospho [S634(100)]	S634(100)	634	100	-0.24	-0.73	0.468842	0.00150536	1	0.0468398	29873.1	25286.8	31140.1	18766.1	23899.8	5.38	6.55	15.92	13.34	10.36	31387.1	28181.2	29873.1	25517.4	28265.2	24428.2	25058.4	25017.7	34511.6	31140.1	19029	18506.8	16173.7	22327.6	25719.8	22208.6	31375.4	27229.4	26220.9	19273.5	21267.4	19073.1	25058.4
FALSE	Q69YU3	ankrd34a	Ankyrin repeat domain-containing protein 34A OS=Homo sapiens OX=9606 GN=ANKRD34A PE=1 SV=2	Q69YU3 [382-397]	[R].QSQESLPGAVSPLSGR.[R]	1xTMTpro [N-Term];1xPhospho [S11(100)]	Q69YU3 1xPhospho [S392(100)]	S392(100)	392	100	0.1	-0.08	0.852593	0.991679	1	1	29097.3	31147.5	32451.2	30652.9	31259.2	9.87	2.65	3.81	13.7	1.61	26612.2	29097.3	32388.3	31192.1	31102.9	32213	30193.3	32451.2	34587.5	32359.4	31428.3	29896.5	38979	29445.9	31616.6	30905.8	26602.2	28114.4	28428.6	23559.6	23402.5	25151.3	30193.3
FALSE	Q9ULJ7	ankrd50	Ankyrin repeat domain-containing protein 50 OS=Homo sapiens OX=9606 GN=ANKRD50 PE=1 SV=4	Q9ULJ7 [1100-1119]	[K].YGASSLNGCSPSPVHTMEQK.[P]	1xCarbamidomethyl [C9];1xTMTpro [K20];1xTMTpro [N-Term];1xPhospho [S12(100)]	Q9ULJ7 1xPhospho [S1111(100)]	S1111(100)	1111	100	0.15	0.04	0.801795	0.999959	1	1	60916.3	67391.5	76965.1	78940.3	62287.3	13.8	8.25	11.34	8.55	5.13	55296.5	60916.3	72311.5	61803	66347.3	75275.7	68452.2	75771.8	92378.6	76965.1	74895.3	79503.9	90856.4	78380.7	60068.1	64588.5	55275.8	58858.7	63470.9	46680.2	49921.2	58773.9	68452.2
FALSE	Q9ULJ7	ankrd50	Ankyrin repeat domain-containing protein 50 OS=Homo sapiens OX=9606 GN=ANKRD50 PE=1 SV=4	Q9ULJ7 [1194-1225]	[R].TTSSTATAQTVPIDSFHNLSFTEQIQQHSLPR.[S]	1xTMTpro [N-Term];1xPhospho [S29(100)]	Q9ULJ7 1xPhospho [S1222(100)]	S1222(100)	1222	100	0.22	0.33	0.958455	0.420245	1	1	22451.8	26229.3	22028.3	27759.9	19494.1	18.05	12.24	23.94	18.97	18.47	22451.8	28688.3	20428.7	24409.2	22524.3	28185	29364.4	22028.3	16164.3	26446	21137.6	27084.5	33908.2	28452.1	17094.8	22230.2	22443.4	27719.3	17931.2	18436.5	16947.8	22006.3	29364.4
FALSE	Q9ULJ7	ankrd50	Ankyrin repeat domain-containing protein 50 OS=Homo sapiens OX=9606 GN=ANKRD50 PE=1 SV=4	Q9ULJ7 [520-529]	[R].QALEREDSIR.[T]	1xTMTpro [N-Term];1xPhospho [S8(100)]	Q9ULJ7 1xPhospho [S527(100)]	S527(100)	527	100	-0.09	0.35	0.981389	0.518823	1	1	74648.7	70084.3	86937.5	110891	70420.2	17.49	17.52	16.77	26.25	6.09	55585.1	78163.3	74648.7	94511.1	66457.2	73502.9	66824.7	70850.6	99559.5	86937.5	95674.1	128528	142639	78967.5	73522.2	67449	55564.4	75523.2	65522.4	71384.9	50003.9	57389.7	66824.7
FALSE	Q9ULJ7	ankrd50	Ankyrin repeat domain-containing protein 50 OS=Homo sapiens OX=9606 GN=ANKRD50 PE=1 SV=4	Q9ULJ7 [1152-1174]	[R].GLPNGPTHAFSSPSESPDSTVDR.[Q]	1xTMTpro [N-Term];1xPhospho [S16(99.1)]	Q9ULJ7 1xPhospho [S1167(99.1)]	S1167(99.1)	1167	99.1	-0.26	0.14	0.981912	0.806976	1	1	21303.3	17761.1	25615.8	28192.5	22376.5	19.41	25.84	10.34	12.99	4.13	15341.4	21303.3	22474.4	15747.3	13783.5	20032.3	24547.5	25615.8	28075.9	22807.5	26976.9	27386.9	35297.4	29021.7	21732.4	23039.7	15335.6	20583.7	19726.7	11894.1	10371	15640.9	24547.5
FALSE	Q9ULJ7	ankrd50	Ankyrin repeat domain-containing protein 50 OS=Homo sapiens OX=9606 GN=ANKRD50 PE=1 SV=4	Q9ULJ7 [1152-1174]	[R].GLPNGPTHAFSSPSESPDSTVDR.[Q]	1xTMTpro [N-Term];2xPhospho [S12(100); S16(100)]	Q9ULJ7 2xPhospho [S1163(100); S1167(100)]	S1163(100); S1167(100)	1163; 1167	100; 100	-0.25	0.53	0.998727	0.372985	1	1	42310.5	35493	32899.5	47549.7	36334.9	23.84	16.46	9.71	20.75	6.55	28101.7	45326.9	42310.5	36753	30780.1	34276.2	44979.5	35600	29290.5	32899.5	30127.8	47364.9	47735.2	49376	34688.9	38059	28091.2	43795.9	37137.7	27759.8	23159.6	26762.3	44979.5
FALSE	Q9ULJ7	ankrd50	Ankyrin repeat domain-containing protein 50 OS=Homo sapiens OX=9606 GN=ANKRD50 PE=1 SV=4	Q9ULJ7 [1177-1185]	[K].SSLSNNSLK.[S]	1xTMTpro [K9];1xTMTpro [N-Term];1xPhospho [S7(100)]	Q9ULJ7 1xPhospho [S1183(100)]	S1183(100)	1183	100	-0.09	0.03	0.99967	0.553784	1	1	500458	470024	508046	518626	368487	7.87	8.39	14.35	10.14	1.19	447639	500458	522788	463210	476939	451833	542479	404115	508046	535375	504345	619588	503268	533311	365387	371612	447471	483554	458873	349866	358859	352783	542479
FALSE	Q6NXT1	ankrd54	Ankyrin repeat domain-containing protein 54 OS=Homo sapiens OX=9606 GN=ANKRD54 PE=1 SV=2	Q6NXT1 [57-66]	[R].ASGGAQSPLR.[Y]	1xTMTpro [N-Term];1xPhospho [S7(100)]	Q6NXT1 1xPhospho [S63(100)]	S63(100)	63	100	-0.12	-0.02	0.994046	0.999995	1	1	325305	300238	296484	291747	289026	20.18	17.12	4.76	2.34	4.79	227666	336353	325305	250883	290538	310262	376710	296484	298164	273497	297279	287153	283515	296416	298986	279398	227581	324992	285534	189493	218607	242247	376710
FALSE	Q92625	anks1a	Ankyrin repeat and SAM domain-containing protein 1A OS=Homo sapiens OX=9606 GN=ANKS1A PE=1 SV=4	Q92625 [336-342]	[K].SQGDVEK.[A]	1xTMTpro [K7];1xTMTpro [N-Term];1xPhospho [S1(100)]	Q92625 1xPhospho [S336(100)]	S336(100)	336	100	1.23	0.47	0.342713	0.662733	1	1	24024.3	56417.7	64504.3	89521	61385	65.42	26.73	10.41	9.35	4.78	65406.6	24024.3	22377.4	64048.3	65055.4	49696.3	34750.5	59988.4	64504.3	73489.6	81511.8	88219.6	101880	90841.5	59342.2	63498.1	65382.1	23212.8	19641.6	48376.1	48949.2	38802	34750.5
FALSE	Q92625	anks1a	Ankyrin repeat and SAM domain-containing protein 1A OS=Homo sapiens OX=9606 GN=ANKS1A PE=1 SV=4	Q92625 [885-896]	[R].HDSLHDPAAPSR.[A]	1xTMTpro [N-Term];1xPhospho [S3(100)]	Q92625 1xPhospho [S887(100)]	S887(100)	887	100	-0.11	-0.04	0.801643	0.8773	1	1	31165.2	28957.9	32418.6	31509.2	26523.1	9.03	11.68	15.71	14.24	3.35	34544.8	28886.1	31165.2	30701.8	27313.1	31581.2	24321.8	30292.4	40535	32418.6	30144.1	32936.2	36758.1	26138	25902.3	27158.8	34531.9	27910.4	27355	23189.3	20551	24658.1	24321.8
FALSE	Q92625	anks1a	Ankyrin repeat and SAM domain-containing protein 1A OS=Homo sapiens OX=9606 GN=ANKS1A PE=1 SV=4	Q92625 [884-896]	[R].RHDSLHDPAAPSR.[A]	1xTMTpro [N-Term];1xPhospho [S4(100)]	Q92625 1xPhospho [S887(100)]	S887(100)	887	100	0.07	0.02	0.885024	0.783211	1	1	63984.8	67391.9	72252.8	73395.7	55419.3	5.47	9.63	10.44	7.25	2.2	68221.8	61214.1	63984.8	62688.5	63092.8	75919.9	71984	60441	72252.8	73385.7	73208.9	73582.9	80337.9	67291.8	54564.8	56287.2	68196.2	59146.4	56162.2	47349	47472.5	59276.9	71984
FALSE	Q92625	anks1a	Ankyrin repeat and SAM domain-containing protein 1A OS=Homo sapiens OX=9606 GN=ANKS1A PE=1 SV=4	Q92625 [626-644]	[K].SDSDLLTCSPTEDATMGSR.[S]	1xCarbamidomethyl [C8];1xTMTpro [N-Term];1xPhospho [S1(100)]	Q92625 1xPhospho [S626(100)]	S626(100)	626	100	-0.02	0.3	0.963853	0.390738	1	1	75884.6	74703.2	76333.9	94144.7	76884.2	5.15	20.46	6.94	16.4	5.14	80087.6	72253.3	75884.6	75649	73769.2	72936.4	107814	78043.3	68385.6	76333.9	72282.7	86208.9	103622	102811	74140.6	79729.4	80057.6	69812.8	66607.2	57138.2	55505.6	56947.5	107814
FALSE	Q92625	anks1a	Ankyrin repeat and SAM domain-containing protein 1A OS=Homo sapiens OX=9606 GN=ANKS1A PE=1 SV=4	Q92625 [314-335]	[K].EVDKTPPPQPPLISSMDSISQK.[S]	2xTMTpro [K4; K22];1xTMTpro [N-Term];1xPhospho [T5(100)]	Q92625 1xPhospho [T318(100)]	T318(100)	318	100	-0.19	0.01	0.984617	0.985305	1	1	85627.7	75055	72555.2	73026.2	65884.7	15.84	3.23	6.19	12.74	10.69	64257	86031	85627.7	73673	76983.4	76462.9	71853.7	72555.2	79237.1	70461.4	79167	60092.2	78392.2	68027.6	71068.1	61079.5	64233	83125.1	75159.1	55645.7	57924	59700.9	71853.7
FALSE	Q92625	anks1a	Ankyrin repeat and SAM domain-containing protein 1A OS=Homo sapiens OX=9606 GN=ANKS1A PE=1 SV=4	Q92625 [645-655]	[R].SESLSNCSIGK.[K]	1xCarbamidomethyl [C7];1xTMTpro [K11];1xTMTpro [N-Term];1xPhospho [S3(100)]	Q92625 1xPhospho [S647(100)]	S647(100)	647	100	0.14	0.11	0.992464	0.950049	1	1	213807	235435	231819	250772	208037	7.54	20.74	3.87	8.98	6.59	237664	213807	205947	263534	278883	210331	174766	231819	220005	237410	217657	268529	258620	243163	198553	217975	237575	206585	180768	199049	209838	164223	174766
FALSE	Q92625	anks1a	Ankyrin repeat and SAM domain-containing protein 1A OS=Homo sapiens OX=9606 GN=ANKS1A PE=1 SV=4	Q92625 [622-644]	[R].SLSKSDSDLLTCSPTEDATMGSR.[S]	1xCarbamidomethyl [C12];1xTMTpro [K4];1xTMTpro [N-Term];1xPhospho [S5(100)]	Q92625 1xPhospho [S626(100)]	S626(100)	626	100	-0.65	-0.07	0.992882	0.999953	1	1	123388	78404.2	85736.5	81557.2	69635.8	43.75	30.03	10.79	11.24	3.9	49874.3	128599	123388	79210.4	77606.2	66465	125575	85736.5	72511.1	89466.9	68746.3	90626.6	82885.8	80249.9	67739.4	71585.4	49855.6	124255	108303	59828.2	58392.7	51894.7	125575
FALSE	Q92625	anks1a	Ankyrin repeat and SAM domain-containing protein 1A OS=Homo sapiens OX=9606 GN=ANKS1A PE=1 SV=4	Q92625 [645-656]	[R].SESLSNCSIGKK.[R]	1xCarbamidomethyl [C7];2xTMTpro [K11; K12];1xTMTpro [N-Term];1xPhospho [S]	Q92625 1xPhospho [S]	S			-0.7	0.53	0.998553	0.909529	1	1	55140	33993	21807.5	31403.9	34931.9	50.21	104.36	5.99	8.45	2.26	19358.5	61735.3	55140	22382.8	29215.7	39551.4	161416	21807.5	22724.1	20172.8	26853.7	32708.1	31784.8	31027.6	34378	35494.7	19351.3	59650.1	48398.7	16905.9	21982.6	30881.1	161416
FALSE	Q92625	anks1a	Ankyrin repeat and SAM domain-containing protein 1A OS=Homo sapiens OX=9606 GN=ANKS1A PE=1 SV=4	Q92625 [579-600]	[R].SHPETLTHTASPHPGGAEEGDR.[S]	1xTMTpro [N-Term];1xPhospho [S11(100)]	Q92625 1xPhospho [S589(100)]	S589(100)	589	100	-0.15	-0.21	0.999808	0.989903	1	1	12053.5	10853.8	10266.9	8866.16	9312.07	20.81	65.54	18.52	17.01	1.82	11606.1	16658.5	12053.5	10719.7	10989.5	9911.43	31061.4	11903.4	8166.56	10266.9	9862.84	7547.32	10784.3	7970.2	9193.06	9432.63	11601.7	16095.9	10579.9	8096.68	8268.71	7738.67	31061.4
FALSE	Q6ZW76	anks3	Ankyrin repeat and SAM domain-containing protein 3 OS=Homo sapiens OX=9606 GN=ANKS3 PE=1 SV=1	Q6ZW76 [231-238]	[K].SLYRSPEK.[Y]	1xTMTpro [K8];1xTMTpro [N-Term];1xPhospho [S5(100)]	Q6ZW76 1xPhospho [S235(100)]	S235(100)	235	100	0.3	-0.08	1	0.998478	1	1	43158.9	53021.4	45214.9	42721.8	49110.9	27.14	22.57	6.97	10.47	2.06	66033.5	43158.9	41692	61014.8	54265.6	51805.8	34343.6	40397.4	45214.9	46075.2	46689	45248.4	37091.4	40336.2	49832.6	48399.7	66008.8	41701.1	36594.8	46084.9	40830.7	40449.1	34343.6
FALSE	Q68DC2	anks6	Ankyrin repeat and SAM domain-containing protein 6 OS=Homo sapiens OX=9606 GN=ANKS6 PE=1 SV=2	Q68DC2 [732-744]	[K].STSPTLTPSPSPK.[G]	1xTMTpro [K13];1xTMTpro [N-Term];1xPhospho [T/S]	Q68DC2 1xPhospho [T/S]	T/S			-0.18	0.25	0.915936	0.723811	1	1	32370.5	28665.8	25091.9	29750.9	27716.7	27.43	16.14	8.82	9.73	9.86	25718.1	44177.8	32370.5	26591.5	29362.8	27985.3	37519.1	22410.1	26734.5	25091.9	29619.8	24703.3	31028	29882.6	29721.1	25847.5	25708.5	42685.6	28413	20084.7	22093.2	21850.4	37519.1
FALSE	Q9H8Y5	ankzf1	Ankyrin repeat and zinc finger domain-containing protein 1 OS=Homo sapiens OX=9606 GN=ANKZF1 PE=1 SV=1	Q9H8Y5 [253-264]	[R].GGPSHSAGANLR.[R]	1xTMTpro [N-Term];1xPhospho [S6(100)]	Q9H8Y5 1xPhospho [S258(100)]	S258(100)	258	100	0.33	-0.33	0.00343243	0.00999355	1	0.13609	24121.5	30315.5	24602.4	19609	28501.4	8.88	7.88	1.97	6.98	4.12	24121.5	24364	20700.9	30411.1	30220.3	32295.8	26652.8	24287	25243.8	24602.4	18308.3	19852.4	21620.9	19368.6	27683.5	29343.5	24112.5	23541.1	18170	22969.7	22738.4	25216	26652.8
FALSE	Q9H8Y5	ankzf1	Ankyrin repeat and zinc finger domain-containing protein 1 OS=Homo sapiens OX=9606 GN=ANKZF1 PE=1 SV=1	Q9H8Y5 [600-613]	[K].AQVPGPLTPEMEAR.[Q]	1xTMTpro [N-Term];1xPhospho [T8(100)]	Q9H8Y5 1xPhospho [T607(100)]	T607(100)	607	100	-0.08	0.23	0.988718	0.151281	1	0.67445	72530.9	68760.8	63454.1	74394.9	64698.6	12.12	5.87	3.72	8.22	6.68	58382.3	72723.7	72530.9	75232.1	69034	68488.8	65513	63454.1	61147	65870.3	70370.6	67722.5	78649.3	80131.5	61711.2	67830.7	58360.5	70267.2	63663.5	56823.3	51942.7	53474.9	65513
FALSE	Q9H8Y5	ankzf1	Ankyrin repeat and zinc finger domain-containing protein 1 OS=Homo sapiens OX=9606 GN=ANKZF1 PE=1 SV=1	Q9H8Y5 [46-60]	[R].TSCSGSGERESPERK.[L]	1xCarbamidomethyl [C3];1xTMTpro [K15];1xTMTpro [N-Term];1xPhospho [S11(100)]	Q9H8Y5 1xPhospho [S56(100)]	S56(100)	56	100	-0.17	-0.36	0.989456	0.954199	1	1	443273	394403	416989	324775	372570	16.85	17.84	16.27	23.33	1.59	329693	443273	454064	456267	385414	291884	403601	416989	313308	426344	291199	468691	296944	355215	376787	368400	329570	428301	398551	344622	289994	227898	403601
FALSE	Q9H8Y5	ankzf1	Ankyrin repeat and zinc finger domain-containing protein 1 OS=Homo sapiens OX=9606 GN=ANKZF1 PE=1 SV=1	Q9H8Y5 [666-686]	[R].LAAQLGAPTSPIPDSAIVNTR.[R]	1xTMTpro [N-Term];1xPhospho [S10(100)]	Q9H8Y5 1xPhospho [S675(100)]	S675(100)	675	100	-0.02	-0.24	0.989542	0.321724	1	1	101779	100237	82840	69922.3	79858	8.1	6.44	6.98	8.49	25.3	88222.2	101779	101984	109134	94121.5	97793.2	102743	75277.5	86426.3	82840	61705	75743.7	71333.6	68538.9	66644.6	95691.2	88189.2	98341.1	89515.6	82429.5	70819.2	76355.2	102743
FALSE	Q9H8Y5	ankzf1	Ankyrin repeat and zinc finger domain-containing protein 1 OS=Homo sapiens OX=9606 GN=ANKZF1 PE=1 SV=1	Q9H8Y5 [46-59]	[R].TSCSGSGERESPER.[K]	1xCarbamidomethyl [C3];1xTMTpro [N-Term];1xPhospho [S11(99.4)]	Q9H8Y5 1xPhospho [S56(100)]	S56(100)	56	100	0.4	0.11	0.999415	0.969267	1	1	32950.2	43391	63586	68601.9	51566.1	56.38	40.14	26.85	16.81	0.23	70831.6	25522.5	32950.2	66546.5	46182.4	40768.3	23445.5	63586	46490.3	80619.8	69497.7	92336.3	67717.7	65838	51648.2	51484	70805.1	24660.4	28921.8	50263	34748.7	31831.1	23445.5
FALSE	Q9H8Y5	ankzf1	Ankyrin repeat and zinc finger domain-containing protein 1 OS=Homo sapiens OX=9606 GN=ANKZF1 PE=1 SV=1	Q9H8Y5 [390-400]	[K].EALGQNEESPK.[Q]	1xTMTpro [K11];1xTMTpro [N-Term];1xPhospho [S9(100)]	Q9H8Y5 1xPhospho [S398(100)]	S398(100)	398	100	0.45	-0.29	0.999764	0.894134	1	1	102324	140168	142669	116523	137111	45.77	32.08	5.05	14.69	5.32	211551	102324	101355	172713	139396	140945	72507.6	139774	142669	153690	110290	123109	105641	145383	132051	142365	211472	98867.6	88963.2	130451	104885	110047	72507.6
FALSE	Q9H8Y5	ankzf1	Ankyrin repeat and zinc finger domain-containing protein 1 OS=Homo sapiens OX=9606 GN=ANKZF1 PE=1 SV=1	Q9H8Y5 [46-60]	[R].TSCSGSGERESPERK.[L]	1xCarbamidomethyl [C3];1xTMTpro [K15];1xTMTpro [N-Term];2xPhospho [S2(100); S11(100)]	Q9H8Y5 2xPhospho [S47(100); S56(100)]	S47(100); S56(100)	47; 56	100; 100	0.19	0.18	0.999932	0.800023	1	1	31728	36245.4	28196.7	31959.1	37368	16.08	22.9	19.54	20.71	3.48	29012.4	39362.1	31728	37102.9	21936.8	35407.7	38344.3	28196.7	20120.8	29454.1	22459.7	38038.4	31662.7	32258.2	38298	36460.5	29001.6	38032.6	27849	28024.1	16505.7	27645.7	38344.3
FALSE	Q9H8Y5	ankzf1	Ankyrin repeat and zinc finger domain-containing protein 1 OS=Homo sapiens OX=9606 GN=ANKZF1 PE=1 SV=1	Q9H8Y5 [359-367]	[R].LHSPQTHWK.[T]	1xTMTpro [K9];1xTMTpro [N-Term];1xPhospho [S3(100)]	Q9H8Y5 1xPhospho [S361(100)]	S361(100)	361	100	-0.07	-1	0.954512	0.00139708	1	0.0446799	374931	356261	361630	180289	295940	10.02	8.15	10.76	28.98	3.39	346054	374931	421712	369823	349824	306720	362817	330621	409076	361630	223858	230980	128571	145200	303131	288920	345924	362267	370155	279330	263216	239482	362817
FALSE	Q9NQW6	anln	Anillin OS=Homo sapiens OX=9606 GN=ANLN PE=1 SV=2	Q9NQW6 [42-59]	[R].QPLSEASNQQPLSGGEEK.[S]	1xTMTpro [K18];1xTMTpro [N-Term];1xPhospho [S13(100)]	Q9NQW6 1xPhospho [S54(100)]	S54(100)	54	100	0.28	0.08	0.17221	0.961335	1	1	30502.9	37101.5	27616.3	29177.6	32373.7	3.14	8.71	3.95	13.37	6.32	31324.6	30502.9	29417.7	36650.5	38539.6	31495.1	37558	27616.3	26570.2	28755.4	25206.7	26304.8	32364.1	32531.2	30958.2	33854	31312.8	29472.6	25821.1	27682.4	28998.1	24590.8	37558
FALSE	Q9NQW6	anln	Anillin OS=Homo sapiens OX=9606 GN=ANLN PE=1 SV=2	Q9NQW6 [656-677]	[R].AESGDSLGSEDRDLLYSIDAYR.[S]	1xTMTpro [N-Term];1xPhospho [S6(99.5)]	Q9NQW6 1xPhospho [S661(99.5)]	S661(99.5)	661	99.5	0.25	-0.01	0.588327	0.967195	1	1	72677.5	86720.2	76420.4	76135.9	81086.2	8.28	16.47	23.51	16.08	4.29	66698.8	78731.2	72677.5	93376.3	80538.6	72439	105406	66536.1	76420.4	103866	60404.1	89626	73422.9	78949.3	78660.2	83587.1	66673.8	76071.9	63792.2	70527.8	60599.1	56559.1	105406
FALSE	Q9NQW6	anln	Anillin OS=Homo sapiens OX=9606 GN=ANLN PE=1 SV=2	Q9NQW6 [180-198]	[K].AASPPRPLLSNASATPVGR.[R]	1xTMTpro [N-Term];2xPhospho [S3(100); S/T]	Q9NQW6 2xPhospho [S182(100); S/T]	S182(100); S/T	182;	100;	-0.19	-0.39	0.616526	0.0945116	1	0.516534	52640	46247.5	63905.1	48615.3	57012.3	16.67	3.33	6.78	22.57	2.89	47309.4	65187	52640	46260.2	44910	46234.8	48633.8	59497.2	63905.1	68158.2	34964.4	42131.2	56097.3	56698.9	58188.9	55859.5	47291.7	62985.1	46204.4	34940.6	33791.3	36099.3	48633.8
FALSE	Q9NQW6	anln	Anillin OS=Homo sapiens OX=9606 GN=ANLN PE=1 SV=2	Q9NQW6 [70-85]	[K].RCSDNTEVEVSNLENK.[Q]	1xCarbamidomethyl [C2];1xTMTpro [K16];1xTMTpro [N-Term];1xPhospho [S3(100)]	Q9NQW6 1xPhospho [S72(100)]	S72(100)	72	100	-0.06	-0.52	0.88609	0.0124579	1	0.155408	74160.4	71231.5	89596.6	62490	84546.7	6.79	11.48	4.73	16.67	1.11	82669.1	73225.3	74160.4	81228.9	73376.8	69149	61616	88552.7	96527.6	89596.6	56939.2	65853.3	59298.4	81311.7	85213.2	83885.4	82638.1	70752	65093.7	61352.7	55210.4	53990.3	61616
FALSE	Q9NQW6	anln	Anillin OS=Homo sapiens OX=9606 GN=ANLN PE=1 SV=2	Q9NQW6 [465-475]	[K].QETHCQSTPLK.[K]	1xCarbamidomethyl [C5];1xTMTpro [K11];1xTMTpro [N-Term];1xPhospho [S7(99.8)]	Q9NQW6 1xPhospho [S471(99.8)]	S471(99.8)	471	99.8	0.04	-0.85	0.89825	0.00265187	1	0.064785	68968.6	70903.9	77176.5	42924.9	79523	26.33	18.24	20.31	6.42	9.37	67012.4	104507	68968.6	56826.6	63009.3	79787.6	83596.7	77176.5	103918	71999.5	44204.5	39761.7	41682.3	46018.5	74420	84976	66987.3	100977	60536.7	42921.5	47409.6	62296.7	83596.7
FALSE	Q9NQW6	anln	Anillin OS=Homo sapiens OX=9606 GN=ANLN PE=1 SV=2	Q9NQW6 [308-326]	[K].SCEGQNPELLPKTPISPLK.[T]	1xCarbamidomethyl [C2];2xTMTpro [K12; K19];1xTMTpro [N-Term];2xPhospho [T13(100); S16(100)]	Q9NQW6 2xPhospho [T320(100); S323(100)]	T320(100); S323(100)	320; 323	100; 100	-0.28	-0.08	0.920598	0.961589	1	1	101081	83096.7	81860.8	77389.5	90784.8	19.87	20.66	3.87	13.6	1.11	74754.6	111774	101081	89659.7	70389.1	77014.1	111264	81860.8	78395.4	84701.8	63525.5	71478.8	83788.9	85158.9	90073.7	91501.6	74726.7	107999	88723.2	67720.6	52962.4	60131.3	111264
FALSE	Q9NQW6	anln	Anillin OS=Homo sapiens OX=9606 GN=ANLN PE=1 SV=2	Q9NQW6 [791-801]	[K].ASPQSEFMPSK.[G]	1xTMTpro [K11];1xTMTpro [N-Term];1xPhospho [S2(100)]	Q9NQW6 1xPhospho [S792(100)]	S792(100)	792	100	0.25	0.14	0.925618	0.995931	1	1	22485.7	26658.6	28231	31129.6	30554.5	21.44	18.43	22.13	13.72	2.17	28020	18225	22485.7	27929.6	25445.5	29858.2	19037.7	26904.6	39619.6	28231	31199.5	23856.5	31060	33173	30089.2	31026.9	28009.5	17609.4	19736.7	21095.4	19145.8	23312.8	19037.7
FALSE	Q9NQW6	anln	Anillin OS=Homo sapiens OX=9606 GN=ANLN PE=1 SV=2	Q9NQW6 [635-647]	[K].DTSRSDESPKPGK.[F]	2xTMTpro [K10; K13];1xTMTpro [N-Term];1xPhospho [S8(100)]	Q9NQW6 1xPhospho [S642(100)]	S642(100)	642	100	-0.42	0.55	0.957885	0.988354	1	1	27295	20372.2	21168.2	31044.3	39120.9	60.73	133.74	12.56	26.88	1.98	10439.3	43200.9	27295	16124	18224	22773.7	172458	25755	21168.2	20601.2	27492.2	35055.5	19158.4	36355.7	38576.8	39672.8	10435.4	41741.6	23958	12178.6	13712.2	17781.3	172458
FALSE	Q9NQW6	anln	Anillin OS=Homo sapiens OX=9606 GN=ANLN PE=1 SV=2	Q9NQW6 [180-198]	[K].AASPPRPLLSNASATPVGR.[R]	1xTMTpro [N-Term];1xPhospho [S3(100)]	Q9NQW6 1xPhospho [S182(100)]	S182(100)	182	100	-0.08	-0.54	0.986109	0.033526	1	0.282199	1.10829e+06	1.04734e+06	1.31799e+06	908342	1.19518e+06	16.11	13.01	20.5	12.95	5.34	902183	1.10829e+06	1.25046e+06	852523	992213	1.10553e+06	1.15178e+06	1.31799e+06	1.70347e+06	1.14753e+06	925408	812059	891591	1.09825e+06	1.15086e+06	1.24121e+06	901845	1.07085e+06	1.09758e+06	643917	746563	863178	1.15178e+06
FALSE	Q9NQW6	anln	Anillin OS=Homo sapiens OX=9606 GN=ANLN PE=1 SV=2	Q9NQW6 [362-376]	[K].STTPGGTGIKPFLER.[F]	1xTMTpro [K10];1xTMTpro [N-Term];1xPhospho [T3(100)]	Q9NQW6 1xPhospho [T364(100)]	T364(100)	364	100	-0.67	0.32	0.998482	0.99014	1	1	65179.4	41083.8	26368.6	32825.3	35365.1	46.61	105.57	5.12	12.76	10.43	27123.9	77997.1	65179.4	31638.6	31556.3	53348.5	209990	26368.6	25265.3	27968	26508.2	31786	36046.1	33898.6	32845.9	38077.6	27113.8	75362.5	57210.7	23896.9	23743.7	41653.6	209990
FALSE	Q9NQW6	anln	Anillin OS=Homo sapiens OX=9606 GN=ANLN PE=1 SV=2	Q9NQW6 [320-326]	[K].TPISPLK.[T]	1xTMTpro [K7];1xTMTpro [N-Term];1xPhospho [S4(100)]	Q9NQW6 1xPhospho [S323(100)]	S323(100)	323	100	-0.06	-0.47	0.998731	0.0174229	1	0.190666	2.25022e+06	2.15216e+06	2.14717e+06	1.54559e+06	2.06906e+06	9.34	9.15	17.7	11.88	4.93	1.97233e+06	2.25022e+06	2.37329e+06	1.90416e+06	2.10301e+06	2.20246e+06	2.37435e+06	2.14717e+06	2.47275e+06	1.72586e+06	1.57275e+06	1.21408e+06	1.5189e+06	1.5857e+06	2.14243e+06	1.9982e+06	1.9716e+06	2.17422e+06	2.08314e+06	1.43823e+06	1.58235e+06	1.71964e+06	2.37435e+06
FALSE	Q9NQW6	anln	Anillin OS=Homo sapiens OX=9606 GN=ANLN PE=1 SV=2	Q9NQW6 [465-476]	[K].QETHCQSTPLKK.[H]	1xCarbamidomethyl [C5];2xTMTpro [K11; K12];1xTMTpro [N-Term];1xPhospho [S/T]	Q9NQW6 1xPhospho [S/T]	S/T			-0.42	-0.29	0.99956	0.999103	1	1	116945	87182.6	82104.7	67335	82617.2	36.25	53.49	7.85	26.41	2.28	70629	152615	116945	73021.7	75216.7	101052	200745	72206.5	83703.1	82104.7	64171.9	106172	64259.4	70557.8	83962.8	81293.2	70602.6	147460	102647	55153.8	56594.8	78899.8	200745
FALSE	Q9NQW6	anln	Anillin OS=Homo sapiens OX=9606 GN=ANLN PE=1 SV=2	Q9NQW6 [789-801]	[K].NKASPQSEFMPSK.[G]	2xTMTpro [K2; K13];1xTMTpro [N-Term];1xPhospho [S4(100)]	Q9NQW6 1xPhospho [S792(100)]	S792(100)	792	100	-0.32	-0.12	0.999606	0.864882	1	1	175268	140332	157300	144912	145728	20.66	21.96	13.52	5.9	10.62	119601	176303	175268	130135	132819	148270	202531	157300	191086	148698	138102	143449	146391	158545	135169	157112	119556	170348	153840	98291.7	99935.7	115766	202531
FALSE	Q9NQW6	anln	Anillin OS=Homo sapiens OX=9606 GN=ANLN PE=1 SV=2	Q9NQW6 [549-563]	[R].EIEMSVDDDDINSSK.[V]	1xTMTpro [K15];1xTMTpro [N-Term];1xPhospho [S14(100)]	Q9NQW6 1xPhospho [S562(100)]	S562(100)	562	100	-0.14	0	0.99966	0.969506	1	1	52718.3	47770.2	43078.5	43037.6	50485.4	21.05	13.07	16.61	16.66	2.8	52718.3	53916.4	36011	51148	37302.3	47591.2	47949.8	43078.5	42036.1	56065.3	35657.6	52686.7	40620.5	45598.6	51496.1	49494.5	52698.6	52095.3	31608.4	38632.4	28067.1	37158.4	47949.8
FALSE	Q9NQW6	anln	Anillin OS=Homo sapiens OX=9606 GN=ANLN PE=1 SV=2	Q9NQW6 [465-476]	[K].QETHCQSTPLKK.[H]	1xCarbamidomethyl [C5];2xTMTpro [K11; K12];1xTMTpro [N-Term];1xPhospho [T8(100)]	Q9NQW6 1xPhospho [T472(100)]	T472(100)	472	100	-0.08	-0.81	1	0.0616853	1	0.39879	170897	161738	175586	100300	156068	34.66	37.73	22.1	9.12	0.65	121924	245428	170897	120474	137779	189863	271681	175586	238473	158370	98883.2	91082	113359	101738	155354	156785	121878	237138	150004	90994.9	103668	148242	271681
FALSE	Q9NQW6	anln	Anillin OS=Homo sapiens OX=9606 GN=ANLN PE=1 SV=2	Q9NQW6 [180-198]	[K].AASPPRPLLSNASATPVGR.[R]	1xTMTpro [N-Term];2xPhospho [S3(100); T15(97.9)]	Q9NQW6 2xPhospho [S182(100); T194(97.9)]	S182(100); T194(97.9)	182; 194	100; 97.9	0.09	-0.34	1	0.0256899	1	0.240568	34660.4	37015.3	44066.3	34847.9	47742.2	15.6	2.54	7.06	11.27	10.56	33774.6	44349.8	34660.4	36840.4	37191	38726.7	36622.6	44066.3	43692.3	49466.1	30685.9	32568.3	37287	39087.5	51449.6	44302	33762	42851.8	30422.9	27825.8	27983.4	30237.1	36622.6
FALSE	Q9NQW6	anln	Anillin OS=Homo sapiens OX=9606 GN=ANLN PE=1 SV=2	Q9NQW6 [362-371]	[K].STTPGGTGIK.[P]	1xTMTpro [K10];1xTMTpro [N-Term];1xPhospho [T/S]	Q9NQW6 1xPhospho [T/S]	T/S			0	-0.62	0.999742	0.000108443	1	0.0105747	146474	146367	145218	94247.6	155435	3.83	11.53	12.76	4.37	2.98	139703	150775	146474	146335	146399	163171	122619	145218	177464	141582	99231.1	90705.2	91590.6	96981.7	158744	152195	139650	145682	128567	110528	110154	127401	122619
FALSE	Q9NQW6	anln	Anillin OS=Homo sapiens OX=9606 GN=ANLN PE=1 SV=2	Q9NQW6 [639-647]	[R].SDESPKPGK.[F]	2xTMTpro [K6; K9];1xTMTpro [N-Term];1xPhospho [S4(100)]	Q9NQW6 1xPhospho [S642(100)]	S642(100)	642	100	-0.49	-0.74	0.0363574	0.000475224	1	0.0234429	2.35014e+06	1.67511e+06	2.66035e+06	1.59508e+06	2.29746e+06	8.59	7.72	19.98	9.73	2.61	2.12658e+06	2.35014e+06	2.52651e+06	1.93075e+06	1.65636e+06	1.69407e+06	1.64802e+06	2.66035e+06	3.28209e+06	2.20163e+06	1.54678e+06	1.35432e+06	1.64488e+06	1.69981e+06	2.34031e+06	2.25539e+06	2.12579e+06	2.27075e+06	2.21762e+06	1.45831e+06	1.24628e+06	1.3227e+06	1.64802e+06
FALSE	Q9NQW6	anln	Anillin OS=Homo sapiens OX=9606 GN=ANLN PE=1 SV=2	Q9NQW6 [60-68]	[K].SCTKPSPSK.[K]	1xCarbamidomethyl [C2];2xTMTpro [K4; K9];1xTMTpro [N-Term];1xPhospho [S6(100)]	Q9NQW6 1xPhospho [S65(100)]	S65(100)	65	100	-0.03	-0.74	0.995691	0.00055043	1	0.0256355	6.13269e+06	6.00559e+06	6.60279e+06	3.95441e+06	5.8745e+06	4.84	8.34	18.16	13.88	9.08	5.84734e+06	6.13269e+06	6.44202e+06	5.31999e+06	6.18654e+06	5.82994e+06	6.47109e+06	6.60279e+06	8.34465e+06	5.89249e+06	4.52939e+06	3.35808e+06	3.63776e+06	4.29863e+06	5.50866e+06	6.26463e+06	5.84515e+06	5.92554e+06	5.65443e+06	4.01823e+06	4.65489e+06	4.55192e+06	6.47109e+06
[truncated: 19,022 more rows]
[truncated: 21 more columns]

## Sheet: Set2-TR57
Contaminant	Master Protein Accessions	Gene name	Master Protein Descriptions	Positions in Master Proteins	Annotated Sequence	Modifications	Modifications in Master Proteins	residue	residue_clean	localization	Abundance Ratio (log2): (ClpP KO TR57) / (ClpP KO DMSO)	Abundance Ratio (log2): (TR57) / (DMSO)	Abundance Ratio P-Value: (ClpP KO TR57) / (ClpP KO DMSO)	Abundance Ratio P-Value: (TR57) / (DMSO)	Abundance Ratio Adj. P-Value: (ClpP KO TR57) / (ClpP KO DMSO)	Abundance Ratio Adj. P-Value: (TR57) / (DMSO)	Abundances (Grouped): ClpP KO DMSO	Abundances (Grouped): ClpP KO TR57	Abundances (Grouped): DMSO	Abundances (Grouped): pooled	Abundances (Grouped): TR57	Abundances (Grouped) CV [%]: ClpP KO DMSO	Abundances (Grouped) CV [%]: ClpP KO TR57	Abundances (Grouped) CV [%]: DMSO	Abundances (Grouped) CV [%]: pooled	Abundances (Grouped) CV [%]: TR57	Abundances (Normalized): F4: 127C, Sample, ClpP KO DMSO, 8/16	Abundances (Normalized): F4: 129C, Sample, ClpP KO DMSO, 8/20	Abundances (Normalized): F4: 133N, Sample, ClpP KO DMSO, 8/14	Abundances (Normalized): F4: 126, Sample, ClpP KO TR57, 8/14	Abundances (Normalized): F4: 132N, Sample, ClpP KO TR57, 8/16	Abundances (Normalized): F4: 133C, Sample, ClpP KO TR57, 8/20	Abundances (Normalized): F4: 134N, Sample, ClpP KO TR57, 8/18	Abundances (Normalized): F4: 128C, Sample, DMSO, 8/17	Abundances (Normalized): F4: 129N, Sample, DMSO, 8/18	Abundances (Normalized): F4: 131N, Sample, DMSO, 8/4	Abundances (Normalized): F4: 127N, Sample, pooled, 1	Abundances (Normalized): F4: 130C, Sample, pooled, 2	Abundances (Normalized): F4: 128N, Sample, TR57, 8/4	Abundances (Normalized): F4: 130N, Sample, TR57, 8/17	Abundances (Normalized): F4: 131C, Sample, TR57, 8/18	Abundances (Normalized): F4: 132C, Sample, TR57, 8/3	Abundance: F4: 127C, Sample, ClpP KO DMSO, 8/16	Abundance: F4: 129C, Sample, ClpP KO DMSO, 8/20	Abundance: F4: 133N, Sample, ClpP KO DMSO, 8/14	Abundance: F4: 126, Sample, ClpP KO TR57, 8/14	Abundance: F4: 132N, Sample, ClpP KO TR57, 8/16	Abundance: F4: 133C, Sample, ClpP KO TR57, 8/20	Abundance: F4: 134N, Sample, ClpP KO TR57, 8/18
[truncated: 16,760 more rows]
[truncated: 21 more columns]
